# Supplementary material for: Transcriptome characterization and expression profile of Coix lacryma-jobi L. in response to drought
Source: PLoS One. 2021 Sep 3;16(9):e0256875. doi: 10.1371/journal.pone.0256875 (PMC8415600; doi:10.1371/journal.pone.0256875)
Supplement: S2 Table — (XLSX) [file pone.0256875.s002.xlsx]

## Sheet: Table S2 All-Unigene.annotation
Table S2 The assembled unigenes and their functional annotation.
The samples of 3-leaf stage Coix leaves were taken after drought treated for 7 days and the control samples also taken at 3-leaf stage but were watered with 80-85% soil humidity.
geneID	geneLength	Control_rawfragments(14386812)	drought_rawfragments(15180621)	Nr-ID	Nr-Score	Nr-Evalue	Nr-annotation	Nt-ID	Nt-Score	Nt-Evalue	Nt-annotation	Swissprot-ID	Swissprot-Score	Swissprot-Evalue	Swissprot-annotation	COG-Protein-or-Domain	COG-Score	COG-Evalue	COG-ID	COG-Function-Description	KO_id	KEGG-Evalue	KEGG-Score	KEGG-Gene	ko_definition	GO-BiologicalProcess	GO-MolecularFunction	Go-CellularComponent
CL1.Contig1_All	817	20	15	gi|414878125|tpg|DAA55256.1|	165.6	8e-40	TPA: hypothetical protein ZEAMMB73_937062 [Zea mays]	gi|212721977|ref|NM_001139250.1|	285	4e-74	Zea mays uncharacterized LOC100194206 (LOC100194206), mRNA >gi|194695209|gb|BT036684.1| Zea mays full-length cDNA clone ZM_BFb0131J14 mRNA, complete cds	--	--	--	--	--	--	--	--	--	K03017	1e-25	115	sbi:SORBI_08g018130	DNA-directed RNA polymerase II subunit RPB9	GO:0006283//transcription-coupled nucleotide-excision repair;GO:0006367//transcription initiation from RNA polymerase II promoter;GO:0001193//maintenance of transcriptional fidelity during DNA-dependent transcription elongation from RNA polymerase II promoter	GO:0003899//DNA-directed RNA polymerase activity;GO:0008270//zinc ion binding;GO:0003677//DNA binding	GO:0005730//nucleolus;GO:0005665//DNA-directed RNA polymerase II, core complex
CL1.Contig2_All	493	8	15	gi|242085862|ref|XP_002443356.1|	189.9	1e-47	hypothetical protein SORBIDRAFT_08g018130 [Sorghum bicolor] >gi|241944049|gb|EES17194.1| hypothetical protein SORBIDRAFT_08g018130 [Sorghum bicolor]	gi|226497233|ref|NM_001157162.1|	500	1e-139	Zea mays LOC100284267 (umc1300), mRNA >gi|195640755|gb|EU967728.1| Zea mays clone 305612 DNA-directed RNA polymerase II 14.5 kDa polypeptide mRNA, complete cds	--	--	--	--	YGL070c	90.1	2e-18	COG1594	DNA-directed RNA polymerase, subunit M/Transcription elongation factor TFIIS	K03017	1e-48	189	sbi:SORBI_08g018130	DNA-directed RNA polymerase II subunit RPB9	GO:0006283//transcription-coupled nucleotide-excision repair;GO:0006367//transcription initiation from RNA polymerase II promoter;GO:0080188//RNA-directed DNA methylation;GO:0001193//maintenance of transcriptional fidelity during DNA-dependent transcription elongation from RNA polymerase II promoter	GO:0003899//DNA-directed RNA polymerase activity;GO:0008270//zinc ion binding;GO:0003677//DNA binding	GO:0005730//nucleolus;GO:0000418//DNA-directed RNA polymerase IV complex;GO:0000419//DNA-directed RNA polymerase V complex;GO:0005665//DNA-directed RNA polymerase II, core complex
CL1.Contig3_All	563	13	14	gi|242085862|ref|XP_002443356.1|	81.3	6e-43	hypothetical protein SORBIDRAFT_08g018130 [Sorghum bicolor] >gi|241944049|gb|EES17194.1| hypothetical protein SORBIDRAFT_08g018130 [Sorghum bicolor]	gi|212721977|ref|NM_001139250.1|	285	2e-74	Zea mays uncharacterized LOC100194206 (LOC100194206), mRNA >gi|194695209|gb|BT036684.1| Zea mays full-length cDNA clone ZM_BFb0131J14 mRNA, complete cds	--	--	--	--	YGL070c	53.5	6e-14	COG1594	DNA-directed RNA polymerase, subunit M/Transcription elongation factor TFIIS	K03017	6e-44	115	sbi:SORBI_08g018130	DNA-directed RNA polymerase II subunit RPB9	GO:0006283//transcription-coupled nucleotide-excision repair;GO:0006367//transcription initiation from RNA polymerase II promoter;GO:0080188//RNA-directed DNA methylation;GO:0001193//maintenance of transcriptional fidelity during DNA-dependent transcription elongation from RNA polymerase II promoter	GO:0003899//DNA-directed RNA polymerase activity;GO:0008270//zinc ion binding;GO:0003677//DNA binding	GO:0005730//nucleolus;GO:0000418//DNA-directed RNA polymerase IV complex;GO:0000419//DNA-directed RNA polymerase V complex;GO:0005665//DNA-directed RNA polymerase II, core complex
CL1.Contig4_All	599	8	13	gi|242085862|ref|XP_002443356.1|	23.5	1e-41	hypothetical protein SORBIDRAFT_08g018130 [Sorghum bicolor] >gi|241944049|gb|EES17194.1| hypothetical protein SORBIDRAFT_08g018130 [Sorghum bicolor]	gi|226497233|ref|NM_001157162.1|	430	1e-118	Zea mays LOC100284267 (umc1300), mRNA >gi|195640755|gb|EU967728.1| Zea mays clone 305612 DNA-directed RNA polymerase II 14.5 kDa polypeptide mRNA, complete cds	--	--	--	--	SPAPYUG7.04c	76.6	3e-14	COG1594	DNA-directed RNA polymerase, subunit M/Transcription elongation factor TFIIS	K03017	2e-42	168	sbi:SORBI_08g018130	DNA-directed RNA polymerase II subunit RPB9	GO:0006283//transcription-coupled nucleotide-excision repair;GO:0006367//transcription initiation from RNA polymerase II promoter;GO:0080188//RNA-directed DNA methylation;GO:0001193//maintenance of transcriptional fidelity during DNA-dependent transcription elongation from RNA polymerase II promoter	GO:0003899//DNA-directed RNA polymerase activity;GO:0008270//zinc ion binding;GO:0003677//DNA binding	GO:0005730//nucleolus;GO:0000418//DNA-directed RNA polymerase IV complex;GO:0000419//DNA-directed RNA polymerase V complex;GO:0005665//DNA-directed RNA polymerase II, core complex
CL1.Contig5_All	711	3	8	gi|414878125|tpg|DAA55256.1|	160.6	2e-38	TPA: hypothetical protein ZEAMMB73_937062 [Zea mays]	gi|212721977|ref|NM_001139250.1|	285	3e-74	Zea mays uncharacterized LOC100194206 (LOC100194206), mRNA >gi|194695209|gb|BT036684.1| Zea mays full-length cDNA clone ZM_BFb0131J14 mRNA, complete cds	--	--	--	--	YGL070c	57	3e-08	COG1594	DNA-directed RNA polymerase, subunit M/Transcription elongation factor TFIIS	K03017	9e-26	115	sbi:SORBI_08g018130	DNA-directed RNA polymerase II subunit RPB9	GO:0006283//transcription-coupled nucleotide-excision repair;GO:0006367//transcription initiation from RNA polymerase II promoter;GO:0001193//maintenance of transcriptional fidelity during DNA-dependent transcription elongation from RNA polymerase II promoter	GO:0003899//DNA-directed RNA polymerase activity;GO:0008270//zinc ion binding;GO:0003677//DNA binding	GO:0005730//nucleolus;GO:0005665//DNA-directed RNA polymerase II, core complex
CL1.Contig6_All	669	8	8	gi|212721978|ref|NP_001132722.1|	64.7	7e-39	uncharacterized protein LOC100194206 [Zea mays]	gi|212721977|ref|NM_001139250.1|	285	3e-74	Zea mays uncharacterized LOC100194206 (LOC100194206), mRNA >gi|194695209|gb|BT036684.1| Zea mays full-length cDNA clone ZM_BFb0131J14 mRNA, complete cds	--	--	--	--	SPAPYUG7.04c	41.2	1e-09	COG1594	DNA-directed RNA polymerase, subunit M/Transcription elongation factor TFIIS	K03017	3e-38	115	sbi:SORBI_08g018130	DNA-directed RNA polymerase II subunit RPB9	GO:0006283//transcription-coupled nucleotide-excision repair;GO:0006367//transcription initiation from RNA polymerase II promoter;GO:0080188//RNA-directed DNA methylation;GO:0001193//maintenance of transcriptional fidelity during DNA-dependent transcription elongation from RNA polymerase II promoter	GO:0003899//DNA-directed RNA polymerase activity;GO:0008270//zinc ion binding;GO:0003677//DNA binding	GO:0005730//nucleolus;GO:0000418//DNA-directed RNA polymerase IV complex;GO:0000419//DNA-directed RNA polymerase V complex;GO:0005665//DNA-directed RNA polymerase II, core complex
CL1.Contig7_All	435	14	24	gi|242085862|ref|XP_002443356.1|	205.3	2e-52	hypothetical protein SORBIDRAFT_08g018130 [Sorghum bicolor] >gi|241944049|gb|EES17194.1| hypothetical protein SORBIDRAFT_08g018130 [Sorghum bicolor]	gi|226497233|ref|NM_001157162.1|	515	1e-143	Zea mays LOC100284267 (umc1300), mRNA >gi|195640755|gb|EU967728.1| Zea mays clone 305612 DNA-directed RNA polymerase II 14.5 kDa polypeptide mRNA, complete cds	--	--	--	--	YGL070c	92	3e-19	COG1594	DNA-directed RNA polymerase, subunit M/Transcription elongation factor TFIIS	K03017	2e-53	205	sbi:SORBI_08g018130	DNA-directed RNA polymerase II subunit RPB9	GO:0006283//transcription-coupled nucleotide-excision repair;GO:0006367//transcription initiation from RNA polymerase II promoter;GO:0080188//RNA-directed DNA methylation;GO:0001193//maintenance of transcriptional fidelity during DNA-dependent transcription elongation from RNA polymerase II promoter	GO:0003899//DNA-directed RNA polymerase activity;GO:0008270//zinc ion binding;GO:0003677//DNA binding	GO:0005730//nucleolus;GO:0000418//DNA-directed RNA polymerase IV complex;GO:0000419//DNA-directed RNA polymerase V complex;GO:0005665//DNA-directed RNA polymerase II, core complex
CL1.Contig8_All	653	8	11	gi|414878125|tpg|DAA55256.1|	159.1	5e-38	TPA: hypothetical protein ZEAMMB73_937062 [Zea mays]	gi|226497233|ref|NM_001157162.1|	299	2e-78	Zea mays LOC100284267 (umc1300), mRNA >gi|195640755|gb|EU967728.1| Zea mays clone 305612 DNA-directed RNA polymerase II 14.5 kDa polypeptide mRNA, complete cds	--	--	--	--	YGL070c	57	3e-08	COG1594	DNA-directed RNA polymerase, subunit M/Transcription elongation factor TFIIS	K03017	2e-30	130	sbi:SORBI_08g018130	DNA-directed RNA polymerase II subunit RPB9	GO:0006283//transcription-coupled nucleotide-excision repair;GO:0006367//transcription initiation from RNA polymerase II promoter;GO:0001193//maintenance of transcriptional fidelity during DNA-dependent transcription elongation from RNA polymerase II promoter	GO:0003899//DNA-directed RNA polymerase activity;GO:0008270//zinc ion binding;GO:0003677//DNA binding	GO:0005730//nucleolus;GO:0005665//DNA-directed RNA polymerase II, core complex
CL10.Contig1_All	721	8	2	gi|162460340|ref|NP_001105997.1|	393.7	1e-108	lipoxygenase [Zea mays] >gi|84626301|gb|ABC59695.1| lipoxygenase [Zea mays] >gi|414877659|tpg|DAA54790.1| TPA: lipoxygenase [Zea mays]	gi|162460339|ref|NM_001112527.1|	571	1e-160	Zea mays lipoxygenase (LOX12), mRNA >gi|84626300|gb|DQ335770.1| Zea mays lipoxygenase (LOX12) mRNA, complete cds	sp|O24379|LOX12_SOLTU	163	1e-40	Linoleate 9S-lipoxygenase 2 OS=Solanum tuberosum GN=LOX1.2 PE=1 SV=1	DRA0210	54.7	2e-07	COG0747	ABC-type dipeptide transport system, periplasmic component	K00454	1e-109	393	zma:100037829	lipoxygenase [EC:1.13.11.12]	GO:0031408//oxylipin biosynthetic process;GO:0055114//oxidation-reduction process	GO:0046872//metal ion binding;GO:0016702//oxidoreductase activity, acting on single donors with incorporation of molecular oxygen, incorporation of two atoms of oxygen	GO:0009536//plastid
CL10.Contig2_All	616	1	2	gi|162460340|ref|NP_001105997.1|	296.6	1e-79	lipoxygenase [Zea mays] >gi|84626301|gb|ABC59695.1| lipoxygenase [Zea mays] >gi|414877659|tpg|DAA54790.1| TPA: lipoxygenase [Zea mays]	gi|162460339|ref|NM_001112527.1|	571	1e-160	Zea mays lipoxygenase (LOX12), mRNA >gi|84626300|gb|DQ335770.1| Zea mays lipoxygenase (LOX12) mRNA, complete cds	sp|P38417|LOX4_SOYBN	161	2e-40	Linoleate 9S-lipoxygenase-4 OS=Glycine max GN=LOX1.5 PE=1 SV=1	DRA0210	54.7	1e-07	COG0747	ABC-type dipeptide transport system, periplasmic component	K00454	2e-80	296	zma:100037829	lipoxygenase [EC:1.13.11.12]	GO:0031408//oxylipin biosynthetic process;GO:0055114//oxidation-reduction process	GO:0046872//metal ion binding;GO:0016702//oxidoreductase activity, acting on single donors with incorporation of molecular oxygen, incorporation of two atoms of oxygen	GO:0009536//plastid
CL100.Contig1_All	3539	173	134	gi|10140673|gb|AAG13508.1|AC068924_13	144.1	8e-152	putative gag-pol polyprotein [Oryza sativa Japonica Group]	gi|312283772|gb|AC243241.1|	81.8	5e-12	Panicum virgatum clone PV_ABa051-H10, complete sequence	sp|P31843|RRPO_OENBE	107	4e-23	RNA-directed DNA polymerase homolog OS=Oenothera berteriana PE=4 SV=1	YIL082w-a_2	152	4e-36	COG2801	Transposase and inactivated derivatives	K01115	7e-08	58.5	vcn:VOLCADRAFT_99471	phospholipase D [EC:3.1.4.4]	GO:0006259//DNA metabolic process	GO:0003676//nucleic acid binding;GO:0003824//catalytic activity	-
CL100.Contig2_All	253	1	7	gi|54291835|gb|AAV32203.1|	141	5e-33	unknown protein [Oryza sativa Japonica Group]	gi|38637326|dbj|AP005442.3|	73.8	7e-11	Oryza sativa Japonica Group genomic DNA, chromosome 8, BAC clone:OSJNBa0073I05	sp|P31843|RRPO_OENBE	69.3	5e-13	RNA-directed DNA polymerase homolog OS=Oenothera berteriana PE=4 SV=1	YIL082w-a_2	88.2	3e-18	COG2801	Transposase and inactivated derivatives	--	--	--	--	--	GO:0006278//RNA-dependent DNA replication;GO:0006508//proteolysis;GO:0015074//DNA integration	GO:0003964//RNA-directed DNA polymerase activity;GO:0003723//RNA binding;GO:0004190//aspartic-type endopeptidase activity	-
CL1000.Contig1_All	4862	31	20	gi|242048986|ref|XP_002462237.1|	75.5	1e-11	hypothetical protein SORBIDRAFT_02g022270 [Sorghum bicolor] >gi|241925614|gb|EER98758.1| hypothetical protein SORBIDRAFT_02g022270 [Sorghum bicolor]	gi|187756722|gb|EU682752.1|	2892	0	Oryza sativa Japonica Group PDR20 mRNA, complete cds	sp|Q8GU92|PDR2_ORYSJ	1489	0	Probable pleiotropic drug resistance protein 2 OS=Oryza sativa subsp. japonica GN=PDR2 PE=3 SV=1	YDR406w_3	179	3e-44	COG1131	ABC-type multidrug transport system, ATPase component	K05681	4e-42	172	cme:CMS467C	ATP-binding cassette, subfamily G (WHITE), member 2	GO:0055085//transmembrane transport;GO:0008152//metabolic process	GO:0042626//ATPase activity, coupled to transmembrane movement of substances;GO:0005524//ATP binding	GO:0005886//plasma membrane;GO:0016021//integral to membrane
CL1000.Contig2_All	4731	16	6	gi|242048986|ref|XP_002462237.1|	2791.5	0	hypothetical protein SORBIDRAFT_02g022270 [Sorghum bicolor] >gi|241925614|gb|EER98758.1| hypothetical protein SORBIDRAFT_02g022270 [Sorghum bicolor]	gi|187756722|gb|EU682752.1|	3862	0	Oryza sativa Japonica Group PDR20 mRNA, complete cds	sp|Q8GU89|PDR4_ORYSJ	2054	0	Pleiotropic drug resistance protein 4 OS=Oryza sativa subsp. japonica GN=PDR4 PE=2 SV=1	YDR406w_3	224	1e-57	COG1131	ABC-type multidrug transport system, ATPase component	K05681	8e-55	214	cme:CMS467C	ATP-binding cassette, subfamily G (WHITE), member 2	GO:0055085//transmembrane transport;GO:0008152//metabolic process	GO:0042626//ATPase activity, coupled to transmembrane movement of substances;GO:0005524//ATP binding	GO:0005886//plasma membrane;GO:0016021//integral to membrane
CL1000.Contig3_All	4845	4	0	gi|242048986|ref|XP_002462237.1|	161.8	1e-37	hypothetical protein SORBIDRAFT_02g022270 [Sorghum bicolor] >gi|241925614|gb|EER98758.1| hypothetical protein SORBIDRAFT_02g022270 [Sorghum bicolor]	gi|187756722|gb|EU682752.1|	3751	0	Oryza sativa Japonica Group PDR20 mRNA, complete cds	sp|Q8GU92|PDR2_ORYSJ	1942	0	Probable pleiotropic drug resistance protein 2 OS=Oryza sativa subsp. japonica GN=PDR2 PE=3 SV=1	YDR406w_3	224	1e-57	COG1131	ABC-type multidrug transport system, ATPase component	K05681	6e-51	196	cme:CMS467C	ATP-binding cassette, subfamily G (WHITE), member 2	GO:0055085//transmembrane transport;GO:0008152//metabolic process	GO:0042626//ATPase activity, coupled to transmembrane movement of substances;GO:0005524//ATP binding	GO:0005886//plasma membrane;GO:0016021//integral to membrane
CL1000.Contig4_All	4976	1	0	gi|242048986|ref|XP_002462237.1|	33.5	1e-07	hypothetical protein SORBIDRAFT_02g022270 [Sorghum bicolor] >gi|241925614|gb|EER98758.1| hypothetical protein SORBIDRAFT_02g022270 [Sorghum bicolor]	gi|187756722|gb|EU682752.1|	2892	0	Oryza sativa Japonica Group PDR20 mRNA, complete cds	sp|Q8GU92|PDR2_ORYSJ	1489	0	Probable pleiotropic drug resistance protein 2 OS=Oryza sativa subsp. japonica GN=PDR2 PE=3 SV=1	YDR406w_3	179	3e-44	COG1131	ABC-type multidrug transport system, ATPase component	K05681	4e-42	172	cme:CMS467C	ATP-binding cassette, subfamily G (WHITE), member 2	GO:0055085//transmembrane transport;GO:0008152//metabolic process	GO:0042626//ATPase activity, coupled to transmembrane movement of substances;GO:0005524//ATP binding	GO:0005886//plasma membrane;GO:0016021//integral to membrane
CL1000.Contig5_All	1395	66	52	gi|242057989|ref|XP_002458140.1|	95.5	2e-18	hypothetical protein SORBIDRAFT_03g027520 [Sorghum bicolor] >gi|241930115|gb|EES03260.1| hypothetical protein SORBIDRAFT_03g027520 [Sorghum bicolor]	gi|115438443|ref|NM_001050076.1|	1055	0	Oryza sativa Japonica Group Os01g0609900 (Os01g0609900) mRNA, partial cds	sp|Q8GU89|PDR4_ORYSJ	829	0	Pleiotropic drug resistance protein 4 OS=Oryza sativa subsp. japonica GN=PDR4 PE=2 SV=1	YDR406w_3	231	2e-60	COG1131	ABC-type multidrug transport system, ATPase component	K05681	2e-39	161	cme:CMS467C	ATP-binding cassette, subfamily G (WHITE), member 2	GO:0055085//transmembrane transport;GO:0008152//metabolic process	GO:0042626//ATPase activity, coupled to transmembrane movement of substances;GO:0005524//ATP binding	GO:0005886//plasma membrane;GO:0016021//integral to membrane
CL1001.Contig1_All	337	7	11	--	--	--	--	--	--	--	--	--	--	--	--	--	--	--	--	--	--	--	--	--	--	-	-	-
CL1001.Contig2_All	339	14	14	gi|242040767|ref|XP_002467778.1|	55.5	3e-07	hypothetical protein SORBIDRAFT_01g033890 [Sorghum bicolor] >gi|241921632|gb|EER94776.1| hypothetical protein SORBIDRAFT_01g033890 [Sorghum bicolor]	gi|223946908|gb|BT062841.1|	58	6e-06	Zea mays full-length cDNA clone ZM_BFb0377I15 mRNA, complete cds	--	--	--	--	--	--	--	--	--	--	--	--	--	--	-	-	-
CL1002.Contig10_All	1914	48	24	gi|162460565|ref|NP_001104955.1|	1090.9	0	cellulose synthase5 [Zea mays] >gi|9622882|gb|AAF89965.1|AF200529_1 cellulose synthase-5 [Zea mays]	gi|162460564|ref|NM_001111485.1|	2500	0	Zea mays cellulose synthase5 (cesa5), mRNA >gi|9622881|gb|AF200529.1|AF200529 Zea mays cellulose synthase-5 (CesA-5) mRNA, complete cds	sp|Q84M43|CESA2_ORYSJ	1066	0	Probable cellulose synthase A catalytic subunit 2 [UDP-forming] OS=Oryza sativa subsp. japonica GN=CESA2 PE=2 SV=1	alr3757	70.5	1e-11	COG1215	Glycosyltransferases, probably involved in cell wall biogenesis	K10999	0	1090	zma:541803	cellulose synthase A [EC:2.4.1.12]	GO:0071555//cell wall organization;GO:0030244//cellulose biosynthetic process	GO:0016760//cellulose synthase (UDP-forming) activity;GO:0008270//zinc ion binding	GO:0005886//plasma membrane;GO:0016021//integral to membrane
CL1002.Contig11_All	331	46	47	gi|251766021|gb|ACT16001.1|	240	9e-63	cellulose synthase [Phyllostachys edulis]	gi|9622877|gb|AF200527.1|AF200527	601	1e-169	Zea mays cellulose synthase-3 (CesA-3) mRNA, partial cds	sp|Q6AT26|CESA1_ORYSJ	237	1e-63	Probable cellulose synthase A catalytic subunit 1 [UDP-forming] OS=Oryza sativa subsp. japonica GN=CESA1 PE=2 SV=1	alr3757	49.7	1e-06	COG1215	Glycosyltransferases, probably involved in cell wall biogenesis	K10999	4e-63	237	osa:4337958	cellulose synthase A [EC:2.4.1.12]	GO:0071555//cell wall organization;GO:0030244//cellulose biosynthetic process	GO:0016760//cellulose synthase (UDP-forming) activity;GO:0008270//zinc ion binding	GO:0005886//plasma membrane;GO:0016021//integral to membrane
CL1002.Contig12_All	442	2	9	gi|414876095|tpg|DAA53226.1|	295.4	1e-79	TPA: cellulose synthase3 [Zea mays]	gi|188013447|gb|AY104236.2|	654	0	Zea mays PCO121439 mRNA sequence	sp|Q6AT26|CESA1_ORYSJ	291	8e-80	Probable cellulose synthase A catalytic subunit 1 [UDP-forming] OS=Oryza sativa subsp. japonica GN=CESA1 PE=2 SV=1	--	--	--	--	--	K10999	2e-79	291	osa:4337958	cellulose synthase A [EC:2.4.1.12]	GO:0009653//anatomical structure morphogenesis;GO:0009825//multidimensional cell growth;GO:0042221//response to chemical stimulus;GO:0042538//hyperosmotic salinity response;GO:0030244//cellulose biosynthetic process;GO:0044765;GO:0048869//cellular developmental process;GO:0009833//primary cell wall biogenesis;GO:0071555//cell wall organization	GO:0008270//zinc ion binding;GO:0016760//cellulose synthase (UDP-forming) activity	GO:0005802//trans-Golgi network;GO:0016021//integral to membrane;GO:0005768//endosome;GO:0005886//plasma membrane
CL1002.Contig1_All	2582	352	396	gi|414586402|tpg|DAA36973.1|	1697.6	0	TPA: putative cellulose synthase family protein [Zea mays] >gi|414880532|tpg|DAA57663.1| TPA: putative cellulose synthase family protein [Zea mays]	gi|162458650|ref|NM_001111766.1|	4222	0	Zea mays cellulose synthase 11 (cesa11), mRNA >gi|38532101|gb|AY372245.1| Zea mays cellulose synthase catalytic subunit 11 (CesA11) mRNA, complete cds	sp|Q5JN63|CESA4_ORYSJ	1628	0	Cellulose synthase A catalytic subunit 4 [UDP-forming] OS=Oryza sativa subsp. japonica GN=CESA4 PE=2 SV=1	alr3757	95.9	3e-19	COG1215	Glycosyltransferases, probably involved in cell wall biogenesis	K10999	0	1694	zma:542139	cellulose synthase A [EC:2.4.1.12]	GO:0009414//response to water deprivation;GO:0045492//xylan biosynthetic process;GO:0050832//defense response to fungus;GO:0042742//defense response to bacterium;GO:0006970//response to osmotic stress;GO:0030244//cellulose biosynthetic process;GO:0009834//secondary cell wall biogenesis;GO:0010413//glucuronoxylan metabolic process;GO:0010116//positive regulation of abscisic acid biosynthetic proce…	GO:0008270//zinc ion binding;GO:0016760//cellulose synthase (UDP-forming) activity	GO:0005618//cell wall;GO:0016021//integral to membrane;GO:0005886//plasma membrane
CL1002.Contig2_All	3947	232	282	gi|414873523|tpg|DAA52080.1|	2140.9	0	TPA: cellulose synthase5 [Zea mays]	gi|162460564|ref|NM_001111485.1|	5140	0	Zea mays cellulose synthase5 (cesa5), mRNA >gi|9622881|gb|AF200529.1|AF200529 Zea mays cellulose synthase-5 (CesA-5) mRNA, complete cds	sp|Q84M43|CESA2_ORYSJ	2021	0	Probable cellulose synthase A catalytic subunit 2 [UDP-forming] OS=Oryza sativa subsp. japonica GN=CESA2 PE=2 SV=1	alr3757	98.2	1e-19	COG1215	Glycosyltransferases, probably involved in cell wall biogenesis	K10999	0	2140	zma:541803	cellulose synthase A [EC:2.4.1.12]	GO:0071555//cell wall organization;GO:0030244//cellulose biosynthetic process	GO:0016760//cellulose synthase (UDP-forming) activity;GO:0008270//zinc ion binding	GO:0005886//plasma membrane;GO:0016021//integral to membrane
CL1002.Contig3_All	3949	671	915	gi|414873523|tpg|DAA52080.1|	2185.2	0	TPA: cellulose synthase5 [Zea mays]	gi|162460564|ref|NM_001111485.1|	5709	0	Zea mays cellulose synthase5 (cesa5), mRNA >gi|9622881|gb|AF200529.1|AF200529 Zea mays cellulose synthase-5 (CesA-5) mRNA, complete cds	sp|Q84M43|CESA2_ORYSJ	2060	0	Probable cellulose synthase A catalytic subunit 2 [UDP-forming] OS=Oryza sativa subsp. japonica GN=CESA2 PE=2 SV=1	alr3757	98.2	1e-19	COG1215	Glycosyltransferases, probably involved in cell wall biogenesis	K10999	0	2184	zma:541803	cellulose synthase A [EC:2.4.1.12]	GO:0071555//cell wall organization;GO:0030244//cellulose biosynthetic process	GO:0016760//cellulose synthase (UDP-forming) activity;GO:0008270//zinc ion binding	GO:0005886//plasma membrane;GO:0016021//integral to membrane
CL1002.Contig4_All	3860	9413	5076	gi|413948739|gb|AFW81388.1|	2204.9	0	cellulose synthase1 [Zea mays]	gi|162459759|ref|NM_001112104.1|	6052	0	Zea mays cellulose synthase2 (cesa2), mRNA >gi|9622875|gb|AF200526.1|AF200526 Zea mays cellulose synthase-2 (CesA-2) mRNA, complete cds	sp|Q6AT26|CESA1_ORYSJ	2138	0	Probable cellulose synthase A catalytic subunit 1 [UDP-forming] OS=Oryza sativa subsp. japonica GN=CESA1 PE=2 SV=1	alr3757	90.9	2e-17	COG1215	Glycosyltransferases, probably involved in cell wall biogenesis	K10999	0	2201	zma:542564	cellulose synthase A [EC:2.4.1.12]	GO:0071555//cell wall organization;GO:0030244//cellulose biosynthetic process	GO:0016760//cellulose synthase (UDP-forming) activity;GO:0008270//zinc ion binding	GO:0005886//plasma membrane;GO:0016021//integral to membrane
CL1002.Contig5_All	3922	3356	1988	gi|414883975|tpg|DAA59989.1|	2199.9	0	TPA: putative cellulose synthase family protein [Zea mays]	gi|162460994|ref|NM_001111489.1|	5114	0	Zea mays cellulose synthase-9 (CesA-9), mRNA >gi|9622889|gb|AF200533.1|AF200533 Zea mays cellulose synthase-9 (CesA-9) mRNA, complete cds	sp|Q84ZN6|CESA8_ORYSJ	2190	0	Probable cellulose synthase A catalytic subunit 8 [UDP-forming] OS=Oryza sativa subsp. japonica GN=CESA8 PE=2 SV=1	alr3757	96.7	3e-19	COG1215	Glycosyltransferases, probably involved in cell wall biogenesis	K10999	0	2195	sbi:SORBI_02g006290	cellulose synthase A [EC:2.4.1.12]	GO:0071555//cell wall organization;GO:0030244//cellulose biosynthetic process	GO:0016760//cellulose synthase (UDP-forming) activity;GO:0008270//zinc ion binding	GO:0005886//plasma membrane;GO:0016021//integral to membrane
CL1002.Contig6_All	3538	29	27	gi|414586402|tpg|DAA36973.1|	1703.3	0	TPA: putative cellulose synthase family protein [Zea mays] >gi|414880532|tpg|DAA57663.1| TPA: putative cellulose synthase family protein [Zea mays]	gi|162458650|ref|NM_001111766.1|	2321	0	Zea mays cellulose synthase 11 (cesa11), mRNA >gi|38532101|gb|AY372245.1| Zea mays cellulose synthase catalytic subunit 11 (CesA11) mRNA, complete cds	sp|Q5JN63|CESA4_ORYSJ	1640	0	Cellulose synthase A catalytic subunit 4 [UDP-forming] OS=Oryza sativa subsp. japonica GN=CESA4 PE=2 SV=1	alr3757	95.5	6e-19	COG1215	Glycosyltransferases, probably involved in cell wall biogenesis	K10999	0	1699	zma:542139	cellulose synthase A [EC:2.4.1.12]	GO:0009414//response to water deprivation;GO:0045492//xylan biosynthetic process;GO:0050832//defense response to fungus;GO:0042742//defense response to bacterium;GO:0006970//response to osmotic stress;GO:0030244//cellulose biosynthetic process;GO:0009834//secondary cell wall biogenesis;GO:0010413//glucuronoxylan metabolic process;GO:0010116//positive regulation of abscisic acid biosynthetic proce…	GO:0008270//zinc ion binding;GO:0016760//cellulose synthase (UDP-forming) activity	GO:0005618//cell wall;GO:0016021//integral to membrane;GO:0005886//plasma membrane
CL1002.Contig7_All	3430	40	18	gi|414586402|tpg|DAA36973.1|	1721.4	0	TPA: putative cellulose synthase family protein [Zea mays] >gi|414880532|tpg|DAA57663.1| TPA: putative cellulose synthase family protein [Zea mays]	gi|162458650|ref|NM_001111766.1|	2748	0	Zea mays cellulose synthase 11 (cesa11), mRNA >gi|38532101|gb|AY372245.1| Zea mays cellulose synthase catalytic subunit 11 (CesA11) mRNA, complete cds	sp|Q5JN63|CESA4_ORYSJ	1656	0	Cellulose synthase A catalytic subunit 4 [UDP-forming] OS=Oryza sativa subsp. japonica GN=CESA4 PE=2 SV=1	alr3757	95.5	5e-19	COG1215	Glycosyltransferases, probably involved in cell wall biogenesis	K10999	0	1717	zma:542139	cellulose synthase A [EC:2.4.1.12]	GO:0009414//response to water deprivation;GO:0045492//xylan biosynthetic process;GO:0050832//defense response to fungus;GO:0042742//defense response to bacterium;GO:0006970//response to osmotic stress;GO:0030244//cellulose biosynthetic process;GO:0009834//secondary cell wall biogenesis;GO:0010413//glucuronoxylan metabolic process;GO:0010116//positive regulation of abscisic acid biosynthetic proce…	GO:0008270//zinc ion binding;GO:0016760//cellulose synthase (UDP-forming) activity	GO:0005618//cell wall;GO:0016021//integral to membrane;GO:0005886//plasma membrane
CL1002.Contig8_All	598	18	20	gi|251766021|gb|ACT16001.1|	415.2	3e-115	cellulose synthase [Phyllostachys edulis]	gi|9622877|gb|AF200527.1|AF200527	979	0	Zea mays cellulose synthase-3 (CesA-3) mRNA, partial cds	sp|Q6AT26|CESA1_ORYSJ	412	9e-116	Probable cellulose synthase A catalytic subunit 1 [UDP-forming] OS=Oryza sativa subsp. japonica GN=CESA1 PE=2 SV=1	--	--	--	--	--	K10999	2e-115	412	osa:4337958	cellulose synthase A [EC:2.4.1.12]	GO:0071555//cell wall organization;GO:0030244//cellulose biosynthetic process	GO:0016760//cellulose synthase (UDP-forming) activity;GO:0008270//zinc ion binding	GO:0005886//plasma membrane;GO:0016021//integral to membrane
CL1002.Contig9_All	698	10	4	gi|270486534|gb|ACZ82297.1|	57.4	4e-108	cellulose synthase [Phyllostachys edulis]	gi|9622877|gb|AF200527.1|AF200527	864	0	Zea mays cellulose synthase-3 (CesA-3) mRNA, partial cds	sp|Q9SKJ5|CESAA_ARATH	345	1e-105	Probable cellulose synthase A catalytic subunit 10 [UDP-forming] OS=Arabidopsis thaliana GN=CESA10 PE=2 SV=1	--	--	--	--	--	K10999	8e-109	356	rcu:RCOM_0924530	cellulose synthase A [EC:2.4.1.12]	GO:0071555//cell wall organization;GO:0030244//cellulose biosynthetic process	GO:0016760//cellulose synthase (UDP-forming) activity;GO:0008270//zinc ion binding	GO:0005886//plasma membrane;GO:0016021//integral to membrane
CL1003.Contig1_All	2809	6	9	gi|414871009|tpg|DAA49566.1|	1268.8	0	TPA: hypothetical protein ZEAMMB73_501466 [Zea mays] >gi|414871010|tpg|DAA49567.1| TPA: hypothetical protein ZEAMMB73_501466 [Zea mays] >gi|414871011|tpg|DAA49568.1| TPA: hypothetical protein ZEAMMB73_501466 [Zea mays] >gi|414871012|tpg|DAA49569.1| TPA: hypothetical protein ZEAMMB73_501466 [Zea mays] >gi|414871013|tpg|DAA49570.1| TPA: hypothetical protein ZEAMMB73_501466 [Zea mays]	gi|259490457|ref|NM_001165831.1|	2442	0	Zea mays LOC100304395 (pco060442), mRNA >gi|223943288|gb|BT061031.1| Zea mays full-length cDNA clone ZM_BFb0088K14 mRNA, complete cds	sp|Q93YW0|EXEC1_ARATH	429	4e-120	Protein EXECUTER 1, chloroplastic OS=Arabidopsis thaliana GN=EX1 PE=1 SV=1	--	--	--	--	--	K10598	2e-06	53.5	ota:Ot03g00480	peptidyl-prolyl cis-trans isomerase-like 2 [EC:5.2.1.8]	GO:0055072//iron ion homeostasis;GO:0010343//singlet oxygen-mediated programmed cell death;GO:0010039//response to iron ion	-	GO:0042651//thylakoid membrane;GO:0009507//chloroplast
CL1003.Contig2_All	2880	2	8	gi|414871009|tpg|DAA49566.1|	1268.8	0	TPA: hypothetical protein ZEAMMB73_501466 [Zea mays] >gi|414871010|tpg|DAA49567.1| TPA: hypothetical protein ZEAMMB73_501466 [Zea mays] >gi|414871011|tpg|DAA49568.1| TPA: hypothetical protein ZEAMMB73_501466 [Zea mays] >gi|414871012|tpg|DAA49569.1| TPA: hypothetical protein ZEAMMB73_501466 [Zea mays] >gi|414871013|tpg|DAA49570.1| TPA: hypothetical protein ZEAMMB73_501466 [Zea mays]	gi|259490457|ref|NM_001165831.1|	2613	0	Zea mays LOC100304395 (pco060442), mRNA >gi|223943288|gb|BT061031.1| Zea mays full-length cDNA clone ZM_BFb0088K14 mRNA, complete cds	sp|Q93YW0|EXEC1_ARATH	429	4e-120	Protein EXECUTER 1, chloroplastic OS=Arabidopsis thaliana GN=EX1 PE=1 SV=1	--	--	--	--	--	K10598	2e-06	53.5	ota:Ot03g00480	peptidyl-prolyl cis-trans isomerase-like 2 [EC:5.2.1.8]	GO:0055072//iron ion homeostasis;GO:0010343//singlet oxygen-mediated programmed cell death;GO:0010039//response to iron ion	-	GO:0042651//thylakoid membrane;GO:0009507//chloroplast
CL1003.Contig3_All	2806	4	26	gi|414871009|tpg|DAA49566.1|	1283.1	0	TPA: hypothetical protein ZEAMMB73_501466 [Zea mays] >gi|414871010|tpg|DAA49567.1| TPA: hypothetical protein ZEAMMB73_501466 [Zea mays] >gi|414871011|tpg|DAA49568.1| TPA: hypothetical protein ZEAMMB73_501466 [Zea mays] >gi|414871012|tpg|DAA49569.1| TPA: hypothetical protein ZEAMMB73_501466 [Zea mays] >gi|414871013|tpg|DAA49570.1| TPA: hypothetical protein ZEAMMB73_501466 [Zea mays]	gi|259490457|ref|NM_001165831.1|	3437	0	Zea mays LOC100304395 (pco060442), mRNA >gi|223943288|gb|BT061031.1| Zea mays full-length cDNA clone ZM_BFb0088K14 mRNA, complete cds	sp|Q93YW0|EXEC1_ARATH	443	2e-124	Protein EXECUTER 1, chloroplastic OS=Arabidopsis thaliana GN=EX1 PE=1 SV=1	--	--	--	--	--	K10598	2e-06	53.5	ota:Ot03g00480	peptidyl-prolyl cis-trans isomerase-like 2 [EC:5.2.1.8]	GO:0055072//iron ion homeostasis;GO:0010343//singlet oxygen-mediated programmed cell death;GO:0010039//response to iron ion	-	GO:0042651//thylakoid membrane;GO:0009507//chloroplast
CL1003.Contig4_All	2735	26	35	gi|414871009|tpg|DAA49566.1|	1283.1	0	TPA: hypothetical protein ZEAMMB73_501466 [Zea mays] >gi|414871010|tpg|DAA49567.1| TPA: hypothetical protein ZEAMMB73_501466 [Zea mays] >gi|414871011|tpg|DAA49568.1| TPA: hypothetical protein ZEAMMB73_501466 [Zea mays] >gi|414871012|tpg|DAA49569.1| TPA: hypothetical protein ZEAMMB73_501466 [Zea mays] >gi|414871013|tpg|DAA49570.1| TPA: hypothetical protein ZEAMMB73_501466 [Zea mays]	gi|259490457|ref|NM_001165831.1|	3267	0	Zea mays LOC100304395 (pco060442), mRNA >gi|223943288|gb|BT061031.1| Zea mays full-length cDNA clone ZM_BFb0088K14 mRNA, complete cds	sp|Q93YW0|EXEC1_ARATH	443	2e-124	Protein EXECUTER 1, chloroplastic OS=Arabidopsis thaliana GN=EX1 PE=1 SV=1	--	--	--	--	--	K10598	2e-06	53.5	ota:Ot03g00480	peptidyl-prolyl cis-trans isomerase-like 2 [EC:5.2.1.8]	GO:0055072//iron ion homeostasis;GO:0010343//singlet oxygen-mediated programmed cell death;GO:0010039//response to iron ion	-	GO:0042651//thylakoid membrane;GO:0009507//chloroplast
CL1003.Contig5_All	2861	2	5	gi|414871009|tpg|DAA49566.1|	128.3	7e-28	TPA: hypothetical protein ZEAMMB73_501466 [Zea mays] >gi|414871010|tpg|DAA49567.1| TPA: hypothetical protein ZEAMMB73_501466 [Zea mays] >gi|414871011|tpg|DAA49568.1| TPA: hypothetical protein ZEAMMB73_501466 [Zea mays] >gi|414871012|tpg|DAA49569.1| TPA: hypothetical protein ZEAMMB73_501466 [Zea mays] >gi|414871013|tpg|DAA49570.1| TPA: hypothetical protein ZEAMMB73_501466 [Zea mays]	gi|195614681|gb|EU957053.1|	2942	0	Zea mays clone 1581382 mRNA sequence	sp|Q93YW0|EXEC1_ARATH	354	3e-119	Protein EXECUTER 1, chloroplastic OS=Arabidopsis thaliana GN=EX1 PE=1 SV=1	--	--	--	--	--	K10598	2e-06	53.5	ota:Ot03g00480	peptidyl-prolyl cis-trans isomerase-like 2 [EC:5.2.1.8]	GO:0055072//iron ion homeostasis;GO:0010343//singlet oxygen-mediated programmed cell death;GO:0010039//response to iron ion	-	GO:0042651//thylakoid membrane;GO:0009507//chloroplast
CL1003.Contig6_All	2790	3	6	gi|414871009|tpg|DAA49566.1|	128.3	7e-28	TPA: hypothetical protein ZEAMMB73_501466 [Zea mays] >gi|414871010|tpg|DAA49567.1| TPA: hypothetical protein ZEAMMB73_501466 [Zea mays] >gi|414871011|tpg|DAA49568.1| TPA: hypothetical protein ZEAMMB73_501466 [Zea mays] >gi|414871012|tpg|DAA49569.1| TPA: hypothetical protein ZEAMMB73_501466 [Zea mays] >gi|414871013|tpg|DAA49570.1| TPA: hypothetical protein ZEAMMB73_501466 [Zea mays]	gi|195614681|gb|EU957053.1|	2942	0	Zea mays clone 1581382 mRNA sequence	sp|Q93YW0|EXEC1_ARATH	354	3e-119	Protein EXECUTER 1, chloroplastic OS=Arabidopsis thaliana GN=EX1 PE=1 SV=1	--	--	--	--	--	K10598	2e-06	53.5	ota:Ot03g00480	peptidyl-prolyl cis-trans isomerase-like 2 [EC:5.2.1.8]	GO:0055072//iron ion homeostasis;GO:0010343//singlet oxygen-mediated programmed cell death;GO:0010039//response to iron ion	-	GO:0042651//thylakoid membrane;GO:0009507//chloroplast
CL1004.Contig1_All	3810	5	15	gi|414591264|tpg|DAA41835.1|	1933.7	0	TPA: hypothetical protein ZEAMMB73_252588 [Zea mays] >gi|414591265|tpg|DAA41836.1| TPA: hypothetical protein ZEAMMB73_252588 [Zea mays]	gi|357121384|ref|XM_003562353.1|	2960	0	PREDICTED: Brachypodium distachyon importin-11-like (LOC100840594), mRNA	sp|Q9ZPY7|XPO2_ARATH	57.8	5e-08	Exportin-2 OS=Arabidopsis thaliana GN=CAS PE=1 SV=1	SPCC1322.06	207	8e-53	COG5657	CAS/CSE protein involved in chromosome segregation	--	--	--	--	--	GO:0042991//transcription factor import into nucleus;GO:0000059//protein import into nucleus, docking	GO:0008565//protein transporter activity;GO:0008536//Ran GTPase binding	GO:0005829//cytosol;GO:0005643//nuclear pore
CL1004.Contig2_All	3828	0	2	gi|414591264|tpg|DAA41835.1|	1933.7	0	TPA: hypothetical protein ZEAMMB73_252588 [Zea mays] >gi|414591265|tpg|DAA41836.1| TPA: hypothetical protein ZEAMMB73_252588 [Zea mays]	gi|357121384|ref|XM_003562353.1|	2960	0	PREDICTED: Brachypodium distachyon importin-11-like (LOC100840594), mRNA	sp|Q9ZPY7|XPO2_ARATH	57.8	5e-08	Exportin-2 OS=Arabidopsis thaliana GN=CAS PE=1 SV=1	SPCC1322.06	207	8e-53	COG5657	CAS/CSE protein involved in chromosome segregation	--	--	--	--	--	GO:0042991//transcription factor import into nucleus;GO:0000059//protein import into nucleus, docking	GO:0008565//protein transporter activity;GO:0008536//Ran GTPase binding	GO:0005829//cytosol;GO:0005643//nuclear pore
CL1004.Contig3_All	3794	0	0	gi|414591264|tpg|DAA41835.1|	1933.7	0	TPA: hypothetical protein ZEAMMB73_252588 [Zea mays] >gi|414591265|tpg|DAA41836.1| TPA: hypothetical protein ZEAMMB73_252588 [Zea mays]	gi|357121384|ref|XM_003562353.1|	2960	0	PREDICTED: Brachypodium distachyon importin-11-like (LOC100840594), mRNA	sp|Q9ZPY7|XPO2_ARATH	57.8	5e-08	Exportin-2 OS=Arabidopsis thaliana GN=CAS PE=1 SV=1	SPCC1322.06	207	8e-53	COG5657	CAS/CSE protein involved in chromosome segregation	--	--	--	--	--	GO:0042991//transcription factor import into nucleus;GO:0000059//protein import into nucleus, docking	GO:0008565//protein transporter activity;GO:0008536//Ran GTPase binding	GO:0005829//cytosol;GO:0005643//nuclear pore
CL1004.Contig4_All	3776	3	10	gi|414591264|tpg|DAA41835.1|	1933.7	0	TPA: hypothetical protein ZEAMMB73_252588 [Zea mays] >gi|414591265|tpg|DAA41836.1| TPA: hypothetical protein ZEAMMB73_252588 [Zea mays]	gi|357121384|ref|XM_003562353.1|	2960	0	PREDICTED: Brachypodium distachyon importin-11-like (LOC100840594), mRNA	sp|Q9ZPY7|XPO2_ARATH	57.8	5e-08	Exportin-2 OS=Arabidopsis thaliana GN=CAS PE=1 SV=1	SPCC1322.06	207	8e-53	COG5657	CAS/CSE protein involved in chromosome segregation	--	--	--	--	--	GO:0042991//transcription factor import into nucleus;GO:0000059//protein import into nucleus, docking	GO:0008565//protein transporter activity;GO:0008536//Ran GTPase binding	GO:0005829//cytosol;GO:0005643//nuclear pore
CL1005.Contig1_All	1728	85	65	gi|242093450|ref|XP_002437215.1|	1073.2	0	hypothetical protein SORBIDRAFT_10g023020 [Sorghum bicolor] >gi|241915438|gb|EER88582.1| hypothetical protein SORBIDRAFT_10g023020 [Sorghum bicolor]	gi|357139067|ref|XM_003571059.1|	1374	0	PREDICTED: Brachypodium distachyon coatomer subunit beta'-2-like (LOC100837884), mRNA	sp|Q6H8D5|COB22_ORYSJ	1035	0	Coatomer subunit beta'-2 OS=Oryza sativa subsp. japonica GN=Os02g0209100 PE=2 SV=1	all0438_2	138	3e-32	COG2319	FOG: WD40 repeat	K05236	2e-58	225	bdi:100841413	coatomer protein complex, subunit alpha (xenin)	GO:0006468//protein phosphorylation;GO:0006890//retrograde vesicle-mediated transport, Golgi to ER;GO:0006891//intra-Golgi vesicle-mediated transport;GO:0006888//ER to Golgi vesicle-mediated transport;GO:0006886//intracellular protein transport	GO:0016905//myosin heavy chain kinase activity;GO:0005198//structural molecule activity	GO:0030126//COPI vesicle coat
CL1005.Contig2_All	3437	111	141	gi|413936803|gb|AFW71354.1|	1799.6	0	putative coatomer beta subunit family protein [Zea mays]	gi|357139067|ref|XM_003571059.1|	2880	0	PREDICTED: Brachypodium distachyon coatomer subunit beta'-2-like (LOC100837884), mRNA	sp|Q6H8D5|COB22_ORYSJ	1688	0	Coatomer subunit beta'-2 OS=Oryza sativa subsp. japonica GN=Os02g0209100 PE=2 SV=1	all0438_2	138	6e-32	COG2319	FOG: WD40 repeat	K05236	6e-78	291	smo:SELMODRAFT_154977	coatomer protein complex, subunit alpha (xenin)	GO:0006468//protein phosphorylation;GO:0006890//retrograde vesicle-mediated transport, Golgi to ER;GO:0006891//intra-Golgi vesicle-mediated transport;GO:0006888//ER to Golgi vesicle-mediated transport;GO:0006886//intracellular protein transport	GO:0016905//myosin heavy chain kinase activity;GO:0005198//structural molecule activity	GO:0030126//COPI vesicle coat
CL1005.Contig3_All	3485	193	333	gi|413936804|gb|AFW71355.1|	1806.2	0	putative coatomer beta subunit family protein isoform 1 [Zea mays] >gi|413936805|gb|AFW71356.1| putative coatomer beta subunit family protein isoform 2 [Zea mays] >gi|413936806|gb|AFW71357.1| putative coatomer beta subunit family protein isoform 3 [Zea mays]	gi|357139067|ref|XM_003571059.1|	2880	0	PREDICTED: Brachypodium distachyon coatomer subunit beta'-2-like (LOC100837884), mRNA	sp|Q6H8D5|COB22_ORYSJ	1699	0	Coatomer subunit beta'-2 OS=Oryza sativa subsp. japonica GN=Os02g0209100 PE=2 SV=1	all0438_2	138	6e-32	COG2319	FOG: WD40 repeat	K05236	7e-78	291	smo:SELMODRAFT_154977	coatomer protein complex, subunit alpha (xenin)	GO:0006468//protein phosphorylation;GO:0006890//retrograde vesicle-mediated transport, Golgi to ER;GO:0006891//intra-Golgi vesicle-mediated transport;GO:0006888//ER to Golgi vesicle-mediated transport;GO:0006886//intracellular protein transport	GO:0016905//myosin heavy chain kinase activity;GO:0005198//structural molecule activity	GO:0030126//COPI vesicle coat
CL1005.Contig4_All	2127	75	84	gi|413953247|gb|AFW85896.1|	1295.4	0	hypothetical protein ZEAMMB73_309963 [Zea mays] >gi|413953248|gb|AFW85897.1| hypothetical protein ZEAMMB73_309963 [Zea mays]	gi|115466359|ref|NM_001063314.1|	2151	0	Oryza sativa Japonica Group Os06g0143900 (Os06g0143900) mRNA, complete cds	sp|Q5VQ78|COB21_ORYSJ	1294	0	Coatomer subunit beta'-1 OS=Oryza sativa subsp. japonica GN=Os06g0143900 PE=2 SV=1	ECU01g1290	131	5e-30	COG2319	FOG: WD40 repeat	K05236	2e-63	242	smo:SELMODRAFT_154977	coatomer protein complex, subunit alpha (xenin)	GO:0006891//intra-Golgi vesicle-mediated transport;GO:0006890//retrograde vesicle-mediated transport, Golgi to ER;GO:0006886//intracellular protein transport;GO:0006888//ER to Golgi vesicle-mediated transport	GO:0005198//structural molecule activity	GO:0030126//COPI vesicle coat
CL1005.Contig5_All	2789	233	224	gi|413942851|gb|AFW75500.1|	1714.1	0	hypothetical protein ZEAMMB73_206786 [Zea mays]	gi|357118917|ref|XM_003561146.1|	3043	0	PREDICTED: Brachypodium distachyon coatomer subunit beta'-1-like (LOC100823641), mRNA	sp|Q5VQ78|COB21_ORYSJ	1685	0	Coatomer subunit beta'-1 OS=Oryza sativa subsp. japonica GN=Os06g0143900 PE=2 SV=1	ECU01g1290	131	7e-30	COG2319	FOG: WD40 repeat	K05236	1e-76	286	ath:AT2G21390	coatomer protein complex, subunit alpha (xenin)	GO:0006468//protein phosphorylation;GO:0006890//retrograde vesicle-mediated transport, Golgi to ER;GO:0006891//intra-Golgi vesicle-mediated transport;GO:0006888//ER to Golgi vesicle-mediated transport;GO:0006886//intracellular protein transport	GO:0016905//myosin heavy chain kinase activity;GO:0005198//structural molecule activity	GO:0030126//COPI vesicle coat
CL1005.Contig6_All	337	58	55	gi|242093450|ref|XP_002437215.1|	212.2	1e-54	hypothetical protein SORBIDRAFT_10g023020 [Sorghum bicolor] >gi|241915438|gb|EER88582.1| hypothetical protein SORBIDRAFT_10g023020 [Sorghum bicolor]	gi|293335752|ref|NM_001176059.1|	406	1e-111	Zea mays uncharacterized LOC100383405 (LOC100383405), mRNA >gi|224029906|gb|BT067132.1| Zea mays full-length cDNA clone ZM_BFb0204M05 mRNA, complete cds	sp|Q6H8D5|COB22_ORYSJ	194	1e-50	Coatomer subunit beta'-2 OS=Oryza sativa subsp. japonica GN=Os02g0209100 PE=2 SV=1	--	--	--	--	--	K05236	5e-07	50.8	ppp:PHYPADRAFT_213150	coatomer protein complex, subunit alpha (xenin)	GO:0006891//intra-Golgi vesicle-mediated transport;GO:0006890//retrograde vesicle-mediated transport, Golgi to ER;GO:0006886//intracellular protein transport;GO:0006888//ER to Golgi vesicle-mediated transport	GO:0005198//structural molecule activity	GO:0030126//COPI vesicle coat
CL1005.Contig7_All	1815	7	11	gi|242093450|ref|XP_002437215.1|	1070.5	0	hypothetical protein SORBIDRAFT_10g023020 [Sorghum bicolor] >gi|241915438|gb|EER88582.1| hypothetical protein SORBIDRAFT_10g023020 [Sorghum bicolor]	gi|357139067|ref|XM_003571059.1|	1421	0	PREDICTED: Brachypodium distachyon coatomer subunit beta'-2-like (LOC100837884), mRNA	sp|Q6H8D5|COB22_ORYSJ	1037	0	Coatomer subunit beta'-2 OS=Oryza sativa subsp. japonica GN=Os02g0209100 PE=2 SV=1	all0438_2	138	4e-32	COG2319	FOG: WD40 repeat	K05236	9e-59	226	bdi:100841413	coatomer protein complex, subunit alpha (xenin)	GO:0006468//protein phosphorylation;GO:0006890//retrograde vesicle-mediated transport, Golgi to ER;GO:0006891//intra-Golgi vesicle-mediated transport;GO:0006888//ER to Golgi vesicle-mediated transport;GO:0006886//intracellular protein transport	GO:0016905//myosin heavy chain kinase activity;GO:0005198//structural molecule activity	GO:0030126//COPI vesicle coat
CL1005.Contig8_All	2170	5	17	gi|413953247|gb|AFW85896.1|	29.6	1e-11	hypothetical protein ZEAMMB73_309963 [Zea mays] >gi|413953248|gb|AFW85897.1| hypothetical protein ZEAMMB73_309963 [Zea mays]	gi|357118917|ref|XM_003561146.1|	2161	0	PREDICTED: Brachypodium distachyon coatomer subunit beta'-1-like (LOC100823641), mRNA	sp|Q5VQ78|COB21_ORYSJ	1182	0	Coatomer subunit beta'-1 OS=Oryza sativa subsp. japonica GN=Os06g0143900 PE=2 SV=1	ECU01g1290	131	5e-30	COG2319	FOG: WD40 repeat	K05236	2e-59	229	ath:AT2G21390	coatomer protein complex, subunit alpha (xenin)	GO:0006468//protein phosphorylation;GO:0006890//retrograde vesicle-mediated transport, Golgi to ER;GO:0006891//intra-Golgi vesicle-mediated transport;GO:0006888//ER to Golgi vesicle-mediated transport;GO:0006886//intracellular protein transport	GO:0016905//myosin heavy chain kinase activity;GO:0005198//structural molecule activity	GO:0030126//COPI vesicle coat
CL1006.Contig1_All	1470	71	74	gi|413917180|gb|AFW57112.1|	59.7	1e-07	hypothetical protein ZEAMMB73_482954 [Zea mays]	gi|226505571|ref|NM_001146963.1|	525	1e-146	Zea mays LOC100272494 (cl17115_1(187)), mRNA >gi|194699495|gb|BT038827.1| Zea mays full-length cDNA clone ZM_BFb0332I22 mRNA, complete cds	--	--	--	--	--	--	--	--	--	--	--	--	--	--	GO:0048193//Golgi vesicle transport;GO:0048278//vesicle docking;GO:0006906//vesicle fusion;GO:0006886//intracellular protein transport	GO:0005484//SNAP receptor activity;GO:0000149//SNARE binding	GO:0012505//endomembrane system;GO:0031201//SNARE complex;GO:0016021//integral to membrane
CL1006.Contig2_All	777	107	75	gi|413917180|gb|AFW57112.1|	281.6	9e-75	hypothetical protein ZEAMMB73_482954 [Zea mays]	gi|226505571|ref|NM_001146963.1|	833	0	Zea mays LOC100272494 (cl17115_1(187)), mRNA >gi|194699495|gb|BT038827.1| Zea mays full-length cDNA clone ZM_BFb0332I22 mRNA, complete cds	sp|Q946Y7|SYP61_ARATH	48.5	4e-06	Syntaxin-61 OS=Arabidopsis thaliana GN=SYP61 PE=1 SV=1	--	--	--	--	--	--	--	--	--	--	GO:0048193//Golgi vesicle transport;GO:0048278//vesicle docking;GO:0006906//vesicle fusion;GO:0006886//intracellular protein transport	GO:0005484//SNAP receptor activity;GO:0000149//SNARE binding	GO:0012505//endomembrane system;GO:0031201//SNARE complex;GO:0016021//integral to membrane
CL1007.Contig1_All	3135	4162	1195	gi|357142852|ref|XP_003572716.1|	1295.4	0	PREDICTED: probable LRR receptor-like serine/threonine-protein kinase At3g47570-like [Brachypodium distachyon]	gi|357142851|ref|XM_003572668.1|	436	1e-119	PREDICTED: Brachypodium distachyon probable LRR receptor-like serine/threonine-protein kinase At3g47570-like (LOC100838196), mRNA	sp|C0LGP4|Y3475_ARATH	696	0	Probable LRR receptor-like serine/threonine-protein kinase At3g47570 OS=Arabidopsis thaliana GN=At3g47570 PE=1 SV=1	alr0124_1	116	2e-25	COG4886	Leucine-rich repeat (LRR) protein	K13428	0	676	aly:ARALYDRAFT_488953	LRR receptor-like serine/threonine-protein kinase EFR [EC:2.7.11.1]	GO:0016310//phosphorylation	GO:0004672//protein kinase activity;GO:0000166//nucleotide binding	GO:0016020//membrane;GO:0016023//cytoplasmic membrane-bounded vesicle;GO:0005739//mitochondrion
CL1007.Contig2_All	242	8	0	gi|115447303|ref|NP_001047431.1|	96.3	1e-19	Os02g0615500 [Oryza sativa Japonica Group] >gi|113536962|dbj|BAF09345.1| Os02g0615500 [Oryza sativa Japonica Group]	--	--	--	--	sp|C0LGQ9|Y4294_ARATH	47.4	2e-06	Probable LRR receptor-like serine/threonine-protein kinase At4g20940 OS=Arabidopsis thaliana GN=At4g20940 PE=1 SV=1	--	--	--	--	--	K13420	1e-06	49.3	aly:ARALYDRAFT_356368	LRR receptor-like serine/threonine-protein kinase FLS2 [EC:2.7.11.1]	GO:0016310//phosphorylation	GO:0004672//protein kinase activity;GO:0000166//nucleotide binding	GO:0016020//membrane;GO:0016023//cytoplasmic membrane-bounded vesicle;GO:0005739//mitochondrion
CL1008.Contig1_All	455	23	21	gi|302856079|ref|XP_002959480.1|	51.2	6e-06	hypothetical protein VOLCADRAFT_33984 [Volvox carteri f. nagariensis] >gi|300255039|gb|EFJ39454.1| hypothetical protein VOLCADRAFT_33984 [Volvox carteri f. nagariensis]	gi|281490058|gb|GU235996.1|	176	1e-41	Coix lacryma-jobi 22-kDa prolamin gene cluster, complete sequence	--	--	--	--	--	--	--	--	--	--	--	--	--	--	-	-	-
CL1008.Contig2_All	331	5	2	gi|302856079|ref|XP_002959480.1|	51.2	5e-06	hypothetical protein VOLCADRAFT_33984 [Volvox carteri f. nagariensis] >gi|300255039|gb|EFJ39454.1| hypothetical protein VOLCADRAFT_33984 [Volvox carteri f. nagariensis]	gi|281490058|gb|GU235996.1|	58	6e-06	Coix lacryma-jobi 22-kDa prolamin gene cluster, complete sequence	--	--	--	--	--	--	--	--	--	--	--	--	--	--	-	-	-
CL1009.Contig1_All	1577	1	2	gi|242064166|ref|XP_002453372.1|	865.9	0	hypothetical protein SORBIDRAFT_04g004820 [Sorghum bicolor] >gi|241933203|gb|EES06348.1| hypothetical protein SORBIDRAFT_04g004820 [Sorghum bicolor]	gi|308081604|ref|NM_001195948.1|	2018	0	Zea mays uncharacterized LOC100501149 (LOC100501149), mRNA >gi|238007923|gb|BT084644.1| Zea mays full-length cDNA clone ZM_BFb0151C04 mRNA, complete cds	sp|Q9S7J8|HMA7_ARATH	661	0	Copper-transporting ATPase RAN1 OS=Arabidopsis thaliana GN=RAN1 PE=1 SV=1	CAC3655	361	2e-99	COG2217	Cation transport ATPase	K01533	0	865	sbi:SORBI_04g004820	Cu2+-exporting ATPase [EC:3.6.3.4]	GO:0035434//copper ion transmembrane transport;GO:0008152//metabolic process	GO:0005507//copper ion binding;GO:0043682//copper-transporting ATPase activity;GO:0000166//nucleotide binding	GO:0043231//intracellular membrane-bounded organelle;GO:0005887//integral to plasma membrane
CL1009.Contig2_All	3205	29	43	gi|242064166|ref|XP_002453372.1|	1876.7	0	hypothetical protein SORBIDRAFT_04g004820 [Sorghum bicolor] >gi|241933203|gb|EES06348.1| hypothetical protein SORBIDRAFT_04g004820 [Sorghum bicolor]	gi|308081604|ref|NM_001195948.1|	4581	0	Zea mays uncharacterized LOC100501149 (LOC100501149), mRNA >gi|238007923|gb|BT084644.1| Zea mays full-length cDNA clone ZM_BFb0151C04 mRNA, complete cds	sp|Q9S7J8|HMA7_ARATH	1316	0	Copper-transporting ATPase RAN1 OS=Arabidopsis thaliana GN=RAN1 PE=1 SV=1	CAC3655	614	2e-175	COG2217	Cation transport ATPase	K01533	0	1876	sbi:SORBI_04g004820	Cu2+-exporting ATPase [EC:3.6.3.4]	GO:0010119//regulation of stomatal movement;GO:0009755//hormone-mediated signaling pathway;GO:0035434//copper ion transmembrane transport;GO:0006487//protein N-linked glycosylation;GO:0000303//response to superoxide;GO:0008219//cell death;GO:0009863//salicylic acid mediated signaling pathway;GO:0009723//response to ethylene stimulus	GO:0000166//nucleotide binding;GO:0043682//copper-transporting ATPase activity;GO:0005507//copper ion binding	GO:0005802//trans-Golgi network;GO:0005887//integral to plasma membrane;GO:0005768//endosome
CL1009.Contig3_All	1399	90	140	gi|242096646|ref|XP_002438813.1|	906	0	hypothetical protein SORBIDRAFT_10g026600 [Sorghum bicolor] >gi|241917036|gb|EER90180.1| hypothetical protein SORBIDRAFT_10g026600 [Sorghum bicolor]	gi|116011160|dbj|AK241795.1|	1330	0	Oryza sativa Japonica Group cDNA, clone: J065208E19, full insert sequence	sp|Q9S7J8|HMA7_ARATH	701	0	Copper-transporting ATPase RAN1 OS=Arabidopsis thaliana GN=RAN1 PE=1 SV=1	CAC3655	396	5e-110	COG2217	Cation transport ATPase	K01533	0	825	sbi:SORBI_04g004820	Cu2+-exporting ATPase [EC:3.6.3.4]	GO:0035434//copper ion transmembrane transport;GO:0008152//metabolic process	GO:0005507//copper ion binding;GO:0043682//copper-transporting ATPase activity;GO:0000166//nucleotide binding	GO:0043231//intracellular membrane-bounded organelle;GO:0005887//integral to plasma membrane
CL1009.Contig4_All	3127	9	10	gi|242064166|ref|XP_002453372.1|	1876.7	0	hypothetical protein SORBIDRAFT_04g004820 [Sorghum bicolor] >gi|241933203|gb|EES06348.1| hypothetical protein SORBIDRAFT_04g004820 [Sorghum bicolor]	gi|308081604|ref|NM_001195948.1|	4583	0	Zea mays uncharacterized LOC100501149 (LOC100501149), mRNA >gi|238007923|gb|BT084644.1| Zea mays full-length cDNA clone ZM_BFb0151C04 mRNA, complete cds	sp|Q9S7J8|HMA7_ARATH	1316	0	Copper-transporting ATPase RAN1 OS=Arabidopsis thaliana GN=RAN1 PE=1 SV=1	CAC3655	614	2e-175	COG2217	Cation transport ATPase	K01533	0	1876	sbi:SORBI_04g004820	Cu2+-exporting ATPase [EC:3.6.3.4]	GO:0010119//regulation of stomatal movement;GO:0009755//hormone-mediated signaling pathway;GO:0035434//copper ion transmembrane transport;GO:0006487//protein N-linked glycosylation;GO:0000303//response to superoxide;GO:0008219//cell death;GO:0009863//salicylic acid mediated signaling pathway;GO:0009723//response to ethylene stimulus	GO:0000166//nucleotide binding;GO:0043682//copper-transporting ATPase activity;GO:0005507//copper ion binding	GO:0005802//trans-Golgi network;GO:0005887//integral to plasma membrane;GO:0005768//endosome
CL101.Contig1_All	2681	50	90	gi|226532421|ref|NP_001147318.1|	1217.2	0	LOC100280926 [Zea mays] >gi|195609872|gb|ACG26766.1| pantothenate kinase family protein [Zea mays] >gi|413952735|gb|AFW85384.1| pantothenate kinase family protein [Zea mays]	gi|226532420|ref|NM_001153846.1|	3142	0	Zea mays LOC100280926 (cl35695_1), mRNA >gi|195609871|gb|EU954648.1| Zea mays clone 1475430 pantothenate kinase family protein mRNA, complete cds	sp|Q8L5Y9|PANK2_ARATH	360	3e-99	Pantothenate kinase 2 OS=Arabidopsis thaliana GN=At4g32180 PE=1 SV=2	SPBC4B4.01c	244	7e-64	COG5146	Pantothenate kinase, acetyl-CoA regulated	K09680	6e-103	374	bdi:100839438	type II pantothenate kinase [EC:2.7.1.33]	GO:0015937//coenzyme A biosynthetic process;GO:0016310//phosphorylation	GO:0005524//ATP binding;GO:0004594//pantothenate kinase activity	-
CL101.Contig2_All	2054	17	23	gi|413952734|gb|AFW85383.1|	81.3	7e-14	hypothetical protein ZEAMMB73_434998 [Zea mays]	gi|226532420|ref|NM_001153846.1|	1800	0	Zea mays LOC100280926 (cl35695_1), mRNA >gi|195609871|gb|EU954648.1| Zea mays clone 1475430 pantothenate kinase family protein mRNA, complete cds	sp|Q8L5Y9|PANK2_ARATH	360	2e-99	Pantothenate kinase 2 OS=Arabidopsis thaliana GN=At4g32180 PE=1 SV=2	SPBC4B4.01c	244	5e-64	COG5146	Pantothenate kinase, acetyl-CoA regulated	K09680	4e-103	374	bdi:100839438	type II pantothenate kinase [EC:2.7.1.33]	GO:0015937//coenzyme A biosynthetic process;GO:0016310//phosphorylation	GO:0005524//ATP binding;GO:0004594//pantothenate kinase activity	-
CL101.Contig3_All	2796	0	6	gi|226532421|ref|NP_001147318.1|	201.4	7e-50	LOC100280926 [Zea mays] >gi|195609872|gb|ACG26766.1| pantothenate kinase family protein [Zea mays] >gi|413952735|gb|AFW85384.1| pantothenate kinase family protein [Zea mays]	gi|226532420|ref|NM_001153846.1|	1800	0	Zea mays LOC100280926 (cl35695_1), mRNA >gi|195609871|gb|EU954648.1| Zea mays clone 1475430 pantothenate kinase family protein mRNA, complete cds	sp|Q8L5Y9|PANK2_ARATH	360	3e-99	Pantothenate kinase 2 OS=Arabidopsis thaliana GN=At4g32180 PE=1 SV=2	SPBC4B4.01c	244	8e-64	COG5146	Pantothenate kinase, acetyl-CoA regulated	K09680	6e-103	374	bdi:100839438	type II pantothenate kinase [EC:2.7.1.33]	GO:0015937//coenzyme A biosynthetic process;GO:0016310//phosphorylation	GO:0005524//ATP binding;GO:0004594//pantothenate kinase activity	-
CL1010.Contig1_All	404	21	12	gi|413949196|gb|AFW81845.1|	264.6	3e-70	hypothetical protein ZEAMMB73_237367 [Zea mays]	gi|308081832|ref|NM_001196344.1|	722	0	Zea mays uncharacterized LOC100501667 (LOC100501667), mRNA >gi|391417218|gb|BT085911.2| Zea mays full-length cDNA clone ZM_BFc0081O03 mRNA, complete cds	sp|Q9STG9|ASE2_ARATH	176	4e-45	Amidophosphoribosyltransferase 2, chloroplastic OS=Arabidopsis thaliana GN=ASE2 PE=1 SV=1	SPy0026	130	8e-31	COG0034	Glutamine phosphoribosylpyrophosphate amidotransferase	K00764	3e-71	264	sbi:SORBI_09g021310	amidophosphoribosyltransferase [EC:2.4.2.14]	GO:0009113//purine nucleobase biosynthetic process;GO:0009116//nucleoside metabolic process;GO:0006189//'de novo' IMP biosynthetic process	GO:0051536//iron-sulfur cluster binding;GO:0046872//metal ion binding;GO:0004044//amidophosphoribosyltransferase activity	GO:0009536//plastid
CL1010.Contig2_All	1905	850	518	gi|242059393|ref|XP_002458842.1|	1050.8	0	hypothetical protein SORBIDRAFT_03g041300 [Sorghum bicolor] >gi|241930817|gb|EES03962.1| hypothetical protein SORBIDRAFT_03g041300 [Sorghum bicolor]	gi|226504043|ref|NM_001153979.1|	2664	0	Zea mays amidophosphoribosyltransferase (LOC100281060), mRNA >gi|195611497|gb|EU955461.1| Zea mays clone 1533157 amidophosphoribosyltransferase mRNA, complete cds	sp|Q9SI61|ASE1_ARATH	603	1e-172	Amidophosphoribosyltransferase 1, chloroplastic OS=Arabidopsis thaliana GN=ASE1 PE=2 SV=1	mll7833	442	1e-123	COG0034	Glutamine phosphoribosylpyrophosphate amidotransferase	K00764	0	1050	sbi:SORBI_03g041300	amidophosphoribosyltransferase [EC:2.4.2.14]	GO:0009113//purine nucleobase biosynthetic process;GO:0009116//nucleoside metabolic process;GO:0006189//'de novo' IMP biosynthetic process	GO:0051536//iron-sulfur cluster binding;GO:0046872//metal ion binding;GO:0004044//amidophosphoribosyltransferase activity	GO:0009536//plastid
CL1010.Contig3_All	352	14	9	gi|413945538|gb|AFW78187.1|	239.6	1e-62	hypothetical protein ZEAMMB73_250419 [Zea mays]	gi|391417403|gb|BT086347.2|	543	1e-152	Zea mays full-length cDNA clone ZM_BFc0155B17 mRNA, complete cds	sp|Q9STG9|ASE2_ARATH	136	3e-33	Amidophosphoribosyltransferase 2, chloroplastic OS=Arabidopsis thaliana GN=ASE2 PE=1 SV=1	BMEI1488	110	8e-25	COG0034	Glutamine phosphoribosylpyrophosphate amidotransferase	K00764	8e-63	236	sbi:SORBI_09g021310	amidophosphoribosyltransferase [EC:2.4.2.14]	GO:0009113//purine nucleobase biosynthetic process;GO:0009116//nucleoside metabolic process;GO:0006189//'de novo' IMP biosynthetic process	GO:0051536//iron-sulfur cluster binding;GO:0046872//metal ion binding;GO:0004044//amidophosphoribosyltransferase activity	GO:0009536//plastid
CL1010.Contig4_All	202	8	4	gi|413945538|gb|AFW78187.1|	139.4	1e-32	hypothetical protein ZEAMMB73_250419 [Zea mays]	gi|308081832|ref|NM_001196344.1|	361	2e-97	Zea mays uncharacterized LOC100501667 (LOC100501667), mRNA >gi|391417218|gb|BT085911.2| Zea mays full-length cDNA clone ZM_BFc0081O03 mRNA, complete cds	sp|Q9STG9|ASE2_ARATH	118	7e-28	Amidophosphoribosyltransferase 2, chloroplastic OS=Arabidopsis thaliana GN=ASE2 PE=1 SV=1	aq_1175	77.8	4e-15	COG0034	Glutamine phosphoribosylpyrophosphate amidotransferase	K00764	2e-33	138	sbi:SORBI_09g021310	amidophosphoribosyltransferase [EC:2.4.2.14]	GO:0009113//purine nucleobase biosynthetic process;GO:0006364//rRNA processing;GO:0009116//nucleoside metabolic process;GO:0009658//chloroplast organization;GO:0006189//'de novo' IMP biosynthetic process	GO:0051536//iron-sulfur cluster binding;GO:0046872//metal ion binding;GO:0004044//amidophosphoribosyltransferase activity	GO:0009532//plastid stroma
CL1011.Contig10_All	3764	44	64	--	--	--	--	--	--	--	--	--	--	--	--	--	--	--	--	--	--	--	--	--	--	-	-	-
CL1011.Contig11_All	5350	51	93	gi|297725599|ref|NP_001175163.1|	60.1	5e-07	Os07g0418100 [Oryza sativa Japonica Group] >gi|255677702|dbj|BAH93891.1| Os07g0418100 [Oryza sativa Japonica Group]	--	--	--	--	--	--	--	--	--	--	--	--	--	--	--	--	--	--	-	-	-
CL1011.Contig12_All	5185	58	95	gi|297725599|ref|NP_001175163.1|	60.1	5e-07	Os07g0418100 [Oryza sativa Japonica Group] >gi|255677702|dbj|BAH93891.1| Os07g0418100 [Oryza sativa Japonica Group]	--	--	--	--	--	--	--	--	--	--	--	--	--	--	--	--	--	--	-	-	-
CL1011.Contig13_All	4089	48	83	--	--	--	--	--	--	--	--	--	--	--	--	--	--	--	--	--	--	--	--	--	--	-	-	-
CL1011.Contig14_All	3137	48	96	--	--	--	--	--	--	--	--	--	--	--	--	--	--	--	--	--	--	--	--	--	--	-	-	-
CL1011.Contig15_All	4321	49	79	--	--	--	--	--	--	--	--	--	--	--	--	--	--	--	--	--	--	--	--	--	--	-	-	-
CL1011.Contig16_All	3698	35	70	gi|297725599|ref|NP_001175163.1|	60.1	3e-07	Os07g0418100 [Oryza sativa Japonica Group] >gi|255677702|dbj|BAH93891.1| Os07g0418100 [Oryza sativa Japonica Group]	--	--	--	--	--	--	--	--	--	--	--	--	--	--	--	--	--	--	-	-	-
CL1011.Contig17_All	4767	68	106	gi|297725599|ref|NP_001175163.1|	60.1	4e-07	Os07g0418100 [Oryza sativa Japonica Group] >gi|255677702|dbj|BAH93891.1| Os07g0418100 [Oryza sativa Japonica Group]	--	--	--	--	--	--	--	--	--	--	--	--	--	--	--	--	--	--	-	-	-
CL1011.Contig18_All	5257	463	583	gi|297725599|ref|NP_001175163.1|	60.1	5e-07	Os07g0418100 [Oryza sativa Japonica Group] >gi|255677702|dbj|BAH93891.1| Os07g0418100 [Oryza sativa Japonica Group]	--	--	--	--	--	--	--	--	--	--	--	--	--	--	--	--	--	--	-	-	-
CL1011.Contig19_All	6091	169	214	gi|297725599|ref|NP_001175163.1|	60.1	5e-07	Os07g0418100 [Oryza sativa Japonica Group] >gi|255677702|dbj|BAH93891.1| Os07g0418100 [Oryza sativa Japonica Group]	--	--	--	--	--	--	--	--	--	--	--	--	--	--	--	--	--	--	-	-	-
CL1011.Contig1_All	687	10	11	--	--	--	--	--	--	--	--	--	--	--	--	--	--	--	--	--	--	--	--	--	--	-	-	-
CL1011.Contig20_All	3764	53	70	--	--	--	--	--	--	--	--	--	--	--	--	--	--	--	--	--	--	--	--	--	--	-	-	-
CL1011.Contig21_All	3011	28	57	--	--	--	--	--	--	--	--	--	--	--	--	--	--	--	--	--	--	--	--	--	--	-	-	-
CL1011.Contig22_All	5955	173	201	gi|297725599|ref|NP_001175163.1|	60.1	5e-07	Os07g0418100 [Oryza sativa Japonica Group] >gi|255677702|dbj|BAH93891.1| Os07g0418100 [Oryza sativa Japonica Group]	--	--	--	--	--	--	--	--	--	--	--	--	--	--	--	--	--	--	-	-	-
CL1011.Contig23_All	3831	41	53	--	--	--	--	--	--	--	--	--	--	--	--	--	--	--	--	--	--	--	--	--	--	-	-	-
CL1011.Contig24_All	6286	147	162	gi|297725599|ref|NP_001175163.1|	60.1	6e-07	Os07g0418100 [Oryza sativa Japonica Group] >gi|255677702|dbj|BAH93891.1| Os07g0418100 [Oryza sativa Japonica Group]	--	--	--	--	--	--	--	--	--	--	--	--	--	--	--	--	--	--	-	-	-
CL1011.Contig25_All	3505	46	97	gi|297725599|ref|NP_001175163.1|	60.1	3e-07	Os07g0418100 [Oryza sativa Japonica Group] >gi|255677702|dbj|BAH93891.1| Os07g0418100 [Oryza sativa Japonica Group]	--	--	--	--	--	--	--	--	--	--	--	--	--	--	--	--	--	--	-	-	-
CL1011.Contig26_All	4146	48	74	--	--	--	--	--	--	--	--	--	--	--	--	--	--	--	--	--	--	--	--	--	--	-	-	-
CL1011.Contig27_All	6151	55	96	gi|297725599|ref|NP_001175163.1|	60.1	5e-07	Os07g0418100 [Oryza sativa Japonica Group] >gi|255677702|dbj|BAH93891.1| Os07g0418100 [Oryza sativa Japonica Group]	--	--	--	--	--	--	--	--	--	--	--	--	--	--	--	--	--	--	-	-	-
CL1011.Contig28_All	5460	55	95	gi|297725599|ref|NP_001175163.1|	60.1	5e-07	Os07g0418100 [Oryza sativa Japonica Group] >gi|255677702|dbj|BAH93891.1| Os07g0418100 [Oryza sativa Japonica Group]	--	--	--	--	--	--	--	--	--	--	--	--	--	--	--	--	--	--	-	-	-
CL1011.Contig29_All	6012	69	109	gi|297725599|ref|NP_001175163.1|	60.1	5e-07	Os07g0418100 [Oryza sativa Japonica Group] >gi|255677702|dbj|BAH93891.1| Os07g0418100 [Oryza sativa Japonica Group]	--	--	--	--	--	--	--	--	--	--	--	--	--	--	--	--	--	--	-	-	-
CL1011.Contig2_All	516	63	79	--	--	--	--	--	--	--	--	--	--	--	--	--	--	--	--	--	--	--	--	--	--	-	-	-
CL1011.Contig30_All	4364	50	80	--	--	--	--	--	--	--	--	--	--	--	--	--	--	--	--	--	--	--	--	--	--	-	-	-
CL1011.Contig31_All	5292	114	167	gi|297725599|ref|NP_001175163.1|	60.1	5e-07	Os07g0418100 [Oryza sativa Japonica Group] >gi|255677702|dbj|BAH93891.1| Os07g0418100 [Oryza sativa Japonica Group]	--	--	--	--	--	--	--	--	--	--	--	--	--	--	--	--	--	--	-	-	-
CL1011.Contig32_All	5092	49	85	gi|297725599|ref|NP_001175163.1|	60.1	4e-07	Os07g0418100 [Oryza sativa Japonica Group] >gi|255677702|dbj|BAH93891.1| Os07g0418100 [Oryza sativa Japonica Group]	--	--	--	--	--	--	--	--	--	--	--	--	--	--	--	--	--	--	-	-	-
CL1011.Contig33_All	5161	92	125	gi|297725599|ref|NP_001175163.1|	60.1	4e-07	Os07g0418100 [Oryza sativa Japonica Group] >gi|255677702|dbj|BAH93891.1| Os07g0418100 [Oryza sativa Japonica Group]	--	--	--	--	--	--	--	--	--	--	--	--	--	--	--	--	--	--	-	-	-
CL1011.Contig34_All	3248	35	42	--	--	--	--	--	--	--	--	--	--	--	--	--	--	--	--	--	--	--	--	--	--	-	-	-
CL1011.Contig35_All	4228	50	80	--	--	--	--	--	--	--	--	--	--	--	--	--	--	--	--	--	--	--	--	--	--	-	-	-
CL1011.Contig36_All	3712	38	56	--	--	--	--	--	--	--	--	--	--	--	--	--	--	--	--	--	--	--	--	--	--	-	-	-
CL1011.Contig3_All	754	10	11	--	--	--	--	--	--	--	--	--	--	--	--	--	--	--	--	--	--	--	--	--	--	-	-	-
CL1011.Contig4_All	475	62	68	--	--	--	--	--	--	--	--	--	--	--	--	--	--	--	--	--	--	--	--	--	--	-	-	-
CL1011.Contig5_All	713	11	11	--	--	--	--	--	--	--	--	--	--	--	--	--	--	--	--	--	--	--	--	--	--	-	-	-
CL1011.Contig6_All	4505	52	79	--	--	--	--	--	--	--	--	--	--	--	--	--	--	--	--	--	--	--	--	--	--	-	-	-
CL1011.Contig7_All	5367	242	293	gi|297725599|ref|NP_001175163.1|	60.1	5e-07	Os07g0418100 [Oryza sativa Japonica Group] >gi|255677702|dbj|BAH93891.1| Os07g0418100 [Oryza sativa Japonica Group]	--	--	--	--	--	--	--	--	--	--	--	--	--	--	--	--	--	--	-	-	-
CL1011.Contig8_All	4055	48	82	--	--	--	--	--	--	--	--	--	--	--	--	--	--	--	--	--	--	--	--	--	--	-	-	-
CL1011.Contig9_All	5058	205	235	gi|297725599|ref|NP_001175163.1|	60.1	4e-07	Os07g0418100 [Oryza sativa Japonica Group] >gi|255677702|dbj|BAH93891.1| Os07g0418100 [Oryza sativa Japonica Group]	--	--	--	--	--	--	--	--	--	--	--	--	--	--	--	--	--	--	-	-	-
CL1012.Contig1_All	1258	18	7	gi|242074342|ref|XP_002447107.1|	156.4	9e-37	hypothetical protein SORBIDRAFT_06g028710 [Sorghum bicolor] >gi|241938290|gb|EES11435.1| hypothetical protein SORBIDRAFT_06g028710 [Sorghum bicolor]	gi|440577325|emb|FO203439.1|	159	9e-36	Phyllostachys heterocycla genomic DNA, BAC clone: PH01B019A14, complete sequence	sp|Q9LUD6|PP230_ARATH	62.4	5e-10	Pentatricopeptide repeat-containing protein At3g14580, mitochondrial OS=Arabidopsis thaliana GN=At3g14580 PE=2 SV=1	--	--	--	--	--	--	--	--	--	--	-	-	GO:0005739//mitochondrion
CL1012.Contig2_All	1010	26	54	gi|242074342|ref|XP_002447107.1|	156.4	7e-37	hypothetical protein SORBIDRAFT_06g028710 [Sorghum bicolor] >gi|241938290|gb|EES11435.1| hypothetical protein SORBIDRAFT_06g028710 [Sorghum bicolor]	gi|440577325|emb|FO203439.1|	159	7e-36	Phyllostachys heterocycla genomic DNA, BAC clone: PH01B019A14, complete sequence	sp|Q9LUD6|PP230_ARATH	62.4	4e-10	Pentatricopeptide repeat-containing protein At3g14580, mitochondrial OS=Arabidopsis thaliana GN=At3g14580 PE=2 SV=1	--	--	--	--	--	--	--	--	--	--	-	-	GO:0005739//mitochondrion
CL1013.Contig1_All	1266	142	173	gi|226499454|ref|NP_001144991.1|	70.5	7e-11	hypothetical protein precursor [Zea mays] >gi|195649625|gb|ACG44280.1| hypothetical protein [Zea mays] >gi|414879416|tpg|DAA56547.1| TPA: hypothetical protein ZEAMMB73_456451 [Zea mays]	gi|357120413|ref|XM_003561874.1|	389	1e-105	PREDICTED: Brachypodium distachyon uncharacterized LOC100830487 (LOC100830487), mRNA	--	--	--	--	DRA0210	51.2	4e-06	COG0747	ABC-type dipeptide transport system, periplasmic component	--	--	--	--	--	-	-	GO:0016023//cytoplasmic membrane-bounded vesicle
CL1013.Contig2_All	403	13	20	gi|226491532|ref|NP_001144231.1|	191	4e-48	uncharacterized protein LOC100277098 [Zea mays]	gi|195653942|gb|EU974321.1|	509	1e-142	Zea mays clone 446044 mRNA sequence	--	--	--	--	--	--	--	--	--	--	--	--	--	--	-	-	GO:0016023//cytoplasmic membrane-bounded vesicle
CL1014.Contig1_All	1069	60	44	gi|414873608|tpg|DAA52165.1|	248.8	1e-64	TPA: kinesin like protein, partial [Zea mays]	gi|226503882|ref|NM_001153467.1|	664	0	Zea mays kinesin like protein (LOC100280548), mRNA >gi|195605447|gb|EU952436.1| Zea mays clone 1280387 kinesin like protein mRNA, complete cds	sp|Q9FPQ6|GP1_CHLRE	56.6	2e-08	Vegetative cell wall protein gp1 OS=Chlamydomonas reinhardtii GN=GP1 PE=2 SV=1	--	--	--	--	--	K13171	8e-06	49.7	gmx:100790051	serine/arginine repetitive matrix protein 1	-	-	GO:0016021//integral to membrane;GO:0031966//mitochondrial membrane;GO:0009507//chloroplast
CL1014.Contig2_All	410	7	7	gi|224079900|ref|XP_002305965.1|	57.8	6e-08	predicted protein [Populus trichocarpa] >gi|222848929|gb|EEE86476.1| predicted protein [Populus trichocarpa]	--	--	--	--	sp|Q9FPQ6|GP1_CHLRE	56.6	5e-09	Vegetative cell wall protein gp1 OS=Chlamydomonas reinhardtii GN=GP1 PE=2 SV=1	RSc2303	47.8	6e-06	COG4796	Type II secretory pathway, component HofQ	K13171	1e-06	49.7	gmx:100790051	serine/arginine repetitive matrix protein 1	-	-	-
CL1015.Contig1_All	214	27	12	--	--	--	--	--	--	--	--	--	--	--	--	--	--	--	--	--	--	--	--	--	--	-	-	-
CL1015.Contig2_All	413	85	80	--	--	--	--	--	--	--	--	--	--	--	--	--	--	--	--	--	--	--	--	--	--	-	-	-
CL1015.Contig3_All	710	57	49	--	--	--	--	--	--	--	--	--	--	--	--	--	--	--	--	--	--	--	--	--	--	-	-	-
CL1016.Contig1_All	1032	21	34	gi|115486031|ref|NP_001068159.1|	79.7	8e-14	Os11g0582700 [Oryza sativa Japonica Group] >gi|77551762|gb|ABA94559.1| F-box domain containing protein, expressed [Oryza sativa Japonica Group] >gi|113645381|dbj|BAF28522.1| Os11g0582700 [Oryza sativa Japonica Group]	gi|115486030|ref|NM_001074691.1|	69.9	5e-09	Oryza sativa Japonica Group Os11g0582700 (Os11g0582700) mRNA, complete cds	sp|Q9FPT1|UBP12_ARATH	52	6e-07	Ubiquitin carboxyl-terminal hydrolase 12 OS=Arabidopsis thaliana GN=UBP12 PE=1 SV=2	--	--	--	--	--	K11838	3e-09	61.2	bdi:100831891	ubiquitin carboxyl-terminal hydrolase 7 [EC:3.1.2.15]	-	-	-
CL1016.Contig2_All	2972	184	201	gi|242076412|ref|XP_002448142.1|	657.9	0	hypothetical protein SORBIDRAFT_06g022020 [Sorghum bicolor] >gi|241939325|gb|EES12470.1| hypothetical protein SORBIDRAFT_06g022020 [Sorghum bicolor]	gi|297612068|ref|NM_001074669.2|	101	4e-18	Oryza sativa Japonica Group Os11g0576400 (Os11g0576400) mRNA, complete cds	sp|Q9FPT1|UBP12_ARATH	83.2	8e-16	Ubiquitin carboxyl-terminal hydrolase 12 OS=Arabidopsis thaliana GN=UBP12 PE=1 SV=2	--	--	--	--	--	K11838	4e-17	89	pop:POPTR_256091	ubiquitin carboxyl-terminal hydrolase 7 [EC:3.1.2.15]	-	-	-
CL1016.Contig3_All	3594	115	166	gi|242076412|ref|XP_002448142.1|	657.9	0	hypothetical protein SORBIDRAFT_06g022020 [Sorghum bicolor] >gi|241939325|gb|EES12470.1| hypothetical protein SORBIDRAFT_06g022020 [Sorghum bicolor]	gi|297612068|ref|NM_001074669.2|	101	5e-18	Oryza sativa Japonica Group Os11g0576400 (Os11g0576400) mRNA, complete cds	sp|Q9FPT1|UBP12_ARATH	84	6e-16	Ubiquitin carboxyl-terminal hydrolase 12 OS=Arabidopsis thaliana GN=UBP12 PE=1 SV=2	--	--	--	--	--	K11838	3e-17	89.7	pop:POPTR_256091	ubiquitin carboxyl-terminal hydrolase 7 [EC:3.1.2.15]	-	-	-
CL1016.Contig4_All	1391	14	2	gi|242076414|ref|XP_002448143.1|	168.3	2e-40	hypothetical protein SORBIDRAFT_06g022022 [Sorghum bicolor] >gi|241939326|gb|EES12471.1| hypothetical protein SORBIDRAFT_06g022022 [Sorghum bicolor]	gi|115486030|ref|NM_001074691.1|	69.9	7e-09	Oryza sativa Japonica Group Os11g0582700 (Os11g0582700) mRNA, complete cds	sp|Q9FPT1|UBP12_ARATH	84	2e-16	Ubiquitin carboxyl-terminal hydrolase 12 OS=Arabidopsis thaliana GN=UBP12 PE=1 SV=2	mlr3017_1	50.8	5e-06	COG0737	5'-nucleotidase/2',3'-cyclic phosphodiesterase and related esterases	K11838	5e-17	87.4	vvi:100266796	ubiquitin carboxyl-terminal hydrolase 7 [EC:3.1.2.15]	-	-	-
CL1016.Contig5_All	1162	10	4	gi|242076414|ref|XP_002448143.1|	168.3	2e-40	hypothetical protein SORBIDRAFT_06g022022 [Sorghum bicolor] >gi|241939326|gb|EES12471.1| hypothetical protein SORBIDRAFT_06g022022 [Sorghum bicolor]	gi|115486030|ref|NM_001074691.1|	69.9	6e-09	Oryza sativa Japonica Group Os11g0582700 (Os11g0582700) mRNA, complete cds	sp|Q9FPT1|UBP12_ARATH	84	2e-16	Ubiquitin carboxyl-terminal hydrolase 12 OS=Arabidopsis thaliana GN=UBP12 PE=1 SV=2	--	--	--	--	--	K11838	4e-17	87.4	vvi:100266796	ubiquitin carboxyl-terminal hydrolase 7 [EC:3.1.2.15]	-	-	-
CL1016.Contig6_All	1507	18	11	gi|242076414|ref|XP_002448143.1|	168.3	3e-40	hypothetical protein SORBIDRAFT_06g022022 [Sorghum bicolor] >gi|241939326|gb|EES12471.1| hypothetical protein SORBIDRAFT_06g022022 [Sorghum bicolor]	gi|115486030|ref|NM_001074691.1|	69.9	7e-09	Oryza sativa Japonica Group Os11g0582700 (Os11g0582700) mRNA, complete cds	sp|Q9FPT1|UBP12_ARATH	84	2e-16	Ubiquitin carboxyl-terminal hydrolase 12 OS=Arabidopsis thaliana GN=UBP12 PE=1 SV=2	mlr3017_1	50.8	6e-06	COG0737	5'-nucleotidase/2',3'-cyclic phosphodiesterase and related esterases	K11838	5e-17	87.4	vvi:100266796	ubiquitin carboxyl-terminal hydrolase 7 [EC:3.1.2.15]	-	-	-
CL1016.Contig7_All	396	154	126	gi|242076412|ref|XP_002448142.1|	253.1	1e-66	hypothetical protein SORBIDRAFT_06g022020 [Sorghum bicolor] >gi|241939325|gb|EES12470.1| hypothetical protein SORBIDRAFT_06g022020 [Sorghum bicolor]	gi|242076411|ref|XM_002448097.1|	618	1e-175	Sorghum bicolor hypothetical protein, mRNA	--	--	--	--	--	--	--	--	--	--	--	--	--	--	-	-	-
CL1016.Contig8_All	529	179	207	gi|242076412|ref|XP_002448142.1|	328.2	4e-89	hypothetical protein SORBIDRAFT_06g022020 [Sorghum bicolor] >gi|241939325|gb|EES12470.1| hypothetical protein SORBIDRAFT_06g022020 [Sorghum bicolor]	gi|357151942|ref|XM_003575908.1|	65.9	4e-08	PREDICTED: Brachypodium distachyon F-box only protein 7-like (LOC100821840), mRNA	sp|Q9FLP7|FB294_ARATH	48.1	3e-06	Putative F-box protein At5g55150 OS=Arabidopsis thaliana GN=At5g55150 PE=4 SV=2	--	--	--	--	--	--	--	--	--	--	-	-	-
CL1017.Contig1_All	738	0	0	gi|242092112|ref|XP_002436546.1|	448.7	4e-125	hypothetical protein SORBIDRAFT_10g004493 [Sorghum bicolor] >gi|241914769|gb|EER87913.1| hypothetical protein SORBIDRAFT_10g004493 [Sorghum bicolor]	gi|297724702|ref|NM_001187786.1|	553	1e-155	Oryza sativa Japonica Group Os06g0281400 (Os06g0281400) mRNA, partial cds	--	--	--	--	RC0449_1	147	2e-35	COG0550	Topoisomerase IA	K03168	1e-36	150	olu:OSTLU_41359	DNA topoisomerase I [EC:5.99.1.2]	GO:0006265//DNA topological change	GO:0003917//DNA topoisomerase type I activity;GO:0003677//DNA binding	GO:0005694//chromosome;GO:0005739//mitochondrion
CL1017.Contig2_All	1767	118	259	gi|242092112|ref|XP_002436546.1|	770.8	0	hypothetical protein SORBIDRAFT_10g004493 [Sorghum bicolor] >gi|241914769|gb|EER87913.1| hypothetical protein SORBIDRAFT_10g004493 [Sorghum bicolor]	gi|195598901|gb|EU946547.1|	1076	0	Zea mays clone 315884 mRNA sequence	--	--	--	--	RC0449_1	158	2e-38	COG0550	Topoisomerase IA	K03168	8e-63	239	ota:Ot06g02420	DNA topoisomerase I [EC:5.99.1.2]	GO:0006268//DNA unwinding involved in replication;GO:0006265//DNA topological change	GO:0003917//DNA topoisomerase type I activity;GO:0003677//DNA binding	GO:0005694//chromosome;GO:0009507//chloroplast
CL1018.Contig1_All	1480	232	288	gi|242066606|ref|XP_002454592.1|	630.6	2e-179	hypothetical protein SORBIDRAFT_04g034000 [Sorghum bicolor] >gi|241934423|gb|EES07568.1| hypothetical protein SORBIDRAFT_04g034000 [Sorghum bicolor]	gi|212275295|ref|NM_001136585.1|	1703	0	Zea mays uncharacterized LOC100191149 (LOC100191149), mRNA >gi|194688187|gb|BT033173.1| Zea mays full-length cDNA clone ZM_BFb0167M12 mRNA, complete cds	--	--	--	--	--	--	--	--	--	--	--	--	--	--	-	-	GO:0016021//integral to membrane;GO:0005794//Golgi apparatus;GO:0005739//mitochondrion
CL1018.Contig2_All	1815	54	99	gi|242066606|ref|XP_002454592.1|	567.8	2e-160	hypothetical protein SORBIDRAFT_04g034000 [Sorghum bicolor] >gi|241934423|gb|EES07568.1| hypothetical protein SORBIDRAFT_04g034000 [Sorghum bicolor]	gi|212275295|ref|NM_001136585.1|	1491	0	Zea mays uncharacterized LOC100191149 (LOC100191149), mRNA >gi|194688187|gb|BT033173.1| Zea mays full-length cDNA clone ZM_BFb0167M12 mRNA, complete cds	--	--	--	--	--	--	--	--	--	--	--	--	--	--	-	-	GO:0016021//integral to membrane;GO:0005794//Golgi apparatus;GO:0005739//mitochondrion
CL1018.Contig3_All	371	2	17	gi|115448837|ref|NP_001048198.1|	80.5	9e-15	Os02g0761600 [Oryza sativa Japonica Group] >gi|113537729|dbj|BAF10112.1| Os02g0761600 [Oryza sativa Japonica Group]	gi|281183516|gb|AC210721.5|	268	4e-69	Zea mays BAC clone ZMMBBb-28L24 from chromosome 5, complete sequence	--	--	--	--	--	--	--	--	--	--	--	--	--	--	-	-	GO:0016021//integral to membrane;GO:0005739//mitochondrion
CL1019.Contig10_All	1068	17	17	gi|242094110|ref|XP_002437545.1|	513.5	2e-144	hypothetical protein SORBIDRAFT_10g029130 [Sorghum bicolor] >gi|241915768|gb|EER88912.1| hypothetical protein SORBIDRAFT_10g029130 [Sorghum bicolor]	gi|297606457|ref|NM_001065027.2|	892	0	Oryza sativa Japonica Group Os06g0702600 (Os06g0702600) mRNA, complete cds	sp|Q0D9R7|ARFS_ORYSJ	495	2e-140	Auxin response factor 19 OS=Oryza sativa subsp. japonica GN=ARF19 PE=2 SV=2	--	--	--	--	--	K14486	1e-116	417	pop:POPTR_589324	auxin response factor	GO:0009734//auxin mediated signaling pathway;GO:0006355//regulation of transcription, DNA-dependent	GO:0003677//DNA binding	GO:0005634//nucleus
CL1019.Contig1_All	5638	16	9	gi|413921726|gb|AFW61658.1|	85.9	9e-15	hypothetical protein ZEAMMB73_514492 [Zea mays]	gi|293331286|ref|NM_001176366.1|	2908	0	Zea mays uncharacterized LOC100383729 (LOC100383729), mRNA >gi|224031912|gb|BT068135.1| Zea mays full-length cDNA clone ZM_BFb0056P11 mRNA, complete cds	sp|Q0D9R7|ARFS_ORYSJ	1025	0	Auxin response factor 19 OS=Oryza sativa subsp. japonica GN=ARF19 PE=2 SV=2	YKL032c	82.8	6e-15	COG5648	Chromatin-associated proteins containing the HMG domain	K14486	0	724	ath:AT5G20730	auxin response factor	GO:0009725//response to hormone stimulus;GO:0006355//regulation of transcription, DNA-dependent	GO:0003712//transcription cofactor activity	-
CL1019.Contig2_All	4187	16	9	gi|413921726|gb|AFW61658.1|	89	8e-16	hypothetical protein ZEAMMB73_514492 [Zea mays]	gi|293331286|ref|NM_001176366.1|	2908	0	Zea mays uncharacterized LOC100383729 (LOC100383729), mRNA >gi|224031912|gb|BT068135.1| Zea mays full-length cDNA clone ZM_BFb0056P11 mRNA, complete cds	sp|F4I171|MD15A_ARATH	833	0	Mediator of RNA polymerase II transcription subunit 15a OS=Arabidopsis thaliana GN=MED15A PE=1 SV=1	YBR112c	77	2e-13	COG0457	FOG: TPR repeat	K14486	4e-21	102	ath:AT5G20730	auxin response factor	GO:0006355//regulation of transcription, DNA-dependent	GO:0003712//transcription cofactor activity	-
CL1019.Contig3_All	5680	17	9	gi|413921726|gb|AFW61658.1|	85.9	9e-15	hypothetical protein ZEAMMB73_514492 [Zea mays]	gi|293331286|ref|NM_001176366.1|	2908	0	Zea mays uncharacterized LOC100383729 (LOC100383729), mRNA >gi|224031912|gb|BT068135.1| Zea mays full-length cDNA clone ZM_BFb0056P11 mRNA, complete cds	sp|Q6Z2W3|ARFE_ORYSJ	1010	0	Auxin response factor 5 OS=Oryza sativa subsp. japonica GN=ARF5 PE=2 SV=2	YKL032c	82.8	6e-15	COG5648	Chromatin-associated proteins containing the HMG domain	K14486	0	723	ath:AT5G20730	auxin response factor	GO:0009725//response to hormone stimulus;GO:0006355//regulation of transcription, DNA-dependent	GO:0003712//transcription cofactor activity	-
CL1019.Contig4_All	4023	16	11	gi|413921726|gb|AFW61658.1|	99.4	5e-19	hypothetical protein ZEAMMB73_514492 [Zea mays]	gi|293331286|ref|NM_001176366.1|	2908	0	Zea mays uncharacterized LOC100383729 (LOC100383729), mRNA >gi|224031912|gb|BT068135.1| Zea mays full-length cDNA clone ZM_BFb0056P11 mRNA, complete cds	sp|F4I171|MD15A_ARATH	833	0	Mediator of RNA polymerase II transcription subunit 15a OS=Arabidopsis thaliana GN=MED15A PE=1 SV=1	YKL032c	75.1	9e-13	COG5648	Chromatin-associated proteins containing the HMG domain	K14486	2e-21	103	ath:AT5G20730	auxin response factor	GO:0006355//regulation of transcription, DNA-dependent	GO:0003712//transcription cofactor activity	-
CL1019.Contig5_All	3162	40	58	gi|242063990|ref|XP_002453284.1|	64.3	1e-08	hypothetical protein SORBIDRAFT_04g003240 [Sorghum bicolor] >gi|241933115|gb|EES06260.1| hypothetical protein SORBIDRAFT_04g003240 [Sorghum bicolor]	gi|357138653|ref|XM_003570857.1|	1402	0	PREDICTED: Brachypodium distachyon auxin response factor 5-like (LOC100842244), mRNA	sp|Q6Z2W3|ARFE_ORYSJ	1010	0	Auxin response factor 5 OS=Oryza sativa subsp. japonica GN=ARF5 PE=2 SV=2	YBR112c	79	5e-14	COG0457	FOG: TPR repeat	K14486	0	720	ath:AT5G20730	auxin response factor	GO:0009734//auxin mediated signaling pathway;GO:0006355//regulation of transcription, DNA-dependent	GO:0003677//DNA binding	GO:0005634//nucleus
CL1019.Contig6_All	3524	15	9	gi|413921726|gb|AFW61658.1|	57.8	1e-06	hypothetical protein ZEAMMB73_514492 [Zea mays]	gi|293331286|ref|NM_001176366.1|	2908	0	Zea mays uncharacterized LOC100383729 (LOC100383729), mRNA >gi|224031912|gb|BT068135.1| Zea mays full-length cDNA clone ZM_BFb0056P11 mRNA, complete cds	sp|F4I171|MD15A_ARATH	714	0	Mediator of RNA polymerase II transcription subunit 15a OS=Arabidopsis thaliana GN=MED15A PE=1 SV=1	YBR112c	67	2e-10	COG0457	FOG: TPR repeat	K15168	4e-13	75.9	ath:AT1G25540	mediator of RNA polymerase II transcription subunit 25	GO:0006355//regulation of transcription, DNA-dependent	GO:0003712//transcription cofactor activity	-
CL1019.Contig7_All	4514	349	224	gi|413921727|gb|AFW61659.1|	2312.7	0	hypothetical protein ZEAMMB73_514492 [Zea mays]	gi|293331286|ref|NM_001176366.1|	2908	0	Zea mays uncharacterized LOC100383729 (LOC100383729), mRNA >gi|224031912|gb|BT068135.1| Zea mays full-length cDNA clone ZM_BFb0056P11 mRNA, complete cds	sp|F4I171|MD15A_ARATH	967	0	Mediator of RNA polymerase II transcription subunit 15a OS=Arabidopsis thaliana GN=MED15A PE=1 SV=1	YBR112c	83.6	3e-15	COG0457	FOG: TPR repeat	K14486	9e-22	105	ath:AT5G20730	auxin response factor	GO:0006355//regulation of transcription, DNA-dependent	GO:0003712//transcription cofactor activity	-
CL1019.Contig8_All	1446	30	8	gi|413921726|gb|AFW61658.1|	519.6	5e-146	hypothetical protein ZEAMMB73_514492 [Zea mays]	gi|293331286|ref|NM_001176366.1|	1378	0	Zea mays uncharacterized LOC100383729 (LOC100383729), mRNA >gi|224031912|gb|BT068135.1| Zea mays full-length cDNA clone ZM_BFb0056P11 mRNA, complete cds	sp|F4I171|MD15A_ARATH	329	3e-90	Mediator of RNA polymerase II transcription subunit 15a OS=Arabidopsis thaliana GN=MED15A PE=1 SV=1	--	--	--	--	--	--	--	--	--	--	GO:0006355//regulation of transcription, DNA-dependent	GO:0003712//transcription cofactor activity	-
CL1019.Contig9_All	3079	18	12	gi|413921726|gb|AFW61658.1|	57.8	1e-06	hypothetical protein ZEAMMB73_514492 [Zea mays]	gi|293331286|ref|NM_001176366.1|	2908	0	Zea mays uncharacterized LOC100383729 (LOC100383729), mRNA >gi|224031912|gb|BT068135.1| Zea mays full-length cDNA clone ZM_BFb0056P11 mRNA, complete cds	sp|F4I171|MD15A_ARATH	712	0	Mediator of RNA polymerase II transcription subunit 15a OS=Arabidopsis thaliana GN=MED15A PE=1 SV=1	YBR112c	67	2e-10	COG0457	FOG: TPR repeat	K15168	8e-14	78.2	ath:AT1G25540	mediator of RNA polymerase II transcription subunit 25	GO:0006355//regulation of transcription, DNA-dependent	GO:0003712//transcription cofactor activity	-
CL102.Contig10_All	4410	6	2	gi|326510525|dbj|BAJ87479.1|	65.9	7e-09	predicted protein [Hordeum vulgare subsp. vulgare]	gi|195627439|gb|EU963432.1|	159	3e-35	Zea mays clone 262319 mRNA sequence	--	--	--	--	--	--	--	--	--	K00700	6e-09	62.4	zma:542315	1,4-alpha-glucan branching enzyme [EC:2.4.1.18]	-	GO:0003824//catalytic activity	-
CL102.Contig11_All	3483	6	0	gi|27762592|gb|AAO20100.1|	70.5	2e-10	starch branching enzyme I [Zea mays]	gi|7547155|gb|AF169833.2|	115	3e-22	Sorghum bicolor seed starch branching enzyme mRNA, complete cds	--	--	--	--	--	--	--	--	--	K00700	2e-11	70.5	zma:542315	1,4-alpha-glucan branching enzyme [EC:2.4.1.18]	-	GO:0003824//catalytic activity	-
CL102.Contig12_All	4535	3	0	gi|118198167|gb|ABK78851.1|	62.8	6e-08	putative starch branching enzyme I [Sorghum bicolor] >gi|118198197|gb|ABK78866.1| putative starch branching enzyme I [Sorghum bicolor] >gi|118198199|gb|ABK78867.1| putative starch branching enzyme I [Sorghum bicolor] >gi|118198201|gb|ABK78868.1| putative starch branching enzyme I [Sorghum bicolor] >gi|118198203|gb|ABK78869.1| putative starch branching enzyme I [Sorghum bicolor] >gi|118198205|gb|A…	gi|7547155|gb|AF169833.2|	115	4e-22	Sorghum bicolor seed starch branching enzyme mRNA, complete cds	--	--	--	--	--	--	--	--	--	K00700	7e-09	62.4	zma:542315	1,4-alpha-glucan branching enzyme [EC:2.4.1.18]	-	GO:0003824//catalytic activity	-
CL102.Contig13_All	1041	5	4	--	--	--	--	--	--	--	--	--	--	--	--	--	--	--	--	--	--	--	--	--	--	-	-	-
CL102.Contig14_All	1277	4	3	gi|27762592|gb|AAO20100.1|	59.3	1e-07	starch branching enzyme I [Zea mays]	gi|7547155|gb|AF169833.2|	83.8	4e-13	Sorghum bicolor seed starch branching enzyme mRNA, complete cds	--	--	--	--	--	--	--	--	--	K00700	1e-08	59.3	zma:542315	1,4-alpha-glucan branching enzyme [EC:2.4.1.18]	-	GO:0003824//catalytic activity	-
CL102.Contig15_All	3567	6	0	gi|27762592|gb|AAO20100.1|	70.5	2e-10	starch branching enzyme I [Zea mays]	gi|195627439|gb|EU963432.1|	137	9e-29	Zea mays clone 262319 mRNA sequence	--	--	--	--	--	--	--	--	--	K00700	2e-11	70.5	zma:542315	1,4-alpha-glucan branching enzyme [EC:2.4.1.18]	-	GO:0003824//catalytic activity	-
CL102.Contig16_All	2686	4	1	gi|27762592|gb|AAO20100.1|	70.5	1e-10	starch branching enzyme I [Zea mays]	gi|7547155|gb|AF169833.2|	115	2e-22	Sorghum bicolor seed starch branching enzyme mRNA, complete cds	--	--	--	--	--	--	--	--	--	K00700	1e-11	70.5	zma:542315	1,4-alpha-glucan branching enzyme [EC:2.4.1.18]	-	GO:0003824//catalytic activity	-
CL102.Contig17_All	2673	4	1	gi|27762592|gb|AAO20100.1|	70.5	1e-10	starch branching enzyme I [Zea mays]	gi|7547155|gb|AF169833.2|	115	2e-22	Sorghum bicolor seed starch branching enzyme mRNA, complete cds	--	--	--	--	--	--	--	--	--	K00700	1e-11	70.5	zma:542315	1,4-alpha-glucan branching enzyme [EC:2.4.1.18]	-	GO:0003824//catalytic activity	-
CL102.Contig18_All	3782	5	0	gi|27762592|gb|AAO20100.1|	70.5	2e-10	starch branching enzyme I [Zea mays]	gi|7547155|gb|AF169833.2|	115	4e-22	Sorghum bicolor seed starch branching enzyme mRNA, complete cds	--	--	--	--	--	--	--	--	--	K00700	2e-11	70.5	zma:542315	1,4-alpha-glucan branching enzyme [EC:2.4.1.18]	-	GO:0003824//catalytic activity	-
CL102.Contig19_All	2218	2	0	gi|27762592|gb|AAO20100.1|	66.2	2e-09	starch branching enzyme I [Zea mays]	gi|7547155|gb|AF169833.2|	115	2e-22	Sorghum bicolor seed starch branching enzyme mRNA, complete cds	--	--	--	--	--	--	--	--	--	K00700	2e-10	66.2	zma:542315	1,4-alpha-glucan branching enzyme [EC:2.4.1.18]	-	GO:0003824//catalytic activity	-
CL102.Contig1_All	3962	7	4	gi|27762592|gb|AAO20100.1|	66.2	5e-09	starch branching enzyme I [Zea mays]	gi|7547155|gb|AF169833.2|	115	4e-22	Sorghum bicolor seed starch branching enzyme mRNA, complete cds	--	--	--	--	--	--	--	--	--	K00700	4e-10	66.2	zma:542315	1,4-alpha-glucan branching enzyme [EC:2.4.1.18]	-	GO:0003824//catalytic activity	-
CL102.Contig20_All	2226	2	0	gi|27762592|gb|AAO20100.1|	70.5	1e-10	starch branching enzyme I [Zea mays]	gi|7547155|gb|AF169833.2|	115	2e-22	Sorghum bicolor seed starch branching enzyme mRNA, complete cds	--	--	--	--	--	--	--	--	--	K00700	1e-11	70.5	zma:542315	1,4-alpha-glucan branching enzyme [EC:2.4.1.18]	-	GO:0003824//catalytic activity	-
CL102.Contig21_All	4290	6	1	gi|326510525|dbj|BAJ87479.1|	65.9	7e-09	predicted protein [Hordeum vulgare subsp. vulgare]	gi|195627439|gb|EU963432.1|	159	3e-35	Zea mays clone 262319 mRNA sequence	--	--	--	--	--	--	--	--	--	K00700	6e-09	62.4	zma:542315	1,4-alpha-glucan branching enzyme [EC:2.4.1.18]	-	GO:0003824//catalytic activity	-
CL102.Contig22_All	3989	4	1	gi|326510525|dbj|BAJ87479.1|	65.9	6e-09	predicted protein [Hordeum vulgare subsp. vulgare]	gi|195627439|gb|EU963432.1|	157	1e-34	Zea mays clone 262319 mRNA sequence	--	--	--	--	--	--	--	--	--	K00700	6e-09	62.4	zma:542315	1,4-alpha-glucan branching enzyme [EC:2.4.1.18]	-	GO:0003824//catalytic activity	-
CL102.Contig23_All	2121	2	0	gi|27762592|gb|AAO20100.1|	66.2	2e-09	starch branching enzyme I [Zea mays]	gi|7547155|gb|AF169833.2|	115	2e-22	Sorghum bicolor seed starch branching enzyme mRNA, complete cds	--	--	--	--	--	--	--	--	--	K00700	2e-10	66.2	zma:542315	1,4-alpha-glucan branching enzyme [EC:2.4.1.18]	-	GO:0003824//catalytic activity	-
CL102.Contig24_All	833	4	1	gi|27762592|gb|AAO20100.1|	59.3	8e-08	starch branching enzyme I [Zea mays]	gi|7547155|gb|AF169833.2|	83.8	3e-13	Sorghum bicolor seed starch branching enzyme mRNA, complete cds	--	--	--	--	--	--	--	--	--	K00700	7e-09	59.3	zma:542315	1,4-alpha-glucan branching enzyme [EC:2.4.1.18]	-	GO:0003824//catalytic activity	-
CL102.Contig25_All	2830	2	0	gi|118198167|gb|ABK78851.1|	62.8	4e-08	putative starch branching enzyme I [Sorghum bicolor] >gi|118198197|gb|ABK78866.1| putative starch branching enzyme I [Sorghum bicolor] >gi|118198199|gb|ABK78867.1| putative starch branching enzyme I [Sorghum bicolor] >gi|118198201|gb|ABK78868.1| putative starch branching enzyme I [Sorghum bicolor] >gi|118198203|gb|ABK78869.1| putative starch branching enzyme I [Sorghum bicolor] >gi|118198205|gb|A…	gi|7547155|gb|AF169833.2|	115	3e-22	Sorghum bicolor seed starch branching enzyme mRNA, complete cds	--	--	--	--	--	--	--	--	--	K00700	4e-09	62.4	zma:542315	1,4-alpha-glucan branching enzyme [EC:2.4.1.18]	-	GO:0003824//catalytic activity	-
CL102.Contig26_All	1982	2	0	gi|27762592|gb|AAO20100.1|	70.5	1e-10	starch branching enzyme I [Zea mays]	gi|7547155|gb|AF169833.2|	115	2e-22	Sorghum bicolor seed starch branching enzyme mRNA, complete cds	--	--	--	--	--	--	--	--	--	K00700	1e-11	70.5	zma:542315	1,4-alpha-glucan branching enzyme [EC:2.4.1.18]	-	GO:0003824//catalytic activity	-
CL102.Contig27_All	1114	7	1	gi|118198167|gb|ABK78851.1|	67.4	5e-10	putative starch branching enzyme I [Sorghum bicolor] >gi|118198197|gb|ABK78866.1| putative starch branching enzyme I [Sorghum bicolor] >gi|118198199|gb|ABK78867.1| putative starch branching enzyme I [Sorghum bicolor] >gi|118198201|gb|ABK78868.1| putative starch branching enzyme I [Sorghum bicolor] >gi|118198203|gb|ABK78869.1| putative starch branching enzyme I [Sorghum bicolor] >gi|118198205|gb|A…	gi|7547155|gb|AF169833.2|	115	1e-22	Sorghum bicolor seed starch branching enzyme mRNA, complete cds	--	--	--	--	--	--	--	--	--	K00700	7e-11	66.6	zma:542315	1,4-alpha-glucan branching enzyme [EC:2.4.1.18]	-	GO:0003824//catalytic activity	-
CL102.Contig28_All	977	4	4	gi|27762592|gb|AAO20100.1|	66.2	9e-10	starch branching enzyme I [Zea mays]	gi|7547155|gb|AF169833.2|	115	9e-23	Sorghum bicolor seed starch branching enzyme mRNA, complete cds	--	--	--	--	--	--	--	--	--	K00700	7e-11	66.2	zma:542315	1,4-alpha-glucan branching enzyme [EC:2.4.1.18]	-	GO:0003824//catalytic activity	-
CL102.Contig29_All	3663	10	11	gi|27762592|gb|AAO20100.1|	66.2	4e-09	starch branching enzyme I [Zea mays]	gi|195627439|gb|EU963432.1|	137	9e-29	Zea mays clone 262319 mRNA sequence	--	--	--	--	--	--	--	--	--	K00700	4e-10	66.2	zma:542315	1,4-alpha-glucan branching enzyme [EC:2.4.1.18]	-	GO:0003824//catalytic activity	-
CL102.Contig2_All	4374	11	19	gi|326510525|dbj|BAJ87479.1|	65.9	7e-09	predicted protein [Hordeum vulgare subsp. vulgare]	gi|195627439|gb|EU963432.1|	159	3e-35	Zea mays clone 262319 mRNA sequence	--	--	--	--	--	--	--	--	--	K00700	6e-09	62.4	zma:542315	1,4-alpha-glucan branching enzyme [EC:2.4.1.18]	-	GO:0003824//catalytic activity	-
CL102.Contig30_All	3046	2	1	gi|118198167|gb|ABK78851.1|	62.8	4e-08	putative starch branching enzyme I [Sorghum bicolor] >gi|118198197|gb|ABK78866.1| putative starch branching enzyme I [Sorghum bicolor] >gi|118198199|gb|ABK78867.1| putative starch branching enzyme I [Sorghum bicolor] >gi|118198201|gb|ABK78868.1| putative starch branching enzyme I [Sorghum bicolor] >gi|118198203|gb|ABK78869.1| putative starch branching enzyme I [Sorghum bicolor] >gi|118198205|gb|A…	gi|7547155|gb|AF169833.2|	115	3e-22	Sorghum bicolor seed starch branching enzyme mRNA, complete cds	--	--	--	--	--	--	--	--	--	K00700	4e-09	62.4	zma:542315	1,4-alpha-glucan branching enzyme [EC:2.4.1.18]	-	GO:0003824//catalytic activity	-
CL102.Contig31_All	1225	5	0	gi|27762592|gb|AAO20100.1|	59.3	1e-07	starch branching enzyme I [Zea mays]	gi|7547155|gb|AF169833.2|	83.8	4e-13	Sorghum bicolor seed starch branching enzyme mRNA, complete cds	--	--	--	--	--	--	--	--	--	K00700	1e-08	59.3	zma:542315	1,4-alpha-glucan branching enzyme [EC:2.4.1.18]	-	GO:0003824//catalytic activity	-
CL102.Contig32_All	1378	10	6	gi|118198167|gb|ABK78851.1|	64.3	5e-09	putative starch branching enzyme I [Sorghum bicolor] >gi|118198197|gb|ABK78866.1| putative starch branching enzyme I [Sorghum bicolor] >gi|118198199|gb|ABK78867.1| putative starch branching enzyme I [Sorghum bicolor] >gi|118198201|gb|ABK78868.1| putative starch branching enzyme I [Sorghum bicolor] >gi|118198203|gb|ABK78869.1| putative starch branching enzyme I [Sorghum bicolor] >gi|118198205|gb|A…	gi|7547155|gb|AF169833.2|	115	1e-22	Sorghum bicolor seed starch branching enzyme mRNA, complete cds	--	--	--	--	--	--	--	--	--	K00700	1e-09	63.2	sbi:SORBI_10g030776	1,4-alpha-glucan branching enzyme [EC:2.4.1.18]	-	GO:0003824//catalytic activity	-
CL102.Contig33_All	2769	2	8	gi|27762592|gb|AAO20100.1|	66.2	3e-09	starch branching enzyme I [Zea mays]	gi|7547155|gb|AF169833.2|	115	3e-22	Sorghum bicolor seed starch branching enzyme mRNA, complete cds	--	--	--	--	--	--	--	--	--	K00700	3e-10	66.2	zma:542315	1,4-alpha-glucan branching enzyme [EC:2.4.1.18]	-	GO:0003824//catalytic activity	-
CL102.Contig34_All	2566	5	1	gi|27762592|gb|AAO20100.1|	66.2	3e-09	starch branching enzyme I [Zea mays]	gi|7547155|gb|AF169833.2|	115	2e-22	Sorghum bicolor seed starch branching enzyme mRNA, complete cds	--	--	--	--	--	--	--	--	--	K00700	2e-10	66.2	zma:542315	1,4-alpha-glucan branching enzyme [EC:2.4.1.18]	-	GO:0003824//catalytic activity	-
CL102.Contig35_All	4271	3	0	gi|118198167|gb|ABK78851.1|	62.8	6e-08	putative starch branching enzyme I [Sorghum bicolor] >gi|118198197|gb|ABK78866.1| putative starch branching enzyme I [Sorghum bicolor] >gi|118198199|gb|ABK78867.1| putative starch branching enzyme I [Sorghum bicolor] >gi|118198201|gb|ABK78868.1| putative starch branching enzyme I [Sorghum bicolor] >gi|118198203|gb|ABK78869.1| putative starch branching enzyme I [Sorghum bicolor] >gi|118198205|gb|A…	gi|7547155|gb|AF169833.2|	115	4e-22	Sorghum bicolor seed starch branching enzyme mRNA, complete cds	--	--	--	--	--	--	--	--	--	K00700	6e-09	62.4	zma:542315	1,4-alpha-glucan branching enzyme [EC:2.4.1.18]	-	GO:0003824//catalytic activity	-
CL102.Contig36_All	4204	3	0	gi|118198167|gb|ABK78851.1|	62.8	6e-08	putative starch branching enzyme I [Sorghum bicolor] >gi|118198197|gb|ABK78866.1| putative starch branching enzyme I [Sorghum bicolor] >gi|118198199|gb|ABK78867.1| putative starch branching enzyme I [Sorghum bicolor] >gi|118198201|gb|ABK78868.1| putative starch branching enzyme I [Sorghum bicolor] >gi|118198203|gb|ABK78869.1| putative starch branching enzyme I [Sorghum bicolor] >gi|118198205|gb|A…	gi|7547155|gb|AF169833.2|	115	4e-22	Sorghum bicolor seed starch branching enzyme mRNA, complete cds	--	--	--	--	--	--	--	--	--	K00700	6e-09	62.4	zma:542315	1,4-alpha-glucan branching enzyme [EC:2.4.1.18]	-	GO:0003824//catalytic activity	-
CL102.Contig37_All	2385	2	0	gi|118198167|gb|ABK78851.1|	62.8	3e-08	putative starch branching enzyme I [Sorghum bicolor] >gi|118198197|gb|ABK78866.1| putative starch branching enzyme I [Sorghum bicolor] >gi|118198199|gb|ABK78867.1| putative starch branching enzyme I [Sorghum bicolor] >gi|118198201|gb|ABK78868.1| putative starch branching enzyme I [Sorghum bicolor] >gi|118198203|gb|ABK78869.1| putative starch branching enzyme I [Sorghum bicolor] >gi|118198205|gb|A…	gi|7547155|gb|AF169833.2|	115	2e-22	Sorghum bicolor seed starch branching enzyme mRNA, complete cds	--	--	--	--	--	--	--	--	--	K00700	3e-09	62.4	zma:542315	1,4-alpha-glucan branching enzyme [EC:2.4.1.18]	-	GO:0003824//catalytic activity	-
CL102.Contig38_All	3033	2	1	gi|118198167|gb|ABK78851.1|	62.8	4e-08	putative starch branching enzyme I [Sorghum bicolor] >gi|118198197|gb|ABK78866.1| putative starch branching enzyme I [Sorghum bicolor] >gi|118198199|gb|ABK78867.1| putative starch branching enzyme I [Sorghum bicolor] >gi|118198201|gb|ABK78868.1| putative starch branching enzyme I [Sorghum bicolor] >gi|118198203|gb|ABK78869.1| putative starch branching enzyme I [Sorghum bicolor] >gi|118198205|gb|A…	gi|7547155|gb|AF169833.2|	115	3e-22	Sorghum bicolor seed starch branching enzyme mRNA, complete cds	--	--	--	--	--	--	--	--	--	K00700	4e-09	62.4	zma:542315	1,4-alpha-glucan branching enzyme [EC:2.4.1.18]	-	GO:0003824//catalytic activity	-
CL102.Contig39_All	3878	3	0	gi|27762592|gb|AAO20100.1|	66.2	5e-09	starch branching enzyme I [Zea mays]	gi|7547155|gb|AF169833.2|	115	4e-22	Sorghum bicolor seed starch branching enzyme mRNA, complete cds	--	--	--	--	--	--	--	--	--	K00700	4e-10	66.2	zma:542315	1,4-alpha-glucan branching enzyme [EC:2.4.1.18]	-	GO:0003824//catalytic activity	-
CL102.Contig3_All	4269	5	0	gi|118198167|gb|ABK78851.1|	62.8	6e-08	putative starch branching enzyme I [Sorghum bicolor] >gi|118198197|gb|ABK78866.1| putative starch branching enzyme I [Sorghum bicolor] >gi|118198199|gb|ABK78867.1| putative starch branching enzyme I [Sorghum bicolor] >gi|118198201|gb|ABK78868.1| putative starch branching enzyme I [Sorghum bicolor] >gi|118198203|gb|ABK78869.1| putative starch branching enzyme I [Sorghum bicolor] >gi|118198205|gb|A…	gi|7547155|gb|AF169833.2|	115	4e-22	Sorghum bicolor seed starch branching enzyme mRNA, complete cds	--	--	--	--	--	--	--	--	--	K00700	6e-09	62.4	zma:542315	1,4-alpha-glucan branching enzyme [EC:2.4.1.18]	-	GO:0003824//catalytic activity	-
CL102.Contig40_All	2376	5	0	gi|118198167|gb|ABK78851.1|	62.8	3e-08	putative starch branching enzyme I [Sorghum bicolor] >gi|118198197|gb|ABK78866.1| putative starch branching enzyme I [Sorghum bicolor] >gi|118198199|gb|ABK78867.1| putative starch branching enzyme I [Sorghum bicolor] >gi|118198201|gb|ABK78868.1| putative starch branching enzyme I [Sorghum bicolor] >gi|118198203|gb|ABK78869.1| putative starch branching enzyme I [Sorghum bicolor] >gi|118198205|gb|A…	gi|7547155|gb|AF169833.2|	115	2e-22	Sorghum bicolor seed starch branching enzyme mRNA, complete cds	--	--	--	--	--	--	--	--	--	K00700	3e-09	62.4	zma:542315	1,4-alpha-glucan branching enzyme [EC:2.4.1.18]	-	GO:0003824//catalytic activity	-
CL102.Contig41_All	4505	3	0	gi|118198167|gb|ABK78851.1|	62.8	6e-08	putative starch branching enzyme I [Sorghum bicolor] >gi|118198197|gb|ABK78866.1| putative starch branching enzyme I [Sorghum bicolor] >gi|118198199|gb|ABK78867.1| putative starch branching enzyme I [Sorghum bicolor] >gi|118198201|gb|ABK78868.1| putative starch branching enzyme I [Sorghum bicolor] >gi|118198203|gb|ABK78869.1| putative starch branching enzyme I [Sorghum bicolor] >gi|118198205|gb|A…	gi|7547155|gb|AF169833.2|	115	4e-22	Sorghum bicolor seed starch branching enzyme mRNA, complete cds	--	--	--	--	--	--	--	--	--	K00700	6e-09	62.4	zma:542315	1,4-alpha-glucan branching enzyme [EC:2.4.1.18]	-	GO:0003824//catalytic activity	-
CL102.Contig42_All	2025	4	4	gi|27762592|gb|AAO20100.1|	70.5	1e-10	starch branching enzyme I [Zea mays]	gi|7547155|gb|AF169833.2|	115	2e-22	Sorghum bicolor seed starch branching enzyme mRNA, complete cds	--	--	--	--	--	--	--	--	--	K00700	1e-11	70.5	zma:542315	1,4-alpha-glucan branching enzyme [EC:2.4.1.18]	-	GO:0003824//catalytic activity	-
CL102.Contig43_All	4056	4	2	gi|326510525|dbj|BAJ87479.1|	67.8	1e-09	predicted protein [Hordeum vulgare subsp. vulgare]	gi|195627439|gb|EU963432.1|	157	1e-34	Zea mays clone 262319 mRNA sequence	--	--	--	--	--	--	--	--	--	K00700	6e-09	62.4	zma:542315	1,4-alpha-glucan branching enzyme [EC:2.4.1.18]	-	GO:0003824//catalytic activity	-
CL102.Contig44_All	1241	6	6	gi|118198167|gb|ABK78851.1|	62.8	1e-08	putative starch branching enzyme I [Sorghum bicolor] >gi|118198197|gb|ABK78866.1| putative starch branching enzyme I [Sorghum bicolor] >gi|118198199|gb|ABK78867.1| putative starch branching enzyme I [Sorghum bicolor] >gi|118198201|gb|ABK78868.1| putative starch branching enzyme I [Sorghum bicolor] >gi|118198203|gb|ABK78869.1| putative starch branching enzyme I [Sorghum bicolor] >gi|118198205|gb|A…	gi|7547155|gb|AF169833.2|	115	1e-22	Sorghum bicolor seed starch branching enzyme mRNA, complete cds	--	--	--	--	--	--	--	--	--	K00700	1e-09	62.4	zma:542315	1,4-alpha-glucan branching enzyme [EC:2.4.1.18]	-	GO:0003824//catalytic activity	-
CL102.Contig45_All	2782	2	1	gi|27762592|gb|AAO20100.1|	66.2	3e-09	starch branching enzyme I [Zea mays]	gi|7547155|gb|AF169833.2|	115	3e-22	Sorghum bicolor seed starch branching enzyme mRNA, complete cds	--	--	--	--	--	--	--	--	--	K00700	3e-10	66.2	zma:542315	1,4-alpha-glucan branching enzyme [EC:2.4.1.18]	-	GO:0003824//catalytic activity	-
CL102.Contig46_All	885	2	0	gi|27762592|gb|AAO20100.1|	67.4	3e-10	starch branching enzyme I [Zea mays]	gi|223949192|gb|BT063983.1|	85.7	7e-14	Zea mays full-length cDNA clone ZM_BFc0128E08 mRNA, complete cds	--	--	--	--	--	--	--	--	--	K00700	3e-11	67.4	zma:542315	1,4-alpha-glucan branching enzyme [EC:2.4.1.18]	-	GO:0003824//catalytic activity	-
CL102.Contig47_All	881	4	0	gi|27762592|gb|AAO20100.1|	70.5	4e-11	starch branching enzyme I [Zea mays]	gi|7547155|gb|AF169833.2|	115	8e-23	Sorghum bicolor seed starch branching enzyme mRNA, complete cds	--	--	--	--	--	--	--	--	--	K00700	3e-12	70.5	zma:542315	1,4-alpha-glucan branching enzyme [EC:2.4.1.18]	-	GO:0003824//catalytic activity	-
CL102.Contig48_All	874	4	0	gi|27762592|gb|AAO20100.1|	67.4	3e-10	starch branching enzyme I [Zea mays]	gi|223949192|gb|BT063983.1|	85.7	7e-14	Zea mays full-length cDNA clone ZM_BFc0128E08 mRNA, complete cds	--	--	--	--	--	--	--	--	--	K00700	3e-11	67.4	zma:542315	1,4-alpha-glucan branching enzyme [EC:2.4.1.18]	-	GO:0003824//catalytic activity	-
CL102.Contig49_All	1029	2	0	gi|118198167|gb|ABK78851.1|	71.6	2e-11	putative starch branching enzyme I [Sorghum bicolor] >gi|118198197|gb|ABK78866.1| putative starch branching enzyme I [Sorghum bicolor] >gi|118198199|gb|ABK78867.1| putative starch branching enzyme I [Sorghum bicolor] >gi|118198201|gb|ABK78868.1| putative starch branching enzyme I [Sorghum bicolor] >gi|118198203|gb|ABK78869.1| putative starch branching enzyme I [Sorghum bicolor] >gi|118198205|gb|A…	gi|7547155|gb|AF169833.2|	115	9e-23	Sorghum bicolor seed starch branching enzyme mRNA, complete cds	--	--	--	--	--	--	--	--	--	K00700	3e-12	70.9	zma:542315	1,4-alpha-glucan branching enzyme [EC:2.4.1.18]	-	GO:0003824//catalytic activity	-
CL102.Contig4_All	4748	5	2	gi|118198167|gb|ABK78851.1|	62.8	7e-08	putative starch branching enzyme I [Sorghum bicolor] >gi|118198197|gb|ABK78866.1| putative starch branching enzyme I [Sorghum bicolor] >gi|118198199|gb|ABK78867.1| putative starch branching enzyme I [Sorghum bicolor] >gi|118198201|gb|ABK78868.1| putative starch branching enzyme I [Sorghum bicolor] >gi|118198203|gb|ABK78869.1| putative starch branching enzyme I [Sorghum bicolor] >gi|118198205|gb|A…	gi|293331560|ref|NM_001176214.1|	155	5e-34	Zea mays LOC100383566 (IDP72), mRNA >gi|224030878|gb|BT067618.1| Zea mays full-length cDNA clone ZM_BFc0102G18 mRNA, complete cds	--	--	--	--	--	--	--	--	--	K00700	7e-09	62.4	zma:542315	1,4-alpha-glucan branching enzyme [EC:2.4.1.18]	-	GO:0003824//catalytic activity	-
CL102.Contig50_All	892	2	0	gi|27762592|gb|AAO20100.1|	70.5	4e-11	starch branching enzyme I [Zea mays]	gi|7547155|gb|AF169833.2|	115	8e-23	Sorghum bicolor seed starch branching enzyme mRNA, complete cds	--	--	--	--	--	--	--	--	--	K00700	3e-12	70.5	zma:542315	1,4-alpha-glucan branching enzyme [EC:2.4.1.18]	-	GO:0003824//catalytic activity	-
CL102.Contig51_All	4522	4	1	gi|326510525|dbj|BAJ87479.1|	65.9	7e-09	predicted protein [Hordeum vulgare subsp. vulgare]	gi|195627439|gb|EU963432.1|	159	3e-35	Zea mays clone 262319 mRNA sequence	--	--	--	--	--	--	--	--	--	K00700	7e-09	62.4	zma:542315	1,4-alpha-glucan branching enzyme [EC:2.4.1.18]	-	GO:0003824//catalytic activity	-
CL102.Contig52_All	2665	4	0	gi|118198167|gb|ABK78851.1|	62.8	3e-08	putative starch branching enzyme I [Sorghum bicolor] >gi|118198197|gb|ABK78866.1| putative starch branching enzyme I [Sorghum bicolor] >gi|118198199|gb|ABK78867.1| putative starch branching enzyme I [Sorghum bicolor] >gi|118198201|gb|ABK78868.1| putative starch branching enzyme I [Sorghum bicolor] >gi|118198203|gb|ABK78869.1| putative starch branching enzyme I [Sorghum bicolor] >gi|118198205|gb|A…	gi|7547155|gb|AF169833.2|	115	2e-22	Sorghum bicolor seed starch branching enzyme mRNA, complete cds	--	--	--	--	--	--	--	--	--	K00700	4e-09	62.4	zma:542315	1,4-alpha-glucan branching enzyme [EC:2.4.1.18]	-	GO:0003824//catalytic activity	-
CL102.Contig53_All	2603	11	10	gi|118198167|gb|ABK78851.1|	62.8	3e-08	putative starch branching enzyme I [Sorghum bicolor] >gi|118198197|gb|ABK78866.1| putative starch branching enzyme I [Sorghum bicolor] >gi|118198199|gb|ABK78867.1| putative starch branching enzyme I [Sorghum bicolor] >gi|118198201|gb|ABK78868.1| putative starch branching enzyme I [Sorghum bicolor] >gi|118198203|gb|ABK78869.1| putative starch branching enzyme I [Sorghum bicolor] >gi|118198205|gb|A…	gi|7547155|gb|AF169833.2|	115	2e-22	Sorghum bicolor seed starch branching enzyme mRNA, complete cds	--	--	--	--	--	--	--	--	--	K00700	4e-09	62.4	zma:542315	1,4-alpha-glucan branching enzyme [EC:2.4.1.18]	-	GO:0003824//catalytic activity	-
CL102.Contig54_All	4065	9	19	gi|326510525|dbj|BAJ87479.1|	65.9	7e-09	predicted protein [Hordeum vulgare subsp. vulgare]	gi|195627439|gb|EU963432.1|	157	1e-34	Zea mays clone 262319 mRNA sequence	--	--	--	--	--	--	--	--	--	K00700	6e-09	62.4	zma:542315	1,4-alpha-glucan branching enzyme [EC:2.4.1.18]	-	GO:0003824//catalytic activity	-
CL102.Contig55_All	4368	6	2	gi|326510525|dbj|BAJ87479.1|	67.8	2e-09	predicted protein [Hordeum vulgare subsp. vulgare]	gi|195627439|gb|EU963432.1|	157	1e-34	Zea mays clone 262319 mRNA sequence	--	--	--	--	--	--	--	--	--	K00700	6e-09	62.4	zma:542315	1,4-alpha-glucan branching enzyme [EC:2.4.1.18]	-	GO:0003824//catalytic activity	-
CL102.Contig56_All	4381	3	0	gi|118198167|gb|ABK78851.1|	62.8	6e-08	putative starch branching enzyme I [Sorghum bicolor] >gi|118198197|gb|ABK78866.1| putative starch branching enzyme I [Sorghum bicolor] >gi|118198199|gb|ABK78867.1| putative starch branching enzyme I [Sorghum bicolor] >gi|118198201|gb|ABK78868.1| putative starch branching enzyme I [Sorghum bicolor] >gi|118198203|gb|ABK78869.1| putative starch branching enzyme I [Sorghum bicolor] >gi|118198205|gb|A…	gi|7547155|gb|AF169833.2|	115	4e-22	Sorghum bicolor seed starch branching enzyme mRNA, complete cds	--	--	--	--	--	--	--	--	--	K00700	6e-09	62.4	zma:542315	1,4-alpha-glucan branching enzyme [EC:2.4.1.18]	-	GO:0003824//catalytic activity	-
CL102.Contig57_All	3072	8	9	gi|118198167|gb|ABK78851.1|	62.8	4e-08	putative starch branching enzyme I [Sorghum bicolor] >gi|118198197|gb|ABK78866.1| putative starch branching enzyme I [Sorghum bicolor] >gi|118198199|gb|ABK78867.1| putative starch branching enzyme I [Sorghum bicolor] >gi|118198201|gb|ABK78868.1| putative starch branching enzyme I [Sorghum bicolor] >gi|118198203|gb|ABK78869.1| putative starch branching enzyme I [Sorghum bicolor] >gi|118198205|gb|A…	gi|7547155|gb|AF169833.2|	115	3e-22	Sorghum bicolor seed starch branching enzyme mRNA, complete cds	--	--	--	--	--	--	--	--	--	K00700	4e-09	62.4	zma:542315	1,4-alpha-glucan branching enzyme [EC:2.4.1.18]	-	GO:0003824//catalytic activity	-
CL102.Contig58_All	2722	11	9	gi|118198167|gb|ABK78851.1|	62.8	3e-08	putative starch branching enzyme I [Sorghum bicolor] >gi|118198197|gb|ABK78866.1| putative starch branching enzyme I [Sorghum bicolor] >gi|118198199|gb|ABK78867.1| putative starch branching enzyme I [Sorghum bicolor] >gi|118198201|gb|ABK78868.1| putative starch branching enzyme I [Sorghum bicolor] >gi|118198203|gb|ABK78869.1| putative starch branching enzyme I [Sorghum bicolor] >gi|118198205|gb|A…	gi|7547155|gb|AF169833.2|	115	3e-22	Sorghum bicolor seed starch branching enzyme mRNA, complete cds	--	--	--	--	--	--	--	--	--	K00700	4e-09	62.4	zma:542315	1,4-alpha-glucan branching enzyme [EC:2.4.1.18]	-	GO:0003824//catalytic activity	-
CL102.Contig59_All	3983	4	2	gi|326510525|dbj|BAJ87479.1|	67.8	1e-09	predicted protein [Hordeum vulgare subsp. vulgare]	gi|195627439|gb|EU963432.1|	157	1e-34	Zea mays clone 262319 mRNA sequence	--	--	--	--	--	--	--	--	--	K00700	6e-09	62.4	zma:542315	1,4-alpha-glucan branching enzyme [EC:2.4.1.18]	-	GO:0003824//catalytic activity	-
CL102.Contig5_All	4689	22	21	gi|27762592|gb|AAO20100.1|	66.2	6e-09	starch branching enzyme I [Zea mays]	gi|293331560|ref|NM_001176214.1|	155	5e-34	Zea mays LOC100383566 (IDP72), mRNA >gi|224030878|gb|BT067618.1| Zea mays full-length cDNA clone ZM_BFc0102G18 mRNA, complete cds	--	--	--	--	--	--	--	--	--	K00700	5e-10	66.2	zma:542315	1,4-alpha-glucan branching enzyme [EC:2.4.1.18]	-	GO:0003824//catalytic activity	-
CL102.Contig60_All	4583	4	2	gi|118198167|gb|ABK78851.1|	62.8	6e-08	putative starch branching enzyme I [Sorghum bicolor] >gi|118198197|gb|ABK78866.1| putative starch branching enzyme I [Sorghum bicolor] >gi|118198199|gb|ABK78867.1| putative starch branching enzyme I [Sorghum bicolor] >gi|118198201|gb|ABK78868.1| putative starch branching enzyme I [Sorghum bicolor] >gi|118198203|gb|ABK78869.1| putative starch branching enzyme I [Sorghum bicolor] >gi|118198205|gb|A…	gi|293331560|ref|NM_001176214.1|	155	5e-34	Zea mays LOC100383566 (IDP72), mRNA >gi|224030878|gb|BT067618.1| Zea mays full-length cDNA clone ZM_BFc0102G18 mRNA, complete cds	--	--	--	--	--	--	--	--	--	K00700	7e-09	62.4	zma:542315	1,4-alpha-glucan branching enzyme [EC:2.4.1.18]	-	GO:0003824//catalytic activity	-
CL102.Contig61_All	4400	11	1	gi|293331561|ref|NP_001169685.1|	46.6	1e-16	uncharacterized protein LOC100383566 [Zea mays]	gi|195627439|gb|EU963432.1|	258	4e-65	Zea mays clone 262319 mRNA sequence	--	--	--	--	PAB1060	53.5	3e-06	COG4043	Uncharacterized conserved protein	K00700	6e-09	62.4	zma:542315	1,4-alpha-glucan branching enzyme [EC:2.4.1.18]	-	GO:0003824//catalytic activity	-
CL102.Contig62_All	4737	3	0	gi|118198167|gb|ABK78851.1|	62.8	7e-08	putative starch branching enzyme I [Sorghum bicolor] >gi|118198197|gb|ABK78866.1| putative starch branching enzyme I [Sorghum bicolor] >gi|118198199|gb|ABK78867.1| putative starch branching enzyme I [Sorghum bicolor] >gi|118198201|gb|ABK78868.1| putative starch branching enzyme I [Sorghum bicolor] >gi|118198203|gb|ABK78869.1| putative starch branching enzyme I [Sorghum bicolor] >gi|118198205|gb|A…	gi|293331560|ref|NM_001176214.1|	155	5e-34	Zea mays LOC100383566 (IDP72), mRNA >gi|224030878|gb|BT067618.1| Zea mays full-length cDNA clone ZM_BFc0102G18 mRNA, complete cds	--	--	--	--	--	--	--	--	--	K00700	7e-09	62.4	zma:542315	1,4-alpha-glucan branching enzyme [EC:2.4.1.18]	-	GO:0003824//catalytic activity	-
CL102.Contig63_All	4166	4	1	gi|326510525|dbj|BAJ87479.1|	65.9	7e-09	predicted protein [Hordeum vulgare subsp. vulgare]	gi|195627439|gb|EU963432.1|	159	3e-35	Zea mays clone 262319 mRNA sequence	--	--	--	--	--	--	--	--	--	K00700	6e-09	62.4	zma:542315	1,4-alpha-glucan branching enzyme [EC:2.4.1.18]	-	GO:0003824//catalytic activity	-
CL102.Contig64_All	4198	3	0	gi|118198167|gb|ABK78851.1|	62.8	6e-08	putative starch branching enzyme I [Sorghum bicolor] >gi|118198197|gb|ABK78866.1| putative starch branching enzyme I [Sorghum bicolor] >gi|118198199|gb|ABK78867.1| putative starch branching enzyme I [Sorghum bicolor] >gi|118198201|gb|ABK78868.1| putative starch branching enzyme I [Sorghum bicolor] >gi|118198203|gb|ABK78869.1| putative starch branching enzyme I [Sorghum bicolor] >gi|118198205|gb|A…	gi|7547155|gb|AF169833.2|	115	4e-22	Sorghum bicolor seed starch branching enzyme mRNA, complete cds	--	--	--	--	--	--	--	--	--	K00700	6e-09	62.4	zma:542315	1,4-alpha-glucan branching enzyme [EC:2.4.1.18]	-	GO:0003824//catalytic activity	-
CL102.Contig65_All	4304	12	3	gi|293331561|ref|NP_001169685.1|	46.6	1e-22	uncharacterized protein LOC100383566 [Zea mays]	gi|195627439|gb|EU963432.1|	305	2e-79	Zea mays clone 262319 mRNA sequence	--	--	--	--	PAB1060	57	3e-07	COG4043	Uncharacterized conserved protein	K00700	6e-09	62.4	zma:542315	1,4-alpha-glucan branching enzyme [EC:2.4.1.18]	-	-	-
CL102.Contig66_All	2061	6	5	gi|27762592|gb|AAO20100.1|	65.1	5e-09	starch branching enzyme I [Zea mays]	gi|7547155|gb|AF169833.2|	115	2e-22	Sorghum bicolor seed starch branching enzyme mRNA, complete cds	--	--	--	--	--	--	--	--	--	K00700	4e-10	65.1	zma:542315	1,4-alpha-glucan branching enzyme [EC:2.4.1.18]	-	GO:0003824//catalytic activity	-
CL102.Contig67_All	2147	2	0	gi|27762592|gb|AAO20100.1|	65.1	5e-09	starch branching enzyme I [Zea mays]	gi|7547155|gb|AF169833.2|	115	2e-22	Sorghum bicolor seed starch branching enzyme mRNA, complete cds	--	--	--	--	--	--	--	--	--	K00700	4e-10	65.1	zma:542315	1,4-alpha-glucan branching enzyme [EC:2.4.1.18]	-	GO:0003824//catalytic activity	-
CL102.Contig68_All	2784	4	0	gi|118198167|gb|ABK78851.1|	62.8	3e-08	putative starch branching enzyme I [Sorghum bicolor] >gi|118198197|gb|ABK78866.1| putative starch branching enzyme I [Sorghum bicolor] >gi|118198199|gb|ABK78867.1| putative starch branching enzyme I [Sorghum bicolor] >gi|118198201|gb|ABK78868.1| putative starch branching enzyme I [Sorghum bicolor] >gi|118198203|gb|ABK78869.1| putative starch branching enzyme I [Sorghum bicolor] >gi|118198205|gb|A…	gi|7547155|gb|AF169833.2|	115	3e-22	Sorghum bicolor seed starch branching enzyme mRNA, complete cds	--	--	--	--	--	--	--	--	--	K00700	4e-09	62.4	zma:542315	1,4-alpha-glucan branching enzyme [EC:2.4.1.18]	-	GO:0003824//catalytic activity	-
CL102.Contig69_All	4280	4	8	gi|118198167|gb|ABK78851.1|	62.8	6e-08	putative starch branching enzyme I [Sorghum bicolor] >gi|118198197|gb|ABK78866.1| putative starch branching enzyme I [Sorghum bicolor] >gi|118198199|gb|ABK78867.1| putative starch branching enzyme I [Sorghum bicolor] >gi|118198201|gb|ABK78868.1| putative starch branching enzyme I [Sorghum bicolor] >gi|118198203|gb|ABK78869.1| putative starch branching enzyme I [Sorghum bicolor] >gi|118198205|gb|A…	gi|7547155|gb|AF169833.2|	115	4e-22	Sorghum bicolor seed starch branching enzyme mRNA, complete cds	--	--	--	--	--	--	--	--	--	K00700	6e-09	62.4	zma:542315	1,4-alpha-glucan branching enzyme [EC:2.4.1.18]	-	GO:0003824//catalytic activity	-
CL102.Contig6_All	4996	5	0	gi|118198167|gb|ABK78851.1|	62.8	7e-08	putative starch branching enzyme I [Sorghum bicolor] >gi|118198197|gb|ABK78866.1| putative starch branching enzyme I [Sorghum bicolor] >gi|118198199|gb|ABK78867.1| putative starch branching enzyme I [Sorghum bicolor] >gi|118198201|gb|ABK78868.1| putative starch branching enzyme I [Sorghum bicolor] >gi|118198203|gb|ABK78869.1| putative starch branching enzyme I [Sorghum bicolor] >gi|118198205|gb|A…	gi|293331560|ref|NM_001176214.1|	155	5e-34	Zea mays LOC100383566 (IDP72), mRNA >gi|224030878|gb|BT067618.1| Zea mays full-length cDNA clone ZM_BFc0102G18 mRNA, complete cds	--	--	--	--	--	--	--	--	--	K00700	7e-09	62.4	zma:542315	1,4-alpha-glucan branching enzyme [EC:2.4.1.18]	-	GO:0003824//catalytic activity	-
CL102.Contig70_All	4185	4	1	gi|293331561|ref|NP_001169685.1|	46.6	1e-22	uncharacterized protein LOC100383566 [Zea mays]	gi|195627439|gb|EU963432.1|	305	2e-79	Zea mays clone 262319 mRNA sequence	--	--	--	--	PAB1060	57	3e-07	COG4043	Uncharacterized conserved protein	K00700	6e-09	62.4	zma:542315	1,4-alpha-glucan branching enzyme [EC:2.4.1.18]	-	-	-
CL102.Contig71_All	1018	4	0	gi|118198167|gb|ABK78851.1|	71.6	2e-11	putative starch branching enzyme I [Sorghum bicolor] >gi|118198197|gb|ABK78866.1| putative starch branching enzyme I [Sorghum bicolor] >gi|118198199|gb|ABK78867.1| putative starch branching enzyme I [Sorghum bicolor] >gi|118198201|gb|ABK78868.1| putative starch branching enzyme I [Sorghum bicolor] >gi|118198203|gb|ABK78869.1| putative starch branching enzyme I [Sorghum bicolor] >gi|118198205|gb|A…	gi|7547155|gb|AF169833.2|	115	9e-23	Sorghum bicolor seed starch branching enzyme mRNA, complete cds	--	--	--	--	--	--	--	--	--	K00700	3e-12	70.9	zma:542315	1,4-alpha-glucan branching enzyme [EC:2.4.1.18]	-	GO:0003824//catalytic activity	-
CL102.Contig7_All	4194	5	0	gi|27762592|gb|AAO20100.1|	70.5	2e-10	starch branching enzyme I [Zea mays]	gi|7547155|gb|AF169833.2|	115	4e-22	Sorghum bicolor seed starch branching enzyme mRNA, complete cds	--	--	--	--	--	--	--	--	--	K00700	2e-11	70.5	zma:542315	1,4-alpha-glucan branching enzyme [EC:2.4.1.18]	-	GO:0003824//catalytic activity	-
CL102.Contig8_All	2688	2	0	gi|27762592|gb|AAO20100.1|	65.1	7e-09	starch branching enzyme I [Zea mays]	gi|7547155|gb|AF169833.2|	115	2e-22	Sorghum bicolor seed starch branching enzyme mRNA, complete cds	--	--	--	--	--	--	--	--	--	K00700	6e-10	65.1	zma:542315	1,4-alpha-glucan branching enzyme [EC:2.4.1.18]	-	GO:0003824//catalytic activity	-
CL102.Contig9_All	2675	2	1	gi|27762592|gb|AAO20100.1|	65.1	7e-09	starch branching enzyme I [Zea mays]	gi|7547155|gb|AF169833.2|	115	2e-22	Sorghum bicolor seed starch branching enzyme mRNA, complete cds	--	--	--	--	--	--	--	--	--	K00700	6e-10	65.1	zma:542315	1,4-alpha-glucan branching enzyme [EC:2.4.1.18]	-	GO:0003824//catalytic activity	-
CL1020.Contig1_All	1958	23	31	gi|242037837|ref|XP_002466313.1|	21.6	7e-24	hypothetical protein SORBIDRAFT_01g005470 [Sorghum bicolor] >gi|241920167|gb|EER93311.1| hypothetical protein SORBIDRAFT_01g005470 [Sorghum bicolor]	gi|219362714|ref|NM_001143299.1|	858	0	Zea mays LOC100216913 (cl8889_1), mRNA >gi|194696997|gb|BT037578.1| Zea mays full-length cDNA clone ZM_BFb0180J21 mRNA, complete cds	sp|Q6ZCX3|FH6_ORYSJ	64.3	2e-10	Formin-like protein 6 OS=Oryza sativa subsp. japonica GN=FH6 PE=2 SV=2	CC0042	57.4	9e-08	COG0532	Translation initiation factor 2 (IF-2; GTPase)	K01115	3e-09	62	vcn:VOLCADRAFT_99471	phospholipase D [EC:3.1.4.4]	GO:0071704;GO:0044238//primary metabolic process;GO:0044699;GO:0044237//cellular metabolic process	-	GO:0005739//mitochondrion
CL1020.Contig2_All	1544	73	74	gi|242037837|ref|XP_002466313.1|	816.2	0	hypothetical protein SORBIDRAFT_01g005470 [Sorghum bicolor] >gi|241920167|gb|EER93311.1| hypothetical protein SORBIDRAFT_01g005470 [Sorghum bicolor]	gi|219362714|ref|NM_001143299.1|	1140	0	Zea mays LOC100216913 (cl8889_1), mRNA >gi|194696997|gb|BT037578.1| Zea mays full-length cDNA clone ZM_BFb0180J21 mRNA, complete cds	sp|Q6ZCX3|FH6_ORYSJ	64.3	2e-10	Formin-like protein 6 OS=Oryza sativa subsp. japonica GN=FH6 PE=2 SV=2	CC0042	57.4	7e-08	COG0532	Translation initiation factor 2 (IF-2; GTPase)	K01115	3e-09	62	vcn:VOLCADRAFT_99471	phospholipase D [EC:3.1.4.4]	GO:0071704;GO:0044238//primary metabolic process;GO:0044699;GO:0044237//cellular metabolic process	-	GO:0005739//mitochondrion
CL1021.Contig1_All	2007	30	57	gi|242064564|ref|XP_002453571.1|	590.9	2e-167	hypothetical protein SORBIDRAFT_04g008310 [Sorghum bicolor] >gi|241933402|gb|EES06547.1| hypothetical protein SORBIDRAFT_04g008310 [Sorghum bicolor]	gi|224033128|gb|BT068743.1|	1066	0	Zea mays full-length cDNA clone ZM_BFb0370K03 mRNA, complete cds	--	--	--	--	--	--	--	--	--	K10639	2e-168	590	sbi:SORBI_04g008310	E3 ubiquitin-protein ligase CCNP1IP1 [EC:6.3.2.19]	GO:0043161//proteasomal ubiquitin-dependent protein catabolic process;GO:0051026//chiasma assembly;GO:0016567//protein ubiquitination	GO:0008270//zinc ion binding;GO:0016874//ligase activity;GO:0003677//DNA binding;GO:0061630	GO:0005694//chromosome;GO:0005634//nucleus
CL1021.Contig2_All	1388	4	4	gi|242064564|ref|XP_002453571.1|	599.4	5e-170	hypothetical protein SORBIDRAFT_04g008310 [Sorghum bicolor] >gi|241933402|gb|EES06547.1| hypothetical protein SORBIDRAFT_04g008310 [Sorghum bicolor]	gi|224033128|gb|BT068743.1|	1088	0	Zea mays full-length cDNA clone ZM_BFb0370K03 mRNA, complete cds	--	--	--	--	--	--	--	--	--	K10639	4e-171	599	sbi:SORBI_04g008310	E3 ubiquitin-protein ligase CCNP1IP1 [EC:6.3.2.19]	GO:0043161//proteasomal ubiquitin-dependent protein catabolic process;GO:0051026//chiasma assembly;GO:0016567//protein ubiquitination	GO:0008270//zinc ion binding;GO:0016874//ligase activity;GO:0003677//DNA binding;GO:0061630	GO:0005694//chromosome;GO:0005634//nucleus
CL1021.Contig3_All	1361	49	71	gi|226510590|ref|NP_001152027.1|	576.2	4e-163	DNA binding protein [Zea mays] >gi|195651949|gb|ACG45442.1| DNA binding protein [Zea mays]	gi|224033128|gb|BT068743.1|	1431	0	Zea mays full-length cDNA clone ZM_BFb0370K03 mRNA, complete cds	--	--	--	--	--	--	--	--	--	K10639	3e-164	576	zma:100285664	E3 ubiquitin-protein ligase CCNP1IP1 [EC:6.3.2.19]	GO:0043161//proteasomal ubiquitin-dependent protein catabolic process;GO:0051026//chiasma assembly;GO:0016567//protein ubiquitination	GO:0008270//zinc ion binding;GO:0016874//ligase activity;GO:0003677//DNA binding;GO:0061630	GO:0005694//chromosome;GO:0005634//nucleus
CL1021.Contig4_All	1406	19	20	gi|242064564|ref|XP_002453571.1|	451.1	2e-125	hypothetical protein SORBIDRAFT_04g008310 [Sorghum bicolor] >gi|241933402|gb|EES06547.1| hypothetical protein SORBIDRAFT_04g008310 [Sorghum bicolor]	gi|224033128|gb|BT068743.1|	724	0	Zea mays full-length cDNA clone ZM_BFb0370K03 mRNA, complete cds	--	--	--	--	--	--	--	--	--	K10639	2e-126	451	sbi:SORBI_04g008310	E3 ubiquitin-protein ligase CCNP1IP1 [EC:6.3.2.19]	GO:0043161//proteasomal ubiquitin-dependent protein catabolic process;GO:0051026//chiasma assembly;GO:0016567//protein ubiquitination	GO:0008270//zinc ion binding;GO:0061630	GO:0005634//nucleus
CL1022.Contig1_All	741	0	0	--	--	--	--	--	--	--	--	--	--	--	--	--	--	--	--	--	--	--	--	--	--	-	-	-
CL1022.Contig2_All	707	1	12	--	--	--	--	--	--	--	--	--	--	--	--	--	--	--	--	--	--	--	--	--	--	-	-	-
CL1022.Contig3_All	607	3	19	--	--	--	--	--	--	--	--	--	--	--	--	--	--	--	--	--	--	--	--	--	--	-	-	-
CL1023.Contig1_All	1273	722	796	gi|242096304|ref|XP_002438642.1|	539.6	4e-152	hypothetical protein SORBIDRAFT_10g023510 [Sorghum bicolor] >gi|241916865|gb|EER90009.1| hypothetical protein SORBIDRAFT_10g023510 [Sorghum bicolor]	gi|195644291|gb|EU969496.1|	1382	0	Zea mays clone 331065 mRNA sequence	sp|Q69XJ4|HMOX1_ORYSJ	447	6e-126	Heme oxygenase 1, chloroplastic OS=Oryza sativa subsp. japonica GN=HO1 PE=2 SV=1	DR2133	54.3	4e-07	COG4372	Uncharacterized protein conserved in bacteria with the myosin-like domain	K00510	3e-153	539	sbi:SORBI_10g023510	heme oxygenase [EC:1.14.99.3]	GO:0048573//photoperiodism, flowering;GO:0010229//inflorescence development;GO:0015979//photosynthesis;GO:0006788//heme oxidation	GO:0046872//metal ion binding;GO:0004392//heme oxygenase (decyclizing) activity;GO:0003700//sequence-specific DNA binding transcription factor activity	GO:0009507//chloroplast
CL1023.Contig2_All	817	233	323	gi|242096304|ref|XP_002438642.1|	286.2	4e-76	hypothetical protein SORBIDRAFT_10g023510 [Sorghum bicolor] >gi|241916865|gb|EER90009.1| hypothetical protein SORBIDRAFT_10g023510 [Sorghum bicolor]	gi|14485570|gb|AF320026.1|AF320026	948	0	Sorghum bicolor heme oxygenase 1 (HO1) mRNA, partial cds; nuclear gene for chloroplast product	sp|Q69XJ4|HMOX1_ORYSJ	272	2e-73	Heme oxygenase 1, chloroplastic OS=Oryza sativa subsp. japonica GN=HO1 PE=2 SV=1	--	--	--	--	--	K00510	3e-77	286	sbi:SORBI_10g023510	heme oxygenase [EC:1.14.99.3]	GO:0048573//photoperiodism, flowering;GO:0010229//inflorescence development;GO:0015979//photosynthesis;GO:0006788//heme oxidation	GO:0046872//metal ion binding;GO:0004392//heme oxygenase (decyclizing) activity;GO:0003700//sequence-specific DNA binding transcription factor activity	GO:0009507//chloroplast
CL1024.Contig10_All	2281	141	144	--	--	--	--	--	--	--	--	--	--	--	--	--	--	--	--	--	--	--	--	--	--	-	-	-
CL1024.Contig11_All	1896	10	7	--	--	--	--	--	--	--	--	--	--	--	--	--	--	--	--	--	--	--	--	--	--	-	-	-
CL1024.Contig12_All	1958	3	1	--	--	--	--	--	--	--	--	--	--	--	--	--	--	--	--	--	--	--	--	--	--	-	-	-
CL1024.Contig13_All	1690	4	4	--	--	--	--	--	--	--	--	--	--	--	--	--	--	--	--	--	--	--	--	--	--	-	-	-
CL1024.Contig1_All	1804	17	5	--	--	--	--	--	--	--	--	--	--	--	--	--	--	--	--	--	--	--	--	--	--	-	-	-
CL1024.Contig2_All	2463	5	3	--	--	--	--	--	--	--	--	--	--	--	--	--	--	--	--	--	--	--	--	--	--	-	-	-
CL1024.Contig3_All	1965	9	2	--	--	--	--	--	--	--	--	--	--	--	--	--	--	--	--	--	--	--	--	--	--	-	-	-
CL1024.Contig4_All	2549	29	19	--	--	--	--	--	--	--	--	--	--	--	--	--	--	--	--	--	--	--	--	--	--	-	-	-
CL1024.Contig5_All	2077	4	1	--	--	--	--	--	--	--	--	--	--	--	--	--	--	--	--	--	--	--	--	--	--	-	-	-
CL1024.Contig6_All	2386	5	1	--	--	--	--	--	--	--	--	--	--	--	--	--	--	--	--	--	--	--	--	--	--	-	-	-
CL1024.Contig7_All	2893	38	60	--	--	--	--	--	--	--	--	--	--	--	--	--	--	--	--	--	--	--	--	--	--	-	-	-
CL1024.Contig8_All	1751	3	1	--	--	--	--	--	--	--	--	--	--	--	--	--	--	--	--	--	--	--	--	--	--	-	-	-
CL1024.Contig9_All	1828	3	6	--	--	--	--	--	--	--	--	--	--	--	--	--	--	--	--	--	--	--	--	--	--	-	-	-
CL1025.Contig1_All	1720	2	1	gi|242057135|ref|XP_002457713.1|	859	0	hypothetical protein SORBIDRAFT_03g012030 [Sorghum bicolor] >gi|241929688|gb|EES02833.1| hypothetical protein SORBIDRAFT_03g012030 [Sorghum bicolor]	gi|195613091|gb|EU956258.1|	2147	0	Zea mays clone 1559677 O-sialoglycoprotein endopeptidase mRNA, complete cds	sp|Q9LJ64|PLRX1_ARATH	60.1	4e-09	Pollen-specific leucine-rich repeat extensin-like protein 1 OS=Arabidopsis thaliana GN=PEX1 PE=2 SV=1	AGc4806	263	7e-70	COG0533	Metal-dependent proteases with possible chaperone activity	K01409	0	858	sbi:SORBI_03g012030	O-sialoglycoprotein endopeptidase [EC:3.4.24.57]	GO:0016556//mRNA modification;GO:0006508//proteolysis;GO:0002949;GO:0009793//embryo development ending in seed dormancy	GO:0004222//metalloendopeptidase activity	GO:0005743//mitochondrial inner membrane;GO:0009507//chloroplast
CL1025.Contig2_All	1795	6	5	gi|242057135|ref|XP_002457713.1|	845.1	0	hypothetical protein SORBIDRAFT_03g012030 [Sorghum bicolor] >gi|241929688|gb|EES02833.1| hypothetical protein SORBIDRAFT_03g012030 [Sorghum bicolor]	gi|212724047|ref|NM_001138543.1|	2189	0	Zea mays uncharacterized LOC100193421 (LOC100193421), mRNA >gi|194693203|gb|BT035681.1| Zea mays full-length cDNA clone ZM_BFb0076K18 mRNA, complete cds	sp|Q9LJ64|PLRX1_ARATH	60.1	4e-09	Pollen-specific leucine-rich repeat extensin-like protein 1 OS=Arabidopsis thaliana GN=PEX1 PE=2 SV=1	AGc4806	253	6e-67	COG0533	Metal-dependent proteases with possible chaperone activity	K01409	0	845	sbi:SORBI_03g012030	O-sialoglycoprotein endopeptidase [EC:3.4.24.57]	GO:0016556//mRNA modification;GO:0006508//proteolysis;GO:0002949;GO:0009793//embryo development ending in seed dormancy	GO:0004222//metalloendopeptidase activity	GO:0005743//mitochondrial inner membrane;GO:0009507//chloroplast
CL1025.Contig3_All	1678	6	14	gi|242057135|ref|XP_002457713.1|	851.7	0	hypothetical protein SORBIDRAFT_03g012030 [Sorghum bicolor] >gi|241929688|gb|EES02833.1| hypothetical protein SORBIDRAFT_03g012030 [Sorghum bicolor]	gi|195613091|gb|EU956258.1|	1392	0	Zea mays clone 1559677 O-sialoglycoprotein endopeptidase mRNA, complete cds	sp|Q9LJ64|PLRX1_ARATH	60.1	4e-09	Pollen-specific leucine-rich repeat extensin-like protein 1 OS=Arabidopsis thaliana GN=PEX1 PE=2 SV=1	AGc4806	256	1e-67	COG0533	Metal-dependent proteases with possible chaperone activity	K01409	0	851	sbi:SORBI_03g012030	O-sialoglycoprotein endopeptidase [EC:3.4.24.57]	GO:0016556//mRNA modification;GO:0006508//proteolysis;GO:0002949;GO:0009793//embryo development ending in seed dormancy	GO:0004222//metalloendopeptidase activity	GO:0005743//mitochondrial inner membrane;GO:0009507//chloroplast
CL1025.Contig4_All	1757	23	22	gi|242057135|ref|XP_002457713.1|	837.8	0	hypothetical protein SORBIDRAFT_03g012030 [Sorghum bicolor] >gi|241929688|gb|EES02833.1| hypothetical protein SORBIDRAFT_03g012030 [Sorghum bicolor]	gi|212724047|ref|NM_001138543.1|	1433	0	Zea mays uncharacterized LOC100193421 (LOC100193421), mRNA >gi|194693203|gb|BT035681.1| Zea mays full-length cDNA clone ZM_BFb0076K18 mRNA, complete cds	sp|Q9LJ64|PLRX1_ARATH	60.1	4e-09	Pollen-specific leucine-rich repeat extensin-like protein 1 OS=Arabidopsis thaliana GN=PEX1 PE=2 SV=1	AGc4806	246	9e-65	COG0533	Metal-dependent proteases with possible chaperone activity	K01409	0	837	sbi:SORBI_03g012030	O-sialoglycoprotein endopeptidase [EC:3.4.24.57]	GO:0016556//mRNA modification;GO:0006508//proteolysis;GO:0002949;GO:0009793//embryo development ending in seed dormancy	GO:0004222//metalloendopeptidase activity	GO:0005743//mitochondrial inner membrane;GO:0009507//chloroplast
CL1026.Contig1_All	1899	247	332	gi|242089399|ref|XP_002440532.1|	854.4	0	hypothetical protein SORBIDRAFT_09g002650 [Sorghum bicolor] >gi|241945817|gb|EES18962.1| hypothetical protein SORBIDRAFT_09g002650 [Sorghum bicolor]	gi|238015439|gb|BT088402.1|	1852	0	Zea mays full-length cDNA clone ZM_BFc0176J04 mRNA, complete cds	sp|Q9SN46|LRX5_ARATH	77.8	2e-14	Leucine-rich repeat extensin-like protein 5 OS=Arabidopsis thaliana GN=LRX5 PE=2 SV=2	Rv3876	60.1	1e-08	COG0455	ATPases involved in chromosome partitioning	K14325	1e-11	70.1	sbi:SORBI_03g046480	RNA-binding protein with serine-rich domain 1	GO:0009688//abscisic acid biosynthetic process	-	-
CL1027.Contig1_All	616	119	133	gi|71159518|gb|AAZ29609.1|	157.1	1e-37	DNA-binding protein S1FA [Triticum aestivum]	gi|21208641|gb|AY105563.1|	515	1e-143	Zea mays PCO095455 mRNA sequence	sp|Q7XLX6|S1FA2_ORYSJ	152	1e-37	DNA-binding protein S1FA2 OS=Oryza sativa subsp. japonica GN=S1FA2 PE=3 SV=2	--	--	--	--	--	--	--	--	--	--	GO:0006355//regulation of transcription, DNA-dependent	GO:0003677//DNA binding	GO:0016021//integral to membrane;GO:0005634//nucleus
CL1027.Contig2_All	540	82	94	gi|71159518|gb|AAZ29609.1|	157.1	1e-37	DNA-binding protein S1FA [Triticum aestivum]	gi|195618151|gb|EU958788.1|	490	1e-136	Zea mays clone 207858 DNA-binding protein S1FA2 mRNA, complete cds	sp|Q7XLX6|S1FA2_ORYSJ	152	1e-37	DNA-binding protein S1FA2 OS=Oryza sativa subsp. japonica GN=S1FA2 PE=3 SV=2	--	--	--	--	--	--	--	--	--	--	GO:0006355//regulation of transcription, DNA-dependent	GO:0003677//DNA binding	GO:0016021//integral to membrane;GO:0005634//nucleus
CL1027.Contig3_All	559	36	31	gi|71159518|gb|AAZ29609.1|	157.1	1e-37	DNA-binding protein S1FA [Triticum aestivum]	gi|226509265|ref|NM_001154702.1|	507	1e-141	Zea mays DNA-binding protein S1FA2 (LOC100281782), mRNA >gi|195616451|gb|EU957938.1| Zea mays clone 1634431 DNA-binding protein S1FA2 mRNA, complete cds	sp|Q7XLX6|S1FA2_ORYSJ	152	1e-37	DNA-binding protein S1FA2 OS=Oryza sativa subsp. japonica GN=S1FA2 PE=3 SV=2	--	--	--	--	--	--	--	--	--	--	GO:0006355//regulation of transcription, DNA-dependent	GO:0003677//DNA binding	GO:0016021//integral to membrane;GO:0005634//nucleus
CL1028.Contig1_All	1027	7	3	gi|242038611|ref|XP_002466700.1|	210.7	3e-53	hypothetical protein SORBIDRAFT_01g012550 [Sorghum bicolor] >gi|241920554|gb|EER93698.1| hypothetical protein SORBIDRAFT_01g012550 [Sorghum bicolor]	gi|195641997|gb|EU968349.1|	559	1e-156	Zea mays clone 319326 mRNA sequence	--	--	--	--	--	--	--	--	--	--	--	--	--	--	-	-	GO:0016021//integral to membrane;GO:0005739//mitochondrion;GO:0009507//chloroplast
CL1028.Contig2_All	938	7	15	gi|242038611|ref|XP_002466700.1|	421.4	1e-116	hypothetical protein SORBIDRAFT_01g012550 [Sorghum bicolor] >gi|241920554|gb|EER93698.1| hypothetical protein SORBIDRAFT_01g012550 [Sorghum bicolor]	gi|195605949|gb|EU952687.1|	932	0	Zea mays clone 1286344 mRNA sequence	--	--	--	--	--	--	--	--	--	--	--	--	--	--	-	-	GO:0016021//integral to membrane;GO:0005739//mitochondrion;GO:0009507//chloroplast
CL1028.Contig3_All	1276	10	9	gi|242038611|ref|XP_002466700.1|	89.7	1e-16	hypothetical protein SORBIDRAFT_01g012550 [Sorghum bicolor] >gi|241920554|gb|EER93698.1| hypothetical protein SORBIDRAFT_01g012550 [Sorghum bicolor]	gi|195605949|gb|EU952687.1|	728	0	Zea mays clone 1286344 mRNA sequence	--	--	--	--	--	--	--	--	--	--	--	--	--	--	-	-	GO:0016021//integral to membrane;GO:0005739//mitochondrion;GO:0009507//chloroplast
CL1028.Contig4_All	1365	0	0	gi|242038611|ref|XP_002466700.1|	89.7	1e-16	hypothetical protein SORBIDRAFT_01g012550 [Sorghum bicolor] >gi|241920554|gb|EER93698.1| hypothetical protein SORBIDRAFT_01g012550 [Sorghum bicolor]	gi|195605949|gb|EU952687.1|	381	1e-102	Zea mays clone 1286344 mRNA sequence	--	--	--	--	--	--	--	--	--	--	--	--	--	--	-	-	GO:0016021//integral to membrane;GO:0005739//mitochondrion;GO:0009507//chloroplast
CL1028.Contig5_All	1279	0	0	gi|242038611|ref|XP_002466700.1|	139	1e-31	hypothetical protein SORBIDRAFT_01g012550 [Sorghum bicolor] >gi|241920554|gb|EER93698.1| hypothetical protein SORBIDRAFT_01g012550 [Sorghum bicolor]	gi|195605949|gb|EU952687.1|	381	1e-102	Zea mays clone 1286344 mRNA sequence	--	--	--	--	--	--	--	--	--	--	--	--	--	--	-	-	GO:0016021//integral to membrane;GO:0005739//mitochondrion;GO:0009507//chloroplast
CL1029.Contig1_All	520	1	138	--	--	--	--	--	--	--	--	--	--	--	--	--	--	--	--	--	--	--	--	--	--	-	-	-
CL103.Contig1_All	456	0	4	--	--	--	--	--	--	--	--	--	--	--	--	--	--	--	--	--	--	--	--	--	--	-	-	-
CL103.Contig2_All	1784	54	109	gi|33113968|gb|AAP94590.1|	66.2	2e-09	Cinful1 polyprotein [Zea mays]	--	--	--	--	--	--	--	--	--	--	--	--	--	--	--	--	--	--	-	-	-
CL1030.Contig1_All	1672	0	4	gi|414868763|tpg|DAA47320.1|	123.2	1e-26	TPA: hypothetical protein ZEAMMB73_450603, partial [Zea mays]	gi|224035548|gb|BT069953.1|	155	2e-34	Zea mays full-length cDNA clone ZM_BFb0335E12 mRNA, complete cds	sp|Q07264|ADH1_ZEALU	51.2	2e-06	Alcohol dehydrogenase 1 (Fragment) OS=Zea luxurians GN=ADH1 PE=3 SV=2	--	--	--	--	--	K05863	1e-13	76.6	zma:100282898	solute carrier family 25 (mitochondrial adenine nucleotide translocator), member 4/5/6/31	GO:0007186//G-protein coupled receptor signaling pathway;GO:0006810//transport;GO:0008152//metabolic process	GO:0004871//signal transducer activity;GO:0005525//GTP binding;GO:0031683//G-protein beta/gamma-subunit complex binding;GO:0003924//GTPase activity	-
CL1030.Contig2_All	1711	0	0	gi|414868763|tpg|DAA47320.1|	131.7	3e-29	TPA: hypothetical protein ZEAMMB73_450603, partial [Zea mays]	gi|391417472|gb|BT086498.2|	170	3e-39	Zea mays full-length cDNA clone ZM_BFc0172M18 mRNA, complete cds	sp|Q07264|ADH1_ZEALU	51.2	2e-06	Alcohol dehydrogenase 1 (Fragment) OS=Zea luxurians GN=ADH1 PE=3 SV=2	--	--	--	--	--	K05863	1e-13	76.6	zma:100282898	solute carrier family 25 (mitochondrial adenine nucleotide translocator), member 4/5/6/31	GO:0007186//G-protein coupled receptor signaling pathway;GO:0006810//transport;GO:0008152//metabolic process	GO:0004871//signal transducer activity;GO:0005525//GTP binding;GO:0031683//G-protein beta/gamma-subunit complex binding;GO:0003924//GTPase activity	-
CL1030.Contig3_All	2394	0	1	gi|414868763|tpg|DAA47320.1|	131.7	5e-29	TPA: hypothetical protein ZEAMMB73_450603, partial [Zea mays]	gi|391417472|gb|BT086498.2|	170	4e-39	Zea mays full-length cDNA clone ZM_BFc0172M18 mRNA, complete cds	sp|Q07264|ADH1_ZEALU	51.2	3e-06	Alcohol dehydrogenase 1 (Fragment) OS=Zea luxurians GN=ADH1 PE=3 SV=2	--	--	--	--	--	K05863	2e-13	76.6	zma:100282898	solute carrier family 25 (mitochondrial adenine nucleotide translocator), member 4/5/6/31	GO:0007186//G-protein coupled receptor signaling pathway;GO:0006810//transport;GO:0008152//metabolic process	GO:0004871//signal transducer activity;GO:0005525//GTP binding;GO:0031683//G-protein beta/gamma-subunit complex binding;GO:0003924//GTPase activity	-
CL1030.Contig4_All	2355	0	0	gi|414868763|tpg|DAA47320.1|	123.2	2e-26	TPA: hypothetical protein ZEAMMB73_450603, partial [Zea mays]	gi|224035548|gb|BT069953.1|	155	3e-34	Zea mays full-length cDNA clone ZM_BFb0335E12 mRNA, complete cds	sp|Q07264|ADH1_ZEALU	51.2	3e-06	Alcohol dehydrogenase 1 (Fragment) OS=Zea luxurians GN=ADH1 PE=3 SV=2	--	--	--	--	--	K05863	2e-13	76.6	zma:100282898	solute carrier family 25 (mitochondrial adenine nucleotide translocator), member 4/5/6/31	GO:0007186//G-protein coupled receptor signaling pathway;GO:0006810//transport;GO:0008152//metabolic process	GO:0004871//signal transducer activity;GO:0005525//GTP binding;GO:0031683//G-protein beta/gamma-subunit complex binding;GO:0003924//GTPase activity	-
CL1030.Contig5_All	867	2	1	gi|413936637|gb|AFW71188.1|	78.6	1e-13	hypothetical protein ZEAMMB73_755494 [Zea mays] >gi|413936638|gb|AFW71189.1| hypothetical protein ZEAMMB73_755494 [Zea mays]	gi|226494136|ref|NM_001155804.1|	174	1e-40	Zea mays ADP,ATP carrier protein (LOC100282898), mRNA >gi|195625971|gb|EU962698.1| Zea mays clone 244807 ADP,ATP carrier protein mRNA, complete cds	--	--	--	--	--	--	--	--	--	K05863	4e-14	77	zma:100282898	solute carrier family 25 (mitochondrial adenine nucleotide translocator), member 4/5/6/31	GO:0006810//transport;GO:0044699	-	-
CL1030.Contig6_All	1341	0	0	gi|414868763|tpg|DAA47320.1|	123.2	1e-26	TPA: hypothetical protein ZEAMMB73_450603, partial [Zea mays]	gi|224035548|gb|BT069953.1|	155	1e-34	Zea mays full-length cDNA clone ZM_BFb0335E12 mRNA, complete cds	sp|Q07264|ADH1_ZEALU	50.4	2e-06	Alcohol dehydrogenase 1 (Fragment) OS=Zea luxurians GN=ADH1 PE=3 SV=2	--	--	--	--	--	K05863	8e-14	76.6	zma:100282898	solute carrier family 25 (mitochondrial adenine nucleotide translocator), member 4/5/6/31	GO:0007186//G-protein coupled receptor signaling pathway;GO:0006810//transport;GO:0008152//metabolic process	GO:0004871//signal transducer activity;GO:0005525//GTP binding;GO:0031683//G-protein beta/gamma-subunit complex binding;GO:0003924//GTPase activity	-
CL1030.Contig7_All	1380	3	8	gi|414868763|tpg|DAA47320.1|	131.7	2e-29	TPA: hypothetical protein ZEAMMB73_450603, partial [Zea mays]	gi|391417472|gb|BT086498.2|	170	2e-39	Zea mays full-length cDNA clone ZM_BFc0172M18 mRNA, complete cds	sp|Q07264|ADH1_ZEALU	50.4	2e-06	Alcohol dehydrogenase 1 (Fragment) OS=Zea luxurians GN=ADH1 PE=3 SV=2	--	--	--	--	--	K05863	9e-14	76.6	zma:100282898	solute carrier family 25 (mitochondrial adenine nucleotide translocator), member 4/5/6/31	GO:0007186//G-protein coupled receptor signaling pathway;GO:0006810//transport;GO:0008152//metabolic process	GO:0004871//signal transducer activity;GO:0005525//GTP binding;GO:0031683//G-protein beta/gamma-subunit complex binding;GO:0003924//GTPase activity	-
CL1030.Contig8_All	859	2	2	gi|413936637|gb|AFW71188.1|	78.6	1e-13	hypothetical protein ZEAMMB73_755494 [Zea mays] >gi|413936638|gb|AFW71189.1| hypothetical protein ZEAMMB73_755494 [Zea mays]	gi|226494136|ref|NM_001155804.1|	174	1e-40	Zea mays ADP,ATP carrier protein (LOC100282898), mRNA >gi|195625971|gb|EU962698.1| Zea mays clone 244807 ADP,ATP carrier protein mRNA, complete cds	--	--	--	--	--	--	--	--	--	K05863	3e-14	77	zma:100282898	solute carrier family 25 (mitochondrial adenine nucleotide translocator), member 4/5/6/31	GO:0006810//transport;GO:0044699	-	-
CL1031.Contig10_All	1177	12	4	gi|302828406|ref|XP_002945770.1|	53.5	8e-06	pathogenesis-related protein 1-like protein [Volvox carteri f. nagariensis] >gi|300268585|gb|EFJ52765.1| pathogenesis-related protein 1-like protein [Volvox carteri f. nagariensis]	--	--	--	--	sp|Q9FF14|FH19_ARATH	56.6	3e-08	Formin-like protein 19 OS=Arabidopsis thaliana GN=FH19 PE=2 SV=1	CC3494_1	51.2	3e-06	COG3637	Opacity protein and related surface antigens	K11596	7e-06	50.1	cre:CHLREDRAFT_18730	argonaute	GO:0051016//barbed-end actin filament capping;GO:0045010//actin nucleation	-	-
CL1031.Contig11_All	1126	11	3	gi|302828406|ref|XP_002945770.1|	53.5	7e-06	pathogenesis-related protein 1-like protein [Volvox carteri f. nagariensis] >gi|300268585|gb|EFJ52765.1| pathogenesis-related protein 1-like protein [Volvox carteri f. nagariensis]	--	--	--	--	sp|Q9FF14|FH19_ARATH	56.6	3e-08	Formin-like protein 19 OS=Arabidopsis thaliana GN=FH19 PE=2 SV=1	CC3494_1	51.2	3e-06	COG3637	Opacity protein and related surface antigens	K11596	7e-06	50.1	cre:CHLREDRAFT_18730	argonaute	GO:0051016//barbed-end actin filament capping;GO:0045010//actin nucleation	-	-
CL1031.Contig12_All	2064	20	21	gi|302828406|ref|XP_002945770.1|	57.8	8e-07	pathogenesis-related protein 1-like protein [Volvox carteri f. nagariensis] >gi|300268585|gb|EFJ52765.1| pathogenesis-related protein 1-like protein [Volvox carteri f. nagariensis]	gi|300681399|emb|FN431668.1|	71.9	3e-09	Saccharum hybrid cultivar BAC clone Sh253G12, cultivar R570	sp|Q9FF14|FH19_ARATH	56.6	5e-08	Formin-like protein 19 OS=Arabidopsis thaliana GN=FH19 PE=2 SV=1	CC3494_1	51.2	7e-06	COG3637	Opacity protein and related surface antigens	--	--	--	--	--	-	-	-
CL1031.Contig13_All	1282	6	12	gi|302828406|ref|XP_002945770.1|	53.5	9e-06	pathogenesis-related protein 1-like protein [Volvox carteri f. nagariensis] >gi|300268585|gb|EFJ52765.1| pathogenesis-related protein 1-like protein [Volvox carteri f. nagariensis]	--	--	--	--	sp|Q9FF14|FH19_ARATH	56.6	3e-08	Formin-like protein 19 OS=Arabidopsis thaliana GN=FH19 PE=2 SV=1	CC3494_1	51.2	4e-06	COG3637	Opacity protein and related surface antigens	K11596	8e-06	50.1	cre:CHLREDRAFT_18730	argonaute	-	-	-
CL1031.Contig14_All	1295	5	9	gi|302828406|ref|XP_002945770.1|	53.5	9e-06	pathogenesis-related protein 1-like protein [Volvox carteri f. nagariensis] >gi|300268585|gb|EFJ52765.1| pathogenesis-related protein 1-like protein [Volvox carteri f. nagariensis]	--	--	--	--	sp|Q9FF14|FH19_ARATH	56.6	3e-08	Formin-like protein 19 OS=Arabidopsis thaliana GN=FH19 PE=2 SV=1	CC3494_1	51.2	4e-06	COG3637	Opacity protein and related surface antigens	K11596	8e-06	50.1	cre:CHLREDRAFT_18730	argonaute	-	-	-
CL1031.Contig15_All	2071	31	36	gi|302828406|ref|XP_002945770.1|	57.8	9e-07	pathogenesis-related protein 1-like protein [Volvox carteri f. nagariensis] >gi|300268585|gb|EFJ52765.1| pathogenesis-related protein 1-like protein [Volvox carteri f. nagariensis]	gi|300681399|emb|FN431668.1|	67.9	4e-08	Saccharum hybrid cultivar BAC clone Sh253G12, cultivar R570	sp|Q9FF14|FH19_ARATH	56.6	5e-08	Formin-like protein 19 OS=Arabidopsis thaliana GN=FH19 PE=2 SV=1	CC3494_1	51.2	7e-06	COG3637	Opacity protein and related surface antigens	--	--	--	--	--	-	-	-
CL1031.Contig16_All	825	3	2	gi|302828406|ref|XP_002945770.1|	52.8	8e-06	pathogenesis-related protein 1-like protein [Volvox carteri f. nagariensis] >gi|300268585|gb|EFJ52765.1| pathogenesis-related protein 1-like protein [Volvox carteri f. nagariensis]	--	--	--	--	sp|Q9FF14|FH19_ARATH	56.6	2e-08	Formin-like protein 19 OS=Arabidopsis thaliana GN=FH19 PE=2 SV=1	CC3494_1	51.2	2e-06	COG3637	Opacity protein and related surface antigens	K11596	4e-06	50.1	cre:CHLREDRAFT_18730	argonaute	GO:0051016//barbed-end actin filament capping;GO:0045010//actin nucleation	-	GO:0009536//plastid
CL1031.Contig17_All	1893	25	26	gi|302828406|ref|XP_002945770.1|	57.8	8e-07	pathogenesis-related protein 1-like protein [Volvox carteri f. nagariensis] >gi|300268585|gb|EFJ52765.1| pathogenesis-related protein 1-like protein [Volvox carteri f. nagariensis]	gi|300681399|emb|FN431668.1|	71.9	2e-09	Saccharum hybrid cultivar BAC clone Sh253G12, cultivar R570	sp|Q9FF14|FH19_ARATH	56.6	5e-08	Formin-like protein 19 OS=Arabidopsis thaliana GN=FH19 PE=2 SV=1	CC3494_1	51.2	6e-06	COG3637	Opacity protein and related surface antigens	--	--	--	--	--	-	-	-
CL1031.Contig18_All	2033	30	29	gi|302828406|ref|XP_002945770.1|	57.8	8e-07	pathogenesis-related protein 1-like protein [Volvox carteri f. nagariensis] >gi|300268585|gb|EFJ52765.1| pathogenesis-related protein 1-like protein [Volvox carteri f. nagariensis]	gi|300681399|emb|FN431668.1|	67.9	4e-08	Saccharum hybrid cultivar BAC clone Sh253G12, cultivar R570	sp|Q9FF14|FH19_ARATH	56.6	5e-08	Formin-like protein 19 OS=Arabidopsis thaliana GN=FH19 PE=2 SV=1	CC3494_1	51.2	7e-06	COG3637	Opacity protein and related surface antigens	--	--	--	--	--	-	-	-
CL1031.Contig19_All	1113	11	3	gi|302828406|ref|XP_002945770.1|	53.1	9e-06	pathogenesis-related protein 1-like protein [Volvox carteri f. nagariensis] >gi|300268585|gb|EFJ52765.1| pathogenesis-related protein 1-like protein [Volvox carteri f. nagariensis]	--	--	--	--	sp|Q9FF14|FH19_ARATH	56.6	3e-08	Formin-like protein 19 OS=Arabidopsis thaliana GN=FH19 PE=2 SV=1	CC3494_1	51.2	3e-06	COG3637	Opacity protein and related surface antigens	K11596	7e-06	50.1	cre:CHLREDRAFT_18730	argonaute	GO:0051016//barbed-end actin filament capping;GO:0045010//actin nucleation	-	-
CL1031.Contig1_All	2087	30	30	gi|302828406|ref|XP_002945770.1|	57.8	9e-07	pathogenesis-related protein 1-like protein [Volvox carteri f. nagariensis] >gi|300268585|gb|EFJ52765.1| pathogenesis-related protein 1-like protein [Volvox carteri f. nagariensis]	gi|300681399|emb|FN431668.1|	67.9	4e-08	Saccharum hybrid cultivar BAC clone Sh253G12, cultivar R570	sp|Q9FF14|FH19_ARATH	56.6	5e-08	Formin-like protein 19 OS=Arabidopsis thaliana GN=FH19 PE=2 SV=1	CC3494_1	51.2	7e-06	COG3637	Opacity protein and related surface antigens	--	--	--	--	--	-	-	-
CL1031.Contig20_All	2009	24	28	gi|302828406|ref|XP_002945770.1|	57.8	8e-07	pathogenesis-related protein 1-like protein [Volvox carteri f. nagariensis] >gi|300268585|gb|EFJ52765.1| pathogenesis-related protein 1-like protein [Volvox carteri f. nagariensis]	gi|300681399|emb|FN431668.1|	67.9	4e-08	Saccharum hybrid cultivar BAC clone Sh253G12, cultivar R570	sp|Q9FF14|FH19_ARATH	56.6	5e-08	Formin-like protein 19 OS=Arabidopsis thaliana GN=FH19 PE=2 SV=1	CC3494_1	51.2	7e-06	COG3637	Opacity protein and related surface antigens	--	--	--	--	--	-	-	-
CL1031.Contig21_All	1190	12	4	gi|302828406|ref|XP_002945770.1|	53.5	8e-06	pathogenesis-related protein 1-like protein [Volvox carteri f. nagariensis] >gi|300268585|gb|EFJ52765.1| pathogenesis-related protein 1-like protein [Volvox carteri f. nagariensis]	--	--	--	--	sp|Q9FF14|FH19_ARATH	56.6	3e-08	Formin-like protein 19 OS=Arabidopsis thaliana GN=FH19 PE=2 SV=1	CC3494_1	51.2	3e-06	COG3637	Opacity protein and related surface antigens	K11596	7e-06	50.1	cre:CHLREDRAFT_18730	argonaute	GO:0051016//barbed-end actin filament capping;GO:0045010//actin nucleation	-	-
CL1031.Contig22_All	1344	14	10	gi|302828406|ref|XP_002945770.1|	53.5	9e-06	pathogenesis-related protein 1-like protein [Volvox carteri f. nagariensis] >gi|300268585|gb|EFJ52765.1| pathogenesis-related protein 1-like protein [Volvox carteri f. nagariensis]	--	--	--	--	sp|Q9FF14|FH19_ARATH	56.6	3e-08	Formin-like protein 19 OS=Arabidopsis thaliana GN=FH19 PE=2 SV=1	CC3494_1	51.2	4e-06	COG3637	Opacity protein and related surface antigens	K11596	8e-06	50.1	cre:CHLREDRAFT_18730	argonaute	-	-	-
CL1031.Contig23_All	1175	18	3	gi|302828406|ref|XP_002945770.1|	53.5	8e-06	pathogenesis-related protein 1-like protein [Volvox carteri f. nagariensis] >gi|300268585|gb|EFJ52765.1| pathogenesis-related protein 1-like protein [Volvox carteri f. nagariensis]	--	--	--	--	sp|Q9FF14|FH19_ARATH	56.6	3e-08	Formin-like protein 19 OS=Arabidopsis thaliana GN=FH19 PE=2 SV=1	CC3494_1	51.2	3e-06	COG3637	Opacity protein and related surface antigens	K11596	7e-06	50.1	cre:CHLREDRAFT_18730	argonaute	GO:0051016//barbed-end actin filament capping;GO:0045010//actin nucleation	-	-
CL1031.Contig24_All	1188	18	3	gi|302828406|ref|XP_002945770.1|	53.5	8e-06	pathogenesis-related protein 1-like protein [Volvox carteri f. nagariensis] >gi|300268585|gb|EFJ52765.1| pathogenesis-related protein 1-like protein [Volvox carteri f. nagariensis]	--	--	--	--	sp|Q9FF14|FH19_ARATH	56.6	3e-08	Formin-like protein 19 OS=Arabidopsis thaliana GN=FH19 PE=2 SV=1	CC3494_1	51.2	3e-06	COG3637	Opacity protein and related surface antigens	K11596	7e-06	50.1	cre:CHLREDRAFT_18730	argonaute	GO:0051016//barbed-end actin filament capping;GO:0045010//actin nucleation	-	-
CL1031.Contig25_All	1662	24	20	gi|302828406|ref|XP_002945770.1|	53.9	9e-06	pathogenesis-related protein 1-like protein [Volvox carteri f. nagariensis] >gi|300268585|gb|EFJ52765.1| pathogenesis-related protein 1-like protein [Volvox carteri f. nagariensis]	gi|300681399|emb|FN431668.1|	71.9	2e-09	Saccharum hybrid cultivar BAC clone Sh253G12, cultivar R570	sp|Q9FF14|FH19_ARATH	56.6	4e-08	Formin-like protein 19 OS=Arabidopsis thaliana GN=FH19 PE=2 SV=1	CC3494_1	51.2	5e-06	COG3637	Opacity protein and related surface antigens	--	--	--	--	--	-	-	-
CL1031.Contig26_All	1869	29	23	gi|302828406|ref|XP_002945770.1|	57.8	7e-07	pathogenesis-related protein 1-like protein [Volvox carteri f. nagariensis] >gi|300268585|gb|EFJ52765.1| pathogenesis-related protein 1-like protein [Volvox carteri f. nagariensis]	gi|300681399|emb|FN431668.1|	71.9	2e-09	Saccharum hybrid cultivar BAC clone Sh253G12, cultivar R570	sp|Q9FF14|FH19_ARATH	56.6	5e-08	Formin-like protein 19 OS=Arabidopsis thaliana GN=FH19 PE=2 SV=1	CC3494_1	51.2	6e-06	COG3637	Opacity protein and related surface antigens	--	--	--	--	--	-	-	-
CL1031.Contig27_All	1724	33	20	gi|302828406|ref|XP_002945770.1|	57.8	7e-07	pathogenesis-related protein 1-like protein [Volvox carteri f. nagariensis] >gi|300268585|gb|EFJ52765.1| pathogenesis-related protein 1-like protein [Volvox carteri f. nagariensis]	gi|300681399|emb|FN431668.1|	71.9	2e-09	Saccharum hybrid cultivar BAC clone Sh253G12, cultivar R570	sp|Q9FF14|FH19_ARATH	56.6	4e-08	Formin-like protein 19 OS=Arabidopsis thaliana GN=FH19 PE=2 SV=1	CC3494_1	51.2	5e-06	COG3637	Opacity protein and related surface antigens	--	--	--	--	--	-	-	-
CL1031.Contig28_All	1831	18	26	gi|302828406|ref|XP_002945770.1|	57.8	7e-07	pathogenesis-related protein 1-like protein [Volvox carteri f. nagariensis] >gi|300268585|gb|EFJ52765.1| pathogenesis-related protein 1-like protein [Volvox carteri f. nagariensis]	gi|300681399|emb|FN431668.1|	71.9	2e-09	Saccharum hybrid cultivar BAC clone Sh253G12, cultivar R570	sp|Q9FF14|FH19_ARATH	56.6	5e-08	Formin-like protein 19 OS=Arabidopsis thaliana GN=FH19 PE=2 SV=1	CC3494_1	51.2	6e-06	COG3637	Opacity protein and related surface antigens	--	--	--	--	--	-	-	-
CL1031.Contig29_All	460	7	23	--	--	--	--	--	--	--	--	--	--	--	--	--	--	--	--	--	--	--	--	--	--	-	-	-
CL1031.Contig2_All	2142	26	23	gi|302828406|ref|XP_002945770.1|	57.8	9e-07	pathogenesis-related protein 1-like protein [Volvox carteri f. nagariensis] >gi|300268585|gb|EFJ52765.1| pathogenesis-related protein 1-like protein [Volvox carteri f. nagariensis]	gi|300681399|emb|FN431668.1|	71.9	3e-09	Saccharum hybrid cultivar BAC clone Sh253G12, cultivar R570	sp|Q9FF14|FH19_ARATH	56.6	6e-08	Formin-like protein 19 OS=Arabidopsis thaliana GN=FH19 PE=2 SV=1	CC3494_1	51.2	7e-06	COG3637	Opacity protein and related surface antigens	--	--	--	--	--	-	-	-
CL1031.Contig30_All	893	7	24	gi|302828406|ref|XP_002945770.1|	52.8	9e-06	pathogenesis-related protein 1-like protein [Volvox carteri f. nagariensis] >gi|300268585|gb|EFJ52765.1| pathogenesis-related protein 1-like protein [Volvox carteri f. nagariensis]	--	--	--	--	sp|Q9FF14|FH19_ARATH	56.6	2e-08	Formin-like protein 19 OS=Arabidopsis thaliana GN=FH19 PE=2 SV=1	CC3494_1	51.2	2e-06	COG3637	Opacity protein and related surface antigens	K11596	5e-06	50.1	cre:CHLREDRAFT_18730	argonaute	GO:0051016//barbed-end actin filament capping;GO:0045010//actin nucleation	-	-
CL1031.Contig31_All	1174	44	40	gi|302828406|ref|XP_002945770.1|	53.5	8e-06	pathogenesis-related protein 1-like protein [Volvox carteri f. nagariensis] >gi|300268585|gb|EFJ52765.1| pathogenesis-related protein 1-like protein [Volvox carteri f. nagariensis]	--	--	--	--	sp|Q9S8M0|LECT_SOLTU	53.9	2e-07	Chitin-binding lectin 1 OS=Solanum tuberosum PE=1 SV=2	CC3494_1	51.2	3e-06	COG3637	Opacity protein and related surface antigens	K11596	7e-06	50.1	cre:CHLREDRAFT_18730	argonaute	-	-	-
CL1031.Contig32_All	1749	47	42	gi|302828406|ref|XP_002945770.1|	57.8	7e-07	pathogenesis-related protein 1-like protein [Volvox carteri f. nagariensis] >gi|300268585|gb|EFJ52765.1| pathogenesis-related protein 1-like protein [Volvox carteri f. nagariensis]	--	--	--	--	sp|Q9S8M0|LECT_SOLTU	53.9	3e-07	Chitin-binding lectin 1 OS=Solanum tuberosum PE=1 SV=2	CC3494_1	51.2	6e-06	COG3637	Opacity protein and related surface antigens	--	--	--	--	--	-	-	-
CL1031.Contig33_All	2161	35	20	gi|302828406|ref|XP_002945770.1|	57.8	9e-07	pathogenesis-related protein 1-like protein [Volvox carteri f. nagariensis] >gi|300268585|gb|EFJ52765.1| pathogenesis-related protein 1-like protein [Volvox carteri f. nagariensis]	gi|300681399|emb|FN431668.1|	71.9	3e-09	Saccharum hybrid cultivar BAC clone Sh253G12, cultivar R570	sp|Q9FF14|FH19_ARATH	56.6	6e-08	Formin-like protein 19 OS=Arabidopsis thaliana GN=FH19 PE=2 SV=1	CC3494_1	51.2	7e-06	COG3637	Opacity protein and related surface antigens	--	--	--	--	--	-	-	-
CL1031.Contig34_All	2211	32	32	gi|302828406|ref|XP_002945770.1|	57.8	9e-07	pathogenesis-related protein 1-like protein [Volvox carteri f. nagariensis] >gi|300268585|gb|EFJ52765.1| pathogenesis-related protein 1-like protein [Volvox carteri f. nagariensis]	gi|300681399|emb|FN431668.1|	67.9	4e-08	Saccharum hybrid cultivar BAC clone Sh253G12, cultivar R570	sp|Q9FF14|FH19_ARATH	56.6	6e-08	Formin-like protein 19 OS=Arabidopsis thaliana GN=FH19 PE=2 SV=1	CC3494_1	51.2	7e-06	COG3637	Opacity protein and related surface antigens	--	--	--	--	--	-	-	-
CL1031.Contig35_All	2106	39	27	gi|302828406|ref|XP_002945770.1|	57.8	9e-07	pathogenesis-related protein 1-like protein [Volvox carteri f. nagariensis] >gi|300268585|gb|EFJ52765.1| pathogenesis-related protein 1-like protein [Volvox carteri f. nagariensis]	gi|300681399|emb|FN431668.1|	67.9	4e-08	Saccharum hybrid cultivar BAC clone Sh253G12, cultivar R570	sp|Q9FF14|FH19_ARATH	56.6	5e-08	Formin-like protein 19 OS=Arabidopsis thaliana GN=FH19 PE=2 SV=1	CC3494_1	51.2	7e-06	COG3637	Opacity protein and related surface antigens	--	--	--	--	--	-	-	-
CL1031.Contig36_All	2881	134	120	gi|66775520|gb|AAY56335.1|	22.7	1e-06	hydroxyproline-rich glycoprotein GAS31 precursor [Chlamydomonas reinhardtii]	gi|281490058|gb|GU235996.1|	303	5e-79	Coix lacryma-jobi 22-kDa prolamin gene cluster, complete sequence	sp|Q9FF14|FH19_ARATH	56.6	8e-08	Formin-like protein 19 OS=Arabidopsis thaliana GN=FH19 PE=2 SV=1	CC3494_1	51.2	1e-05	COG3637	Opacity protein and related surface antigens	--	--	--	--	--	-	-	-
CL1031.Contig37_All	1979	28	18	gi|302828406|ref|XP_002945770.1|	57.8	8e-07	pathogenesis-related protein 1-like protein [Volvox carteri f. nagariensis] >gi|300268585|gb|EFJ52765.1| pathogenesis-related protein 1-like protein [Volvox carteri f. nagariensis]	gi|300681399|emb|FN431668.1|	65.9	2e-07	Saccharum hybrid cultivar BAC clone Sh253G12, cultivar R570	sp|P21997|SSGP_VOLCA	54.7	2e-07	Sulfated surface glycoprotein 185 OS=Volvox carteri PE=1 SV=1	CC3494_1	51.2	6e-06	COG3637	Opacity protein and related surface antigens	--	--	--	--	--	-	-	-
CL1031.Contig38_All	2084	21	23	gi|302828406|ref|XP_002945770.1|	57.8	9e-07	pathogenesis-related protein 1-like protein [Volvox carteri f. nagariensis] >gi|300268585|gb|EFJ52765.1| pathogenesis-related protein 1-like protein [Volvox carteri f. nagariensis]	gi|300681399|emb|FN431668.1|	65.9	2e-07	Saccharum hybrid cultivar BAC clone Sh253G12, cultivar R570	sp|P21997|SSGP_VOLCA	54.7	2e-07	Sulfated surface glycoprotein 185 OS=Volvox carteri PE=1 SV=1	CC3494_1	51.2	7e-06	COG3637	Opacity protein and related surface antigens	--	--	--	--	--	-	-	-
CL1031.Contig39_All	2136	22	23	gi|302828406|ref|XP_002945770.1|	57.8	9e-07	pathogenesis-related protein 1-like protein [Volvox carteri f. nagariensis] >gi|300268585|gb|EFJ52765.1| pathogenesis-related protein 1-like protein [Volvox carteri f. nagariensis]	gi|300681399|emb|FN431668.1|	65.9	2e-07	Saccharum hybrid cultivar BAC clone Sh253G12, cultivar R570	sp|Q9S8M0|LECT_SOLTU	53.9	4e-07	Chitin-binding lectin 1 OS=Solanum tuberosum PE=1 SV=2	CC3494_1	51.2	7e-06	COG3637	Opacity protein and related surface antigens	--	--	--	--	--	-	-	-
CL1031.Contig3_All	1373	11	14	gi|302828406|ref|XP_002945770.1|	20.4	9e-06	pathogenesis-related protein 1-like protein [Volvox carteri f. nagariensis] >gi|300268585|gb|EFJ52765.1| pathogenesis-related protein 1-like protein [Volvox carteri f. nagariensis]	--	--	--	--	sp|Q9FF14|FH19_ARATH	56.6	3e-08	Formin-like protein 19 OS=Arabidopsis thaliana GN=FH19 PE=2 SV=1	CC3494_1	51.2	4e-06	COG3637	Opacity protein and related surface antigens	K11596	9e-06	50.1	cre:CHLREDRAFT_18730	argonaute	-	-	-
CL1031.Contig40_All	2031	29	18	gi|302828406|ref|XP_002945770.1|	57.8	8e-07	pathogenesis-related protein 1-like protein [Volvox carteri f. nagariensis] >gi|300268585|gb|EFJ52765.1| pathogenesis-related protein 1-like protein [Volvox carteri f. nagariensis]	gi|300681399|emb|FN431668.1|	65.9	2e-07	Saccharum hybrid cultivar BAC clone Sh253G12, cultivar R570	sp|Q9S8M0|LECT_SOLTU	53.9	3e-07	Chitin-binding lectin 1 OS=Solanum tuberosum PE=1 SV=2	CC3494_1	51.2	7e-06	COG3637	Opacity protein and related surface antigens	--	--	--	--	--	-	-	-
CL1031.Contig41_All	2033	24	32	gi|302828406|ref|XP_002945770.1|	57.8	8e-07	pathogenesis-related protein 1-like protein [Volvox carteri f. nagariensis] >gi|300268585|gb|EFJ52765.1| pathogenesis-related protein 1-like protein [Volvox carteri f. nagariensis]	gi|300681399|emb|FN431668.1|	67.9	4e-08	Saccharum hybrid cultivar BAC clone Sh253G12, cultivar R570	sp|P21997|SSGP_VOLCA	54.7	2e-07	Sulfated surface glycoprotein 185 OS=Volvox carteri PE=1 SV=1	CC3494_1	51.2	7e-06	COG3637	Opacity protein and related surface antigens	--	--	--	--	--	-	-	-
CL1031.Contig42_All	1928	31	27	gi|302828406|ref|XP_002945770.1|	57.8	8e-07	pathogenesis-related protein 1-like protein [Volvox carteri f. nagariensis] >gi|300268585|gb|EFJ52765.1| pathogenesis-related protein 1-like protein [Volvox carteri f. nagariensis]	gi|300681399|emb|FN431668.1|	67.9	4e-08	Saccharum hybrid cultivar BAC clone Sh253G12, cultivar R570	sp|P21997|SSGP_VOLCA	54.7	2e-07	Sulfated surface glycoprotein 185 OS=Volvox carteri PE=1 SV=1	CC3494_1	51.2	6e-06	COG3637	Opacity protein and related surface antigens	--	--	--	--	--	-	-	-
CL1031.Contig43_All	2085	25	32	gi|302828406|ref|XP_002945770.1|	57.8	9e-07	pathogenesis-related protein 1-like protein [Volvox carteri f. nagariensis] >gi|300268585|gb|EFJ52765.1| pathogenesis-related protein 1-like protein [Volvox carteri f. nagariensis]	gi|300681399|emb|FN431668.1|	67.9	4e-08	Saccharum hybrid cultivar BAC clone Sh253G12, cultivar R570	sp|Q9S8M0|LECT_SOLTU	53.9	4e-07	Chitin-binding lectin 1 OS=Solanum tuberosum PE=1 SV=2	CC3494_1	51.2	7e-06	COG3637	Opacity protein and related surface antigens	--	--	--	--	--	-	-	-
CL1031.Contig44_All	1980	34	28	gi|302828406|ref|XP_002945770.1|	57.8	8e-07	pathogenesis-related protein 1-like protein [Volvox carteri f. nagariensis] >gi|300268585|gb|EFJ52765.1| pathogenesis-related protein 1-like protein [Volvox carteri f. nagariensis]	gi|300681399|emb|FN431668.1|	67.9	4e-08	Saccharum hybrid cultivar BAC clone Sh253G12, cultivar R570	sp|Q9S8M0|LECT_SOLTU	53.9	3e-07	Chitin-binding lectin 1 OS=Solanum tuberosum PE=1 SV=2	CC3494_1	51.2	6e-06	COG3637	Opacity protein and related surface antigens	--	--	--	--	--	-	-	-
CL1031.Contig4_All	2025	23	30	gi|302828406|ref|XP_002945770.1|	57.8	8e-07	pathogenesis-related protein 1-like protein [Volvox carteri f. nagariensis] >gi|300268585|gb|EFJ52765.1| pathogenesis-related protein 1-like protein [Volvox carteri f. nagariensis]	gi|300681399|emb|FN431668.1|	67.9	4e-08	Saccharum hybrid cultivar BAC clone Sh253G12, cultivar R570	sp|Q9FF14|FH19_ARATH	56.6	5e-08	Formin-like protein 19 OS=Arabidopsis thaliana GN=FH19 PE=2 SV=1	CC3494_1	51.2	7e-06	COG3637	Opacity protein and related surface antigens	--	--	--	--	--	-	-	-
CL1031.Contig5_All	2080	19	23	gi|302828406|ref|XP_002945770.1|	57.8	9e-07	pathogenesis-related protein 1-like protein [Volvox carteri f. nagariensis] >gi|300268585|gb|EFJ52765.1| pathogenesis-related protein 1-like protein [Volvox carteri f. nagariensis]	gi|300681399|emb|FN431668.1|	71.9	3e-09	Saccharum hybrid cultivar BAC clone Sh253G12, cultivar R570	sp|Q9FF14|FH19_ARATH	56.6	5e-08	Formin-like protein 19 OS=Arabidopsis thaliana GN=FH19 PE=2 SV=1	CC3494_1	51.2	7e-06	COG3637	Opacity protein and related surface antigens	--	--	--	--	--	-	-	-
CL1031.Contig6_All	1357	12	9	gi|302828406|ref|XP_002945770.1|	20.4	9e-06	pathogenesis-related protein 1-like protein [Volvox carteri f. nagariensis] >gi|300268585|gb|EFJ52765.1| pathogenesis-related protein 1-like protein [Volvox carteri f. nagariensis]	--	--	--	--	sp|Q9FF14|FH19_ARATH	56.6	3e-08	Formin-like protein 19 OS=Arabidopsis thaliana GN=FH19 PE=2 SV=1	CC3494_1	51.2	4e-06	COG3637	Opacity protein and related surface antigens	K11596	8e-06	50.1	cre:CHLREDRAFT_18730	argonaute	-	-	-
CL1031.Contig7_All	2126	27	21	gi|302828406|ref|XP_002945770.1|	57.8	9e-07	pathogenesis-related protein 1-like protein [Volvox carteri f. nagariensis] >gi|300268585|gb|EFJ52765.1| pathogenesis-related protein 1-like protein [Volvox carteri f. nagariensis]	gi|300681399|emb|FN431668.1|	71.9	3e-09	Saccharum hybrid cultivar BAC clone Sh253G12, cultivar R570	sp|Q9FF14|FH19_ARATH	56.6	6e-08	Formin-like protein 19 OS=Arabidopsis thaliana GN=FH19 PE=2 SV=1	CC3494_1	51.2	7e-06	COG3637	Opacity protein and related surface antigens	--	--	--	--	--	-	-	-
CL1031.Contig8_All	887	10	2	gi|302828406|ref|XP_002945770.1|	52.8	9e-06	pathogenesis-related protein 1-like protein [Volvox carteri f. nagariensis] >gi|300268585|gb|EFJ52765.1| pathogenesis-related protein 1-like protein [Volvox carteri f. nagariensis]	--	--	--	--	sp|Q9FF14|FH19_ARATH	56.6	2e-08	Formin-like protein 19 OS=Arabidopsis thaliana GN=FH19 PE=2 SV=1	CC3494_1	51.2	2e-06	COG3637	Opacity protein and related surface antigens	K11596	5e-06	50.1	cre:CHLREDRAFT_18730	argonaute	GO:0051016//barbed-end actin filament capping;GO:0045010//actin nucleation	-	-
CL1031.Contig9_All	1239	19	4	gi|302828406|ref|XP_002945770.1|	53.5	8e-06	pathogenesis-related protein 1-like protein [Volvox carteri f. nagariensis] >gi|300268585|gb|EFJ52765.1| pathogenesis-related protein 1-like protein [Volvox carteri f. nagariensis]	--	--	--	--	sp|Q9FF14|FH19_ARATH	56.6	3e-08	Formin-like protein 19 OS=Arabidopsis thaliana GN=FH19 PE=2 SV=1	CC3494_1	51.2	4e-06	COG3637	Opacity protein and related surface antigens	K11596	8e-06	50.1	cre:CHLREDRAFT_18730	argonaute	-	-	-
CL1032.Contig1_All	356	12	19	--	--	--	--	--	--	--	--	--	--	--	--	--	--	--	--	--	--	--	--	--	--	-	-	-
CL1032.Contig2_All	491	11	35	gi|41400381|gb|AAS07042.1|	52	4e-06	minus agglutinin [Chlamydomonas reinhardtii]	--	--	--	--	sp|Q84ZL0|FH5_ORYSJ	50.4	5e-07	Formin-like protein 5 OS=Oryza sativa subsp. japonica GN=FH5 PE=2 SV=2	--	--	--	--	--	K13171	3e-06	49.3	ath:AT2G29210	serine/arginine repetitive matrix protein 1	-	-	-
CL1032.Contig3_All	489	6	10	gi|413921925|gb|AFW61857.1|	59.3	2e-08	hypothetical protein ZEAMMB73_365983 [Zea mays]	--	--	--	--	sp|Q84ZL0|FH5_ORYSJ	50.4	5e-07	Formin-like protein 5 OS=Oryza sativa subsp. japonica GN=FH5 PE=2 SV=2	Rv3876	49.7	2e-06	COG0455	ATPases involved in chromosome partitioning	K11086	5e-06	48.5	zma:100282140	small nuclear ribonucleoprotein B and B'	-	-	-
CL1033.Contig1_All	1805	9	2	gi|242048702|ref|XP_002462097.1|	880.6	0	hypothetical protein SORBIDRAFT_02g018570 [Sorghum bicolor] >gi|241925474|gb|EER98618.1| hypothetical protein SORBIDRAFT_02g018570 [Sorghum bicolor]	gi|194705657|gb|BT041908.1|	2165	0	Zea mays full-length cDNA clone ZM_BFb0078J03 mRNA, complete cds	--	--	--	--	--	--	--	--	--	K08737	1e-08	60.1	bdi:100821236	DNA mismatch repair protein MSH6	-	-	-
CL1033.Contig2_All	1249	2	0	gi|242048702|ref|XP_002462097.1|	520.4	2e-146	hypothetical protein SORBIDRAFT_02g018570 [Sorghum bicolor] >gi|241925474|gb|EER98618.1| hypothetical protein SORBIDRAFT_02g018570 [Sorghum bicolor]	gi|195629871|gb|EU964459.1|	1257	0	Zea mays clone 279024 ENT domain containing protein mRNA, complete cds	sp|Q6MWG9|FH18_ORYSJ	48.5	8e-06	Formin-like protein 18 OS=Oryza sativa subsp. japonica GN=FH18 PE=2 SV=1	--	--	--	--	--	K08737	1e-05	49.7	bdi:100821236	DNA mismatch repair protein MSH6	-	-	-
CL1033.Contig3_All	1144	2	1	gi|242048702|ref|XP_002462097.1|	520.4	2e-146	hypothetical protein SORBIDRAFT_02g018570 [Sorghum bicolor] >gi|241925474|gb|EER98618.1| hypothetical protein SORBIDRAFT_02g018570 [Sorghum bicolor]	gi|195629871|gb|EU964459.1|	1257	0	Zea mays clone 279024 ENT domain containing protein mRNA, complete cds	sp|Q6MWG9|FH18_ORYSJ	48.5	7e-06	Formin-like protein 18 OS=Oryza sativa subsp. japonica GN=FH18 PE=2 SV=1	--	--	--	--	--	K08737	9e-06	49.7	bdi:100821236	DNA mismatch repair protein MSH6	-	-	-
CL1033.Contig4_All	1919	34	33	gi|242048702|ref|XP_002462097.1|	880.6	0	hypothetical protein SORBIDRAFT_02g018570 [Sorghum bicolor] >gi|241925474|gb|EER98618.1| hypothetical protein SORBIDRAFT_02g018570 [Sorghum bicolor]	gi|194705657|gb|BT041908.1|	2165	0	Zea mays full-length cDNA clone ZM_BFb0078J03 mRNA, complete cds	--	--	--	--	--	--	--	--	--	K08737	1e-08	60.1	bdi:100821236	DNA mismatch repair protein MSH6	-	-	-
CL1033.Contig5_All	968	44	37	gi|242081295|ref|XP_002445416.1|	578.9	4e-164	hypothetical protein SORBIDRAFT_07g016770 [Sorghum bicolor] >gi|241941766|gb|EES14911.1| hypothetical protein SORBIDRAFT_07g016770 [Sorghum bicolor]	gi|212720876|ref|NM_001138225.1|	1330	0	Zea mays LOC100193058 (cl43997_1), mRNA >gi|195614733|gb|EU957079.1| Zea mays clone 1582222 ENT domain containing protein mRNA, complete cds	sp|O04716|MSH6_ARATH	53.5	2e-07	DNA mismatch repair protein MSH6 OS=Arabidopsis thaliana GN=MSH6 PE=1 SV=2	--	--	--	--	--	K08737	1e-09	62	bdi:100821236	DNA mismatch repair protein MSH6	-	-	-
CL1033.Contig6_All	993	22	20	gi|242081295|ref|XP_002445416.1|	25	1e-152	hypothetical protein SORBIDRAFT_07g016770 [Sorghum bicolor] >gi|241941766|gb|EES14911.1| hypothetical protein SORBIDRAFT_07g016770 [Sorghum bicolor]	gi|195625543|gb|EU962484.1|	1172	0	Zea mays clone 243076 ENT domain containing protein mRNA, complete cds	sp|O04716|MSH6_ARATH	53.5	2e-07	DNA mismatch repair protein MSH6 OS=Arabidopsis thaliana GN=MSH6 PE=1 SV=2	--	--	--	--	--	K08737	1e-09	62	bdi:100821236	DNA mismatch repair protein MSH6	-	-	-
CL1034.Contig1_All	594	351	242	gi|242049134|ref|XP_002462311.1|	181.8	6e-45	hypothetical protein SORBIDRAFT_02g023650 [Sorghum bicolor] >gi|241925688|gb|EER98832.1| hypothetical protein SORBIDRAFT_02g023650 [Sorghum bicolor]	gi|224035648|gb|BT070003.1|	244	9e-62	Zea mays full-length cDNA clone ZM_BFb0367A14 mRNA, complete cds	sp|A3BYC1|HOX25_ORYSJ	67	7e-12	Homeobox-leucine zipper protein HOX25 OS=Oryza sativa subsp. japonica GN=HOX25 PE=2 SV=2	RSc1986	51.6	9e-07	COG3170	Tfp pilus assembly protein FimV	K12447	2e-07	48.1	cre:CHLREDRAFT_32796	UDP-sugar pyrophosphorylase [EC:2.7.7.64]	GO:0006355//regulation of transcription, DNA-dependent	GO:0043565//sequence-specific DNA binding;GO:0003700//sequence-specific DNA binding transcription factor activity	GO:0005634//nucleus
CL1034.Contig2_All	407	8	20	gi|242049134|ref|XP_002462311.1|	124.8	4e-28	hypothetical protein SORBIDRAFT_02g023650 [Sorghum bicolor] >gi|241925688|gb|EER98832.1| hypothetical protein SORBIDRAFT_02g023650 [Sorghum bicolor]	gi|224035648|gb|BT070003.1|	242	2e-61	Zea mays full-length cDNA clone ZM_BFb0367A14 mRNA, complete cds	sp|A3BYC1|HOX25_ORYSJ	65.1	1e-11	Homeobox-leucine zipper protein HOX25 OS=Oryza sativa subsp. japonica GN=HOX25 PE=2 SV=2	RSc1986	51.6	4e-07	COG3170	Tfp pilus assembly protein FimV	K02212	2e-07	52.8	bdi:100821405	minichromosome maintenance protein 4 (cell division control protein 54)	GO:0006355//regulation of transcription, DNA-dependent	GO:0043565//sequence-specific DNA binding;GO:0003700//sequence-specific DNA binding transcription factor activity	GO:0005634//nucleus
CL1035.Contig1_All	254	3	1	gi|242083348|ref|XP_002442099.1|	51.2	8e-24	hypothetical protein SORBIDRAFT_08g011930 [Sorghum bicolor] >gi|241942792|gb|EES15937.1| hypothetical protein SORBIDRAFT_08g011930 [Sorghum bicolor]	gi|27542750|gb|AY144442.1|	137	6e-30	Sorghum bicolor BAC 95A23/98N8.1 Rph region, partial sequence	--	--	--	--	--	--	--	--	--	--	--	--	--	--	-	-	-
CL1035.Contig2_All	2842	182	213	gi|115475846|ref|NP_001061519.1|	413.3	1e-113	Os08g0317300 [Oryza sativa Japonica Group] >gi|113623488|dbj|BAF23433.1| Os08g0317300 [Oryza sativa Japonica Group]	gi|27542750|gb|AY144442.1|	194	4e-46	Sorghum bicolor BAC 95A23/98N8.1 Rph region, partial sequence	--	--	--	--	--	--	--	--	--	--	--	--	--	--	-	-	GO:0005739//mitochondrion
CL1035.Contig3_All	2002	57	65	gi|27542777|gb|AAO16710.1|	77.4	3e-40	putative protein-like protein [Sorghum bicolor]	gi|27542750|gb|AY144442.1|	309	6e-81	Sorghum bicolor BAC 95A23/98N8.1 Rph region, partial sequence	--	--	--	--	--	--	--	--	--	--	--	--	--	--	-	-	-
CL1036.Contig1_All	667	88	95	--	--	--	--	gi|194707319|gb|BT042739.1|	87.7	1e-14	Zea mays full-length cDNA clone ZM_BFc0034C14 mRNA, complete cds	--	--	--	--	--	--	--	--	--	--	--	--	--	--	-	-	-
CL1036.Contig2_All	748	119	95	--	--	--	--	gi|194707319|gb|BT042739.1|	87.7	2e-14	Zea mays full-length cDNA clone ZM_BFc0034C14 mRNA, complete cds	--	--	--	--	--	--	--	--	--	--	--	--	--	--	-	-	-
CL1036.Contig3_All	837	175	281	--	--	--	--	gi|194707319|gb|BT042739.1|	87.7	2e-14	Zea mays full-length cDNA clone ZM_BFc0034C14 mRNA, complete cds	--	--	--	--	--	--	--	--	--	--	--	--	--	--	-	-	-
CL1037.Contig1_All	2559	15	13	gi|226531686|ref|NP_001147874.1|	1219.9	0	LOC100281484 [Zea mays] >gi|195614280|gb|ACG28970.1| asparagine synthase family protein [Zea mays] >gi|414868596|tpg|DAA47153.1| TPA: asparagine synthase family protein [Zea mays]	gi|226531685|ref|NM_001154402.1|	3031	0	Zea mays LOC100281484 (si683017d09), mRNA >gi|195614279|gb|EU956852.1| Zea mays clone 1575849 asparagine synthase family protein mRNA, complete cds	--	--	--	--	SPBC4F6.11c	175	4e-43	COG0367	Asparagine synthase (glutamine-hydrolyzing)	--	--	--	--	--	GO:0006541//glutamine metabolic process;GO:0006529//asparagine biosynthetic process	GO:0004066//asparagine synthase (glutamine-hydrolyzing) activity;GO:0042803//protein homodimerization activity	GO:0005829//cytosol;GO:0005739//mitochondrion
CL1037.Contig2_All	2532	23	11	gi|226531686|ref|NP_001147874.1|	1211	0	LOC100281484 [Zea mays] >gi|195614280|gb|ACG28970.1| asparagine synthase family protein [Zea mays] >gi|414868596|tpg|DAA47153.1| TPA: asparagine synthase family protein [Zea mays]	gi|226531685|ref|NM_001154402.1|	3005	0	Zea mays LOC100281484 (si683017d09), mRNA >gi|195614279|gb|EU956852.1| Zea mays clone 1575849 asparagine synthase family protein mRNA, complete cds	--	--	--	--	SPBC4F6.11c	208	4e-53	COG0367	Asparagine synthase (glutamine-hydrolyzing)	--	--	--	--	--	GO:0006541//glutamine metabolic process;GO:0006529//asparagine biosynthetic process	GO:0004066//asparagine synthase (glutamine-hydrolyzing) activity;GO:0042803//protein homodimerization activity	GO:0005829//cytosol;GO:0005739//mitochondrion
CL1038.Contig1_All	3429	7	7	gi|242093968|ref|XP_002437474.1|	520.4	8e-146	hypothetical protein SORBIDRAFT_10g027800 [Sorghum bicolor] >gi|241915697|gb|EER88841.1| hypothetical protein SORBIDRAFT_10g027800 [Sorghum bicolor]	gi|194706299|gb|BT042229.1|	1485	0	Zea mays full-length cDNA clone ZM_BFb0171J10 mRNA, complete cds	sp|Q9C585|UBP8_ARATH	64.7	3e-10	Ubiquitin carboxyl-terminal hydrolase 8 OS=Arabidopsis thaliana GN=UBP8 PE=1 SV=2	YJL197w	62	7e-09	COG5560	Ubiquitin C-terminal hydrolase	K12847	7e-147	520	sbi:SORBI_10g027800	U4/U6.U5 tri-snRNP-associated protein 2	GO:0016579//protein deubiquitination	GO:0008270//zinc ion binding;GO:0036459	-
CL1038.Contig2_All	3549	29	62	gi|242093968|ref|XP_002437474.1|	520.4	9e-146	hypothetical protein SORBIDRAFT_10g027800 [Sorghum bicolor] >gi|241915697|gb|EER88841.1| hypothetical protein SORBIDRAFT_10g027800 [Sorghum bicolor]	gi|194706299|gb|BT042229.1|	1485	0	Zea mays full-length cDNA clone ZM_BFb0171J10 mRNA, complete cds	sp|Q9C585|UBP8_ARATH	64.7	4e-10	Ubiquitin carboxyl-terminal hydrolase 8 OS=Arabidopsis thaliana GN=UBP8 PE=1 SV=2	YJL197w	62	7e-09	COG5560	Ubiquitin C-terminal hydrolase	K12847	7e-147	520	sbi:SORBI_10g027800	U4/U6.U5 tri-snRNP-associated protein 2	GO:0016579//protein deubiquitination	GO:0008270//zinc ion binding;GO:0036459	-
CL1038.Contig3_All	2230	1	8	gi|242093968|ref|XP_002437474.1|	1092	0	hypothetical protein SORBIDRAFT_10g027800 [Sorghum bicolor] >gi|241915697|gb|EER88841.1| hypothetical protein SORBIDRAFT_10g027800 [Sorghum bicolor]	gi|226497271|ref|NM_001158562.1|	2902	0	Zea mays LOC100285671 (pco134259), mRNA >gi|195652004|gb|EU973352.1| Zea mays clone 397269 USP39 protein mRNA, complete cds	sp|Q9C585|UBP8_ARATH	64.7	2e-10	Ubiquitin carboxyl-terminal hydrolase 8 OS=Arabidopsis thaliana GN=UBP8 PE=1 SV=2	YJL197w	62	4e-09	COG5560	Ubiquitin C-terminal hydrolase	K12847	0	1092	sbi:SORBI_10g027800	U4/U6.U5 tri-snRNP-associated protein 2	GO:0016579//protein deubiquitination	GO:0008270//zinc ion binding;GO:0036459	-
CL1038.Contig4_All	2093	11	4	gi|242093968|ref|XP_002437474.1|	270.8	0	hypothetical protein SORBIDRAFT_10g027800 [Sorghum bicolor] >gi|241915697|gb|EER88841.1| hypothetical protein SORBIDRAFT_10g027800 [Sorghum bicolor]	gi|226497271|ref|NM_001158562.1|	1982	0	Zea mays LOC100285671 (pco134259), mRNA >gi|195652004|gb|EU973352.1| Zea mays clone 397269 USP39 protein mRNA, complete cds	sp|Q9C585|UBP8_ARATH	64.7	2e-10	Ubiquitin carboxyl-terminal hydrolase 8 OS=Arabidopsis thaliana GN=UBP8 PE=1 SV=2	YJL197w	62	4e-09	COG5560	Ubiquitin C-terminal hydrolase	K12847	0	796	sbi:SORBI_10g027800	U4/U6.U5 tri-snRNP-associated protein 2	GO:0016579//protein deubiquitination	GO:0008270//zinc ion binding;GO:0036459	-
CL1038.Contig5_All	2319	3	14	gi|115479091|ref|NP_001063139.1|	306.6	0	Os09g0407900 [Oryza sativa Japonica Group] >gi|113631372|dbj|BAF25053.1| Os09g0407900 [Oryza sativa Japonica Group]	gi|226497271|ref|NM_001158562.1|	2064	0	Zea mays LOC100285671 (pco134259), mRNA >gi|195652004|gb|EU973352.1| Zea mays clone 397269 USP39 protein mRNA, complete cds	sp|Q9C585|UBP8_ARATH	64.7	2e-10	Ubiquitin carboxyl-terminal hydrolase 8 OS=Arabidopsis thaliana GN=UBP8 PE=1 SV=2	YJL197w	62	4e-09	COG5560	Ubiquitin C-terminal hydrolase	K12847	0	678	osa:4347019	U4/U6.U5 tri-snRNP-associated protein 2	GO:0016579//protein deubiquitination;GO:0006511//ubiquitin-dependent protein catabolic process	GO:0036459;GO:0008270//zinc ion binding	GO:0005634//nucleus;GO:0005829//cytosol
CL1039.Contig1_All	1504	1	4	gi|414864196|tpg|DAA42753.1|	202.6	1e-50	TPA: hypothetical protein ZEAMMB73_293473 [Zea mays]	--	--	--	--	--	--	--	--	--	--	--	--	--	--	--	--	--	--	-	-	-
CL1039.Contig2_All	979	27	38	gi|414864196|tpg|DAA42753.1|	79	1e-13	TPA: hypothetical protein ZEAMMB73_293473 [Zea mays]	--	--	--	--	--	--	--	--	--	--	--	--	--	--	--	--	--	--	-	-	-
CL1039.Contig3_All	1552	11	11	gi|414864196|tpg|DAA42753.1|	195.7	1e-48	TPA: hypothetical protein ZEAMMB73_293473 [Zea mays]	--	--	--	--	--	--	--	--	--	--	--	--	--	--	--	--	--	--	-	-	-
CL1039.Contig4_All	965	2	1	gi|414864196|tpg|DAA42753.1|	79	1e-13	TPA: hypothetical protein ZEAMMB73_293473 [Zea mays]	--	--	--	--	--	--	--	--	--	--	--	--	--	--	--	--	--	--	-	-	-
CL1039.Contig5_All	1611	11	15	gi|293337209|ref|NP_001168727.1|	96.7	6e-47	uncharacterized protein LOC100382519 [Zea mays]	--	--	--	--	--	--	--	--	--	--	--	--	--	--	--	--	--	--	-	-	-
CL1039.Contig6_All	1721	11	9	gi|293337209|ref|NP_001168727.1|	91.7	2e-45	uncharacterized protein LOC100382519 [Zea mays]	--	--	--	--	--	--	--	--	--	--	--	--	--	--	--	--	--	--	-	-	-
CL1039.Contig7_All	1662	9	0	gi|414864196|tpg|DAA42753.1|	190.7	6e-47	TPA: hypothetical protein ZEAMMB73_293473 [Zea mays]	--	--	--	--	--	--	--	--	--	--	--	--	--	--	--	--	--	--	-	-	-
CL1039.Contig8_All	1614	13	42	gi|414864196|tpg|DAA42753.1|	197.6	5e-49	TPA: hypothetical protein ZEAMMB73_293473 [Zea mays]	--	--	--	--	--	--	--	--	--	--	--	--	--	--	--	--	--	--	-	-	-
CL104.Contig10_All	593	152	177	gi|253757789|ref|XP_002488863.1|	290	1e-77	hypothetical protein SORBIDRAFT_3219s002010 [Sorghum bicolor] >gi|241947322|gb|EES20467.1| hypothetical protein SORBIDRAFT_3219s002010 [Sorghum bicolor]	gi|48093273|gb|AY532746.1|	387	1e-105	Zea mays subsp. parviglumis isolate p4 chitinase (chiI) gene, complete cds	sp|P25765|CHI12_ORYSJ	256	5e-69	Chitinase 12 OS=Oryza sativa subsp. japonica GN=Cht12 PE=2 SV=2	DR2133	55.5	6e-08	COG4372	Uncharacterized protein conserved in bacteria with the myosin-like domain	K01183	6e-61	231	osa:4338718	chitinase [EC:3.2.1.14]	GO:0005975//carbohydrate metabolic process;GO:0006032//chitin catabolic process;GO:0016998//cell wall macromolecule catabolic process	GO:0004568//chitinase activity;GO:0008061//chitin binding	-
CL104.Contig1_All	323	82	137	gi|48093304|gb|AAT40030.1|	148.7	2e-35	chitinase [Zea diploperennis] >gi|48093306|gb|AAT40031.1| chitinase [Zea diploperennis] >gi|48093312|gb|AAT40034.1| chitinase [Zea diploperennis]	gi|48093301|gb|AY532760.1|	216	1e-53	Zea diploperennis isolate d3 chitinase (chiI) gene, complete cds	sp|Q42993|CHI1_ORYSJ	140	1e-34	Chitinase 1 OS=Oryza sativa subsp. japonica GN=Cht1 PE=2 SV=1	RSc2303	51.6	3e-07	COG4796	Type II secretory pathway, component HofQ	K01183	2e-25	111	osa:4338719	chitinase [EC:3.2.1.14]	GO:0005975//carbohydrate metabolic process;GO:0006032//chitin catabolic process;GO:0016998//cell wall macromolecule catabolic process	GO:0004568//chitinase activity;GO:0008061//chitin binding	-
CL104.Contig2_All	1796	251	1070	gi|48093304|gb|AAT40030.1|	75.5	5e-73	chitinase [Zea diploperennis] >gi|48093306|gb|AAT40031.1| chitinase [Zea diploperennis] >gi|48093312|gb|AAT40034.1| chitinase [Zea diploperennis]	gi|48093273|gb|AY532746.1|	387	1e-104	Zea mays subsp. parviglumis isolate p4 chitinase (chiI) gene, complete cds	sp|P25765|CHI12_ORYSJ	210	3e-69	Chitinase 12 OS=Oryza sativa subsp. japonica GN=Cht12 PE=2 SV=2	CC3441	52	3e-06	COG2267	Lysophospholipase	K01183	6e-54	178	gmx:547572	chitinase [EC:3.2.1.14]	GO:0005975//carbohydrate metabolic process;GO:0006032//chitin catabolic process;GO:0016998//cell wall macromolecule catabolic process	GO:0004568//chitinase activity;GO:0008061//chitin binding	-
CL104.Contig3_All	1680	166	198	gi|253757789|ref|XP_002488863.1|	312.4	1e-83	hypothetical protein SORBIDRAFT_3219s002010 [Sorghum bicolor] >gi|241947322|gb|EES20467.1| hypothetical protein SORBIDRAFT_3219s002010 [Sorghum bicolor]	gi|48093273|gb|AY532746.1|	387	1e-104	Zea mays subsp. parviglumis isolate p4 chitinase (chiI) gene, complete cds	sp|P25765|CHI12_ORYSJ	272	4e-73	Chitinase 12 OS=Oryza sativa subsp. japonica GN=Cht12 PE=2 SV=2	DR2133	59.7	1e-08	COG4372	Uncharacterized protein conserved in bacteria with the myosin-like domain	K01183	9e-64	243	osa:4338718	chitinase [EC:3.2.1.14]	GO:0005975//carbohydrate metabolic process;GO:0006032//chitin catabolic process;GO:0016998//cell wall macromolecule catabolic process	GO:0004568//chitinase activity;GO:0008061//chitin binding	-
CL104.Contig4_All	1471	155	184	gi|253757789|ref|XP_002488863.1|	312.4	1e-83	hypothetical protein SORBIDRAFT_3219s002010 [Sorghum bicolor] >gi|241947322|gb|EES20467.1| hypothetical protein SORBIDRAFT_3219s002010 [Sorghum bicolor]	gi|48093273|gb|AY532746.1|	387	1e-104	Zea mays subsp. parviglumis isolate p4 chitinase (chiI) gene, complete cds	sp|P25765|CHI12_ORYSJ	272	3e-73	Chitinase 12 OS=Oryza sativa subsp. japonica GN=Cht12 PE=2 SV=2	DR2133	59.7	1e-08	COG4372	Uncharacterized protein conserved in bacteria with the myosin-like domain	K01183	8e-64	243	osa:4338718	chitinase [EC:3.2.1.14]	GO:0005975//carbohydrate metabolic process;GO:0006032//chitin catabolic process;GO:0016998//cell wall macromolecule catabolic process	GO:0004568//chitinase activity;GO:0008061//chitin binding	-
CL104.Contig5_All	1405	28	27	gi|253757789|ref|XP_002488863.1|	152.9	1e-35	hypothetical protein SORBIDRAFT_3219s002010 [Sorghum bicolor] >gi|241947322|gb|EES20467.1| hypothetical protein SORBIDRAFT_3219s002010 [Sorghum bicolor]	gi|119395205|gb|EF122477.1|	206	5e-50	Oryza sativa (japonica cultivar-group) clone KCG045D08 chitinase mRNA, complete cds	sp|Q42993|CHI1_ORYSJ	141	8e-34	Chitinase 1 OS=Oryza sativa subsp. japonica GN=Cht1 PE=2 SV=1	--	--	--	--	--	K01183	2e-24	111	osa:4338718	chitinase [EC:3.2.1.14]	GO:0005975//carbohydrate metabolic process;GO:0006032//chitin catabolic process;GO:0016998//cell wall macromolecule catabolic process	GO:0004568//chitinase activity;GO:0008061//chitin binding	-
CL104.Contig6_All	1599	3555	4554	gi|38371990|gb|AAR18735.1|	510.4	3e-143	chitinase [Bambusa oldhamii]	gi|293884|gb|L16798.1|MZECHITINA	864	0	Zea mays class I acidic chitinase mRNA, partial cds	sp|Q42993|CHI1_ORYSJ	477	7e-135	Chitinase 1 OS=Oryza sativa subsp. japonica GN=Cht1 PE=2 SV=1	VC0769	116	1e-25	COG3979	Uncharacterized protein contain chitin-binding domain type 3	K01183	3e-131	467	osa:4338719	chitinase [EC:3.2.1.14]	GO:0005975//carbohydrate metabolic process;GO:0006032//chitin catabolic process;GO:0016998//cell wall macromolecule catabolic process	GO:0004568//chitinase activity;GO:0008061//chitin binding	-
CL104.Contig7_All	1196	9	9	gi|253757789|ref|XP_002488863.1|	152.9	1e-35	hypothetical protein SORBIDRAFT_3219s002010 [Sorghum bicolor] >gi|241947322|gb|EES20467.1| hypothetical protein SORBIDRAFT_3219s002010 [Sorghum bicolor]	gi|119395205|gb|EF122477.1|	206	4e-50	Oryza sativa (japonica cultivar-group) clone KCG045D08 chitinase mRNA, complete cds	sp|Q42993|CHI1_ORYSJ	141	7e-34	Chitinase 1 OS=Oryza sativa subsp. japonica GN=Cht1 PE=2 SV=1	--	--	--	--	--	K01183	2e-24	111	osa:4338718	chitinase [EC:3.2.1.14]	GO:0005975//carbohydrate metabolic process;GO:0006032//chitin catabolic process;GO:0016998//cell wall macromolecule catabolic process	GO:0004568//chitinase activity;GO:0008061//chitin binding	-
CL104.Contig8_All	222	199	434	gi|214015081|gb|ACJ62157.1|	156.8	9e-38	chitinase [Zea mays subsp. parviglumis]	gi|214014948|gb|EU724437.1|	305	1e-80	Zea mays subsp. parviglumis isolate chiI_A8 chitinase (chiI) gene, complete cds	sp|Q42993|CHI1_ORYSJ	145	5e-36	Chitinase 1 OS=Oryza sativa subsp. japonica GN=Cht1 PE=2 SV=1	STM0233	58.9	2e-09	COG3979	Uncharacterized protein contain chitin-binding domain type 3	K01183	9e-33	136	mtr:MTR_3g118390	chitinase [EC:3.2.1.14]	GO:0005975//carbohydrate metabolic process;GO:0006032//chitin catabolic process;GO:0016998//cell wall macromolecule catabolic process	GO:0004568//chitinase activity;GO:0008061//chitin binding	-
CL104.Contig9_All	259	369	630	gi|48093308|gb|AAT40032.1|	181	4e-45	chitinase [Zea diploperennis] >gi|48093314|gb|AAT40035.1| chitinase [Zea diploperennis]	gi|48093307|gb|AY532763.1|	387	1e-105	Zea diploperennis isolate d5 chitinase (chiI) gene, complete cds	sp|P25765|CHI12_ORYSJ	169	3e-43	Chitinase 12 OS=Oryza sativa subsp. japonica GN=Cht12 PE=2 SV=2	VC0769	69.7	1e-12	COG3979	Uncharacterized protein contain chitin-binding domain type 3	K01183	3e-35	144	osa:4338719	chitinase [EC:3.2.1.14]	GO:0005975//carbohydrate metabolic process;GO:0006032//chitin catabolic process;GO:0016998//cell wall macromolecule catabolic process	GO:0004568//chitinase activity;GO:0008061//chitin binding	-
CL1040.Contig10_All	2623	8	1	gi|242084184|ref|XP_002442517.1|	228	0	hypothetical protein SORBIDRAFT_08g021220 [Sorghum bicolor] >gi|241943210|gb|EES16355.1| hypothetical protein SORBIDRAFT_08g021220 [Sorghum bicolor]	gi|223949132|gb|BT063953.1|	2083	0	Zea mays full-length cDNA clone ZM_BFc0123D24 mRNA, complete cds	sp|Q570X5|ATL58_ARATH	74.7	2e-13	RING-H2 finger protein ATL58 OS=Arabidopsis thaliana GN=ATL58 PE=2 SV=1	SPAC57A7.09	58.9	4e-12	COG5540	RING-finger-containing ubiquitin ligase	K15692	0	618	sbi:SORBI_06g034040	E3 ubiquitin-protein ligase RNF13 [EC:6.3.2.19]	-	GO:0008270//zinc ion binding	GO:0016021//integral to membrane
CL1040.Contig11_All	2936	9	3	gi|242084184|ref|XP_002442517.1|	82.4	5e-14	hypothetical protein SORBIDRAFT_08g021220 [Sorghum bicolor] >gi|241943210|gb|EES16355.1| hypothetical protein SORBIDRAFT_08g021220 [Sorghum bicolor]	gi|54651379|gb|BT016598.1|	1122	0	Zea mays clone Contig431 mRNA sequence	sp|Q570X5|ATL58_ARATH	74.7	3e-13	RING-H2 finger protein ATL58 OS=Arabidopsis thaliana GN=ATL58 PE=2 SV=1	ECU07g0330	60.8	1e-08	COG5540	RING-finger-containing ubiquitin ligase	K15692	0	513	sbi:SORBI_06g034040	E3 ubiquitin-protein ligase RNF13 [EC:6.3.2.19]	-	GO:0008270//zinc ion binding	GO:0016021//integral to membrane
CL1040.Contig12_All	3195	10	5	gi|242084184|ref|XP_002442517.1|	228	0	hypothetical protein SORBIDRAFT_08g021220 [Sorghum bicolor] >gi|241943210|gb|EES16355.1| hypothetical protein SORBIDRAFT_08g021220 [Sorghum bicolor]	gi|223949132|gb|BT063953.1|	2085	0	Zea mays full-length cDNA clone ZM_BFc0123D24 mRNA, complete cds	sp|Q570X5|ATL58_ARATH	74.7	3e-13	RING-H2 finger protein ATL58 OS=Arabidopsis thaliana GN=ATL58 PE=2 SV=1	SPAC57A7.09	58.9	5e-12	COG5540	RING-finger-containing ubiquitin ligase	K15692	0	618	sbi:SORBI_06g034040	E3 ubiquitin-protein ligase RNF13 [EC:6.3.2.19]	-	GO:0008270//zinc ion binding	GO:0016021//integral to membrane
CL1040.Contig13_All	2636	8	8	gi|242084184|ref|XP_002442517.1|	63.5	0	hypothetical protein SORBIDRAFT_08g021220 [Sorghum bicolor] >gi|241943210|gb|EES16355.1| hypothetical protein SORBIDRAFT_08g021220 [Sorghum bicolor]	gi|54651379|gb|BT016598.1|	1122	0	Zea mays clone Contig431 mRNA sequence	sp|Q570X5|ATL58_ARATH	74.7	2e-13	RING-H2 finger protein ATL58 OS=Arabidopsis thaliana GN=ATL58 PE=2 SV=1	ECU07g0330	60.8	1e-08	COG5540	RING-finger-containing ubiquitin ligase	K15692	0	513	sbi:SORBI_06g034040	E3 ubiquitin-protein ligase RNF13 [EC:6.3.2.19]	-	GO:0008270//zinc ion binding	GO:0016021//integral to membrane
CL1040.Contig1_All	2522	5	1	gi|242084184|ref|XP_002442517.1|	286.6	0	hypothetical protein SORBIDRAFT_08g021220 [Sorghum bicolor] >gi|241943210|gb|EES16355.1| hypothetical protein SORBIDRAFT_08g021220 [Sorghum bicolor]	gi|54651379|gb|BT016598.1|	1122	0	Zea mays clone Contig431 mRNA sequence	sp|Q570X5|ATL58_ARATH	74.7	2e-13	RING-H2 finger protein ATL58 OS=Arabidopsis thaliana GN=ATL58 PE=2 SV=1	ECU07g0330	60.8	1e-08	COG5540	RING-finger-containing ubiquitin ligase	K15692	0	513	sbi:SORBI_06g034040	E3 ubiquitin-protein ligase RNF13 [EC:6.3.2.19]	-	GO:0008270//zinc ion binding	GO:0016021//integral to membrane
CL1040.Contig2_All	2500	5	1	gi|242084184|ref|XP_002442517.1|	285.8	0	hypothetical protein SORBIDRAFT_08g021220 [Sorghum bicolor] >gi|241943210|gb|EES16355.1| hypothetical protein SORBIDRAFT_08g021220 [Sorghum bicolor]	gi|54651379|gb|BT016598.1|	1086	0	Zea mays clone Contig431 mRNA sequence	sp|Q570X5|ATL58_ARATH	74.7	2e-13	RING-H2 finger protein ATL58 OS=Arabidopsis thaliana GN=ATL58 PE=2 SV=1	ECU07g0330	60.8	1e-08	COG5540	RING-finger-containing ubiquitin ligase	K15692	0	499	sbi:SORBI_06g034040	E3 ubiquitin-protein ligase RNF13 [EC:6.3.2.19]	-	GO:0008270//zinc ion binding	GO:0016021//integral to membrane
CL1040.Contig3_All	3072	14	19	gi|242084184|ref|XP_002442517.1|	285.8	0	hypothetical protein SORBIDRAFT_08g021220 [Sorghum bicolor] >gi|241943210|gb|EES16355.1| hypothetical protein SORBIDRAFT_08g021220 [Sorghum bicolor]	gi|54651379|gb|BT016598.1|	1086	0	Zea mays clone Contig431 mRNA sequence	sp|Q570X5|ATL58_ARATH	74.7	3e-13	RING-H2 finger protein ATL58 OS=Arabidopsis thaliana GN=ATL58 PE=2 SV=1	ECU07g0330	60.8	1e-08	COG5540	RING-finger-containing ubiquitin ligase	K15692	0	499	sbi:SORBI_06g034040	E3 ubiquitin-protein ligase RNF13 [EC:6.3.2.19]	-	GO:0008270//zinc ion binding	GO:0016021//integral to membrane
CL1040.Contig4_All	3372	5	1	gi|242084184|ref|XP_002442517.1|	82.4	5e-14	hypothetical protein SORBIDRAFT_08g021220 [Sorghum bicolor] >gi|241943210|gb|EES16355.1| hypothetical protein SORBIDRAFT_08g021220 [Sorghum bicolor]	gi|54651379|gb|BT016598.1|	1086	0	Zea mays clone Contig431 mRNA sequence	sp|Q570X5|ATL58_ARATH	74.7	3e-13	RING-H2 finger protein ATL58 OS=Arabidopsis thaliana GN=ATL58 PE=2 SV=1	ECU07g0330	60.8	1e-08	COG5540	RING-finger-containing ubiquitin ligase	K15692	0	499	sbi:SORBI_06g034040	E3 ubiquitin-protein ligase RNF13 [EC:6.3.2.19]	-	GO:0008270//zinc ion binding	GO:0016021//integral to membrane
CL1040.Contig5_All	3394	5	1	gi|242084184|ref|XP_002442517.1|	82.4	5e-14	hypothetical protein SORBIDRAFT_08g021220 [Sorghum bicolor] >gi|241943210|gb|EES16355.1| hypothetical protein SORBIDRAFT_08g021220 [Sorghum bicolor]	gi|54651379|gb|BT016598.1|	1122	0	Zea mays clone Contig431 mRNA sequence	sp|Q570X5|ATL58_ARATH	74.7	3e-13	RING-H2 finger protein ATL58 OS=Arabidopsis thaliana GN=ATL58 PE=2 SV=1	ECU07g0330	60.8	1e-08	COG5540	RING-finger-containing ubiquitin ligase	K15692	0	513	sbi:SORBI_06g034040	E3 ubiquitin-protein ligase RNF13 [EC:6.3.2.19]	-	GO:0008270//zinc ion binding	GO:0016021//integral to membrane
CL1040.Contig6_All	3094	6	1	gi|242084184|ref|XP_002442517.1|	286.6	0	hypothetical protein SORBIDRAFT_08g021220 [Sorghum bicolor] >gi|241943210|gb|EES16355.1| hypothetical protein SORBIDRAFT_08g021220 [Sorghum bicolor]	gi|54651379|gb|BT016598.1|	1122	0	Zea mays clone Contig431 mRNA sequence	sp|Q570X5|ATL58_ARATH	74.7	3e-13	RING-H2 finger protein ATL58 OS=Arabidopsis thaliana GN=ATL58 PE=2 SV=1	ECU07g0330	60.8	1e-08	COG5540	RING-finger-containing ubiquitin ligase	K15692	0	513	sbi:SORBI_06g034040	E3 ubiquitin-protein ligase RNF13 [EC:6.3.2.19]	-	GO:0008270//zinc ion binding	GO:0016021//integral to membrane
CL1040.Contig7_All	2822	5	1	gi|242084184|ref|XP_002442517.1|	82.4	4e-14	hypothetical protein SORBIDRAFT_08g021220 [Sorghum bicolor] >gi|241943210|gb|EES16355.1| hypothetical protein SORBIDRAFT_08g021220 [Sorghum bicolor]	gi|54651379|gb|BT016598.1|	1122	0	Zea mays clone Contig431 mRNA sequence	sp|Q570X5|ATL58_ARATH	74.7	3e-13	RING-H2 finger protein ATL58 OS=Arabidopsis thaliana GN=ATL58 PE=2 SV=1	ECU07g0330	60.8	1e-08	COG5540	RING-finger-containing ubiquitin ligase	K15692	0	513	sbi:SORBI_06g034040	E3 ubiquitin-protein ligase RNF13 [EC:6.3.2.19]	-	GO:0008270//zinc ion binding	GO:0016021//integral to membrane
CL1040.Contig8_All	2923	8	4	gi|242084184|ref|XP_002442517.1|	82.4	5e-14	hypothetical protein SORBIDRAFT_08g021220 [Sorghum bicolor] >gi|241943210|gb|EES16355.1| hypothetical protein SORBIDRAFT_08g021220 [Sorghum bicolor]	gi|195651044|gb|EU972872.1|	1792	0	Zea mays clone 389459 mRNA sequence	sp|Q570X5|ATL58_ARATH	74.7	3e-13	RING-H2 finger protein ATL58 OS=Arabidopsis thaliana GN=ATL58 PE=2 SV=1	SPAC57A7.09	58.9	4e-12	COG5540	RING-finger-containing ubiquitin ligase	K15692	0	618	sbi:SORBI_06g034040	E3 ubiquitin-protein ligase RNF13 [EC:6.3.2.19]	-	GO:0008270//zinc ion binding	GO:0016021//integral to membrane
CL1040.Contig9_All	3495	15	4	gi|242084184|ref|XP_002442517.1|	82.4	6e-14	hypothetical protein SORBIDRAFT_08g021220 [Sorghum bicolor] >gi|241943210|gb|EES16355.1| hypothetical protein SORBIDRAFT_08g021220 [Sorghum bicolor]	gi|195651044|gb|EU972872.1|	1792	0	Zea mays clone 389459 mRNA sequence	sp|Q570X5|ATL58_ARATH	74.7	3e-13	RING-H2 finger protein ATL58 OS=Arabidopsis thaliana GN=ATL58 PE=2 SV=1	SPAC57A7.09	58.9	5e-12	COG5540	RING-finger-containing ubiquitin ligase	K15692	0	618	sbi:SORBI_06g034040	E3 ubiquitin-protein ligase RNF13 [EC:6.3.2.19]	-	GO:0008270//zinc ion binding	GO:0016021//integral to membrane
CL1041.Contig10_All	1663	1	0	gi|242094614|ref|XP_002437797.1|	602.1	9e-171	hypothetical protein SORBIDRAFT_10g002760 [Sorghum bicolor] >gi|241916020|gb|EER89164.1| hypothetical protein SORBIDRAFT_10g002760 [Sorghum bicolor]	gi|115466309|ref|NM_001063289.1|	416	1e-113	Oryza sativa Japonica Group Os06g0140800 (Os06g0140800) mRNA, complete cds	sp|Q9SW11|PUB35_ARATH	198	7e-51	U-box domain-containing protein 35 OS=Arabidopsis thaliana GN=PUB35 PE=1 SV=2	--	--	--	--	--	--	--	--	--	--	GO:0006468//protein phosphorylation;GO:0016567//protein ubiquitination;GO:0006950//response to stress	GO:0004674//protein serine/threonine kinase activity;GO:0004842//ubiquitin-protein ligase activity;GO:0005524//ATP binding;GO:0005515//protein binding	-
CL1041.Contig11_All	3032	6	2	gi|242094614|ref|XP_002437797.1|	1447.2	0	hypothetical protein SORBIDRAFT_10g002760 [Sorghum bicolor] >gi|241916020|gb|EER89164.1| hypothetical protein SORBIDRAFT_10g002760 [Sorghum bicolor]	gi|115466309|ref|NM_001063289.1|	739	0	Oryza sativa Japonica Group Os06g0140800 (Os06g0140800) mRNA, complete cds	sp|Q9SW11|PUB35_ARATH	648	0	U-box domain-containing protein 35 OS=Arabidopsis thaliana GN=PUB35 PE=1 SV=2	SPy1625_1	90.1	2e-17	COG0515	Serine/threonine protein kinase	K04733	9e-44	177	aly:ARALYDRAFT_916421	interleukin-1 receptor-associated kinase 4 [EC:2.7.11.1]	GO:0006468//protein phosphorylation;GO:0016567//protein ubiquitination;GO:0006950//response to stress	GO:0004674//protein serine/threonine kinase activity;GO:0004842//ubiquitin-protein ligase activity;GO:0005524//ATP binding;GO:0005515//protein binding	-
CL1041.Contig1_All	3222	0	0	gi|115466310|ref|NP_001056754.1|	466.1	0	Os06g0140800 [Oryza sativa Japonica Group] >gi|113594794|dbj|BAF18668.1| Os06g0140800 [Oryza sativa Japonica Group]	gi|115466309|ref|NM_001063289.1|	739	0	Oryza sativa Japonica Group Os06g0140800 (Os06g0140800) mRNA, complete cds	sp|Q9FKG5|PUB51_ARATH	479	2e-164	U-box domain-containing protein 51 OS=Arabidopsis thaliana GN=PUB51 PE=2 SV=2	SPy1625_1	90.1	2e-17	COG0515	Serine/threonine protein kinase	K04733	1e-43	177	aly:ARALYDRAFT_916421	interleukin-1 receptor-associated kinase 4 [EC:2.7.11.1]	GO:0006468//protein phosphorylation;GO:0044699;GO:0016567//protein ubiquitination;GO:0006950//response to stress;GO:0009607//response to biotic stimulus;GO:0009605//response to external stimulus;GO:0010033//response to organic substance	GO:0004674//protein serine/threonine kinase activity;GO:0004842//ubiquitin-protein ligase activity;GO:0005524//ATP binding	GO:0009507//chloroplast;GO:0005886//plasma membrane
CL1041.Contig2_All	838	0	0	gi|242094614|ref|XP_002437797.1|	406	3e-112	hypothetical protein SORBIDRAFT_10g002760 [Sorghum bicolor] >gi|241916020|gb|EER89164.1| hypothetical protein SORBIDRAFT_10g002760 [Sorghum bicolor]	gi|357110817|ref|XM_003557165.1|	361	8e-97	PREDICTED: Brachypodium distachyon U-box domain-containing protein 35-like (LOC100828823), mRNA	sp|Q9SW11|PUB35_ARATH	176	1e-44	U-box domain-containing protein 35 OS=Arabidopsis thaliana GN=PUB35 PE=1 SV=2	--	--	--	--	--	--	--	--	--	--	GO:0006468//protein phosphorylation;GO:0016567//protein ubiquitination;GO:0006950//response to stress	GO:0004674//protein serine/threonine kinase activity;GO:0004842//ubiquitin-protein ligase activity;GO:0005524//ATP binding;GO:0005515//protein binding	GO:0009507//chloroplast;GO:0005886//plasma membrane
CL1041.Contig3_All	1161	0	0	gi|242094614|ref|XP_002437797.1|	406	6e-112	hypothetical protein SORBIDRAFT_10g002760 [Sorghum bicolor] >gi|241916020|gb|EER89164.1| hypothetical protein SORBIDRAFT_10g002760 [Sorghum bicolor]	gi|357110817|ref|XM_003557165.1|	361	1e-96	PREDICTED: Brachypodium distachyon U-box domain-containing protein 35-like (LOC100828823), mRNA	sp|Q9SW11|PUB35_ARATH	176	2e-44	U-box domain-containing protein 35 OS=Arabidopsis thaliana GN=PUB35 PE=1 SV=2	--	--	--	--	--	--	--	--	--	--	GO:0006468//protein phosphorylation;GO:0016567//protein ubiquitination;GO:0006950//response to stress	GO:0004674//protein serine/threonine kinase activity;GO:0004842//ubiquitin-protein ligase activity;GO:0005524//ATP binding;GO:0005515//protein binding	-
CL1041.Contig4_All	2899	1	3	gi|115466310|ref|NP_001056754.1|	466.1	0	Os06g0140800 [Oryza sativa Japonica Group] >gi|113594794|dbj|BAF18668.1| Os06g0140800 [Oryza sativa Japonica Group]	gi|115466309|ref|NM_001063289.1|	739	0	Oryza sativa Japonica Group Os06g0140800 (Os06g0140800) mRNA, complete cds	sp|Q9SW11|PUB35_ARATH	514	8e-146	U-box domain-containing protein 35 OS=Arabidopsis thaliana GN=PUB35 PE=1 SV=2	SPy1625_1	90.1	2e-17	COG0515	Serine/threonine protein kinase	K04733	9e-44	177	aly:ARALYDRAFT_916421	interleukin-1 receptor-associated kinase 4 [EC:2.7.11.1]	GO:0006468//protein phosphorylation;GO:0016567//protein ubiquitination;GO:0006950//response to stress	GO:0004674//protein serine/threonine kinase activity;GO:0004842//ubiquitin-protein ligase activity;GO:0005524//ATP binding	-
CL1041.Contig5_All	2035	23	8	gi|242094614|ref|XP_002437797.1|	851.7	0	hypothetical protein SORBIDRAFT_10g002760 [Sorghum bicolor] >gi|241916020|gb|EER89164.1| hypothetical protein SORBIDRAFT_10g002760 [Sorghum bicolor]	gi|115466309|ref|NM_001063289.1|	739	0	Oryza sativa Japonica Group Os06g0140800 (Os06g0140800) mRNA, complete cds	sp|Q9SW11|PUB35_ARATH	486	2e-137	U-box domain-containing protein 35 OS=Arabidopsis thaliana GN=PUB35 PE=1 SV=2	SPy1625_1	90.1	1e-17	COG0515	Serine/threonine protein kinase	K04733	6e-44	177	aly:ARALYDRAFT_916421	interleukin-1 receptor-associated kinase 4 [EC:2.7.11.1]	GO:0006468//protein phosphorylation;GO:0016567//protein ubiquitination;GO:0006950//response to stress	GO:0004674//protein serine/threonine kinase activity;GO:0004842//ubiquitin-protein ligase activity;GO:0005524//ATP binding;GO:0005515//protein binding	GO:0005634//nucleus
CL1041.Contig6_All	2709	0	0	gi|242094614|ref|XP_002437797.1|	1447.2	0	hypothetical protein SORBIDRAFT_10g002760 [Sorghum bicolor] >gi|241916020|gb|EER89164.1| hypothetical protein SORBIDRAFT_10g002760 [Sorghum bicolor]	gi|115466309|ref|NM_001063289.1|	739	0	Oryza sativa Japonica Group Os06g0140800 (Os06g0140800) mRNA, complete cds	sp|Q9SW11|PUB35_ARATH	648	0	U-box domain-containing protein 35 OS=Arabidopsis thaliana GN=PUB35 PE=1 SV=2	SPy1625_1	90.1	2e-17	COG0515	Serine/threonine protein kinase	K04733	8e-44	177	aly:ARALYDRAFT_916421	interleukin-1 receptor-associated kinase 4 [EC:2.7.11.1]	GO:0006468//protein phosphorylation;GO:0016567//protein ubiquitination;GO:0006950//response to stress	GO:0004674//protein serine/threonine kinase activity;GO:0004842//ubiquitin-protein ligase activity;GO:0005524//ATP binding;GO:0005515//protein binding	-
CL1041.Contig7_All	1340	1	0	gi|242094614|ref|XP_002437797.1|	602.1	7e-171	hypothetical protein SORBIDRAFT_10g002760 [Sorghum bicolor] >gi|241916020|gb|EER89164.1| hypothetical protein SORBIDRAFT_10g002760 [Sorghum bicolor]	gi|115466309|ref|NM_001063289.1|	416	1e-113	Oryza sativa Japonica Group Os06g0140800 (Os06g0140800) mRNA, complete cds	sp|Q9SW11|PUB35_ARATH	198	5e-51	U-box domain-containing protein 35 OS=Arabidopsis thaliana GN=PUB35 PE=1 SV=2	--	--	--	--	--	--	--	--	--	--	GO:0006468//protein phosphorylation;GO:0016567//protein ubiquitination;GO:0006950//response to stress	GO:0004674//protein serine/threonine kinase activity;GO:0004842//ubiquitin-protein ligase activity;GO:0005524//ATP binding;GO:0005515//protein binding	-
CL1041.Contig8_All	3134	2	1	gi|242094614|ref|XP_002437797.1|	1429.8	0	hypothetical protein SORBIDRAFT_10g002760 [Sorghum bicolor] >gi|241916020|gb|EER89164.1| hypothetical protein SORBIDRAFT_10g002760 [Sorghum bicolor]	gi|115466309|ref|NM_001063289.1|	739	0	Oryza sativa Japonica Group Os06g0140800 (Os06g0140800) mRNA, complete cds	sp|Q9SW11|PUB35_ARATH	679	0	U-box domain-containing protein 35 OS=Arabidopsis thaliana GN=PUB35 PE=1 SV=2	SPy1625_1	90.1	2e-17	COG0515	Serine/threonine protein kinase	K04733	9e-44	177	aly:ARALYDRAFT_916421	interleukin-1 receptor-associated kinase 4 [EC:2.7.11.1]	GO:0006468//protein phosphorylation;GO:0016567//protein ubiquitination;GO:0006950//response to stress	GO:0004674//protein serine/threonine kinase activity;GO:0004842//ubiquitin-protein ligase activity;GO:0005524//ATP binding;GO:0005515//protein binding	-
CL1041.Contig9_All	2811	0	0	gi|242094614|ref|XP_002437797.1|	1429.8	0	hypothetical protein SORBIDRAFT_10g002760 [Sorghum bicolor] >gi|241916020|gb|EER89164.1| hypothetical protein SORBIDRAFT_10g002760 [Sorghum bicolor]	gi|115466309|ref|NM_001063289.1|	739	0	Oryza sativa Japonica Group Os06g0140800 (Os06g0140800) mRNA, complete cds	sp|Q9SW11|PUB35_ARATH	679	0	U-box domain-containing protein 35 OS=Arabidopsis thaliana GN=PUB35 PE=1 SV=2	SPy1625_1	90.1	2e-17	COG0515	Serine/threonine protein kinase	K04733	8e-44	177	aly:ARALYDRAFT_916421	interleukin-1 receptor-associated kinase 4 [EC:2.7.11.1]	GO:0006468//protein phosphorylation;GO:0016567//protein ubiquitination;GO:0006950//response to stress	GO:0004674//protein serine/threonine kinase activity;GO:0004842//ubiquitin-protein ligase activity;GO:0005524//ATP binding;GO:0005515//protein binding	-
CL1042.Contig1_All	1037	4	2	gi|242063492|ref|XP_002453035.1|	104.4	3e-21	hypothetical protein SORBIDRAFT_04g037140 [Sorghum bicolor] >gi|241932866|gb|EES06011.1| hypothetical protein SORBIDRAFT_04g037140 [Sorghum bicolor]	gi|195599210|gb|EU946856.1|	180	2e-42	Zea mays clone 324187 mRNA sequence	sp|Q8RWY6|CLASP_ARATH	55.5	5e-08	CLIP-associated protein OS=Arabidopsis thaliana GN=CLASP PE=1 SV=1	--	--	--	--	--	--	--	--	--	--	-	-	-
CL1042.Contig2_All	1085	3	2	gi|242063492|ref|XP_002453035.1|	104.4	3e-21	hypothetical protein SORBIDRAFT_04g037140 [Sorghum bicolor] >gi|241932866|gb|EES06011.1| hypothetical protein SORBIDRAFT_04g037140 [Sorghum bicolor]	gi|195599210|gb|EU946856.1|	180	2e-42	Zea mays clone 324187 mRNA sequence	sp|Q8RWY6|CLASP_ARATH	55.5	5e-08	CLIP-associated protein OS=Arabidopsis thaliana GN=CLASP PE=1 SV=1	--	--	--	--	--	--	--	--	--	--	-	-	-
CL1042.Contig3_All	1169	2	3	gi|242063492|ref|XP_002453035.1|	104.4	4e-21	hypothetical protein SORBIDRAFT_04g037140 [Sorghum bicolor] >gi|241932866|gb|EES06011.1| hypothetical protein SORBIDRAFT_04g037140 [Sorghum bicolor]	gi|195599210|gb|EU946856.1|	180	2e-42	Zea mays clone 324187 mRNA sequence	sp|Q8RWY6|CLASP_ARATH	55.5	6e-08	CLIP-associated protein OS=Arabidopsis thaliana GN=CLASP PE=1 SV=1	--	--	--	--	--	--	--	--	--	--	-	-	-
CL1042.Contig4_All	1237	6	9	gi|242063492|ref|XP_002453035.1|	104.4	4e-21	hypothetical protein SORBIDRAFT_04g037140 [Sorghum bicolor] >gi|241932866|gb|EES06011.1| hypothetical protein SORBIDRAFT_04g037140 [Sorghum bicolor]	gi|195599210|gb|EU946856.1|	180	2e-42	Zea mays clone 324187 mRNA sequence	sp|Q8RWY6|CLASP_ARATH	55.5	6e-08	CLIP-associated protein OS=Arabidopsis thaliana GN=CLASP PE=1 SV=1	--	--	--	--	--	--	--	--	--	--	-	-	-
CL1042.Contig5_All	582	7	8	gi|242063492|ref|XP_002453035.1|	105.9	4e-22	hypothetical protein SORBIDRAFT_04g037140 [Sorghum bicolor] >gi|241932866|gb|EES06011.1| hypothetical protein SORBIDRAFT_04g037140 [Sorghum bicolor]	gi|195599210|gb|EU946856.1|	180	1e-42	Zea mays clone 324187 mRNA sequence	sp|Q8RWY6|CLASP_ARATH	55.5	2e-08	CLIP-associated protein OS=Arabidopsis thaliana GN=CLASP PE=1 SV=1	--	--	--	--	--	--	--	--	--	--	-	-	-
CL1042.Contig6_All	365	1	3	--	--	--	--	gi|293334902|ref|NM_001174468.1|	65.9	3e-08	Zea mays LOC100381653 (si707052h10), mRNA >gi|223945002|gb|BT061888.1| Zea mays full-length cDNA clone ZM_BFb0194I01 mRNA, complete cds	--	--	--	--	--	--	--	--	--	--	--	--	--	--	-	-	-
CL1043.Contig1_All	3210	53	26	gi|242091515|ref|XP_002441590.1|	408.3	4e-112	hypothetical protein SORBIDRAFT_09g029900 [Sorghum bicolor] >gi|241946875|gb|EES20020.1| hypothetical protein SORBIDRAFT_09g029900 [Sorghum bicolor]	gi|293334904|ref|NM_001176141.1|	2077	0	Zea mays uncharacterized LOC100383493 (LOC100383493), mRNA >gi|224030380|gb|BT067369.1| Zea mays full-length cDNA clone ZM_BFc0027E17 mRNA, complete cds	sp|Q9SEX2|KTNA1_ARATH	221	2e-57	Katanin p60 ATPase-containing subunit A1 OS=Arabidopsis thaliana GN=AAA1 PE=1 SV=1	ECU11g1030	221	6e-57	COG0464	ATPases of the AAA+ class	K07767	3e-60	232	smo:SELMODRAFT_78692	microtubule-severing ATPase [EC:3.6.4.3]	-	GO:0008568//microtubule-severing ATPase activity;GO:0005524//ATP binding	-
CL1043.Contig2_All	3061	28	27	gi|242091515|ref|XP_002441590.1|	1532.7	0	hypothetical protein SORBIDRAFT_09g029900 [Sorghum bicolor] >gi|241946875|gb|EES20020.1| hypothetical protein SORBIDRAFT_09g029900 [Sorghum bicolor]	gi|293334904|ref|NM_001176141.1|	2861	0	Zea mays uncharacterized LOC100383493 (LOC100383493), mRNA >gi|224030380|gb|BT067369.1| Zea mays full-length cDNA clone ZM_BFc0027E17 mRNA, complete cds	sp|Q9SEX2|KTNA1_ARATH	221	1e-57	Katanin p60 ATPase-containing subunit A1 OS=Arabidopsis thaliana GN=AAA1 PE=1 SV=1	ECU11g1030	221	6e-57	COG0464	ATPases of the AAA+ class	K07767	3e-60	232	smo:SELMODRAFT_78692	microtubule-severing ATPase [EC:3.6.4.3]	-	GO:0008568//microtubule-severing ATPase activity;GO:0005524//ATP binding	-
CL1043.Contig3_All	2526	18	9	gi|242091515|ref|XP_002441590.1|	1258.8	0	hypothetical protein SORBIDRAFT_09g029900 [Sorghum bicolor] >gi|241946875|gb|EES20020.1| hypothetical protein SORBIDRAFT_09g029900 [Sorghum bicolor]	gi|293334904|ref|NM_001176141.1|	2280	0	Zea mays uncharacterized LOC100383493 (LOC100383493), mRNA >gi|224030380|gb|BT067369.1| Zea mays full-length cDNA clone ZM_BFc0027E17 mRNA, complete cds	sp|Q9SEX2|KTNA1_ARATH	221	1e-57	Katanin p60 ATPase-containing subunit A1 OS=Arabidopsis thaliana GN=AAA1 PE=1 SV=1	ECU11g1030	221	5e-57	COG0464	ATPases of the AAA+ class	K07767	3e-60	232	smo:SELMODRAFT_78692	microtubule-severing ATPase [EC:3.6.4.3]	-	GO:0008568//microtubule-severing ATPase activity;GO:0005524//ATP binding	-
CL1044.Contig1_All	1144	26	43	gi|242040613|ref|XP_002467701.1|	554.7	1e-156	hypothetical protein SORBIDRAFT_01g032710 [Sorghum bicolor] >gi|241921555|gb|EER94699.1| hypothetical protein SORBIDRAFT_01g032710 [Sorghum bicolor]	gi|195624305|gb|EU961865.1|	894	0	Zea mays clone 238735 mRNA sequence	sp|Q9LNP6|NFYA8_ARATH	144	7e-35	Nuclear transcription factor Y subunit A-8 OS=Arabidopsis thaliana GN=NFYA8 PE=2 SV=2	YGL237c	91.3	3e-18	COG5224	CCAAT-binding factor, subunit B	K08064	4e-48	190	sbi:SORBI_01g045500	nuclear transcription factor Y, alpha	GO:0006355//regulation of transcription, DNA-dependent	GO:0003677//DNA binding;GO:0003700//sequence-specific DNA binding transcription factor activity	GO:0016602//CCAAT-binding factor complex
CL1044.Contig2_All	1213	10	2	gi|242040613|ref|XP_002467701.1|	539.3	5e-152	hypothetical protein SORBIDRAFT_01g032710 [Sorghum bicolor] >gi|241921555|gb|EER94699.1| hypothetical protein SORBIDRAFT_01g032710 [Sorghum bicolor]	gi|195624305|gb|EU961865.1|	894	0	Zea mays clone 238735 mRNA sequence	sp|Q9LNP6|NFYA8_ARATH	144	8e-35	Nuclear transcription factor Y subunit A-8 OS=Arabidopsis thaliana GN=NFYA8 PE=2 SV=2	YGL237c	91.3	3e-18	COG5224	CCAAT-binding factor, subunit B	K08064	6e-48	189	sbi:SORBI_01g045500	nuclear transcription factor Y, alpha	GO:0006355//regulation of transcription, DNA-dependent	GO:0003677//DNA binding;GO:0003700//sequence-specific DNA binding transcription factor activity	GO:0016602//CCAAT-binding factor complex
CL1045.Contig1_All	1264	5	8	gi|242032363|ref|XP_002463576.1|	268.5	1e-70	hypothetical protein SORBIDRAFT_01g002350 [Sorghum bicolor] >gi|241917430|gb|EER90574.1| hypothetical protein SORBIDRAFT_01g002350 [Sorghum bicolor]	gi|195613515|gb|EU956470.1|	341	1e-90	Zea mays clone 1564065 mRNA sequence	sp|D9HP26|CNR10_MAIZE	256	2e-68	Cell number regulator 10 OS=Zea mays GN=CNR10 PE=2 SV=1	DR2133	52.8	1e-06	COG4372	Uncharacterized protein conserved in bacteria with the myosin-like domain	K11323	8e-06	50.1	vcn:VOLCADRAFT_121342	histone arginine demethylase JMJD6 [EC:1.14.11.-]	-	-	-
CL1045.Contig2_All	760	21	49	gi|242032363|ref|XP_002463576.1|	315.8	4e-85	hypothetical protein SORBIDRAFT_01g002350 [Sorghum bicolor] >gi|241917430|gb|EER90574.1| hypothetical protein SORBIDRAFT_01g002350 [Sorghum bicolor]	gi|226508609|ref|NM_001157656.1|	567	1e-159	Zea mays cell number regulator 10 (CNR10), mRNA >gi|195644501|gb|EU969601.1| Zea mays clone 333013 PGPS/D12 mRNA, complete cds	sp|D9HP26|CNR10_MAIZE	299	1e-81	Cell number regulator 10 OS=Zea mays GN=CNR10 PE=2 SV=1	DR2133	59.3	7e-09	COG4372	Uncharacterized protein conserved in bacteria with the myosin-like domain	K13281	5e-08	45.1	vcn:VOLCADRAFT_116697	UV DNA damage endonuclease [EC:3.-.-.-]	-	-	GO:0016021//integral to membrane
CL1045.Contig3_All	1269	62	91	gi|242032361|ref|XP_002463575.1|	293.5	5e-78	hypothetical protein SORBIDRAFT_01g002340 [Sorghum bicolor] >gi|241917429|gb|EER90573.1| hypothetical protein SORBIDRAFT_01g002340 [Sorghum bicolor]	gi|226504107|ref|NM_001157246.1|	434	1e-118	Zea mays LOC100284351 (umc2542), mRNA >gi|195641293|gb|EU967997.1| Zea mays clone 312634 PGPS/D12 mRNA, complete cds	sp|D9HP23|CNR7_MAIZE	288	5e-78	Cell number regulator 7 OS=Zea mays GN=CNR7 PE=2 SV=1	DR2133	59.7	1e-08	COG4372	Uncharacterized protein conserved in bacteria with the myosin-like domain	K12447	8e-09	60.1	cre:CHLREDRAFT_32796	UDP-sugar pyrophosphorylase [EC:2.7.7.64]	-	-	GO:0016021//integral to membrane
CL1045.Contig4_All	909	11	10	gi|242032363|ref|XP_002463576.1|	285	1e-75	hypothetical protein SORBIDRAFT_01g002350 [Sorghum bicolor] >gi|241917430|gb|EER90574.1| hypothetical protein SORBIDRAFT_01g002350 [Sorghum bicolor]	gi|297614171|gb|HM008662.1|	502	1e-139	Zea mays cell number regulator 10 (CNR10) mRNA, complete cds	sp|D9HP23|CNR7_MAIZE	278	4e-75	Cell number regulator 7 OS=Zea mays GN=CNR7 PE=2 SV=1	DR2133	58.5	1e-08	COG4372	Uncharacterized protein conserved in bacteria with the myosin-like domain	K13281	2e-08	47	vcn:VOLCADRAFT_116697	UV DNA damage endonuclease [EC:3.-.-.-]	-	-	GO:0016021//integral to membrane
CL1045.Contig5_All	904	17	35	gi|242032363|ref|XP_002463576.1|	293.1	4e-78	hypothetical protein SORBIDRAFT_01g002350 [Sorghum bicolor] >gi|241917430|gb|EER90574.1| hypothetical protein SORBIDRAFT_01g002350 [Sorghum bicolor]	gi|297614171|gb|HM008662.1|	464	1e-128	Zea mays cell number regulator 10 (CNR10) mRNA, complete cds	sp|D9HP26|CNR10_MAIZE	276	9e-75	Cell number regulator 10 OS=Zea mays GN=CNR10 PE=2 SV=1	DR2133	51.2	2e-06	COG4372	Uncharacterized protein conserved in bacteria with the myosin-like domain	--	--	--	--	--	-	-	-
CL1045.Contig6_All	1115	11	12	gi|242032363|ref|XP_002463576.1|	291.2	2e-77	hypothetical protein SORBIDRAFT_01g002350 [Sorghum bicolor] >gi|241917430|gb|EER90574.1| hypothetical protein SORBIDRAFT_01g002350 [Sorghum bicolor]	gi|297614165|gb|HM008659.1|	398	1e-108	Zea mays cell number regulator 7 (CNR07) mRNA, complete cds	sp|D9HP26|CNR10_MAIZE	279	2e-75	Cell number regulator 10 OS=Zea mays GN=CNR10 PE=2 SV=1	DR2133	60.8	4e-09	COG4372	Uncharacterized protein conserved in bacteria with the myosin-like domain	K11323	3e-07	54.3	vcn:VOLCADRAFT_121342	histone arginine demethylase JMJD6 [EC:1.14.11.-]	-	-	GO:0016021//integral to membrane
CL1046.Contig10_All	4809	31	50	gi|242047476|ref|XP_002461484.1|	735.3	0	hypothetical protein SORBIDRAFT_02g003420 [Sorghum bicolor] >gi|241924861|gb|EER98005.1| hypothetical protein SORBIDRAFT_02g003420 [Sorghum bicolor]	gi|254039776|gb|AC237098.1|	69.9	2e-08	Oryza punctata clone OP__Ba0073A11, complete sequence	--	--	--	--	--	--	--	--	--	K11984	6e-06	52.8	vvi:100266959	U4/U6.U5 tri-snRNP-associated protein 1	-	GO:0046872//metal ion binding	-
CL1046.Contig11_All	923	10	5	gi|414592041|tpg|DAA42612.1|	426	4e-118	TPA: putative EDM2-like family protein [Zea mays]	gi|38637118|dbj|AP004706.3|	65.9	7e-08	Oryza sativa Japonica Group genomic DNA, chromosome 8, PAC clone:P0683E12	--	--	--	--	--	--	--	--	--	--	--	--	--	--	-	-	-
CL1046.Contig12_All	2494	3	2	gi|414592040|tpg|DAA42611.1|	111.7	6e-23	TPA: putative EDM2-like family protein [Zea mays]	gi|254039776|gb|AC237098.1|	69.9	1e-08	Oryza punctata clone OP__Ba0073A11, complete sequence	--	--	--	--	--	--	--	--	--	--	--	--	--	--	GO:0048731;GO:0044763;GO:0044260;GO:0048518;GO:0090304;GO:0019219;GO:0060255;GO:0006325//chromatin organization	GO:0005488//binding	-
CL1046.Contig13_All	3198	31	47	gi|414592040|tpg|DAA42611.1|	120.9	1e-25	TPA: putative EDM2-like family protein [Zea mays]	gi|254039776|gb|AC237098.1|	69.9	2e-08	Oryza punctata clone OP__Ba0073A11, complete sequence	--	--	--	--	--	--	--	--	--	--	--	--	--	--	-	GO:0046872//metal ion binding	-
CL1046.Contig14_All	2460	3	2	gi|414592040|tpg|DAA42611.1|	111.7	6e-23	TPA: putative EDM2-like family protein [Zea mays]	gi|254039776|gb|AC237098.1|	69.9	1e-08	Oryza punctata clone OP__Ba0073A11, complete sequence	--	--	--	--	--	--	--	--	--	--	--	--	--	--	-	GO:0046872//metal ion binding	-
CL1046.Contig15_All	3315	31	47	gi|414592040|tpg|DAA42611.1|	120.9	1e-25	TPA: putative EDM2-like family protein [Zea mays]	gi|254039776|gb|AC237098.1|	69.9	2e-08	Oryza punctata clone OP__Ba0073A11, complete sequence	--	--	--	--	--	--	--	--	--	--	--	--	--	--	-	GO:0046872//metal ion binding	-
CL1046.Contig1_All	1312	25	24	gi|414592041|tpg|DAA42612.1|	646.7	0	TPA: putative EDM2-like family protein [Zea mays]	gi|357140292|ref|XM_003571656.1|	87.7	3e-14	PREDICTED: Brachypodium distachyon uncharacterized LOC100832660 (LOC100832660), mRNA	--	--	--	--	--	--	--	--	--	--	--	--	--	--	-	-	-
CL1046.Contig2_All	4732	4	6	gi|242047476|ref|XP_002461484.1|	784.3	0	hypothetical protein SORBIDRAFT_02g003420 [Sorghum bicolor] >gi|241924861|gb|EER98005.1| hypothetical protein SORBIDRAFT_02g003420 [Sorghum bicolor]	gi|357140292|ref|XM_003571656.1|	79.8	2e-11	PREDICTED: Brachypodium distachyon uncharacterized LOC100832660 (LOC100832660), mRNA	--	--	--	--	--	--	--	--	--	K11984	5e-06	52.8	vvi:100266959	U4/U6.U5 tri-snRNP-associated protein 1	-	-	-
CL1046.Contig3_All	2378	6	6	gi|414592041|tpg|DAA42612.1|	523.1	8e-147	TPA: putative EDM2-like family protein [Zea mays]	gi|357140292|ref|XM_003571656.1|	79.8	1e-11	PREDICTED: Brachypodium distachyon uncharacterized LOC100832660 (LOC100832660), mRNA	--	--	--	--	--	--	--	--	--	--	--	--	--	--	-	-	-
CL1046.Contig4_All	3121	15	28	gi|414592041|tpg|DAA42612.1|	27.7	5e-71	TPA: putative EDM2-like family protein [Zea mays]	gi|357140292|ref|XM_003571656.1|	79.8	2e-11	PREDICTED: Brachypodium distachyon uncharacterized LOC100832660 (LOC100832660), mRNA	--	--	--	--	--	--	--	--	--	--	--	--	--	--	-	-	-
CL1046.Contig5_All	3321	4	3	gi|414592041|tpg|DAA42612.1|	27.7	1e-66	TPA: putative EDM2-like family protein [Zea mays]	gi|357140292|ref|XM_003571656.1|	79.8	2e-11	PREDICTED: Brachypodium distachyon uncharacterized LOC100832660 (LOC100832660), mRNA	--	--	--	--	--	--	--	--	--	--	--	--	--	--	-	-	-
CL1046.Contig6_All	3238	4	3	gi|414592041|tpg|DAA42612.1|	27.7	5e-71	TPA: putative EDM2-like family protein [Zea mays]	gi|357140292|ref|XM_003571656.1|	79.8	2e-11	PREDICTED: Brachypodium distachyon uncharacterized LOC100832660 (LOC100832660), mRNA	--	--	--	--	--	--	--	--	--	--	--	--	--	--	-	-	-
CL1046.Contig7_All	4726	31	50	gi|242047476|ref|XP_002461484.1|	784.3	0	hypothetical protein SORBIDRAFT_02g003420 [Sorghum bicolor] >gi|241924861|gb|EER98005.1| hypothetical protein SORBIDRAFT_02g003420 [Sorghum bicolor]	gi|254039776|gb|AC237098.1|	69.9	2e-08	Oryza punctata clone OP__Ba0073A11, complete sequence	--	--	--	--	--	--	--	--	--	K11984	5e-06	52.8	vvi:100266959	U4/U6.U5 tri-snRNP-associated protein 1	GO:0048731;GO:0044763;GO:0044260;GO:0048518;GO:0090304;GO:0019219;GO:0060255;GO:0006325//chromatin organization	GO:0005488//binding	-
CL1046.Contig8_All	3204	4	3	gi|414592041|tpg|DAA42612.1|	27.7	1e-66	TPA: putative EDM2-like family protein [Zea mays]	gi|357140292|ref|XM_003571656.1|	79.8	2e-11	PREDICTED: Brachypodium distachyon uncharacterized LOC100832660 (LOC100832660), mRNA	--	--	--	--	--	--	--	--	--	--	--	--	--	--	-	-	-
CL1046.Contig9_All	4815	68	102	gi|242047476|ref|XP_002461484.1|	735.3	0	hypothetical protein SORBIDRAFT_02g003420 [Sorghum bicolor] >gi|241924861|gb|EER98005.1| hypothetical protein SORBIDRAFT_02g003420 [Sorghum bicolor]	gi|357140292|ref|XM_003571656.1|	79.8	2e-11	PREDICTED: Brachypodium distachyon uncharacterized LOC100832660 (LOC100832660), mRNA	--	--	--	--	--	--	--	--	--	K11984	6e-06	52.8	vvi:100266959	U4/U6.U5 tri-snRNP-associated protein 1	-	-	-
CL1047.Contig1_All	6714	94	68	gi|413946713|gb|AFW79362.1|	3755.3	0	hypothetical protein ZEAMMB73_340618 [Zea mays]	gi|357128287|ref|XM_003565758.1|	4018	0	PREDICTED: Brachypodium distachyon TATA-binding protein-associated factor 172-like (LOC100845278), mRNA	sp|Q9S775|PKL_ARATH	236	2e-61	CHD3-type chromatin-remodeling factor PICKLE OS=Arabidopsis thaliana GN=PKL PE=1 SV=1	ECU03g1530	355	6e-97	COG0553	Superfamily II DNA/RNA helicases, SNF2 family	K15192	0	3375	bdi:100845278	TATA-binding protein-associated factor [EC:3.6.4.-]	GO:1902185	GO:0004386//helicase activity;GO:0003677//DNA binding;GO:0005524//ATP binding	GO:0005634//nucleus
CL1047.Contig2_All	6434	102	91	gi|413946713|gb|AFW79362.1|	3723.7	0	hypothetical protein ZEAMMB73_340618 [Zea mays]	gi|357128287|ref|XM_003565758.1|	4018	0	PREDICTED: Brachypodium distachyon TATA-binding protein-associated factor 172-like (LOC100845278), mRNA	sp|Q9S775|PKL_ARATH	236	2e-61	CHD3-type chromatin-remodeling factor PICKLE OS=Arabidopsis thaliana GN=PKL PE=1 SV=1	ECU03g1530	355	6e-97	COG0553	Superfamily II DNA/RNA helicases, SNF2 family	K15192	0	3345	bdi:100845278	TATA-binding protein-associated factor [EC:3.6.4.-]	GO:1902185	GO:0004386//helicase activity;GO:0003677//DNA binding;GO:0005524//ATP binding	GO:0005634//nucleus
CL1048.Contig1_All	6238	468	419	gi|242085152|ref|XP_002443001.1|	120.9	2e-25	hypothetical protein SORBIDRAFT_08g006175 [Sorghum bicolor] >gi|241943694|gb|EES16839.1| hypothetical protein SORBIDRAFT_08g006175 [Sorghum bicolor]	gi|212722707|ref|NM_001138381.1|	75.8	5e-10	Zea mays uncharacterized LOC100193231 (LOC100193231), mRNA >gi|194692727|gb|BT035443.1| Zea mays full-length cDNA clone ZM_BFb0063E22 mRNA, complete cds	--	--	--	--	--	--	--	--	--	--	--	--	--	--	-	-	-
CL1049.Contig1_All	2067	6	6	gi|242077394|ref|XP_002448633.1|	762.3	0	hypothetical protein SORBIDRAFT_06g030570 [Sorghum bicolor] >gi|241939816|gb|EES12961.1| hypothetical protein SORBIDRAFT_06g030570 [Sorghum bicolor]	gi|226505403|ref|NM_001148369.1|	2187	0	Zea mays LOC100273983 (cl34132_1b), mRNA >gi|194706137|gb|BT042148.1| Zea mays full-length cDNA clone ZM_BFb0146G07 mRNA, complete cds	sp|Q9FFW5|PERK8_ARATH	67.4	3e-11	Proline-rich receptor-like protein kinase PERK8 OS=Arabidopsis thaliana GN=PERK8 PE=1 SV=1	YML018c	192	1e-48	COG0697	Permeases of the drug/metabolite transporter (DMT) superfamily	K15289	0	762	sbi:SORBI_06g030570	solute carrier family 35, member F5	GO:0006810//transport	-	GO:0016021//integral to membrane;GO:0016023//cytoplasmic membrane-bounded vesicle
CL1049.Contig2_All	2037	10	12	gi|225430460|ref|XP_002285494.1|	148.3	2e-143	PREDICTED: uncharacterized vacuolar membrane protein YML018C [Vitis vinifera] >gi|296082125|emb|CBI21130.3| unnamed protein product [Vitis vinifera]	gi|226505403|ref|NM_001148369.1|	2081	0	Zea mays LOC100273983 (cl34132_1b), mRNA >gi|194706137|gb|BT042148.1| Zea mays full-length cDNA clone ZM_BFb0146G07 mRNA, complete cds	sp|Q9FFW5|PERK8_ARATH	65.5	1e-10	Proline-rich receptor-like protein kinase PERK8 OS=Arabidopsis thaliana GN=PERK8 PE=1 SV=1	YML018c	162	2e-39	COG0697	Permeases of the drug/metabolite transporter (DMT) superfamily	K15289	2e-144	386	vvi:100257594	solute carrier family 35, member F5	GO:0006810//transport	-	GO:0016021//integral to membrane;GO:0016023//cytoplasmic membrane-bounded vesicle
CL1049.Contig3_All	753	3	0	gi|242077394|ref|XP_002448633.1|	210.3	2e-53	hypothetical protein SORBIDRAFT_06g030570 [Sorghum bicolor] >gi|241939816|gb|EES12961.1| hypothetical protein SORBIDRAFT_06g030570 [Sorghum bicolor]	gi|195625431|gb|EU962428.1|	680	0	Zea mays clone 242555 vacuolar membrane protein mRNA, complete cds	--	--	--	--	YML018c	75.9	7e-14	COG0697	Permeases of the drug/metabolite transporter (DMT) superfamily	K15289	2e-54	210	sbi:SORBI_06g030570	solute carrier family 35, member F5	GO:0006810//transport	-	GO:0016021//integral to membrane;GO:0016023//cytoplasmic membrane-bounded vesicle
CL1049.Contig4_All	484	5	0	gi|242077394|ref|XP_002448633.1|	173.3	1e-42	hypothetical protein SORBIDRAFT_06g030570 [Sorghum bicolor] >gi|241939816|gb|EES12961.1| hypothetical protein SORBIDRAFT_06g030570 [Sorghum bicolor]	gi|226505403|ref|NM_001148369.1|	442	1e-121	Zea mays LOC100273983 (cl34132_1b), mRNA >gi|194706137|gb|BT042148.1| Zea mays full-length cDNA clone ZM_BFb0146G07 mRNA, complete cds	--	--	--	--	YML018c	70.5	1e-12	COG0697	Permeases of the drug/metabolite transporter (DMT) superfamily	K15289	1e-43	173	sbi:SORBI_06g030570	solute carrier family 35, member F5	GO:0006810//transport	-	GO:0016021//integral to membrane;GO:0016023//cytoplasmic membrane-bounded vesicle
CL105.Contig1_All	2219	41	39	gi|242083920|ref|XP_002442385.1|	1086.2	0	hypothetical protein SORBIDRAFT_08g019250 [Sorghum bicolor] >gi|241943078|gb|EES16223.1| hypothetical protein SORBIDRAFT_08g019250 [Sorghum bicolor]	gi|238013385|gb|BT087375.1|	2416	0	Zea mays full-length cDNA clone ZM_BFb0057E21 mRNA, complete cds	sp|Q9FF10|HPSE1_ARATH	669	0	Heparanase-like protein 1 OS=Arabidopsis thaliana GN=At5g07830 PE=2 SV=1	--	--	--	--	--	K07964	3e-159	560	pop:POPTR_805321	heparanase 1 [EC:3.2.1.166]	GO:0005975//carbohydrate metabolic process	GO:0016798//hydrolase activity, acting on glycosyl bonds	GO:0016020//membrane
CL105.Contig2_All	2137	50	25	gi|242083920|ref|XP_002442385.1|	1086.2	0	hypothetical protein SORBIDRAFT_08g019250 [Sorghum bicolor] >gi|241943078|gb|EES16223.1| hypothetical protein SORBIDRAFT_08g019250 [Sorghum bicolor]	gi|238013385|gb|BT087375.1|	2446	0	Zea mays full-length cDNA clone ZM_BFb0057E21 mRNA, complete cds	sp|Q9FF10|HPSE1_ARATH	669	0	Heparanase-like protein 1 OS=Arabidopsis thaliana GN=At5g07830 PE=2 SV=1	--	--	--	--	--	K07964	3e-159	560	pop:POPTR_805321	heparanase 1 [EC:3.2.1.166]	GO:0005975//carbohydrate metabolic process	GO:0016798//hydrolase activity, acting on glycosyl bonds	GO:0016020//membrane
CL105.Contig3_All	2041	2	6	gi|242083920|ref|XP_002442385.1|	1086.2	0	hypothetical protein SORBIDRAFT_08g019250 [Sorghum bicolor] >gi|241943078|gb|EES16223.1| hypothetical protein SORBIDRAFT_08g019250 [Sorghum bicolor]	gi|238013385|gb|BT087375.1|	2416	0	Zea mays full-length cDNA clone ZM_BFb0057E21 mRNA, complete cds	sp|Q9FF10|HPSE1_ARATH	669	0	Heparanase-like protein 1 OS=Arabidopsis thaliana GN=At5g07830 PE=2 SV=1	--	--	--	--	--	K07964	2e-159	560	pop:POPTR_805321	heparanase 1 [EC:3.2.1.166]	GO:0005975//carbohydrate metabolic process	GO:0016798//hydrolase activity, acting on glycosyl bonds	GO:0016020//membrane
CL1050.Contig1_All	2145	10	20	gi|218184446|gb|EEC66873.1|	897.1	0	hypothetical protein OsI_33414 [Oryza sativa Indica Group]	gi|293336793|ref|NM_001176470.1|	1409	0	Zea mays uncharacterized LOC100383838 (LOC100383838), mRNA >gi|224032476|gb|BT068417.1| Zea mays full-length cDNA clone ZM_BFb0168A19 mRNA, complete cds	sp|Q9C552|PUM23_ARATH	426	2e-119	Pumilio homolog 23 OS=Arabidopsis thaliana GN=APUM23 PE=2 SV=1	--	--	--	--	--	K14790	0	863	osa:4348523	nucleolar protein 9	GO:0009749//response to glucose stimulus;GO:0009744//response to sucrose stimulus;GO:0010252//auxin homeostasis	-	GO:0005730//nucleolus
CL1050.Contig2_All	2307	44	66	gi|414868368|tpg|DAA46925.1|	1166	0	TPA: hypothetical protein ZEAMMB73_447254 [Zea mays] >gi|414868369|tpg|DAA46926.1| TPA: hypothetical protein ZEAMMB73_447254 [Zea mays]	gi|293336793|ref|NM_001176470.1|	1409	0	Zea mays uncharacterized LOC100383838 (LOC100383838), mRNA >gi|224032476|gb|BT068417.1| Zea mays full-length cDNA clone ZM_BFb0168A19 mRNA, complete cds	sp|Q9C552|PUM23_ARATH	490	1e-138	Pumilio homolog 23 OS=Arabidopsis thaliana GN=APUM23 PE=2 SV=1	--	--	--	--	--	K14790	0	997	osa:4348523	nucleolar protein 9	GO:0010252//auxin homeostasis	GO:0003723//RNA binding	-
CL1051.Contig1_All	2564	1	4	gi|242082143|ref|XP_002445840.1|	139	3e-31	hypothetical protein SORBIDRAFT_07g026780 [Sorghum bicolor] >gi|241942190|gb|EES15335.1| hypothetical protein SORBIDRAFT_07g026780 [Sorghum bicolor]	gi|357143585|ref|XM_003572925.1|	121	4e-24	PREDICTED: Brachypodium distachyon G-type lectin S-receptor-like serine/threonine-protein kinase SD2-5-like (LOC100828304), mRNA	sp|Q39688|EP1G_DAUCA	117	4e-26	Epidermis-specific secreted glycoprotein EP1 OS=Daucus carota GN=EP1 PE=1 SV=1	--	--	--	--	--	K12826	2e-06	53.5	zma:100273898	splicing factor 3A subunit 2	GO:0048544//recognition of pollen;GO:0006468//protein phosphorylation	GO:0005524//ATP binding;GO:0004674//protein serine/threonine kinase activity	GO:0005886//plasma membrane;GO:0016021//integral to membrane
CL1051.Contig2_All	2419	13	11	gi|242082143|ref|XP_002445840.1|	139	3e-31	hypothetical protein SORBIDRAFT_07g026780 [Sorghum bicolor] >gi|241942190|gb|EES15335.1| hypothetical protein SORBIDRAFT_07g026780 [Sorghum bicolor]	gi|70663979|emb|AL662999.4|	99.6	1e-17	Oryza sativa genomic DNA, chromosome 4, BAC clone: OSJNBb0018A10, complete sequence	sp|Q39688|EP1G_DAUCA	89	1e-17	Epidermis-specific secreted glycoprotein EP1 OS=Daucus carota GN=EP1 PE=1 SV=1	--	--	--	--	--	K12826	2e-06	53.5	zma:100273898	splicing factor 3A subunit 2	GO:0006468//protein phosphorylation;GO:0048544//recognition of pollen	GO:0004674//protein serine/threonine kinase activity;GO:0005524//ATP binding	GO:0016021//integral to membrane;GO:0016023//cytoplasmic membrane-bounded vesicle;GO:0005886//plasma membrane
CL1051.Contig3_All	2745	0	6	gi|242082143|ref|XP_002445840.1|	279.6	2e-73	hypothetical protein SORBIDRAFT_07g026780 [Sorghum bicolor] >gi|241942190|gb|EES15335.1| hypothetical protein SORBIDRAFT_07g026780 [Sorghum bicolor]	gi|357160796|ref|XM_003578831.1|	264	4e-67	PREDICTED: Brachypodium distachyon G-type lectin S-receptor-like serine/threonine-protein kinase SD2-5-like, transcript variant 2 (LOC100837328), mRNA	sp|Q39688|EP1G_DAUCA	117	5e-26	Epidermis-specific secreted glycoprotein EP1 OS=Daucus carota GN=EP1 PE=1 SV=1	--	--	--	--	--	K00924	1e-14	80.5	ath:AT1G66150	[EC:2.7.1.-]	GO:0048544//recognition of pollen;GO:0006468//protein phosphorylation	GO:0005524//ATP binding;GO:0004674//protein serine/threonine kinase activity	GO:0005886//plasma membrane;GO:0016021//integral to membrane
CL1051.Contig4_All	2610	0	2	gi|242082143|ref|XP_002445840.1|	279.6	1e-73	hypothetical protein SORBIDRAFT_07g026780 [Sorghum bicolor] >gi|241942190|gb|EES15335.1| hypothetical protein SORBIDRAFT_07g026780 [Sorghum bicolor]	gi|357160796|ref|XM_003578831.1|	264	4e-67	PREDICTED: Brachypodium distachyon G-type lectin S-receptor-like serine/threonine-protein kinase SD2-5-like, transcript variant 2 (LOC100837328), mRNA	sp|Q8RWZ5|SD25_ARATH	103	6e-22	G-type lectin S-receptor-like serine/threonine-protein kinase SD2-5 OS=Arabidopsis thaliana GN=SD25 PE=1 SV=1	--	--	--	--	--	K00924	1e-14	80.5	ath:AT1G66150	[EC:2.7.1.-]	GO:0006468//protein phosphorylation	GO:0004674//protein serine/threonine kinase activity;GO:0000166//nucleotide binding	GO:0005886//plasma membrane
CL1051.Contig5_All	2585	1	6	gi|242082143|ref|XP_002445840.1|	139	3e-31	hypothetical protein SORBIDRAFT_07g026780 [Sorghum bicolor] >gi|241942190|gb|EES15335.1| hypothetical protein SORBIDRAFT_07g026780 [Sorghum bicolor]	gi|357143585|ref|XM_003572925.1|	121	4e-24	PREDICTED: Brachypodium distachyon G-type lectin S-receptor-like serine/threonine-protein kinase SD2-5-like (LOC100828304), mRNA	sp|Q39688|EP1G_DAUCA	117	4e-26	Epidermis-specific secreted glycoprotein EP1 OS=Daucus carota GN=EP1 PE=1 SV=1	--	--	--	--	--	K12826	2e-06	53.5	zma:100273898	splicing factor 3A subunit 2	GO:0048544//recognition of pollen;GO:0006468//protein phosphorylation	GO:0005524//ATP binding;GO:0004674//protein serine/threonine kinase activity	GO:0005886//plasma membrane;GO:0016021//integral to membrane
CL1051.Contig6_All	2524	0	2	gi|242082143|ref|XP_002445840.1|	139	3e-31	hypothetical protein SORBIDRAFT_07g026780 [Sorghum bicolor] >gi|241942190|gb|EES15335.1| hypothetical protein SORBIDRAFT_07g026780 [Sorghum bicolor]	gi|357143585|ref|XM_003572925.1|	121	4e-24	PREDICTED: Brachypodium distachyon G-type lectin S-receptor-like serine/threonine-protein kinase SD2-5-like (LOC100828304), mRNA	sp|Q39688|EP1G_DAUCA	117	4e-26	Epidermis-specific secreted glycoprotein EP1 OS=Daucus carota GN=EP1 PE=1 SV=1	--	--	--	--	--	K12826	2e-06	53.5	zma:100273898	splicing factor 3A subunit 2	GO:0048544//recognition of pollen;GO:0006468//protein phosphorylation	GO:0005524//ATP binding;GO:0004674//protein serine/threonine kinase activity	GO:0005886//plasma membrane;GO:0016021//integral to membrane
CL1051.Contig7_All	2389	0	2	gi|242082143|ref|XP_002445840.1|	139	3e-31	hypothetical protein SORBIDRAFT_07g026780 [Sorghum bicolor] >gi|241942190|gb|EES15335.1| hypothetical protein SORBIDRAFT_07g026780 [Sorghum bicolor]	gi|70663979|emb|AL662999.4|	99.6	1e-17	Oryza sativa genomic DNA, chromosome 4, BAC clone: OSJNBb0018A10, complete sequence	sp|O65238|Y5537_ARATH	98.2	2e-20	G-type lectin S-receptor-like serine/threonine-protein kinase At5g35370 OS=Arabidopsis thaliana GN=At5g35370 PE=2 SV=2	--	--	--	--	--	K12826	2e-06	53.5	zma:100273898	splicing factor 3A subunit 2	GO:0006468//protein phosphorylation	GO:0004674//protein serine/threonine kinase activity;GO:0000166//nucleotide binding	GO:0005886//plasma membrane
CL1051.Contig8_All	2450	0	6	gi|242082143|ref|XP_002445840.1|	139	3e-31	hypothetical protein SORBIDRAFT_07g026780 [Sorghum bicolor] >gi|241942190|gb|EES15335.1| hypothetical protein SORBIDRAFT_07g026780 [Sorghum bicolor]	gi|70663979|emb|AL662999.4|	99.6	1e-17	Oryza sativa genomic DNA, chromosome 4, BAC clone: OSJNBb0018A10, complete sequence	sp|O65238|Y5537_ARATH	97.8	3e-20	G-type lectin S-receptor-like serine/threonine-protein kinase At5g35370 OS=Arabidopsis thaliana GN=At5g35370 PE=2 SV=2	--	--	--	--	--	K12826	2e-06	53.5	zma:100273898	splicing factor 3A subunit 2	GO:0006468//protein phosphorylation	GO:0004674//protein serine/threonine kinase activity;GO:0000166//nucleotide binding	GO:0005886//plasma membrane
CL1052.Contig1_All	743	18	12	gi|242058033|ref|XP_002458162.1|	431.4	6e-120	hypothetical protein SORBIDRAFT_03g028020 [Sorghum bicolor] >gi|241930137|gb|EES03282.1| hypothetical protein SORBIDRAFT_03g028020 [Sorghum bicolor]	gi|226509425|ref|NM_001156496.1|	577	1e-162	Zea mays LOC100283595 (pco114043), mRNA >gi|195635792|gb|EU965247.1| Zea mays clone 284789 auxin-induced protein PCNT115 mRNA, complete cds	sp|C6TBN2|AKR1_SOYBN	323	8e-89	Probable aldo-keto reductase 1 OS=Glycine max GN=AKR1 PE=2 SV=1	DR2261	215	7e-56	COG0667	Predicted oxidoreductases (related to aryl-alcohol dehydrogenases)	K05275	4e-32	136	zma:100272747	pyridoxine 4-dehydrogenase [EC:1.1.1.65]	-	-	-
CL1052.Contig2_All	1167	14	14	gi|226509426|ref|NP_001149968.1|	528.5	8e-149	LOC100283595 [Zea mays] >gi|195635793|gb|ACG37365.1| auxin-induced protein PCNT115 [Zea mays]	gi|21209036|gb|AY105958.1|	1396	0	Zea mays PCO114043 mRNA sequence	sp|C6TBN2|AKR1_SOYBN	400	1e-111	Probable aldo-keto reductase 1 OS=Glycine max GN=AKR1 PE=2 SV=1	DR2261	244	2e-64	COG0667	Predicted oxidoreductases (related to aryl-alcohol dehydrogenases)	K05275	1e-32	138	zma:100272747	pyridoxine 4-dehydrogenase [EC:1.1.1.65]	-	-	-
CL1052.Contig3_All	1268	4	1	gi|413950635|gb|AFW83284.1|	137.9	2e-143	putative oxidoreductase, aldo/keto reductase family protein [Zea mays]	gi|21209036|gb|AY105958.1|	1045	0	Zea mays PCO114043 mRNA sequence	sp|C6TBN2|AKR1_SOYBN	308	1e-106	Probable aldo-keto reductase 1 OS=Glycine max GN=AKR1 PE=2 SV=1	DR2261	181	1e-59	COG0667	Predicted oxidoreductases (related to aryl-alcohol dehydrogenases)	K05275	1e-26	119	zma:100272747	pyridoxine 4-dehydrogenase [EC:1.1.1.65]	-	-	-
CL1052.Contig4_All	1590	26	29	gi|226509426|ref|NP_001149968.1|	278.1	0	LOC100283595 [Zea mays] >gi|195635793|gb|ACG37365.1| auxin-induced protein PCNT115 [Zea mays]	gi|21209036|gb|AY105958.1|	1045	0	Zea mays PCO114043 mRNA sequence	sp|C6TBN2|AKR1_SOYBN	308	8e-138	Probable aldo-keto reductase 1 OS=Glycine max GN=AKR1 PE=2 SV=1	AGc447	175	3e-76	COG0667	Predicted oxidoreductases (related to aryl-alcohol dehydrogenases)	K05275	1e-34	119	zma:100272747	pyridoxine 4-dehydrogenase [EC:1.1.1.65]	-	-	-
CL1052.Contig5_All	1489	59	40	gi|226509426|ref|NP_001149968.1|	666	0	LOC100283595 [Zea mays] >gi|195635793|gb|ACG37365.1| auxin-induced protein PCNT115 [Zea mays]	gi|226509425|ref|NM_001156496.1|	1760	0	Zea mays LOC100283595 (pco114043), mRNA >gi|195635792|gb|EU965247.1| Zea mays clone 284789 auxin-induced protein PCNT115 mRNA, complete cds	sp|C6TBN2|AKR1_SOYBN	504	7e-143	Probable aldo-keto reductase 1 OS=Glycine max GN=AKR1 PE=2 SV=1	AGc447	301	3e-81	COG0667	Predicted oxidoreductases (related to aryl-alcohol dehydrogenases)	K05275	3e-39	161	zma:100272747	pyridoxine 4-dehydrogenase [EC:1.1.1.65]	-	-	-
CL1052.Contig6_All	402	171	211	gi|242058037|ref|XP_002458164.1|	266.9	6e-71	hypothetical protein SORBIDRAFT_03g028050 [Sorghum bicolor] >gi|241930139|gb|EES03284.1| hypothetical protein SORBIDRAFT_03g028050 [Sorghum bicolor]	gi|195621057|gb|EU960241.1|	599	1e-169	Zea mays clone 222817 auxin-induced protein PCNT115 mRNA, complete cds	sp|C6TBN2|AKR1_SOYBN	220	2e-58	Probable aldo-keto reductase 1 OS=Glycine max GN=AKR1 PE=2 SV=1	DR2261	149	1e-36	COG0667	Predicted oxidoreductases (related to aryl-alcohol dehydrogenases)	K05275	1e-21	99.4	zma:100272747	pyridoxine 4-dehydrogenase [EC:1.1.1.65]	GO:0055114//oxidation-reduction process	GO:0016491//oxidoreductase activity	-
CL1053.Contig1_All	848	560	630	gi|212722264|ref|NP_001132360.1|	281.6	1e-74	40S ribosomal protein S12 isoform 1 [Zea mays] >gi|195630669|gb|ACG36641.1| 40S ribosomal protein S12 [Zea mays] >gi|414588895|tpg|DAA39466.1| TPA: 40S ribosomal protein S12 isoform 1 [Zea mays] >gi|414588896|tpg|DAA39467.1| TPA: 40S ribosomal protein S12 isoform 2 [Zea mays]	gi|226505141|ref|NM_001155786.1|	975	0	Zea mays ribosomal proteinS12 (homolog) (rps12), mRNA >gi|195625841|gb|EU962633.1| Zea mays clone 244317 40S ribosomal protein S12 mRNA, complete cds	sp|Q9XHS0|RS12_HORVU	259	1e-69	40S ribosomal protein S12 OS=Hordeum vulgare GN=RPS12 PE=2 SV=1	SPCC962.04	139	5e-33	COG1358	Ribosomal protein HS6-type (S12/L30/L7a)	K02951	9e-76	281	zma:100193804	small subunit ribosomal protein S12e	GO:0006412//translation;GO:0055114//oxidation-reduction process	GO:0016491//oxidoreductase activity;GO:0003735//structural constituent of ribosome	GO:0022627//cytosolic small ribosomal subunit;GO:0016021//integral to membrane;GO:0005739//mitochondrion
CL1053.Contig2_All	862	197	305	gi|212722264|ref|NP_001132360.1|	277.3	2e-73	40S ribosomal protein S12 isoform 1 [Zea mays] >gi|195630669|gb|ACG36641.1| 40S ribosomal protein S12 [Zea mays] >gi|414588895|tpg|DAA39466.1| TPA: 40S ribosomal protein S12 isoform 1 [Zea mays] >gi|414588896|tpg|DAA39467.1| TPA: 40S ribosomal protein S12 isoform 2 [Zea mays]	gi|226505141|ref|NM_001155786.1|	662	0	Zea mays ribosomal proteinS12 (homolog) (rps12), mRNA >gi|195625841|gb|EU962633.1| Zea mays clone 244317 40S ribosomal protein S12 mRNA, complete cds	sp|Q9XHS0|RS12_HORVU	258	4e-69	40S ribosomal protein S12 OS=Hordeum vulgare GN=RPS12 PE=2 SV=1	SPCC962.04	139	5e-33	COG1358	Ribosomal protein HS6-type (S12/L30/L7a)	K02951	2e-74	277	zma:100193804	small subunit ribosomal protein S12e	GO:0006412//translation;GO:0055114//oxidation-reduction process	GO:0016491//oxidoreductase activity;GO:0003735//structural constituent of ribosome	GO:0022627//cytosolic small ribosomal subunit;GO:0016021//integral to membrane;GO:0005739//mitochondrion
CL1053.Contig3_All	549	263	293	gi|34393397|dbj|BAC82908.1|	229.9	1e-59	putative ribosomal protein S12 [Oryza sativa Japonica Group] >gi|125599129|gb|EAZ38705.1| hypothetical protein OsJ_23105 [Oryza sativa Japonica Group] >gi|215765075|dbj|BAG86772.1| unnamed protein product [Oryza sativa Japonica Group] >gi|215768355|dbj|BAH00584.1| unnamed protein product [Oryza sativa Japonica Group]	gi|77816967|gb|DQ244291.1|	690	0	Zea mays clone 4281 mRNA sequence	sp|Q9XHS0|RS12_HORVU	224	3e-59	40S ribosomal protein S12 OS=Hordeum vulgare GN=RPS12 PE=2 SV=1	SPCC962.04	134	1e-31	COG1358	Ribosomal protein HS6-type (S12/L30/L7a)	K02951	1e-60	229	zma:100193804	small subunit ribosomal protein S12e	GO:0006412//translation;GO:0055114//oxidation-reduction process	GO:0016491//oxidoreductase activity;GO:0003735//structural constituent of ribosome	GO:0022627//cytosolic small ribosomal subunit;GO:0016021//integral to membrane;GO:0005739//mitochondrion
CL1054.Contig1_All	413	14	11	--	--	--	--	gi|31560114|gb|AC145127.1|	147	1e-32	Oryza sativa Japonica Group chromosome 10 clone Pseudo10p0.0-10p4.4, complete sequence	--	--	--	--	--	--	--	--	--	--	--	--	--	--	-	-	-
CL1055.Contig10_All	1510	19	37	gi|357117356|ref|XP_003560436.1|	58.2	5e-29	PREDICTED: hydroxycinnamoyl-Coenzyme A shikimate/quinate hydroxycinnamoyltransferase-like [Brachypodium distachyon]	gi|195652268|gb|EU973484.1|	278	2e-71	Zea mays clone 399558 mRNA sequence	sp|Q9FI78|HST_ARATH	70.9	2e-13	Shikimate O-hydroxycinnamoyltransferase OS=Arabidopsis thaliana GN=HST PE=2 SV=1	--	--	--	--	--	K03163	4e-14	77.8	zma:100191474	DNA topoisomerase I [EC:5.99.1.2]	-	GO:0016740//transferase activity	-
CL1055.Contig1_All	1584	11	20	gi|357117356|ref|XP_003560436.1|	58.5	4e-29	PREDICTED: hydroxycinnamoyl-Coenzyme A shikimate/quinate hydroxycinnamoyltransferase-like [Brachypodium distachyon]	gi|195652268|gb|EU973484.1|	278	2e-71	Zea mays clone 399558 mRNA sequence	sp|Q9FI78|HST_ARATH	70.9	2e-14	Shikimate O-hydroxycinnamoyltransferase OS=Arabidopsis thaliana GN=HST PE=2 SV=1	--	--	--	--	--	K13065	6e-15	70.1	pop:POPTR_554899	shikimate O-hydroxycinnamoyltransferase [EC:2.3.1.133]	-	GO:0016740//transferase activity	-
CL1055.Contig2_All	1666	11	20	gi|357117356|ref|XP_003560436.1|	58.5	4e-29	PREDICTED: hydroxycinnamoyl-Coenzyme A shikimate/quinate hydroxycinnamoyltransferase-like [Brachypodium distachyon]	gi|195652268|gb|EU973484.1|	278	2e-71	Zea mays clone 399558 mRNA sequence	sp|Q9FI78|HST_ARATH	70.9	3e-14	Shikimate O-hydroxycinnamoyltransferase OS=Arabidopsis thaliana GN=HST PE=2 SV=1	--	--	--	--	--	K13065	7e-15	70.1	pop:POPTR_554899	shikimate O-hydroxycinnamoyltransferase [EC:2.3.1.133]	-	GO:0016740//transferase activity	-
CL1055.Contig3_All	1297	25	54	gi|357117356|ref|XP_003560436.1|	58.5	3e-29	PREDICTED: hydroxycinnamoyl-Coenzyme A shikimate/quinate hydroxycinnamoyltransferase-like [Brachypodium distachyon]	gi|195652268|gb|EU973484.1|	278	1e-71	Zea mays clone 399558 mRNA sequence	sp|Q9FI78|HST_ARATH	70.9	2e-14	Shikimate O-hydroxycinnamoyltransferase OS=Arabidopsis thaliana GN=HST PE=2 SV=1	--	--	--	--	--	K13065	5e-15	70.1	pop:POPTR_554899	shikimate O-hydroxycinnamoyltransferase [EC:2.3.1.133]	-	GO:0016740//transferase activity	-
CL1055.Contig4_All	1593	13	27	gi|357117356|ref|XP_003560436.1|	51.6	4e-27	PREDICTED: hydroxycinnamoyl-Coenzyme A shikimate/quinate hydroxycinnamoyltransferase-like [Brachypodium distachyon]	gi|195652268|gb|EU973484.1|	276	7e-71	Zea mays clone 399558 mRNA sequence	sp|Q9FI78|HST_ARATH	70.9	2e-12	Shikimate O-hydroxycinnamoyltransferase OS=Arabidopsis thaliana GN=HST PE=2 SV=1	--	--	--	--	--	K12621	3e-14	78.6	bdi:100843890	U6 snRNA-associated Sm-like protein LSm2	GO:0000398//mRNA splicing, via spliceosome	GO:0003723//RNA binding;GO:0016740//transferase activity	GO:0005688//U6 snRNP;GO:1990726;GO:0046540//U4/U6 x U5 tri-snRNP complex;GO:0071011//precatalytic spliceosome;GO:0000932//cytoplasmic mRNA processing body;GO:0005829//cytosol;GO:0071013//catalytic step 2 spliceosome
CL1055.Contig5_All	1883	15	17	gi|357117356|ref|XP_003560436.1|	58.5	5e-29	PREDICTED: hydroxycinnamoyl-Coenzyme A shikimate/quinate hydroxycinnamoyltransferase-like [Brachypodium distachyon]	gi|195652268|gb|EU973484.1|	278	2e-71	Zea mays clone 399558 mRNA sequence	sp|Q9FI78|HST_ARATH	70.9	3e-14	Shikimate O-hydroxycinnamoyltransferase OS=Arabidopsis thaliana GN=HST PE=2 SV=1	--	--	--	--	--	K13065	8e-15	70.1	pop:POPTR_554899	shikimate O-hydroxycinnamoyltransferase [EC:2.3.1.133]	-	GO:0016740//transferase activity	-
CL1055.Contig6_All	1511	14	31	gi|357117356|ref|XP_003560436.1|	51.6	4e-27	PREDICTED: hydroxycinnamoyl-Coenzyme A shikimate/quinate hydroxycinnamoyltransferase-like [Brachypodium distachyon]	gi|195652268|gb|EU973484.1|	276	6e-71	Zea mays clone 399558 mRNA sequence	sp|Q9FI78|HST_ARATH	70.9	2e-12	Shikimate O-hydroxycinnamoyltransferase OS=Arabidopsis thaliana GN=HST PE=2 SV=1	--	--	--	--	--	K03163	4e-14	77.8	zma:100191474	DNA topoisomerase I [EC:5.99.1.2]	GO:0006265//DNA topological change	GO:0003917//DNA topoisomerase type I activity;GO:0003918//DNA topoisomerase (ATP-hydrolyzing) activity;GO:0003677//DNA binding;GO:0016740//transferase activity	GO:0005694//chromosome
CL1055.Contig7_All	1810	22	35	gi|357117356|ref|XP_003560436.1|	51.6	5e-27	PREDICTED: hydroxycinnamoyl-Coenzyme A shikimate/quinate hydroxycinnamoyltransferase-like [Brachypodium distachyon]	gi|195652268|gb|EU973484.1|	276	8e-71	Zea mays clone 399558 mRNA sequence	sp|Q9FI78|HST_ARATH	70.9	2e-12	Shikimate O-hydroxycinnamoyltransferase OS=Arabidopsis thaliana GN=HST PE=2 SV=1	--	--	--	--	--	K12621	9e-14	77	bdi:100843890	U6 snRNA-associated Sm-like protein LSm2	-	GO:0016740//transferase activity	-
CL1055.Contig8_All	1298	20	29	gi|357117356|ref|XP_003560436.1|	58.2	4e-29	PREDICTED: hydroxycinnamoyl-Coenzyme A shikimate/quinate hydroxycinnamoyltransferase-like [Brachypodium distachyon]	gi|195652268|gb|EU973484.1|	278	1e-71	Zea mays clone 399558 mRNA sequence	sp|Q9FI78|HST_ARATH	70.9	2e-13	Shikimate O-hydroxycinnamoyltransferase OS=Arabidopsis thaliana GN=HST PE=2 SV=1	--	--	--	--	--	K13065	4e-14	71.6	pop:POPTR_784746	shikimate O-hydroxycinnamoyltransferase [EC:2.3.1.133]	-	GO:0016740//transferase activity	-
CL1055.Contig9_All	1446	31	63	gi|357117356|ref|XP_003560436.1|	57.4	8e-29	PREDICTED: hydroxycinnamoyl-Coenzyme A shikimate/quinate hydroxycinnamoyltransferase-like [Brachypodium distachyon]	gi|195652268|gb|EU973484.1|	278	2e-71	Zea mays clone 399558 mRNA sequence	sp|Q9FI78|HST_ARATH	70.9	2e-12	Shikimate O-hydroxycinnamoyltransferase OS=Arabidopsis thaliana GN=HST PE=2 SV=1	Rv2839c	52.8	2e-06	COG0532	Translation initiation factor 2 (IF-2; GTPase)	K03163	4e-14	77.8	zma:100191474	DNA topoisomerase I [EC:5.99.1.2]	-	GO:0016740//transferase activity	-
CL1056.Contig10_All	594	11	15	--	--	--	--	--	--	--	--	--	--	--	--	--	--	--	--	--	--	--	--	--	--	-	-	-
CL1056.Contig11_All	1916	3	4	gi|22831274|dbj|BAC16129.1|	75.5	3e-12	unknown protein [Oryza sativa Japonica Group] >gi|125559451|gb|EAZ04987.1| hypothetical protein OsI_27168 [Oryza sativa Indica Group] >gi|125601363|gb|EAZ40939.1| hypothetical protein OsJ_25421 [Oryza sativa Japonica Group] >gi|215768809|dbj|BAH01038.1| unnamed protein product [Oryza sativa Japonica Group]	gi|242388028|emb|FP094688.1|	115	2e-22	Phyllostachys edulis cDNA clone: bphylf044f13, full insert sequence	--	--	--	--	--	--	--	--	--	--	--	--	--	--	-	-	GO:0016021//integral to membrane;GO:0005739//mitochondrion;GO:0009706//chloroplast inner membrane
CL1056.Contig12_All	1634	0	0	gi|22831274|dbj|BAC16129.1|	74.3	6e-12	unknown protein [Oryza sativa Japonica Group] >gi|125559451|gb|EAZ04987.1| hypothetical protein OsI_27168 [Oryza sativa Indica Group] >gi|125601363|gb|EAZ40939.1| hypothetical protein OsJ_25421 [Oryza sativa Japonica Group] >gi|215768809|dbj|BAH01038.1| unnamed protein product [Oryza sativa Japonica Group]	gi|242388028|emb|FP094688.1|	111	2e-21	Phyllostachys edulis cDNA clone: bphylf044f13, full insert sequence	--	--	--	--	--	--	--	--	--	--	--	--	--	--	-	-	GO:0016021//integral to membrane;GO:0005739//mitochondrion;GO:0009706//chloroplast inner membrane
CL1056.Contig1_All	3602	0	5	gi|22831274|dbj|BAC16129.1|	74.3	1e-11	unknown protein [Oryza sativa Japonica Group] >gi|125559451|gb|EAZ04987.1| hypothetical protein OsI_27168 [Oryza sativa Indica Group] >gi|125601363|gb|EAZ40939.1| hypothetical protein OsJ_25421 [Oryza sativa Japonica Group] >gi|215768809|dbj|BAH01038.1| unnamed protein product [Oryza sativa Japonica Group]	gi|242388028|emb|FP094688.1|	113	1e-21	Phyllostachys edulis cDNA clone: bphylf044f13, full insert sequence	--	--	--	--	--	--	--	--	--	--	--	--	--	--	-	-	GO:0016021//integral to membrane;GO:0005739//mitochondrion;GO:0009706//chloroplast inner membrane
CL1056.Contig2_All	2892	4	11	gi|22831274|dbj|BAC16129.1|	75.5	6e-12	unknown protein [Oryza sativa Japonica Group] >gi|125559451|gb|EAZ04987.1| hypothetical protein OsI_27168 [Oryza sativa Indica Group] >gi|125601363|gb|EAZ40939.1| hypothetical protein OsJ_25421 [Oryza sativa Japonica Group] >gi|215768809|dbj|BAH01038.1| unnamed protein product [Oryza sativa Japonica Group]	gi|242388028|emb|FP094688.1|	117	7e-23	Phyllostachys edulis cDNA clone: bphylf044f13, full insert sequence	--	--	--	--	--	--	--	--	--	--	--	--	--	--	-	-	GO:0016021//integral to membrane;GO:0005739//mitochondrion;GO:0009706//chloroplast inner membrane
CL1056.Contig3_All	3864	1	6	gi|22831274|dbj|BAC16129.1|	75.5	8e-12	unknown protein [Oryza sativa Japonica Group] >gi|125559451|gb|EAZ04987.1| hypothetical protein OsI_27168 [Oryza sativa Indica Group] >gi|125601363|gb|EAZ40939.1| hypothetical protein OsJ_25421 [Oryza sativa Japonica Group] >gi|215768809|dbj|BAH01038.1| unnamed protein product [Oryza sativa Japonica Group]	gi|242388028|emb|FP094688.1|	117	9e-23	Phyllostachys edulis cDNA clone: bphylf044f13, full insert sequence	--	--	--	--	--	--	--	--	--	--	--	--	--	--	-	-	GO:0016021//integral to membrane;GO:0005739//mitochondrion;GO:0009706//chloroplast inner membrane
CL1056.Contig4_All	1331	0	11	gi|22831274|dbj|BAC16129.1|	74.3	5e-12	unknown protein [Oryza sativa Japonica Group] >gi|125559451|gb|EAZ04987.1| hypothetical protein OsI_27168 [Oryza sativa Indica Group] >gi|125601363|gb|EAZ40939.1| hypothetical protein OsJ_25421 [Oryza sativa Japonica Group] >gi|215768809|dbj|BAH01038.1| unnamed protein product [Oryza sativa Japonica Group]	gi|242388028|emb|FP094688.1|	111	2e-21	Phyllostachys edulis cDNA clone: bphylf044f13, full insert sequence	--	--	--	--	--	--	--	--	--	--	--	--	--	--	-	-	GO:0016021//integral to membrane;GO:0005739//mitochondrion;GO:0009706//chloroplast inner membrane
CL1056.Contig5_All	2570	14	19	gi|22831274|dbj|BAC16129.1|	74.3	1e-11	unknown protein [Oryza sativa Japonica Group] >gi|125559451|gb|EAZ04987.1| hypothetical protein OsI_27168 [Oryza sativa Indica Group] >gi|125601363|gb|EAZ40939.1| hypothetical protein OsJ_25421 [Oryza sativa Japonica Group] >gi|215768809|dbj|BAH01038.1| unnamed protein product [Oryza sativa Japonica Group]	gi|242388028|emb|FP094688.1|	111	4e-21	Phyllostachys edulis cDNA clone: bphylf044f13, full insert sequence	--	--	--	--	--	--	--	--	--	--	--	--	--	--	-	-	GO:0016021//integral to membrane;GO:0005739//mitochondrion;GO:0009706//chloroplast inner membrane
CL1056.Contig6_All	3148	1	7	gi|22831274|dbj|BAC16129.1|	74.3	1e-11	unknown protein [Oryza sativa Japonica Group] >gi|125559451|gb|EAZ04987.1| hypothetical protein OsI_27168 [Oryza sativa Indica Group] >gi|125601363|gb|EAZ40939.1| hypothetical protein OsJ_25421 [Oryza sativa Japonica Group] >gi|215768809|dbj|BAH01038.1| unnamed protein product [Oryza sativa Japonica Group]	gi|242388028|emb|FP094688.1|	113	1e-21	Phyllostachys edulis cDNA clone: bphylf044f13, full insert sequence	--	--	--	--	--	--	--	--	--	--	--	--	--	--	-	-	GO:0016021//integral to membrane;GO:0005739//mitochondrion;GO:0009706//chloroplast inner membrane
CL1056.Contig7_All	2067	0	6	gi|22831274|dbj|BAC16129.1|	75.5	4e-12	unknown protein [Oryza sativa Japonica Group] >gi|125559451|gb|EAZ04987.1| hypothetical protein OsI_27168 [Oryza sativa Indica Group] >gi|125601363|gb|EAZ40939.1| hypothetical protein OsJ_25421 [Oryza sativa Japonica Group] >gi|215768809|dbj|BAH01038.1| unnamed protein product [Oryza sativa Japonica Group]	gi|242388028|emb|FP094688.1|	115	2e-22	Phyllostachys edulis cDNA clone: bphylf044f13, full insert sequence	--	--	--	--	--	--	--	--	--	--	--	--	--	--	-	-	GO:0016021//integral to membrane;GO:0005739//mitochondrion;GO:0009706//chloroplast inner membrane
CL1056.Contig8_All	507	3	2	--	--	--	--	--	--	--	--	--	--	--	--	--	--	--	--	--	--	--	--	--	--	-	-	-
CL1056.Contig9_All	1095	0	6	gi|22831274|dbj|BAC16129.1|	75.5	1e-12	unknown protein [Oryza sativa Japonica Group] >gi|125559451|gb|EAZ04987.1| hypothetical protein OsI_27168 [Oryza sativa Indica Group] >gi|125601363|gb|EAZ40939.1| hypothetical protein OsJ_25421 [Oryza sativa Japonica Group] >gi|215768809|dbj|BAH01038.1| unnamed protein product [Oryza sativa Japonica Group]	gi|242388028|emb|FP094688.1|	115	1e-22	Phyllostachys edulis cDNA clone: bphylf044f13, full insert sequence	--	--	--	--	--	--	--	--	--	--	--	--	--	--	-	-	GO:0016021//integral to membrane;GO:0005739//mitochondrion;GO:0009706//chloroplast inner membrane
CL1057.Contig1_All	326	18	16	gi|242072204|ref|XP_002446038.1|	228	3e-59	hypothetical protein SORBIDRAFT_06g000800 [Sorghum bicolor] >gi|241937221|gb|EES10366.1| hypothetical protein SORBIDRAFT_06g000800 [Sorghum bicolor]	gi|21215914|gb|AY111324.1|	260	8e-67	Zea mays CL35052_1 mRNA sequence	--	--	--	--	--	--	--	--	--	--	--	--	--	--	GO:0055114//oxidation-reduction process;GO:0045492//xylan biosynthetic process;GO:0050832//defense response to fungus;GO:0009737//response to abscisic acid stimulus;GO:0009834//secondary cell wall biogenesis	GO:0016491//oxidoreductase activity;GO:0016413//O-acetyltransferase activity	GO:0016021//integral to membrane;GO:0000139//Golgi membrane;GO:0016023//cytoplasmic membrane-bounded vesicle;GO:0009507//chloroplast;GO:0005783//endoplasmic reticulum
CL1057.Contig2_All	529	3	1	gi|242072204|ref|XP_002446038.1|	97.1	1e-19	hypothetical protein SORBIDRAFT_06g000800 [Sorghum bicolor] >gi|241937221|gb|EES10366.1| hypothetical protein SORBIDRAFT_06g000800 [Sorghum bicolor]	gi|21215914|gb|AY111324.1|	208	4e-51	Zea mays CL35052_1 mRNA sequence	--	--	--	--	--	--	--	--	--	--	--	--	--	--	GO:0055114//oxidation-reduction process;GO:0045492//xylan biosynthetic process;GO:0050832//defense response to fungus;GO:0009737//response to abscisic acid stimulus;GO:0009834//secondary cell wall biogenesis	GO:0016491//oxidoreductase activity;GO:0016413//O-acetyltransferase activity	GO:0016021//integral to membrane;GO:0000139//Golgi membrane;GO:0016023//cytoplasmic membrane-bounded vesicle;GO:0009507//chloroplast;GO:0005783//endoplasmic reticulum
CL1057.Contig3_All	1659	123	128	gi|242088987|ref|XP_002440326.1|	840.9	0	hypothetical protein SORBIDRAFT_09g029750 [Sorghum bicolor] >gi|241945611|gb|EES18756.1| hypothetical protein SORBIDRAFT_09g029750 [Sorghum bicolor]	gi|297604973|ref|NM_001062971.2|	1344	0	Oryza sativa Japonica Group Os05g0582100 (Os05g0582100) mRNA, partial cds	--	--	--	--	--	--	--	--	--	--	--	--	--	--	GO:0055114//oxidation-reduction process;GO:0045492//xylan biosynthetic process;GO:0009834//secondary cell wall biogenesis	GO:0016491//oxidoreductase activity;GO:0016413//O-acetyltransferase activity	GO:0016021//integral to membrane;GO:0000139//Golgi membrane;GO:0016023//cytoplasmic membrane-bounded vesicle;GO:0009507//chloroplast
CL1057.Contig4_All	1675	20	41	gi|242088987|ref|XP_002440326.1|	840.9	0	hypothetical protein SORBIDRAFT_09g029750 [Sorghum bicolor] >gi|241945611|gb|EES18756.1| hypothetical protein SORBIDRAFT_09g029750 [Sorghum bicolor]	gi|297604973|ref|NM_001062971.2|	1342	0	Oryza sativa Japonica Group Os05g0582100 (Os05g0582100) mRNA, partial cds	--	--	--	--	--	--	--	--	--	--	--	--	--	--	GO:0055114//oxidation-reduction process;GO:0045492//xylan biosynthetic process;GO:0009834//secondary cell wall biogenesis	GO:0016491//oxidoreductase activity;GO:0016413//O-acetyltransferase activity	GO:0016021//integral to membrane;GO:0000139//Golgi membrane;GO:0016023//cytoplasmic membrane-bounded vesicle;GO:0009507//chloroplast
CL1057.Contig5_All	609	8	11	gi|242072204|ref|XP_002446038.1|	97.1	2e-19	hypothetical protein SORBIDRAFT_06g000800 [Sorghum bicolor] >gi|241937221|gb|EES10366.1| hypothetical protein SORBIDRAFT_06g000800 [Sorghum bicolor]	gi|21215914|gb|AY111324.1|	208	5e-51	Zea mays CL35052_1 mRNA sequence	--	--	--	--	--	--	--	--	--	--	--	--	--	--	GO:0050896//response to stimulus;GO:0055114//oxidation-reduction process;GO:0045492//xylan biosynthetic process;GO:0009834//secondary cell wall biogenesis	GO:0016491//oxidoreductase activity;GO:0016413//O-acetyltransferase activity	GO:0016021//integral to membrane;GO:0000139//Golgi membrane;GO:0009507//chloroplast
CL1058.Contig1_All	207	2	3	--	--	--	--	--	--	--	--	--	--	--	--	--	--	--	--	--	--	--	--	--	--	-	-	-
CL1058.Contig2_All	1196	4	12	gi|242034747|ref|XP_002464768.1|	57.8	4e-07	hypothetical protein SORBIDRAFT_01g026500 [Sorghum bicolor] >gi|241918622|gb|EER91766.1| hypothetical protein SORBIDRAFT_01g026500 [Sorghum bicolor]	--	--	--	--	sp|Q9FPQ6|GP1_CHLRE	44.3	5e-07	Vegetative cell wall protein gp1 OS=Chlamydomonas reinhardtii GN=GP1 PE=2 SV=1	--	--	--	--	--	--	--	--	--	--	-	-	-
CL1058.Contig3_All	742	7	21	--	--	--	--	--	--	--	--	--	--	--	--	--	--	--	--	--	--	--	--	--	--	-	-	-
CL1058.Contig4_All	813	21	39	--	--	--	--	--	--	--	--	--	--	--	--	--	--	--	--	--	--	--	--	--	--	-	-	-
CL1059.Contig1_All	1081	9	24	gi|242073266|ref|XP_002446569.1|	277.3	3e-73	hypothetical protein SORBIDRAFT_06g018230 [Sorghum bicolor] >gi|241937752|gb|EES10897.1| hypothetical protein SORBIDRAFT_06g018230 [Sorghum bicolor]	gi|51860688|gb|AY644462.1|	765	0	Saccharum officinarum mitochondrial uncoupling protein 3 mRNA, complete cds; nuclear gene for mitochondrial product	sp|Q9XI74|PUMP3_ARATH	220	1e-57	Mitochondrial uncoupling protein 3 OS=Arabidopsis thaliana GN=PUMP3 PE=2 SV=1	--	--	--	--	--	K15112	2e-74	277	sbi:SORBI_06g018230	solute carrier family 25 (mitochondrial uncoupling protein), member 27	GO:0055085//transmembrane transport;GO:0006839//mitochondrial transport;GO:0006412//translation	GO:0003735//structural constituent of ribosome	GO:0016021//integral to membrane;GO:0031966//mitochondrial membrane
CL1059.Contig2_All	1163	64	97	gi|414586997|tpg|DAA37568.1|	548.9	6e-155	TPA: hypothetical protein ZEAMMB73_713493 [Zea mays]	gi|51860688|gb|AY644462.1|	1463	0	Saccharum officinarum mitochondrial uncoupling protein 3 mRNA, complete cds; nuclear gene for mitochondrial product	sp|Q9XI74|PUMP3_ARATH	362	3e-100	Mitochondrial uncoupling protein 3 OS=Arabidopsis thaliana GN=PUMP3 PE=2 SV=1	--	--	--	--	--	K15112	2e-146	517	sbi:SORBI_06g018230	solute carrier family 25 (mitochondrial uncoupling protein), member 27	GO:0055085//transmembrane transport;GO:0006839//mitochondrial transport;GO:0006412//translation	GO:0003735//structural constituent of ribosome	GO:0016021//integral to membrane;GO:0031966//mitochondrial membrane
CL1059.Contig3_All	859	1	9	gi|242073266|ref|XP_002446569.1|	397.9	1e-109	hypothetical protein SORBIDRAFT_06g018230 [Sorghum bicolor] >gi|241937752|gb|EES10897.1| hypothetical protein SORBIDRAFT_06g018230 [Sorghum bicolor]	gi|51860688|gb|AY644462.1|	1070	0	Saccharum officinarum mitochondrial uncoupling protein 3 mRNA, complete cds; nuclear gene for mitochondrial product	sp|Q9XI74|PUMP3_ARATH	288	2e-78	Mitochondrial uncoupling protein 3 OS=Arabidopsis thaliana GN=PUMP3 PE=2 SV=1	--	--	--	--	--	K15112	9e-111	397	sbi:SORBI_06g018230	solute carrier family 25 (mitochondrial uncoupling protein), member 27	GO:0055085//transmembrane transport;GO:0006839//mitochondrial transport;GO:0006412//translation	GO:0003735//structural constituent of ribosome	GO:0016021//integral to membrane;GO:0031966//mitochondrial membrane
CL106.Contig1_All	2198	0	2	gi|242084688|ref|XP_002442769.1|	813.1	0	hypothetical protein SORBIDRAFT_08g002530 [Sorghum bicolor] >gi|241943462|gb|EES16607.1| hypothetical protein SORBIDRAFT_08g002530 [Sorghum bicolor]	gi|195603097|gb|EU950743.1|	472	1e-130	Zea mays clone 619125 mRNA sequence	--	--	--	--	--	--	--	--	--	--	--	--	--	--	GO:0034968//histone lysine methylation;GO:0009791//post-embryonic development;GO:0048608//reproductive structure development	GO:0016740//transferase activity	-
CL106.Contig2_All	2164	0	9	gi|242084688|ref|XP_002442769.1|	811.6	0	hypothetical protein SORBIDRAFT_08g002530 [Sorghum bicolor] >gi|241943462|gb|EES16607.1| hypothetical protein SORBIDRAFT_08g002530 [Sorghum bicolor]	gi|195603097|gb|EU950743.1|	472	1e-130	Zea mays clone 619125 mRNA sequence	--	--	--	--	--	--	--	--	--	--	--	--	--	--	GO:0034968//histone lysine methylation;GO:0009791//post-embryonic development;GO:0048608//reproductive structure development	GO:0016740//transferase activity	-
CL106.Contig3_All	2095	8	9	gi|357161607|ref|XP_003579145.1|	189.1	1e-154	PREDICTED: uncharacterized protein LOC100843412 [Brachypodium distachyon]	gi|195603097|gb|EU950743.1|	420	1e-114	Zea mays clone 619125 mRNA sequence	--	--	--	--	--	--	--	--	--	--	--	--	--	--	GO:0034968//histone lysine methylation;GO:0050789//regulation of biological process;GO:0009908//flower development	-	GO:0044424//intracellular part
CL106.Contig4_All	1054	1	1	gi|242084688|ref|XP_002442769.1|	280	4e-74	hypothetical protein SORBIDRAFT_08g002530 [Sorghum bicolor] >gi|241943462|gb|EES16607.1| hypothetical protein SORBIDRAFT_08g002530 [Sorghum bicolor]	gi|357161606|ref|XM_003579097.1|	115	1e-22	PREDICTED: Brachypodium distachyon uncharacterized LOC100843412 (LOC100843412), mRNA	--	--	--	--	--	--	--	--	--	--	--	--	--	--	GO:0034968//histone lysine methylation;GO:0050789//regulation of biological process;GO:0009908//flower development	GO:0008168//methyltransferase activity	GO:0044424//intracellular part
CL106.Contig5_All	456	4	0	--	--	--	--	--	--	--	--	--	--	--	--	--	--	--	--	--	--	--	--	--	--	-	-	-
CL1060.Contig10_All	1622	1	1	gi|323456001|gb|EGB11868.1|	55.5	3e-06	hypothetical protein AURANDRAFT_70670, partial [Aureococcus anophagefferens]	--	--	--	--	--	--	--	--	--	--	--	--	--	--	--	--	--	--	-	-	-
CL1060.Contig11_All	1642	0	1	gi|323456001|gb|EGB11868.1|	55.5	3e-06	hypothetical protein AURANDRAFT_70670, partial [Aureococcus anophagefferens]	--	--	--	--	--	--	--	--	--	--	--	--	--	--	--	--	--	--	-	-	-
CL1060.Contig12_All	1106	11	19	--	--	--	--	--	--	--	--	--	--	--	--	--	--	--	--	--	--	--	--	--	--	-	-	-
CL1060.Contig13_All	1794	1	1	--	--	--	--	--	--	--	--	--	--	--	--	--	--	--	--	--	--	--	--	--	--	-	-	-
CL1060.Contig14_All	1981	1	1	gi|323456001|gb|EGB11868.1|	55.5	4e-06	hypothetical protein AURANDRAFT_70670, partial [Aureococcus anophagefferens]	--	--	--	--	--	--	--	--	--	--	--	--	--	--	--	--	--	--	-	-	-
CL1060.Contig15_All	1455	1	3	--	--	--	--	--	--	--	--	--	--	--	--	--	--	--	--	--	--	--	--	--	--	-	-	-
CL1060.Contig16_All	2032	0	1	gi|323456001|gb|EGB11868.1|	55.5	4e-06	hypothetical protein AURANDRAFT_70670, partial [Aureococcus anophagefferens]	--	--	--	--	--	--	--	--	--	--	--	--	--	--	--	--	--	--	-	-	-
CL1060.Contig17_All	1960	0	1	gi|323456001|gb|EGB11868.1|	55.5	4e-06	hypothetical protein AURANDRAFT_70670, partial [Aureococcus anophagefferens]	--	--	--	--	--	--	--	--	--	--	--	--	--	--	--	--	--	--	-	-	-
CL1060.Contig18_All	2012	11	18	gi|323456001|gb|EGB11868.1|	55.5	4e-06	hypothetical protein AURANDRAFT_70670, partial [Aureococcus anophagefferens]	--	--	--	--	--	--	--	--	--	--	--	--	--	--	--	--	--	--	-	-	-
CL1060.Contig19_All	867	33	20	--	--	--	--	--	--	--	--	--	--	--	--	--	--	--	--	--	--	--	--	--	--	-	-	-
CL1060.Contig1_All	2336	1	1	gi|323456001|gb|EGB11868.1|	55.5	5e-06	hypothetical protein AURANDRAFT_70670, partial [Aureococcus anophagefferens]	--	--	--	--	--	--	--	--	--	--	--	--	--	--	--	--	--	--	-	-	-
CL1060.Contig20_All	2240	33	28	gi|323456001|gb|EGB11868.1|	55.5	4e-06	hypothetical protein AURANDRAFT_70670, partial [Aureococcus anophagefferens]	--	--	--	--	--	--	--	--	--	--	--	--	--	--	--	--	--	--	-	-	-
CL1060.Contig21_All	529	2	0	--	--	--	--	--	--	--	--	--	--	--	--	--	--	--	--	--	--	--	--	--	--	-	-	-
CL1060.Contig22_All	716	0	0	gi|323456001|gb|EGB11868.1|	55.5	9e-07	hypothetical protein AURANDRAFT_70670, partial [Aureococcus anophagefferens]	--	--	--	--	--	--	--	--	--	--	--	--	--	--	--	--	--	--	-	-	-
CL1060.Contig2_All	2149	11	9	--	--	--	--	--	--	--	--	--	--	--	--	--	--	--	--	--	--	--	--	--	--	-	-	-
CL1060.Contig3_All	847	2	0	--	--	--	--	--	--	--	--	--	--	--	--	--	--	--	--	--	--	--	--	--	--	-	-	-
CL1060.Contig4_All	1845	8	5	--	--	--	--	--	--	--	--	--	--	--	--	--	--	--	--	--	--	--	--	--	--	-	-	-
CL1060.Contig5_All	1773	0	1	--	--	--	--	--	--	--	--	--	--	--	--	--	--	--	--	--	--	--	--	--	--	-	-	-
CL1060.Contig6_All	1825	53	32	--	--	--	--	--	--	--	--	--	--	--	--	--	--	--	--	--	--	--	--	--	--	-	-	-
CL1060.Contig7_All	691	1	1	--	--	--	--	--	--	--	--	--	--	--	--	--	--	--	--	--	--	--	--	--	--	-	-	-
CL1060.Contig8_All	336	0	1	--	--	--	--	--	--	--	--	--	--	--	--	--	--	--	--	--	--	--	--	--	--	-	-	-
CL1060.Contig9_All	1435	1	1	--	--	--	--	--	--	--	--	--	--	--	--	--	--	--	--	--	--	--	--	--	--	-	-	-
CL1061.Contig1_All	1955	13	1	gi|242049946|ref|XP_002462717.1|	1239.2	0	hypothetical protein SORBIDRAFT_02g030820 [Sorghum bicolor] >gi|241926094|gb|EER99238.1| hypothetical protein SORBIDRAFT_02g030820 [Sorghum bicolor]	gi|357159593|ref|XM_003578448.1|	1957	0	PREDICTED: Brachypodium distachyon alpha-1,4-galacturonosyltransferase 1-like (LOC100823625), mRNA	sp|Q9LE59|GAUT1_ARATH	956	0	Polygalacturonate 4-alpha-galacturonosyltransferase OS=Arabidopsis thaliana GN=GAUT1 PE=1 SV=1	SP1765	58.9	3e-08	COG1442	Lipopolysaccharide biosynthesis proteins, LPS:glycosyltransferases	K13648	0	1239	sbi:SORBI_02g030820	alpha-1,4-galacturonosyltransferase [EC:2.4.1.43]	GO:0010289//homogalacturonan biosynthetic process	GO:0047262//polygalacturonate 4-alpha-galacturonosyltransferase activity	GO:0016021//integral to membrane;GO:0000139//Golgi membrane;GO:0005768//endosome;GO:0005802//trans-Golgi network
CL1061.Contig2_All	2245	41	46	gi|242049946|ref|XP_002462717.1|	1348.6	0	hypothetical protein SORBIDRAFT_02g030820 [Sorghum bicolor] >gi|241926094|gb|EER99238.1| hypothetical protein SORBIDRAFT_02g030820 [Sorghum bicolor]	gi|357159593|ref|XM_003578448.1|	1957	0	PREDICTED: Brachypodium distachyon alpha-1,4-galacturonosyltransferase 1-like (LOC100823625), mRNA	sp|Q9LE59|GAUT1_ARATH	967	0	Polygalacturonate 4-alpha-galacturonosyltransferase OS=Arabidopsis thaliana GN=GAUT1 PE=1 SV=1	SP1765	58.9	4e-08	COG1442	Lipopolysaccharide biosynthesis proteins, LPS:glycosyltransferases	K13648	0	1348	sbi:SORBI_02g030820	alpha-1,4-galacturonosyltransferase [EC:2.4.1.43]	GO:0010075//regulation of meristem growth;GO:0010289//homogalacturonan biosynthetic process	GO:0047262//polygalacturonate 4-alpha-galacturonosyltransferase activity	GO:0016021//integral to membrane;GO:0000139//Golgi membrane;GO:0005768//endosome;GO:0005802//trans-Golgi network
CL1061.Contig3_All	1272	92	73	gi|413933400|gb|AFW67951.1|	808.9	0	hypothetical protein ZEAMMB73_846223 [Zea mays]	gi|212275395|ref|NM_001137206.1|	2018	0	Zea mays LOC100191781 (pco130820), mRNA >gi|194688929|gb|BT033544.1| Zea mays full-length cDNA clone ZM_BFb0133I11 mRNA, complete cds	sp|Q9LE59|GAUT1_ARATH	717	0	Polygalacturonate 4-alpha-galacturonosyltransferase OS=Arabidopsis thaliana GN=GAUT1 PE=1 SV=1	SP1765	56.2	1e-07	COG1442	Lipopolysaccharide biosynthesis proteins, LPS:glycosyltransferases	K13648	0	808	zma:100383199	alpha-1,4-galacturonosyltransferase [EC:2.4.1.43]	GO:0045489//pectin biosynthetic process;GO:0071555//cell wall organization	GO:0047262//polygalacturonate 4-alpha-galacturonosyltransferase activity	GO:0000139//Golgi membrane;GO:0016021//integral to membrane;GO:0016023//cytoplasmic membrane-bounded vesicle
CL1062.Contig1_All	3019	312	359	gi|414873271|tpg|DAA51828.1|	1731.5	0	TPA: hypothetical protein ZEAMMB73_251933 [Zea mays]	gi|162458910|ref|NM_001111839.1|	3112	0	Zea mays LOC542229 (cl1856_1), mRNA >gi|2589163|dbj|D88452.1| Zea mays mRNA for aldehyde oxidase-2, complete cds	sp|O23888|ALDO2_MAIZE	1669	0	Indole-3-acetaldehyde oxidase OS=Zea mays GN=AO2 PE=2 SV=1	RSc2096	374	4e-103	COG4631	Xanthine dehydrogenase, molybdopterin-binding subunit B	K11817	0	1730	sbi:SORBI_01g005650	indole-3-acetaldehyde oxidase [EC:1.2.3.7]	GO:0055114//oxidation-reduction process;GO:0009851//auxin biosynthetic process;GO:0009688//abscisic acid biosynthetic process;GO:0009115//xanthine catabolic process	GO:0051537//2 iron, 2 sulfur cluster binding;GO:0050302//indole-3-acetaldehyde oxidase activity;GO:0009055//electron carrier activity;GO:0016614//oxidoreductase activity, acting on CH-OH group of donors;GO:0004854//xanthine dehydrogenase activity;GO:0043546//molybdopterin cofactor binding;GO:0071949//FAD binding;GO:0005506//iron ion binding	GO:0005829//cytosol
CL1062.Contig2_All	270	0	10	gi|162458911|ref|NP_001105309.1|	138.7	2e-32	indole-3-acetaldehyde oxidase [Zea mays] >gi|75277467|sp|O23888.1|ALDO2_MAIZE RecName: Full=Indole-3-acetaldehyde oxidase; Short=IAA oxidase; AltName: Full=Aldehyde oxidase-2; Short=ZmAO-2 >gi|2589164|dbj|BAA23227.1| aldehyde oxidase-2 [Zea mays]	gi|21213701|gb|AY109831.1|	202	1e-49	Zea mays CL1856_1 mRNA sequence	sp|O23888|ALDO2_MAIZE	138	7e-34	Indole-3-acetaldehyde oxidase OS=Zea mays GN=AO2 PE=2 SV=1	--	--	--	--	--	K11817	4e-33	137	sbi:SORBI_01g005650	indole-3-acetaldehyde oxidase [EC:1.2.3.7]	GO:0055114//oxidation-reduction process;GO:0009851//auxin biosynthetic process;GO:0009688//abscisic acid biosynthetic process;GO:0009115//xanthine catabolic process	GO:0051537//2 iron, 2 sulfur cluster binding;GO:0050302//indole-3-acetaldehyde oxidase activity;GO:0009055//electron carrier activity;GO:0016614//oxidoreductase activity, acting on CH-OH group of donors;GO:0004854//xanthine dehydrogenase activity;GO:0043546//molybdopterin cofactor binding;GO:0071949//FAD binding;GO:0005506//iron ion binding	GO:0005829//cytosol
CL1063.Contig1_All	322	0	9	--	--	--	--	--	--	--	--	--	--	--	--	--	--	--	--	--	--	--	--	--	--	-	-	-
CL1064.Contig1_All	714	0	8	--	--	--	--	--	--	--	--	--	--	--	--	--	--	--	--	--	--	--	--	--	--	-	-	-
CL1064.Contig2_All	669	0	3	--	--	--	--	--	--	--	--	--	--	--	--	--	--	--	--	--	--	--	--	--	--	-	-	-
CL1064.Contig3_All	806	0	15	--	--	--	--	--	--	--	--	--	--	--	--	--	--	--	--	--	--	--	--	--	--	-	-	-
CL1064.Contig4_All	761	0	4	--	--	--	--	--	--	--	--	--	--	--	--	--	--	--	--	--	--	--	--	--	--	-	-	-
CL1064.Contig5_All	2433	90	173	gi|242034857|ref|XP_002464823.1|	976.9	0	hypothetical protein SORBIDRAFT_01g027300 [Sorghum bicolor] >gi|241918677|gb|EER91821.1| hypothetical protein SORBIDRAFT_01g027300 [Sorghum bicolor]	gi|297610017|ref|NM_001070567.2|	155	3e-34	Oryza sativa Japonica Group Os10g0109900 (Os10g0109900) mRNA, partial cds	sp|P46032|PTR2_ARATH	546	2e-155	Peptide transporter PTR2 OS=Arabidopsis thaliana GN=PTR2 PE=1 SV=1	ECU11g1050	127	1e-28	COG3104	Dipeptide/tripeptide permease	K14638	1e-166	585	sbi:SORBI_01g009890	solute carrier family 15 (peptide/histidine transporter), member 3/4	GO:0006810//transport	GO:0005215//transporter activity	GO:0016021//integral to membrane
CL1065.Contig1_All	1333	7	11	gi|222622132|gb|EEE56264.1|	53.5	1e-30	hypothetical protein OsJ_05300 [Oryza sativa Japonica Group]	gi|42409252|dbj|AP005647.3|	165	1e-37	Oryza sativa Japonica Group genomic DNA, chromosome 2, BAC clone:OSJNBa0026E05	sp|Q9FPQ6|GP1_CHLRE	63.9	2e-10	Vegetative cell wall protein gp1 OS=Chlamydomonas reinhardtii GN=GP1 PE=2 SV=1	RSc2303	55.1	3e-07	COG4796	Type II secretory pathway, component HofQ	K13171	4e-09	61.2	aly:ARALYDRAFT_901882	serine/arginine repetitive matrix protein 1	-	-	-
CL1065.Contig2_All	1241	7	11	gi|222622132|gb|EEE56264.1|	53.5	1e-30	hypothetical protein OsJ_05300 [Oryza sativa Japonica Group]	gi|42409252|dbj|AP005647.3|	165	1e-37	Oryza sativa Japonica Group genomic DNA, chromosome 2, BAC clone:OSJNBa0026E05	sp|Q9FPQ6|GP1_CHLRE	63.9	2e-10	Vegetative cell wall protein gp1 OS=Chlamydomonas reinhardtii GN=GP1 PE=2 SV=1	RSc2303	55.1	3e-07	COG4796	Type II secretory pathway, component HofQ	K13171	3e-09	61.2	aly:ARALYDRAFT_901882	serine/arginine repetitive matrix protein 1	-	-	-
CL1065.Contig3_All	1422	8	11	gi|222622132|gb|EEE56264.1|	53.5	1e-30	hypothetical protein OsJ_05300 [Oryza sativa Japonica Group]	gi|42409252|dbj|AP005647.3|	165	2e-37	Oryza sativa Japonica Group genomic DNA, chromosome 2, BAC clone:OSJNBa0026E05	sp|Q9FPQ6|GP1_CHLRE	63.9	2e-10	Vegetative cell wall protein gp1 OS=Chlamydomonas reinhardtii GN=GP1 PE=2 SV=1	RSc2303	55.1	3e-07	COG4796	Type II secretory pathway, component HofQ	K13171	4e-09	61.2	aly:ARALYDRAFT_901882	serine/arginine repetitive matrix protein 1	-	-	-
CL1065.Contig4_All	1210	7	11	gi|222622132|gb|EEE56264.1|	53.5	1e-30	hypothetical protein OsJ_05300 [Oryza sativa Japonica Group]	gi|42409252|dbj|AP005647.3|	165	1e-37	Oryza sativa Japonica Group genomic DNA, chromosome 2, BAC clone:OSJNBa0026E05	sp|Q9FPQ6|GP1_CHLRE	57.4	2e-08	Vegetative cell wall protein gp1 OS=Chlamydomonas reinhardtii GN=GP1 PE=2 SV=1	ML1556	50.8	5e-06	COG0532	Translation initiation factor 2 (IF-2; GTPase)	K01051	7e-07	53.5	gmx:100776781	pectinesterase [EC:3.1.1.11]	-	-	-
CL1065.Contig5_All	1391	11	14	gi|222622132|gb|EEE56264.1|	53.5	1e-30	hypothetical protein OsJ_05300 [Oryza sativa Japonica Group]	gi|42409252|dbj|AP005647.3|	165	2e-37	Oryza sativa Japonica Group genomic DNA, chromosome 2, BAC clone:OSJNBa0026E05	sp|Q9FPQ6|GP1_CHLRE	57.4	2e-08	Vegetative cell wall protein gp1 OS=Chlamydomonas reinhardtii GN=GP1 PE=2 SV=1	ML1556	50.8	5e-06	COG0532	Translation initiation factor 2 (IF-2; GTPase)	K01051	8e-07	53.5	gmx:100776781	pectinesterase [EC:3.1.1.11]	-	-	-
CL1065.Contig6_All	1302	7	11	gi|222622132|gb|EEE56264.1|	53.5	1e-30	hypothetical protein OsJ_05300 [Oryza sativa Japonica Group]	gi|42409252|dbj|AP005647.3|	165	1e-37	Oryza sativa Japonica Group genomic DNA, chromosome 2, BAC clone:OSJNBa0026E05	sp|Q9FPQ6|GP1_CHLRE	57.4	2e-08	Vegetative cell wall protein gp1 OS=Chlamydomonas reinhardtii GN=GP1 PE=2 SV=1	ML1556	50.8	5e-06	COG0532	Translation initiation factor 2 (IF-2; GTPase)	K01051	7e-07	53.5	gmx:100776781	pectinesterase [EC:3.1.1.11]	-	-	-
CL1065.Contig7_All	1404	8	16	gi|222622132|gb|EEE56264.1|	83.6	1e-39	hypothetical protein OsJ_05300 [Oryza sativa Japonica Group]	gi|42409252|dbj|AP005647.3|	165	2e-37	Oryza sativa Japonica Group genomic DNA, chromosome 2, BAC clone:OSJNBa0026E05	sp|Q9SEE9|SR45_ARATH	38.1	1e-06	Arginine/serine-rich protein 45 OS=Arabidopsis thaliana GN=SR45 PE=1 SV=1	--	--	--	--	--	K14325	1e-06	53.1	gmx:100804778	RNA-binding protein with serine-rich domain 1	-	-	-
CL1065.Contig8_All	1223	8	12	gi|222622132|gb|EEE56264.1|	83.6	1e-39	hypothetical protein OsJ_05300 [Oryza sativa Japonica Group]	gi|42409252|dbj|AP005647.3|	165	1e-37	Oryza sativa Japonica Group genomic DNA, chromosome 2, BAC clone:OSJNBa0026E05	sp|Q9FPQ6|GP1_CHLRE	37.7	2e-06	Vegetative cell wall protein gp1 OS=Chlamydomonas reinhardtii GN=GP1 PE=2 SV=1	--	--	--	--	--	K14325	9e-07	53.1	gmx:100804778	RNA-binding protein with serine-rich domain 1	-	-	-
CL1065.Contig9_All	1315	7	12	gi|222622132|gb|EEE56264.1|	83.6	1e-39	hypothetical protein OsJ_05300 [Oryza sativa Japonica Group]	gi|42409252|dbj|AP005647.3|	165	1e-37	Oryza sativa Japonica Group genomic DNA, chromosome 2, BAC clone:OSJNBa0026E05	sp|Q9SEE9|SR45_ARATH	38.1	9e-07	Arginine/serine-rich protein 45 OS=Arabidopsis thaliana GN=SR45 PE=1 SV=1	--	--	--	--	--	K14325	1e-06	53.1	gmx:100804778	RNA-binding protein with serine-rich domain 1	-	-	-
CL1066.Contig1_All	1763	84	92	gi|229609741|gb|ACQ83486.1|	792.7	0	CBL-interacting protein kinase 19 [Sorghum bicolor]	gi|229609740|gb|FJ901198.1|	1879	0	Sorghum bicolor CBL-interacting protein kinase 19 (CIPK19) mRNA, complete cds	sp|Q10LQ2|CIPKA_ORYSJ	644	0	CBL-interacting protein kinase 10 OS=Oryza sativa subsp. japonica GN=CIPK10 PE=2 SV=1	ECU01g0630	146	1e-34	COG0515	Serine/threonine protein kinase	K00924	6e-124	442	ath:AT1G30270	[EC:2.7.1.-]	GO:0006468//protein phosphorylation;GO:0007165//signal transduction	GO:0005524//ATP binding;GO:0004674//protein serine/threonine kinase activity	GO:0016021//integral to membrane
CL1066.Contig2_All	1562	14	8	gi|229609741|gb|ACQ83486.1|	777.3	0	CBL-interacting protein kinase 19 [Sorghum bicolor]	gi|229609740|gb|FJ901198.1|	1836	0	Sorghum bicolor CBL-interacting protein kinase 19 (CIPK19) mRNA, complete cds	sp|Q10LQ2|CIPKA_ORYSJ	635	0	CBL-interacting protein kinase 10 OS=Oryza sativa subsp. japonica GN=CIPK10 PE=2 SV=1	ECU01g0630	146	1e-34	COG0515	Serine/threonine protein kinase	K00924	5e-124	442	ath:AT1G30270	[EC:2.7.1.-]	GO:0006468//protein phosphorylation;GO:0007165//signal transduction	GO:0005524//ATP binding;GO:0004674//protein serine/threonine kinase activity	GO:0016021//integral to membrane
CL1067.Contig10_All	3595	5	3	--	--	--	--	gi|300681411|emb|FN431669.1|	97.6	8e-17	Saccharum hybrid cultivar BAC clone ShCIR9O20, selfed from cultivar R570	--	--	--	--	--	--	--	--	--	K01689	4e-06	37	sbi:SORBI_01g040040	enolase [EC:4.2.1.11]	-	-	-
CL1067.Contig11_All	2163	4	10	gi|242036215|ref|XP_002465502.1|	35.4	2e-10	hypothetical protein SORBIDRAFT_01g040040 [Sorghum bicolor] >gi|241919356|gb|EER92500.1| hypothetical protein SORBIDRAFT_01g040040 [Sorghum bicolor]	gi|293334892|ref|NM_001176036.1|	109	1e-20	Zea mays uncharacterized LOC100383381 (LOC100383381), mRNA >gi|224029738|gb|BT067048.1| Zea mays full-length cDNA clone ZM_BFb0168A16 mRNA, complete cds	--	--	--	--	--	--	--	--	--	K01689	2e-11	54.3	sbi:SORBI_01g040040	enolase [EC:4.2.1.11]	-	-	-
CL1067.Contig12_All	3604	1	2	gi|242036215|ref|XP_002465502.1|	36.6	1e-10	hypothetical protein SORBIDRAFT_01g040040 [Sorghum bicolor] >gi|241919356|gb|EER92500.1| hypothetical protein SORBIDRAFT_01g040040 [Sorghum bicolor]	gi|300681314|emb|FN431662.1|	153	2e-33	Sorghum bicolor BAC contig 24P17c, cultivar Btx623	--	--	--	--	--	--	--	--	--	K01689	1e-11	54.3	sbi:SORBI_01g040040	enolase [EC:4.2.1.11]	-	-	-
CL1067.Contig13_All	3707	1	2	gi|242036215|ref|XP_002465502.1|	36.6	1e-10	hypothetical protein SORBIDRAFT_01g040040 [Sorghum bicolor] >gi|241919356|gb|EER92500.1| hypothetical protein SORBIDRAFT_01g040040 [Sorghum bicolor]	gi|300681314|emb|FN431662.1|	153	2e-33	Sorghum bicolor BAC contig 24P17c, cultivar Btx623	--	--	--	--	--	--	--	--	--	K01689	1e-11	54.3	sbi:SORBI_01g040040	enolase [EC:4.2.1.11]	-	-	-
CL1067.Contig14_All	3690	3	2	gi|242036215|ref|XP_002465502.1|	36.6	1e-10	hypothetical protein SORBIDRAFT_01g040040 [Sorghum bicolor] >gi|241919356|gb|EER92500.1| hypothetical protein SORBIDRAFT_01g040040 [Sorghum bicolor]	gi|300681314|emb|FN431662.1|	153	2e-33	Sorghum bicolor BAC contig 24P17c, cultivar Btx623	--	--	--	--	--	--	--	--	--	K01689	1e-11	54.3	sbi:SORBI_01g040040	enolase [EC:4.2.1.11]	-	-	-
CL1067.Contig15_All	3793	3	2	gi|242036215|ref|XP_002465502.1|	36.6	1e-10	hypothetical protein SORBIDRAFT_01g040040 [Sorghum bicolor] >gi|241919356|gb|EER92500.1| hypothetical protein SORBIDRAFT_01g040040 [Sorghum bicolor]	gi|300681314|emb|FN431662.1|	153	2e-33	Sorghum bicolor BAC contig 24P17c, cultivar Btx623	--	--	--	--	--	--	--	--	--	K01689	1e-11	54.3	sbi:SORBI_01g040040	enolase [EC:4.2.1.11]	-	-	-
CL1067.Contig16_All	3139	10	15	gi|242094520|ref|XP_002437750.1|	105.9	4e-21	hypothetical protein SORBIDRAFT_10g001910 [Sorghum bicolor] >gi|241915973|gb|EER89117.1| hypothetical protein SORBIDRAFT_10g001910 [Sorghum bicolor]	gi|281490058|gb|GU235996.1|	145	3e-31	Coix lacryma-jobi 22-kDa prolamin gene cluster, complete sequence	sp|Q9FPQ6|GP1_CHLRE	84.3	4e-16	Vegetative cell wall protein gp1 OS=Chlamydomonas reinhardtii GN=GP1 PE=2 SV=1	XF0818	68.9	5e-11	COG2730	Endoglucanase	K01689	3e-11	54.3	sbi:SORBI_01g040040	enolase [EC:4.2.1.11]	-	-	-
CL1067.Contig17_All	2794	5	13	gi|242094520|ref|XP_002437750.1|	105.9	4e-21	hypothetical protein SORBIDRAFT_10g001910 [Sorghum bicolor] >gi|241915973|gb|EER89117.1| hypothetical protein SORBIDRAFT_10g001910 [Sorghum bicolor]	gi|281490058|gb|GU235996.1|	145	3e-31	Coix lacryma-jobi 22-kDa prolamin gene cluster, complete sequence	sp|Q9FPQ6|GP1_CHLRE	84.3	3e-16	Vegetative cell wall protein gp1 OS=Chlamydomonas reinhardtii GN=GP1 PE=2 SV=1	XF0818	68.9	4e-11	COG2730	Endoglucanase	K14709	5e-10	65.5	vcn:VOLCADRAFT_104214	solute carrier family 39 (zinc transporter), member 1/2/3	-	-	-
CL1067.Contig18_All	2387	4	4	gi|242036215|ref|XP_002465502.1|	75.1	6e-12	hypothetical protein SORBIDRAFT_01g040040 [Sorghum bicolor] >gi|241919356|gb|EER92500.1| hypothetical protein SORBIDRAFT_01g040040 [Sorghum bicolor]	gi|293334892|ref|NM_001176036.1|	109	1e-20	Zea mays uncharacterized LOC100383381 (LOC100383381), mRNA >gi|224029738|gb|BT067048.1| Zea mays full-length cDNA clone ZM_BFb0168A16 mRNA, complete cds	sp|Q9C9C4|ENO1_ARATH	50.1	6e-06	Enolase 1, chloroplastic OS=Arabidopsis thaliana GN=ENO1 PE=1 SV=1	--	--	--	--	--	K01689	5e-13	75.1	sbi:SORBI_01g040040	enolase [EC:4.2.1.11]	-	-	-
CL1067.Contig19_All	2902	25	30	--	--	--	--	gi|300681314|emb|FN431662.1|	133	1e-27	Sorghum bicolor BAC contig 24P17c, cultivar Btx623	--	--	--	--	--	--	--	--	--	--	--	--	--	--	-	-	-
CL1067.Contig1_All	3509	11	14	--	--	--	--	gi|300681411|emb|FN431669.1|	97.6	8e-17	Saccharum hybrid cultivar BAC clone ShCIR9O20, selfed from cultivar R570	--	--	--	--	--	--	--	--	--	K01689	3e-06	37	sbi:SORBI_01g040040	enolase [EC:4.2.1.11]	-	-	-
CL1067.Contig20_All	2317	10	21	gi|242036215|ref|XP_002465502.1|	75.1	6e-12	hypothetical protein SORBIDRAFT_01g040040 [Sorghum bicolor] >gi|241919356|gb|EER92500.1| hypothetical protein SORBIDRAFT_01g040040 [Sorghum bicolor]	gi|293334892|ref|NM_001176036.1|	109	1e-20	Zea mays uncharacterized LOC100383381 (LOC100383381), mRNA >gi|224029738|gb|BT067048.1| Zea mays full-length cDNA clone ZM_BFb0168A16 mRNA, complete cds	sp|Q9C9C4|ENO1_ARATH	50.1	6e-06	Enolase 1, chloroplastic OS=Arabidopsis thaliana GN=ENO1 PE=1 SV=1	--	--	--	--	--	K01689	5e-13	75.1	sbi:SORBI_01g040040	enolase [EC:4.2.1.11]	-	-	-
CL1067.Contig21_All	2351	8	7	gi|242036215|ref|XP_002465502.1|	75.1	6e-12	hypothetical protein SORBIDRAFT_01g040040 [Sorghum bicolor] >gi|241919356|gb|EER92500.1| hypothetical protein SORBIDRAFT_01g040040 [Sorghum bicolor]	gi|293334892|ref|NM_001176036.1|	109	1e-20	Zea mays uncharacterized LOC100383381 (LOC100383381), mRNA >gi|224029738|gb|BT067048.1| Zea mays full-length cDNA clone ZM_BFb0168A16 mRNA, complete cds	sp|Q9C9C4|ENO1_ARATH	50.1	6e-06	Enolase 1, chloroplastic OS=Arabidopsis thaliana GN=ENO1 PE=1 SV=1	--	--	--	--	--	K01689	5e-13	75.1	sbi:SORBI_01g040040	enolase [EC:4.2.1.11]	-	-	-
CL1067.Contig22_All	3781	4	4	gi|242036215|ref|XP_002465502.1|	75.1	1e-11	hypothetical protein SORBIDRAFT_01g040040 [Sorghum bicolor] >gi|241919356|gb|EER92500.1| hypothetical protein SORBIDRAFT_01g040040 [Sorghum bicolor]	gi|300681314|emb|FN431662.1|	133	1e-27	Sorghum bicolor BAC contig 24P17c, cultivar Btx623	sp|Q9C9C4|ENO1_ARATH	50.1	1e-05	Enolase 1, chloroplastic OS=Arabidopsis thaliana GN=ENO1 PE=1 SV=1	--	--	--	--	--	K01689	8e-13	75.1	sbi:SORBI_01g040040	enolase [EC:4.2.1.11]	-	-	-
CL1067.Contig23_All	2308	3	11	gi|242036215|ref|XP_002465502.1|	75.1	6e-12	hypothetical protein SORBIDRAFT_01g040040 [Sorghum bicolor] >gi|241919356|gb|EER92500.1| hypothetical protein SORBIDRAFT_01g040040 [Sorghum bicolor]	gi|293334892|ref|NM_001176036.1|	109	1e-20	Zea mays uncharacterized LOC100383381 (LOC100383381), mRNA >gi|224029738|gb|BT067048.1| Zea mays full-length cDNA clone ZM_BFb0168A16 mRNA, complete cds	sp|Q9C9C4|ENO1_ARATH	50.1	6e-06	Enolase 1, chloroplastic OS=Arabidopsis thaliana GN=ENO1 PE=1 SV=1	--	--	--	--	--	K01689	5e-13	75.1	sbi:SORBI_01g040040	enolase [EC:4.2.1.11]	-	-	-
CL1067.Contig24_All	2396	5	7	gi|242036215|ref|XP_002465502.1|	75.1	6e-12	hypothetical protein SORBIDRAFT_01g040040 [Sorghum bicolor] >gi|241919356|gb|EER92500.1| hypothetical protein SORBIDRAFT_01g040040 [Sorghum bicolor]	gi|293334892|ref|NM_001176036.1|	109	1e-20	Zea mays uncharacterized LOC100383381 (LOC100383381), mRNA >gi|224029738|gb|BT067048.1| Zea mays full-length cDNA clone ZM_BFb0168A16 mRNA, complete cds	sp|Q9C9C4|ENO1_ARATH	50.1	6e-06	Enolase 1, chloroplastic OS=Arabidopsis thaliana GN=ENO1 PE=1 SV=1	--	--	--	--	--	K01689	5e-13	75.1	sbi:SORBI_01g040040	enolase [EC:4.2.1.11]	-	-	-
CL1067.Contig25_All	3798	2	4	gi|242036215|ref|XP_002465502.1|	75.1	1e-11	hypothetical protein SORBIDRAFT_01g040040 [Sorghum bicolor] >gi|241919356|gb|EER92500.1| hypothetical protein SORBIDRAFT_01g040040 [Sorghum bicolor]	gi|300681314|emb|FN431662.1|	133	2e-27	Sorghum bicolor BAC contig 24P17c, cultivar Btx623	sp|Q9C9C4|ENO1_ARATH	50.1	1e-05	Enolase 1, chloroplastic OS=Arabidopsis thaliana GN=ENO1 PE=1 SV=1	--	--	--	--	--	K01689	8e-13	75.1	sbi:SORBI_01g040040	enolase [EC:4.2.1.11]	-	-	-
CL1067.Contig26_All	3695	7	6	gi|242036215|ref|XP_002465502.1|	75.1	1e-11	hypothetical protein SORBIDRAFT_01g040040 [Sorghum bicolor] >gi|241919356|gb|EER92500.1| hypothetical protein SORBIDRAFT_01g040040 [Sorghum bicolor]	gi|300681314|emb|FN431662.1|	133	1e-27	Sorghum bicolor BAC contig 24P17c, cultivar Btx623	sp|Q9C9C4|ENO1_ARATH	50.1	9e-06	Enolase 1, chloroplastic OS=Arabidopsis thaliana GN=ENO1 PE=1 SV=1	--	--	--	--	--	K01689	8e-13	75.1	sbi:SORBI_01g040040	enolase [EC:4.2.1.11]	-	-	-
CL1067.Contig27_All	3884	4	4	gi|242036215|ref|XP_002465502.1|	75.1	1e-11	hypothetical protein SORBIDRAFT_01g040040 [Sorghum bicolor] >gi|241919356|gb|EER92500.1| hypothetical protein SORBIDRAFT_01g040040 [Sorghum bicolor]	gi|300681314|emb|FN431662.1|	133	2e-27	Sorghum bicolor BAC contig 24P17c, cultivar Btx623	sp|Q9C9C4|ENO1_ARATH	50.1	1e-05	Enolase 1, chloroplastic OS=Arabidopsis thaliana GN=ENO1 PE=1 SV=1	--	--	--	--	--	K01689	8e-13	75.1	sbi:SORBI_01g040040	enolase [EC:4.2.1.11]	-	-	-
CL1067.Contig28_All	2490	5	6	gi|242036215|ref|XP_002465502.1|	75.1	6e-12	hypothetical protein SORBIDRAFT_01g040040 [Sorghum bicolor] >gi|241919356|gb|EER92500.1| hypothetical protein SORBIDRAFT_01g040040 [Sorghum bicolor]	gi|293334892|ref|NM_001176036.1|	109	1e-20	Zea mays uncharacterized LOC100383381 (LOC100383381), mRNA >gi|224029738|gb|BT067048.1| Zea mays full-length cDNA clone ZM_BFb0168A16 mRNA, complete cds	sp|Q9C9C4|ENO1_ARATH	50.1	6e-06	Enolase 1, chloroplastic OS=Arabidopsis thaliana GN=ENO1 PE=1 SV=1	--	--	--	--	--	K01689	5e-13	75.1	sbi:SORBI_01g040040	enolase [EC:4.2.1.11]	-	-	-
CL1067.Contig2_All	2793	13	19	--	--	--	--	gi|300681411|emb|FN431669.1|	97.6	6e-17	Saccharum hybrid cultivar BAC clone ShCIR9O20, selfed from cultivar R570	--	--	--	--	--	--	--	--	--	--	--	--	--	--	-	-	-
CL1067.Contig3_All	848	4	7	gi|413956214|gb|AFW88863.1|	35.4	1e-06	enolase [Zea mays]	gi|308079998|ref|NM_001196804.1|	99.6	5e-18	Zea mays uncharacterized LOC100502326 (LOC100502326), mRNA >gi|238014245|gb|BT087805.1| Zea mays full-length cDNA clone ZM_BFb0208B05 mRNA, complete cds	--	--	--	--	--	--	--	--	--	K01689	1e-07	39.3	sbi:SORBI_01g040040	enolase [EC:4.2.1.11]	-	-	-
CL1067.Contig4_All	1495	27	16	gi|242036215|ref|XP_002465502.1|	35.4	1e-10	hypothetical protein SORBIDRAFT_01g040040 [Sorghum bicolor] >gi|241919356|gb|EER92500.1| hypothetical protein SORBIDRAFT_01g040040 [Sorghum bicolor]	gi|293334892|ref|NM_001176036.1|	109	9e-21	Zea mays uncharacterized LOC100383381 (LOC100383381), mRNA >gi|224029738|gb|BT067048.1| Zea mays full-length cDNA clone ZM_BFb0168A16 mRNA, complete cds	--	--	--	--	--	--	--	--	--	K01689	1e-11	54.3	sbi:SORBI_01g040040	enolase [EC:4.2.1.11]	-	-	-
CL1067.Contig5_All	931	6	2	--	--	--	--	gi|308079998|ref|NM_001196804.1|	85.7	8e-14	Zea mays uncharacterized LOC100502326 (LOC100502326), mRNA >gi|238014245|gb|BT087805.1| Zea mays full-length cDNA clone ZM_BFb0208B05 mRNA, complete cds	--	--	--	--	--	--	--	--	--	--	--	--	--	--	-	-	-
CL1067.Contig6_All	1266	6	7	--	--	--	--	gi|308079998|ref|NM_001196804.1|	85.7	1e-13	Zea mays uncharacterized LOC100502326 (LOC100502326), mRNA >gi|238014245|gb|BT087805.1| Zea mays full-length cDNA clone ZM_BFb0208B05 mRNA, complete cds	--	--	--	--	--	--	--	--	--	K01689	1e-06	37	sbi:SORBI_01g040040	enolase [EC:4.2.1.11]	-	-	-
CL1067.Contig7_All	2896	5	2	--	--	--	--	gi|300681411|emb|FN431669.1|	97.6	6e-17	Saccharum hybrid cultivar BAC clone ShCIR9O20, selfed from cultivar R570	--	--	--	--	--	--	--	--	--	--	--	--	--	--	-	-	-
CL1067.Contig8_All	3698	6	3	--	--	--	--	gi|300681411|emb|FN431669.1|	97.6	8e-17	Saccharum hybrid cultivar BAC clone ShCIR9O20, selfed from cultivar R570	--	--	--	--	--	--	--	--	--	K01689	4e-06	37	sbi:SORBI_01g040040	enolase [EC:4.2.1.11]	-	-	-
CL1067.Contig9_All	3612	3	3	--	--	--	--	gi|300681411|emb|FN431669.1|	97.6	8e-17	Saccharum hybrid cultivar BAC clone ShCIR9O20, selfed from cultivar R570	--	--	--	--	--	--	--	--	--	K01689	4e-06	37	sbi:SORBI_01g040040	enolase [EC:4.2.1.11]	-	-	-
CL1068.Contig1_All	1929	219	284	gi|242082107|ref|XP_002445822.1|	905.2	0	hypothetical protein SORBIDRAFT_07g026320 [Sorghum bicolor] >gi|241942172|gb|EES15317.1| hypothetical protein SORBIDRAFT_07g026320 [Sorghum bicolor]	gi|239051083|ref|NM_001137284.2|	2125	0	Zea mays uncharacterized LOC100191860 (LOC100191860), mRNA >gi|238908548|gb|BT034094.2| Zea mays full-length cDNA clone ZM_BFc0029N20 mRNA, complete cds	sp|Q9LK34|UKL2_ARATH	762	0	Uridine kinase-like protein 2, chloroplastic OS=Arabidopsis thaliana GN=UKL2 PE=1 SV=1	YHR128w	216	1e-55	COG0035	Uracil phosphoribosyltransferase	K00876	0	905	sbi:SORBI_07g026320	uridine kinase [EC:2.7.1.48]	GO:0044211//CTP salvage;GO:0006206//pyrimidine nucleobase metabolic process;GO:0044206//UMP salvage;GO:0016310//phosphorylation	GO:0004849//uridine kinase activity;GO:0005524//ATP binding;GO:0016757//transferase activity, transferring glycosyl groups	GO:0005829//cytosol;GO:0009507//chloroplast
CL1068.Contig2_All	2159	75	114	gi|242049772|ref|XP_002462630.1|	201.8	4e-50	hypothetical protein SORBIDRAFT_02g029240 [Sorghum bicolor] >gi|241926007|gb|EER99151.1| hypothetical protein SORBIDRAFT_02g029240 [Sorghum bicolor]	gi|21209037|gb|AY105959.1|	1949	0	Zea mays PCO087306 mRNA sequence	sp|Q9FKS0|UKL1_ARATH	600	1e-171	Uridine kinase-like protein 1, chloroplastic OS=Arabidopsis thaliana GN=UKL1 PE=1 SV=1	BS_udk	201	6e-51	COG0572	Uridine kinase	K00876	0	778	sbi:SORBI_02g029240	uridine kinase [EC:2.7.1.48]	GO:0044211//CTP salvage;GO:0006206//pyrimidine nucleobase metabolic process;GO:0044206//UMP salvage;GO:0016310//phosphorylation	GO:0004849//uridine kinase activity;GO:0005524//ATP binding;GO:0016757//transferase activity, transferring glycosyl groups	GO:0005829//cytosol;GO:0009507//chloroplast
CL1068.Contig3_All	1844	192	219	gi|242049772|ref|XP_002462630.1|	974.9	0	hypothetical protein SORBIDRAFT_02g029240 [Sorghum bicolor] >gi|241926007|gb|EER99151.1| hypothetical protein SORBIDRAFT_02g029240 [Sorghum bicolor]	gi|21209037|gb|AY105959.1|	2484	0	Zea mays PCO087306 mRNA sequence	sp|Q9LK34|UKL2_ARATH	764	0	Uridine kinase-like protein 2, chloroplastic OS=Arabidopsis thaliana GN=UKL2 PE=1 SV=1	YHR128w	218	2e-56	COG0035	Uracil phosphoribosyltransferase	K00876	0	974	sbi:SORBI_02g029240	uridine kinase [EC:2.7.1.48]	GO:0044211//CTP salvage;GO:0006206//pyrimidine nucleobase metabolic process;GO:0044206//UMP salvage;GO:0016310//phosphorylation	GO:0004849//uridine kinase activity;GO:0005524//ATP binding;GO:0016757//transferase activity, transferring glycosyl groups	GO:0005829//cytosol;GO:0009507//chloroplast
CL1068.Contig4_All	1950	8	4	gi|242049772|ref|XP_002462630.1|	901.4	0	hypothetical protein SORBIDRAFT_02g029240 [Sorghum bicolor] >gi|241926007|gb|EER99151.1| hypothetical protein SORBIDRAFT_02g029240 [Sorghum bicolor]	gi|239051083|ref|NM_001137284.2|	2074	0	Zea mays uncharacterized LOC100191860 (LOC100191860), mRNA >gi|238908548|gb|BT034094.2| Zea mays full-length cDNA clone ZM_BFc0029N20 mRNA, complete cds	sp|Q9LK34|UKL2_ARATH	765	0	Uridine kinase-like protein 2, chloroplastic OS=Arabidopsis thaliana GN=UKL2 PE=1 SV=1	YHR128w	216	1e-55	COG0035	Uracil phosphoribosyltransferase	K00876	0	901	sbi:SORBI_02g029240	uridine kinase [EC:2.7.1.48]	GO:0044211//CTP salvage;GO:0006206//pyrimidine nucleobase metabolic process;GO:0044206//UMP salvage;GO:0016310//phosphorylation	GO:0004849//uridine kinase activity;GO:0005524//ATP binding;GO:0016757//transferase activity, transferring glycosyl groups	GO:0005829//cytosol;GO:0009507//chloroplast
CL1069.Contig10_All	1658	6	14	gi|255556101|ref|XP_002519085.1|	66.6	7e-71	pentatricopeptide repeat-containing protein, putative [Ricinus communis] >gi|223541748|gb|EEF43296.1| pentatricopeptide repeat-containing protein, putative [Ricinus communis]	gi|115462456|ref|NM_001061363.1|	307	2e-80	Oryza sativa Japonica Group Os05g0185700 (Os05g0185700) mRNA, complete cds	sp|P40602|APG_ARATH	49.7	5e-06	Anther-specific proline-rich protein APG OS=Arabidopsis thaliana GN=APG PE=2 SV=2	DR2312_2	80.1	4e-21	COG0524	Sugar kinases, ribokinase family	--	--	--	--	--	GO:0006014//D-ribose metabolic process;GO:0046835//carbohydrate phosphorylation	GO:0004747//ribokinase activity	GO:0005739//mitochondrion
CL1069.Contig11_All	1569	6	14	gi|255556101|ref|XP_002519085.1|	66.6	7e-71	pentatricopeptide repeat-containing protein, putative [Ricinus communis] >gi|223541748|gb|EEF43296.1| pentatricopeptide repeat-containing protein, putative [Ricinus communis]	gi|115462456|ref|NM_001061363.1|	307	2e-80	Oryza sativa Japonica Group Os05g0185700 (Os05g0185700) mRNA, complete cds	sp|P40602|APG_ARATH	49.7	5e-06	Anther-specific proline-rich protein APG OS=Arabidopsis thaliana GN=APG PE=2 SV=2	DR2312_2	80.1	4e-21	COG0524	Sugar kinases, ribokinase family	--	--	--	--	--	GO:0006014//D-ribose metabolic process;GO:0046835//carbohydrate phosphorylation	GO:0004747//ribokinase activity	GO:0005739//mitochondrion
CL1069.Contig12_All	1576	6	16	gi|255556101|ref|XP_002519085.1|	135.6	1e-74	pentatricopeptide repeat-containing protein, putative [Ricinus communis] >gi|223541748|gb|EEF43296.1| pentatricopeptide repeat-containing protein, putative [Ricinus communis]	gi|115462456|ref|NM_001061363.1|	307	2e-80	Oryza sativa Japonica Group Os05g0185700 (Os05g0185700) mRNA, complete cds	sp|P40602|APG_ARATH	49.7	5e-06	Anther-specific proline-rich protein APG OS=Arabidopsis thaliana GN=APG PE=2 SV=2	DR2312_2	80.1	8e-22	COG0524	Sugar kinases, ribokinase family	--	--	--	--	--	GO:0006014//D-ribose metabolic process;GO:0046835//carbohydrate phosphorylation	GO:0004747//ribokinase activity	GO:0005739//mitochondrion
CL1069.Contig13_All	1416	2	15	gi|255556101|ref|XP_002519085.1|	135.6	1e-74	pentatricopeptide repeat-containing protein, putative [Ricinus communis] >gi|223541748|gb|EEF43296.1| pentatricopeptide repeat-containing protein, putative [Ricinus communis]	gi|115462456|ref|NM_001061363.1|	307	2e-80	Oryza sativa Japonica Group Os05g0185700 (Os05g0185700) mRNA, complete cds	sp|Q9FPQ6|GP1_CHLRE	40.8	3e-07	Vegetative cell wall protein gp1 OS=Chlamydomonas reinhardtii GN=GP1 PE=2 SV=1	DR2312_2	80.1	7e-22	COG0524	Sugar kinases, ribokinase family	--	--	--	--	--	GO:0006014//D-ribose metabolic process;GO:0046835//carbohydrate phosphorylation	GO:0004747//ribokinase activity	GO:0005739//mitochondrion
CL1069.Contig14_All	1498	2	16	gi|255556101|ref|XP_002519085.1|	66.6	6e-71	pentatricopeptide repeat-containing protein, putative [Ricinus communis] >gi|223541748|gb|EEF43296.1| pentatricopeptide repeat-containing protein, putative [Ricinus communis]	gi|115462456|ref|NM_001061363.1|	307	2e-80	Oryza sativa Japonica Group Os05g0185700 (Os05g0185700) mRNA, complete cds	sp|Q9FPQ6|GP1_CHLRE	40.8	4e-07	Vegetative cell wall protein gp1 OS=Chlamydomonas reinhardtii GN=GP1 PE=2 SV=1	DR2312_2	80.1	3e-21	COG0524	Sugar kinases, ribokinase family	--	--	--	--	--	GO:0006014//D-ribose metabolic process;GO:0046835//carbohydrate phosphorylation	GO:0004747//ribokinase activity	GO:0005739//mitochondrion
CL1069.Contig15_All	1487	6	16	gi|255556101|ref|XP_002519085.1|	135.6	1e-74	pentatricopeptide repeat-containing protein, putative [Ricinus communis] >gi|223541748|gb|EEF43296.1| pentatricopeptide repeat-containing protein, putative [Ricinus communis]	gi|115462456|ref|NM_001061363.1|	307	2e-80	Oryza sativa Japonica Group Os05g0185700 (Os05g0185700) mRNA, complete cds	sp|P40602|APG_ARATH	49.7	4e-06	Anther-specific proline-rich protein APG OS=Arabidopsis thaliana GN=APG PE=2 SV=2	DR2312_2	80.1	7e-22	COG0524	Sugar kinases, ribokinase family	--	--	--	--	--	GO:0006014//D-ribose metabolic process;GO:0046835//carbohydrate phosphorylation	GO:0004747//ribokinase activity	GO:0005739//mitochondrion
CL1069.Contig16_All	1556	3	13	gi|413948853|gb|AFW81502.1|	147.9	8e-139	hypothetical protein ZEAMMB73_419515 [Zea mays]	gi|115462456|ref|NM_001061363.1|	367	2e-98	Oryza sativa Japonica Group Os05g0185700 (Os05g0185700) mRNA, complete cds	sp|Q9FPQ6|GP1_CHLRE	40.8	4e-07	Vegetative cell wall protein gp1 OS=Chlamydomonas reinhardtii GN=GP1 PE=2 SV=1	DR2312_2	115	2e-25	COG0524	Sugar kinases, ribokinase family	--	--	--	--	--	GO:0006014//D-ribose metabolic process;GO:0046835//carbohydrate phosphorylation	GO:0004747//ribokinase activity	GO:0005739//mitochondrion
CL1069.Contig17_All	472	2	2	gi|242090275|ref|XP_002440970.1|	60.8	8e-09	hypothetical protein SORBIDRAFT_09g018040 [Sorghum bicolor] >gi|241946255|gb|EES19400.1| hypothetical protein SORBIDRAFT_09g018040 [Sorghum bicolor]	gi|146351324|gb|AC097174.3|	97.6	1e-17	Oryza sativa Japonica Group chromosome 5 clone OJ1111_A10, complete sequence	--	--	--	--	--	--	--	--	--	--	--	--	--	--	GO:0006014//D-ribose metabolic process;GO:0046835//carbohydrate phosphorylation	GO:0004747//ribokinase activity	GO:0005739//mitochondrion
CL1069.Contig1_All	2034	82	115	gi|413948853|gb|AFW81502.1|	47.4	1e-38	hypothetical protein ZEAMMB73_419515 [Zea mays]	gi|115462456|ref|NM_001061363.1|	345	1e-91	Oryza sativa Japonica Group Os05g0185700 (Os05g0185700) mRNA, complete cds	--	--	--	--	DR2312_2	97.1	1e-19	COG0524	Sugar kinases, ribokinase family	--	--	--	--	--	GO:0006014//D-ribose metabolic process;GO:0046835//carbohydrate phosphorylation	GO:0004747//ribokinase activity	GO:0005739//mitochondrion
CL1069.Contig2_All	1396	5	18	gi|413948853|gb|AFW81502.1|	512.7	6e-144	hypothetical protein ZEAMMB73_419515 [Zea mays]	gi|115462456|ref|NM_001061363.1|	535	1e-149	Oryza sativa Japonica Group Os05g0185700 (Os05g0185700) mRNA, complete cds	--	--	--	--	DR2312_2	118	3e-26	COG0524	Sugar kinases, ribokinase family	K00852	6e-08	57.4	rcu:RCOM_1715710	ribokinase [EC:2.7.1.15]	GO:0006014//D-ribose metabolic process;GO:0046835//carbohydrate phosphorylation	GO:0004747//ribokinase activity	GO:0005739//mitochondrion
CL1069.Contig3_All	922	0	0	gi|413948853|gb|AFW81502.1|	181	2e-44	hypothetical protein ZEAMMB73_419515 [Zea mays]	gi|115462456|ref|NM_001061363.1|	168	7e-39	Oryza sativa Japonica Group Os05g0185700 (Os05g0185700) mRNA, complete cds	--	--	--	--	DR2312_2	55.1	2e-07	COG0524	Sugar kinases, ribokinase family	--	--	--	--	--	GO:0006014//D-ribose metabolic process;GO:0046835//carbohydrate phosphorylation	GO:0004747//ribokinase activity	GO:0005739//mitochondrion
CL1069.Contig4_All	1467	8	15	gi|413948853|gb|AFW81502.1|	147.9	7e-139	hypothetical protein ZEAMMB73_419515 [Zea mays]	gi|115462456|ref|NM_001061363.1|	367	2e-98	Oryza sativa Japonica Group Os05g0185700 (Os05g0185700) mRNA, complete cds	sp|Q9FPQ6|GP1_CHLRE	40.8	4e-07	Vegetative cell wall protein gp1 OS=Chlamydomonas reinhardtii GN=GP1 PE=2 SV=1	DR2312_2	115	1e-25	COG0524	Sugar kinases, ribokinase family	--	--	--	--	--	GO:0006014//D-ribose metabolic process;GO:0046835//carbohydrate phosphorylation	GO:0004747//ribokinase activity	GO:0005739//mitochondrion
CL1069.Contig5_All	1538	17	22	gi|413948853|gb|AFW81502.1|	147.9	8e-139	hypothetical protein ZEAMMB73_419515 [Zea mays]	gi|115462456|ref|NM_001061363.1|	367	2e-98	Oryza sativa Japonica Group Os05g0185700 (Os05g0185700) mRNA, complete cds	sp|P40602|APG_ARATH	49.7	5e-06	Anther-specific proline-rich protein APG OS=Arabidopsis thaliana GN=APG PE=2 SV=2	DR2312_2	115	2e-25	COG0524	Sugar kinases, ribokinase family	--	--	--	--	--	GO:0006014//D-ribose metabolic process;GO:0046835//carbohydrate phosphorylation	GO:0004747//ribokinase activity	GO:0005739//mitochondrion
CL1069.Contig6_All	1478	4	16	gi|413948853|gb|AFW81502.1|	147.9	8e-139	hypothetical protein ZEAMMB73_419515 [Zea mays]	gi|115462456|ref|NM_001061363.1|	367	2e-98	Oryza sativa Japonica Group Os05g0185700 (Os05g0185700) mRNA, complete cds	--	--	--	--	DR2312_2	115	2e-25	COG0524	Sugar kinases, ribokinase family	--	--	--	--	--	GO:0006014//D-ribose metabolic process;GO:0046835//carbohydrate phosphorylation	GO:0004747//ribokinase activity	GO:0005739//mitochondrion
CL1069.Contig7_All	1627	7	14	gi|413948853|gb|AFW81502.1|	147.9	9e-139	hypothetical protein ZEAMMB73_419515 [Zea mays]	gi|115462456|ref|NM_001061363.1|	367	2e-98	Oryza sativa Japonica Group Os05g0185700 (Os05g0185700) mRNA, complete cds	sp|P40602|APG_ARATH	49.7	5e-06	Anther-specific proline-rich protein APG OS=Arabidopsis thaliana GN=APG PE=2 SV=2	DR2312_2	115	2e-25	COG0524	Sugar kinases, ribokinase family	--	--	--	--	--	GO:0006014//D-ribose metabolic process;GO:0046835//carbohydrate phosphorylation	GO:0004747//ribokinase activity	GO:0005739//mitochondrion
CL1069.Contig8_All	1196	0	0	gi|413948853|gb|AFW81502.1|	68.6	2e-10	hypothetical protein ZEAMMB73_419515 [Zea mays]	gi|115462456|ref|NM_001061363.1|	307	1e-80	Oryza sativa Japonica Group Os05g0185700 (Os05g0185700) mRNA, complete cds	sp|Q9FPQ6|GP1_CHLRE	40.8	3e-07	Vegetative cell wall protein gp1 OS=Chlamydomonas reinhardtii GN=GP1 PE=2 SV=1	DR2312_2	80.1	1e-15	COG0524	Sugar kinases, ribokinase family	--	--	--	--	--	GO:0006014//D-ribose metabolic process;GO:0046835//carbohydrate phosphorylation	GO:0004747//ribokinase activity	GO:0005739//mitochondrion
CL1069.Contig9_All	1118	0	0	gi|413948853|gb|AFW81502.1|	68.6	2e-10	hypothetical protein ZEAMMB73_419515 [Zea mays]	gi|115462456|ref|NM_001061363.1|	307	1e-80	Oryza sativa Japonica Group Os05g0185700 (Os05g0185700) mRNA, complete cds	--	--	--	--	DR2312_2	80.1	9e-16	COG0524	Sugar kinases, ribokinase family	--	--	--	--	--	GO:0006014//D-ribose metabolic process;GO:0046835//carbohydrate phosphorylation	GO:0004747//ribokinase activity	GO:0005739//mitochondrion
CL107.Contig1_All	2019	44	139	gi|413921591|gb|AFW61523.1|	315.5	2e-84	hypothetical protein ZEAMMB73_774419 [Zea mays]	gi|28201257|dbj|AP004761.3|	81.8	3e-12	Oryza sativa Japonica Group genomic DNA, chromosome 8, PAC clone:P0686C03	sp|Q8L765|BPM1_ARATH	182	5e-46	BTB/POZ and MATH domain-containing protein 1 OS=Arabidopsis thaliana GN=BPM1 PE=1 SV=1	--	--	--	--	--	K10523	2e-50	198	bdi:100825145	speckle-type POZ protein	-	-	-
CL107.Contig2_All	1447	46	86	gi|413921591|gb|AFW61523.1|	293.9	4e-78	hypothetical protein ZEAMMB73_774419 [Zea mays]	gi|357141962|ref|XM_003572362.1|	97.6	3e-17	PREDICTED: Brachypodium distachyon BTB/POZ and MATH domain-containing protein 2-like (LOC100824709), mRNA	sp|Q8L765|BPM1_ARATH	169	4e-42	BTB/POZ and MATH domain-containing protein 1 OS=Arabidopsis thaliana GN=BPM1 PE=1 SV=1	--	--	--	--	--	K10523	1e-46	185	vvi:100258076	speckle-type POZ protein	-	-	-
CL1070.Contig1_All	467	1	2	--	--	--	--	--	--	--	--	--	--	--	--	--	--	--	--	--	--	--	--	--	--	-	-	-
CL1070.Contig2_All	545	3	5	--	--	--	--	--	--	--	--	--	--	--	--	--	--	--	--	--	--	--	--	--	--	-	-	-
CL1071.Contig1_All	1555	5	0	gi|242034937|ref|XP_002464863.1|	768.5	0	hypothetical protein SORBIDRAFT_01g027810 [Sorghum bicolor] >gi|241918717|gb|EER91861.1| hypothetical protein SORBIDRAFT_01g027810 [Sorghum bicolor]	gi|357147578|ref|XM_003574353.1|	793	0	PREDICTED: Brachypodium distachyon uncharacterized LOC100842875 (LOC100842875), mRNA	--	--	--	--	SPAC2G11.09	107	7e-23	COG5594	Uncharacterized integral membrane protein	K03021	2e-18	92.4	ota:Ot01g06000	DNA-directed RNA polymerase III subunit RPC2 [EC:2.7.7.6]	GO:0006811//ion transport	-	GO:0000139//Golgi membrane;GO:0009506//plasmodesma;GO:0005886//plasma membrane;GO:0016021//integral to membrane;GO:0009507//chloroplast;GO:0016023//cytoplasmic membrane-bounded vesicle
CL1071.Contig2_All	1751	4	2	gi|242034937|ref|XP_002464863.1|	158.7	3e-37	hypothetical protein SORBIDRAFT_01g027810 [Sorghum bicolor] >gi|241918717|gb|EER91861.1| hypothetical protein SORBIDRAFT_01g027810 [Sorghum bicolor]	gi|357147578|ref|XM_003574353.1|	591	1e-165	PREDICTED: Brachypodium distachyon uncharacterized LOC100842875 (LOC100842875), mRNA	--	--	--	--	SPAC2G11.09	79	2e-14	COG5594	Uncharacterized integral membrane protein	K03021	2e-11	69.3	ota:Ot01g06000	DNA-directed RNA polymerase III subunit RPC2 [EC:2.7.7.6]	-	-	GO:0005794//Golgi apparatus;GO:0009506//plasmodesma;GO:0005886//plasma membrane;GO:0016021//integral to membrane;GO:0009507//chloroplast;GO:0016023//cytoplasmic membrane-bounded vesicle
CL1071.Contig3_All	4107	11	0	gi|242034937|ref|XP_002464863.1|	1141	0	hypothetical protein SORBIDRAFT_01g027810 [Sorghum bicolor] >gi|241918717|gb|EER91861.1| hypothetical protein SORBIDRAFT_01g027810 [Sorghum bicolor]	gi|357147578|ref|XM_003574353.1|	1156	0	PREDICTED: Brachypodium distachyon uncharacterized LOC100842875 (LOC100842875), mRNA	--	--	--	--	SPAC24H6.13	126	3e-28	COG5594	Uncharacterized integral membrane protein	K03021	5e-11	69.3	ota:Ot01g06000	DNA-directed RNA polymerase III subunit RPC2 [EC:2.7.7.6]	-	-	GO:0016021//integral to membrane;GO:0016023//cytoplasmic membrane-bounded vesicle;GO:0009506//plasmodesma;GO:0005794//Golgi apparatus;GO:0005886//plasma membrane
CL1071.Contig4_All	3912	61	31	gi|242034937|ref|XP_002464863.1|	1379.8	0	hypothetical protein SORBIDRAFT_01g027810 [Sorghum bicolor] >gi|241918717|gb|EER91861.1| hypothetical protein SORBIDRAFT_01g027810 [Sorghum bicolor]	gi|357147578|ref|XM_003574353.1|	1739	0	PREDICTED: Brachypodium distachyon uncharacterized LOC100842875 (LOC100842875), mRNA	--	--	--	--	SPAC2G11.09	170	2e-41	COG5594	Uncharacterized integral membrane protein	K03021	1e-20	101	ota:Ot01g06000	DNA-directed RNA polymerase III subunit RPC2 [EC:2.7.7.6]	GO:0006811//ion transport	-	GO:0000139//Golgi membrane;GO:0009506//plasmodesma;GO:0005886//plasma membrane;GO:0016021//integral to membrane;GO:0009507//chloroplast;GO:0016023//cytoplasmic membrane-bounded vesicle
CL1071.Contig5_All	2990	19	11	gi|242034937|ref|XP_002464863.1|	1574.3	0	hypothetical protein SORBIDRAFT_01g027810 [Sorghum bicolor] >gi|241918717|gb|EER91861.1| hypothetical protein SORBIDRAFT_01g027810 [Sorghum bicolor]	gi|357147578|ref|XM_003574353.1|	1970	0	PREDICTED: Brachypodium distachyon uncharacterized LOC100842875 (LOC100842875), mRNA	sp|Q9SX31|PERK9_ARATH	68.9	2e-11	Proline-rich receptor-like protein kinase PERK9 OS=Arabidopsis thaliana GN=PERK9 PE=2 SV=1	SPAC2G11.09	177	7e-44	COG5594	Uncharacterized integral membrane protein	K03021	8e-21	101	ota:Ot01g06000	DNA-directed RNA polymerase III subunit RPC2 [EC:2.7.7.6]	GO:0006811//ion transport	-	GO:0000139//Golgi membrane;GO:0009506//plasmodesma;GO:0005886//plasma membrane;GO:0016021//integral to membrane;GO:0009507//chloroplast;GO:0016023//cytoplasmic membrane-bounded vesicle
CL1071.Contig6_All	3185	26	24	gi|242034937|ref|XP_002464863.1|	1335.5	0	hypothetical protein SORBIDRAFT_01g027810 [Sorghum bicolor] >gi|241918717|gb|EER91861.1| hypothetical protein SORBIDRAFT_01g027810 [Sorghum bicolor]	gi|357147578|ref|XM_003574353.1|	1388	0	PREDICTED: Brachypodium distachyon uncharacterized LOC100842875 (LOC100842875), mRNA	sp|Q9SX31|PERK9_ARATH	68.9	2e-11	Proline-rich receptor-like protein kinase PERK9 OS=Arabidopsis thaliana GN=PERK9 PE=2 SV=1	SPAC24H6.13	139	4e-32	COG5594	Uncharacterized integral membrane protein	K01115	7e-12	71.6	vcn:VOLCADRAFT_99471	phospholipase D [EC:3.1.4.4]	-	-	GO:0016021//integral to membrane;GO:0016023//cytoplasmic membrane-bounded vesicle;GO:0009506//plasmodesma;GO:0005794//Golgi apparatus;GO:0005886//plasma membrane
CL1072.Contig10_All	1314	0	0	--	--	--	--	--	--	--	--	--	--	--	--	--	--	--	--	--	--	--	--	--	--	-	-	-
CL1072.Contig11_All	1346	1	0	--	--	--	--	--	--	--	--	--	--	--	--	--	--	--	--	--	--	--	--	--	--	-	-	-
CL1072.Contig12_All	1246	1	0	--	--	--	--	--	--	--	--	--	--	--	--	--	--	--	--	--	--	--	--	--	--	-	-	-
CL1072.Contig13_All	1278	0	0	--	--	--	--	--	--	--	--	--	--	--	--	--	--	--	--	--	--	--	--	--	--	-	-	-
CL1072.Contig14_All	1256	0	0	--	--	--	--	--	--	--	--	--	--	--	--	--	--	--	--	--	--	--	--	--	--	-	-	-
CL1072.Contig15_All	1188	0	0	--	--	--	--	--	--	--	--	--	--	--	--	--	--	--	--	--	--	--	--	--	--	-	-	-
CL1072.Contig16_All	1224	0	1	--	--	--	--	--	--	--	--	--	--	--	--	--	--	--	--	--	--	--	--	--	--	-	-	-
CL1072.Contig17_All	1156	0	1	--	--	--	--	--	--	--	--	--	--	--	--	--	--	--	--	--	--	--	--	--	--	-	-	-
CL1072.Contig1_All	1271	5	7	--	--	--	--	--	--	--	--	--	--	--	--	--	--	--	--	--	--	--	--	--	--	-	-	-
CL1072.Contig2_All	1361	4	1	--	--	--	--	--	--	--	--	--	--	--	--	--	--	--	--	--	--	--	--	--	--	-	-	-
CL1072.Contig3_All	1339	0	0	--	--	--	--	--	--	--	--	--	--	--	--	--	--	--	--	--	--	--	--	--	--	-	-	-
CL1072.Contig4_All	1429	0	0	--	--	--	--	--	--	--	--	--	--	--	--	--	--	--	--	--	--	--	--	--	--	-	-	-
CL1072.Contig5_All	2345	6	26	--	--	--	--	--	--	--	--	--	--	--	--	--	--	--	--	--	--	--	--	--	--	-	-	-
CL1072.Contig6_All	2503	0	8	--	--	--	--	--	--	--	--	--	--	--	--	--	--	--	--	--	--	--	--	--	--	-	-	-
CL1072.Contig7_All	2260	1	12	--	--	--	--	--	--	--	--	--	--	--	--	--	--	--	--	--	--	--	--	--	--	-	-	-
CL1072.Contig8_All	2434	0	6	--	--	--	--	--	--	--	--	--	--	--	--	--	--	--	--	--	--	--	--	--	--	-	-	-
CL1072.Contig9_All	2419	6	9	--	--	--	--	--	--	--	--	--	--	--	--	--	--	--	--	--	--	--	--	--	--	-	-	-
CL1073.Contig1_All	1752	97	138	gi|242083814|ref|XP_002442332.1|	954.9	0	hypothetical protein SORBIDRAFT_08g018340 [Sorghum bicolor] >gi|241943025|gb|EES16170.1| hypothetical protein SORBIDRAFT_08g018340 [Sorghum bicolor]	gi|195598487|gb|EU946133.1|	1915	0	Zea mays clone 298190 mRNA sequence	sp|Q8H6B1|SPT16_MAIZE	58.9	9e-09	FACT complex subunit SPT16 OS=Zea mays GN=SPT16 PE=2 SV=1	YER078c	271	3e-72	COG0006	Xaa-Pro aminopeptidase	K01262	0	954	sbi:SORBI_08g018340	Xaa-Pro aminopeptidase [EC:3.4.11.9]	GO:0050821//protein stabilization;GO:0006508//proteolysis	GO:0030145//manganese ion binding;GO:0004177//aminopeptidase activity;GO:0016805//dipeptidase activity;GO:0008237//metallopeptidase activity	GO:0005739//mitochondrion
CL1073.Contig2_All	566	5	1	gi|242083814|ref|XP_002442332.1|	152.5	3e-36	hypothetical protein SORBIDRAFT_08g018340 [Sorghum bicolor] >gi|241943025|gb|EES16170.1| hypothetical protein SORBIDRAFT_08g018340 [Sorghum bicolor]	gi|195598487|gb|EU946133.1|	359	2e-96	Zea mays clone 298190 mRNA sequence	--	--	--	--	all0266	63.5	2e-10	COG0006	Xaa-Pro aminopeptidase	K01262	3e-37	152	sbi:SORBI_08g018340	Xaa-Pro aminopeptidase [EC:3.4.11.9]	GO:0050821//protein stabilization;GO:0006508//proteolysis	GO:0030145//manganese ion binding;GO:0004177//aminopeptidase activity;GO:0008237//metallopeptidase activity	GO:0005739//mitochondrion
CL1074.Contig1_All	1341	11	7	gi|195648404|gb|ACG43670.1|	521.2	1e-146	hypothetical protein [Zea mays]	gi|194688701|gb|BT033430.1|	1342	0	Zea mays full-length cDNA clone ZM_BFb0052P02 mRNA, complete cds	--	--	--	--	--	--	--	--	--	--	--	--	--	--	-	-	GO:0009536//plastid
CL1074.Contig2_All	1928	13	4	gi|194688702|gb|ACF78435.1|	86.7	1e-157	unknown [Zea mays] >gi|194692658|gb|ACF80413.1| unknown [Zea mays]	gi|194688701|gb|BT033430.1|	1415	0	Zea mays full-length cDNA clone ZM_BFb0052P02 mRNA, complete cds	--	--	--	--	--	--	--	--	--	K13171	8e-06	50.8	aly:ARALYDRAFT_901882	serine/arginine repetitive matrix protein 1	-	-	GO:0009536//plastid
CL1074.Contig3_All	1948	8	2	gi|194688702|gb|ACF78435.1|	243.8	8e-165	unknown [Zea mays] >gi|194692658|gb|ACF80413.1| unknown [Zea mays]	gi|194688701|gb|BT033430.1|	1513	0	Zea mays full-length cDNA clone ZM_BFb0052P02 mRNA, complete cds	--	--	--	--	--	--	--	--	--	K13171	8e-06	50.8	aly:ARALYDRAFT_901882	serine/arginine repetitive matrix protein 1	-	-	GO:0009536//plastid
CL1074.Contig4_All	2032	10	9	gi|194688702|gb|ACF78435.1|	86.7	1e-152	unknown [Zea mays] >gi|194692658|gb|ACF80413.1| unknown [Zea mays]	gi|223974692|gb|BT065658.1|	1457	0	Zea mays full-length cDNA clone ZM_BFc0005H11 mRNA, complete cds	--	--	--	--	--	--	--	--	--	K13171	8e-06	50.8	aly:ARALYDRAFT_901882	serine/arginine repetitive matrix protein 1	-	-	GO:0009536//plastid
CL1074.Contig5_All	2052	0	3	gi|194688702|gb|ACF78435.1|	162.5	1e-159	unknown [Zea mays] >gi|194692658|gb|ACF80413.1| unknown [Zea mays]	gi|223974692|gb|BT065658.1|	1554	0	Zea mays full-length cDNA clone ZM_BFc0005H11 mRNA, complete cds	--	--	--	--	--	--	--	--	--	K13171	8e-06	50.8	aly:ARALYDRAFT_901882	serine/arginine repetitive matrix protein 1	-	-	GO:0009536//plastid
CL1074.Contig6_All	1309	7	1	gi|194688702|gb|ACF78435.1|	55.8	6e-154	unknown [Zea mays] >gi|194692658|gb|ACF80413.1| unknown [Zea mays]	gi|194688701|gb|BT033430.1|	1366	0	Zea mays full-length cDNA clone ZM_BFb0052P02 mRNA, complete cds	--	--	--	--	--	--	--	--	--	--	--	--	--	--	-	-	GO:0009536//plastid
CL1074.Contig7_All	1508	13	5	gi|194688702|gb|ACF78435.1|	601.3	1e-170	unknown [Zea mays] >gi|194692658|gb|ACF80413.1| unknown [Zea mays]	gi|194688701|gb|BT033430.1|	1546	0	Zea mays full-length cDNA clone ZM_BFb0052P02 mRNA, complete cds	--	--	--	--	--	--	--	--	--	--	--	--	--	--	-	-	GO:0009536//plastid
CL1074.Contig8_All	2165	13	19	gi|194688702|gb|ACF78435.1|	162.5	1e-159	unknown [Zea mays] >gi|194692658|gb|ACF80413.1| unknown [Zea mays]	gi|223974692|gb|BT065658.1|	1554	0	Zea mays full-length cDNA clone ZM_BFc0005H11 mRNA, complete cds	sp|O65530|PEK14_ARATH	50.1	5e-06	Proline-rich receptor-like protein kinase PERK14 OS=Arabidopsis thaliana GN=PERK14 PE=2 SV=1	--	--	--	--	--	K13171	9e-06	50.8	aly:ARALYDRAFT_901882	serine/arginine repetitive matrix protein 1	-	-	GO:0005634//nucleus;GO:0009941//chloroplast envelope;GO:0009570//chloroplast stroma
CL1075.Contig1_All	1446	1	2	gi|462406831|gb|EMJ12295.1|	55.1	3e-06	hypothetical protein PRUPE_ppa000460mg [Prunus persica]	gi|114053467|gb|AC135315.19|	67.9	3e-08	Medicago truncatula clone mth2-13p6, complete sequence	sp|Q8H0U8|RH42_ARATH	57	3e-08	DEAD-box ATP-dependent RNA helicase 42 OS=Arabidopsis thaliana GN=RH42 PE=1 SV=2	--	--	--	--	--	K12837	6e-11	67.4	mtr:MTR_3g005670	splicing factor U2AF 65 kDa subunit	GO:0044260;GO:0034641//cellular nitrogen compound metabolic process;GO:0010467//gene expression;GO:0044238//primary metabolic process	GO:1901363;GO:0097159//organic cyclic compound binding	-
CL1075.Contig2_All	1472	1	2	gi|462406831|gb|EMJ12295.1|	55.1	3e-06	hypothetical protein PRUPE_ppa000460mg [Prunus persica]	gi|114053467|gb|AC135315.19|	67.9	3e-08	Medicago truncatula clone mth2-13p6, complete sequence	sp|Q8H0U8|RH42_ARATH	57	3e-08	DEAD-box ATP-dependent RNA helicase 42 OS=Arabidopsis thaliana GN=RH42 PE=1 SV=2	--	--	--	--	--	K12837	6e-11	67.4	mtr:MTR_3g005670	splicing factor U2AF 65 kDa subunit	GO:0044260;GO:0034641//cellular nitrogen compound metabolic process;GO:0010467//gene expression;GO:0044238//primary metabolic process	GO:1901363;GO:0097159//organic cyclic compound binding	-
CL1075.Contig3_All	1363	9	11	gi|115438943|ref|NP_001043751.1|	61.2	4e-08	Os01g0655400 [Oryza sativa Japonica Group] >gi|55773937|dbj|BAD72325.1| eukaryotic translation initiation factor 3 subunit 10-like [Oryza sativa Japonica Group] >gi|113533282|dbj|BAF05665.1| Os01g0655400 [Oryza sativa Japonica Group]	gi|338794912|gb|JF282516.1|	61.9	2e-06	Panicum virgatum clone H05_PVGA4 microsatellite sequence	--	--	--	--	--	--	--	--	--	K12811	5e-08	57.4	rcu:RCOM_0075460	ATP-dependent RNA helicase DDX46/PRP5 [EC:3.6.4.13]	GO:0009987//cellular process	-	-
CL1075.Contig4_All	1125	16	6	gi|462406831|gb|EMJ12295.1|	55.1	2e-06	hypothetical protein PRUPE_ppa000460mg [Prunus persica]	gi|114053467|gb|AC135315.19|	67.9	2e-08	Medicago truncatula clone mth2-13p6, complete sequence	sp|Q8H0U8|RH42_ARATH	57	2e-08	DEAD-box ATP-dependent RNA helicase 42 OS=Arabidopsis thaliana GN=RH42 PE=1 SV=2	--	--	--	--	--	K12837	4e-11	67.4	mtr:MTR_3g005670	splicing factor U2AF 65 kDa subunit	GO:0044260;GO:0034641//cellular nitrogen compound metabolic process;GO:0010467//gene expression;GO:0044238//primary metabolic process	GO:1901363;GO:0097159//organic cyclic compound binding	-
CL1075.Contig5_All	1479	5	2	gi|115438943|ref|NP_001043751.1|	61.2	5e-08	Os01g0655400 [Oryza sativa Japonica Group] >gi|55773937|dbj|BAD72325.1| eukaryotic translation initiation factor 3 subunit 10-like [Oryza sativa Japonica Group] >gi|113533282|dbj|BAF05665.1| Os01g0655400 [Oryza sativa Japonica Group]	gi|338794912|gb|JF282516.1|	61.9	2e-06	Panicum virgatum clone H05_PVGA4 microsatellite sequence	--	--	--	--	--	--	--	--	--	K12811	6e-08	57.4	rcu:RCOM_0075460	ATP-dependent RNA helicase DDX46/PRP5 [EC:3.6.4.13]	GO:0009987//cellular process	-	-
CL1075.Contig6_All	356	0	4	gi|297836066|ref|XP_002885915.1|	54.3	6e-07	predicted protein [Arabidopsis lyrata subsp. lyrata] >gi|297331755|gb|EFH62174.1| predicted protein [Arabidopsis lyrata subsp. lyrata]	gi|338794912|gb|JF282516.1|	61.9	4e-07	Panicum virgatum clone H05_PVGA4 microsatellite sequence	--	--	--	--	--	--	--	--	--	K12811	4e-06	47.8	rcu:RCOM_0075460	ATP-dependent RNA helicase DDX46/PRP5 [EC:3.6.4.13]	-	-	-
CL1075.Contig7_All	1751	13	2	gi|115438943|ref|NP_001043751.1|	61.2	6e-08	Os01g0655400 [Oryza sativa Japonica Group] >gi|55773937|dbj|BAD72325.1| eukaryotic translation initiation factor 3 subunit 10-like [Oryza sativa Japonica Group] >gi|113533282|dbj|BAF05665.1| Os01g0655400 [Oryza sativa Japonica Group]	gi|338794912|gb|JF282516.1|	61.9	2e-06	Panicum virgatum clone H05_PVGA4 microsatellite sequence	--	--	--	--	--	--	--	--	--	K12811	7e-08	57.4	rcu:RCOM_0075460	ATP-dependent RNA helicase DDX46/PRP5 [EC:3.6.4.13]	GO:0009987//cellular process	-	-
CL1075.Contig8_All	1365	14	12	gi|115438943|ref|NP_001043751.1|	61.2	4e-08	Os01g0655400 [Oryza sativa Japonica Group] >gi|55773937|dbj|BAD72325.1| eukaryotic translation initiation factor 3 subunit 10-like [Oryza sativa Japonica Group] >gi|113533282|dbj|BAF05665.1| Os01g0655400 [Oryza sativa Japonica Group]	gi|338794912|gb|JF282516.1|	61.9	2e-06	Panicum virgatum clone H05_PVGA4 microsatellite sequence	--	--	--	--	--	--	--	--	--	K12811	5e-08	57.4	rcu:RCOM_0075460	ATP-dependent RNA helicase DDX46/PRP5 [EC:3.6.4.13]	GO:0009987//cellular process	-	-
CL1075.Contig9_All	1865	5	1	gi|115438943|ref|NP_001043751.1|	61.2	7e-08	Os01g0655400 [Oryza sativa Japonica Group] >gi|55773937|dbj|BAD72325.1| eukaryotic translation initiation factor 3 subunit 10-like [Oryza sativa Japonica Group] >gi|113533282|dbj|BAF05665.1| Os01g0655400 [Oryza sativa Japonica Group]	gi|338794912|gb|JF282516.1|	61.9	2e-06	Panicum virgatum clone H05_PVGA4 microsatellite sequence	--	--	--	--	--	--	--	--	--	K12811	8e-08	57.4	rcu:RCOM_0075460	ATP-dependent RNA helicase DDX46/PRP5 [EC:3.6.4.13]	GO:0009987//cellular process	-	-
CL1076.Contig1_All	1848	234	26	gi|42742277|gb|AAS45241.1|	60.5	1e-92	indole-3-glycerol phosphate lyase [Hordeum lechleri]	gi|194695851|gb|BT037005.1|	527	1e-146	Zea mays full-length cDNA clone ZM_BFb0151E21 mRNA, complete cds	sp|O22765|TRPA1_ARATH	164	6e-73	Tryptophan synthase alpha chain OS=Arabidopsis thaliana GN=TRPA1 PE=1 SV=2	alr4811	137	7e-54	COG0159	Tryptophan synthase alpha chain	K01695	8e-87	187	osa:4342571	tryptophan synthase alpha chain [EC:4.2.1.20]	GO:0000162//tryptophan biosynthetic process	GO:0004834//tryptophan synthase activity;GO:0030170//pyridoxal phosphate binding	GO:0009536//plastid
CL1076.Contig2_All	1059	188	31	gi|242032685|ref|XP_002463737.1|	468	1e-130	hypothetical protein SORBIDRAFT_01g005140 [Sorghum bicolor] >gi|241917591|gb|EER90735.1| hypothetical protein SORBIDRAFT_01g005140 [Sorghum bicolor]	gi|194695851|gb|BT037005.1|	969	0	Zea mays full-length cDNA clone ZM_BFb0151E21 mRNA, complete cds	sp|P42390|TRPA_MAIZE	439	2e-123	Indole-3-glycerol phosphate lyase, chloroplastic OS=Zea mays GN=BX1 PE=1 SV=2	slr0966	269	5e-72	COG0159	Tryptophan synthase alpha chain	K13222	9e-132	468	sbi:SORBI_01g005140	indole-3-glycerol-phosphate lyase [EC:4.1.2.8]	GO:0000162//tryptophan biosynthetic process	GO:0004834//tryptophan synthase activity;GO:0033984//indole-3-glycerol-phosphate lyase activity;GO:0030170//pyridoxal phosphate binding	GO:0009507//chloroplast
CL1076.Contig3_All	1478	37	11	gi|242032685|ref|XP_002463737.1|	46.2	9e-117	hypothetical protein SORBIDRAFT_01g005140 [Sorghum bicolor] >gi|241917591|gb|EER90735.1| hypothetical protein SORBIDRAFT_01g005140 [Sorghum bicolor]	gi|194695851|gb|BT037005.1|	628	1e-177	Zea mays full-length cDNA clone ZM_BFb0151E21 mRNA, complete cds	sp|P42390|TRPA_MAIZE	309	7e-109	Indole-3-glycerol phosphate lyase, chloroplastic OS=Zea mays GN=BX1 PE=1 SV=2	alr4811	175	1e-56	COG0159	Tryptophan synthase alpha chain	K13222	7e-118	338	sbi:SORBI_01g005140	indole-3-glycerol-phosphate lyase [EC:4.1.2.8]	GO:0000162//tryptophan biosynthetic process	GO:0004834//tryptophan synthase activity;GO:0030170//pyridoxal phosphate binding	GO:0009536//plastid
CL1076.Contig4_All	1503	29	11	gi|31126752|gb|AAP44672.1|	54.3	2e-100	putative indole-3-glycerol phosphate lyase [Oryza sativa Japonica Group] >gi|108711558|gb|ABF99353.1| Indole-3-glycerol phosphate lyase, chloroplast precursor, putative, expressed [Oryza sativa Japonica Group] >gi|125588249|gb|EAZ28913.1| hypothetical protein OsJ_12955 [Oryza sativa Japonica Group]	gi|194695851|gb|BT037005.1|	539	1e-150	Zea mays full-length cDNA clone ZM_BFb0151E21 mRNA, complete cds	sp|O22765|TRPA1_ARATH	176	2e-76	Tryptophan synthase alpha chain OS=Arabidopsis thaliana GN=TRPA1 PE=1 SV=2	alr4811	140	5e-55	COG0159	Tryptophan synthase alpha chain	K01695	5e-92	204	osa:4342571	tryptophan synthase alpha chain [EC:4.2.1.20]	GO:0000162//tryptophan biosynthetic process	GO:0004834//tryptophan synthase activity;GO:0030170//pyridoxal phosphate binding	GO:0009536//plastid
CL1076.Contig5_All	1395	28	11	gi|62148962|dbj|BAD93364.1|	81.3	8e-111	Indole synthase [Triticum aestivum]	gi|194695851|gb|BT037005.1|	539	1e-150	Zea mays full-length cDNA clone ZM_BFb0151E21 mRNA, complete cds	sp|O22765|TRPA1_ARATH	176	3e-81	Tryptophan synthase alpha chain OS=Arabidopsis thaliana GN=TRPA1 PE=1 SV=2	alr4811	140	2e-60	COG0159	Tryptophan synthase alpha chain	K01695	3e-97	204	osa:4342571	tryptophan synthase alpha chain [EC:4.2.1.20]	GO:0000162//tryptophan biosynthetic process	GO:0004834//tryptophan synthase activity;GO:0030170//pyridoxal phosphate binding	GO:0009536//plastid
CL1076.Contig6_All	1489	30	11	gi|62148962|dbj|BAD93364.1|	43.1	9e-107	Indole synthase [Triticum aestivum]	gi|194695851|gb|BT037005.1|	539	1e-150	Zea mays full-length cDNA clone ZM_BFb0151E21 mRNA, complete cds	sp|O22765|TRPA1_ARATH	176	6e-78	Tryptophan synthase alpha chain OS=Arabidopsis thaliana GN=TRPA1 PE=1 SV=2	alr4811	140	7e-58	COG0159	Tryptophan synthase alpha chain	K01695	3e-93	204	osa:4342571	tryptophan synthase alpha chain [EC:4.2.1.20]	GO:0000162//tryptophan biosynthetic process	GO:0004834//tryptophan synthase activity;GO:0030170//pyridoxal phosphate binding	GO:0009536//plastid
CL1076.Contig7_All	1281	5	1	gi|42742277|gb|AAS45241.1|	43.5	1e-68	indole-3-glycerol phosphate lyase [Hordeum lechleri]	gi|194695851|gb|BT037005.1|	317	2e-83	Zea mays full-length cDNA clone ZM_BFb0151E21 mRNA, complete cds	sp|O22765|TRPA1_ARATH	101	5e-51	Tryptophan synthase alpha chain OS=Arabidopsis thaliana GN=TRPA1 PE=1 SV=2	alr4811	81.6	4e-35	COG0159	Tryptophan synthase alpha chain	K01695	7e-63	119	osa:4342571	tryptophan synthase alpha chain [EC:4.2.1.20]	GO:0000162//tryptophan biosynthetic process	GO:0004834//tryptophan synthase activity;GO:0030170//pyridoxal phosphate binding	GO:0009536//plastid
CL1077.Contig1_All	1569	7	10	gi|242065736|ref|XP_002454157.1|	95.5	1e-96	hypothetical protein SORBIDRAFT_04g025650 [Sorghum bicolor] >gi|241933988|gb|EES07133.1| hypothetical protein SORBIDRAFT_04g025650 [Sorghum bicolor]	gi|195644539|gb|EU969620.1|	767	0	Zea mays clone 333242 mRNA sequence	--	--	--	--	--	--	--	--	--	K11090	4e-69	199	osa:4336287	lupus La protein	GO:0006396//RNA processing	GO:0003723//RNA binding;GO:0000166//nucleotide binding	GO:0005634//nucleus;GO:0030529//ribonucleoprotein complex
CL1077.Contig2_All	1553	15	18	gi|242065736|ref|XP_002454157.1|	114	7e-24	hypothetical protein SORBIDRAFT_04g025650 [Sorghum bicolor] >gi|241933988|gb|EES07133.1| hypothetical protein SORBIDRAFT_04g025650 [Sorghum bicolor]	gi|195644539|gb|EU969620.1|	841	0	Zea mays clone 333242 mRNA sequence	--	--	--	--	YDL051w	53.1	1e-06	COG5193	La protein, small RNA-binding pol III transcript stabilizing protein and related La-motif-containing proteins involved in translation	K11090	1e-56	219	bdi:100820966	lupus La protein	GO:0006396//RNA processing	GO:0003723//RNA binding;GO:0000166//nucleotide binding	GO:0005634//nucleus;GO:0030529//ribonucleoprotein complex
CL1077.Contig3_All	1692	40	42	gi|242065736|ref|XP_002454157.1|	114	8e-24	hypothetical protein SORBIDRAFT_04g025650 [Sorghum bicolor] >gi|241933988|gb|EES07133.1| hypothetical protein SORBIDRAFT_04g025650 [Sorghum bicolor]	gi|195644539|gb|EU969620.1|	833	0	Zea mays clone 333242 mRNA sequence	--	--	--	--	YDL051w	52	3e-06	COG5193	La protein, small RNA-binding pol III transcript stabilizing protein and related La-motif-containing proteins involved in translation	K11090	4e-56	217	bdi:100820966	lupus La protein	GO:0006396//RNA processing	GO:0003723//RNA binding;GO:0000166//nucleotide binding	GO:0005634//nucleus;GO:0030529//ribonucleoprotein complex
CL1077.Contig4_All	1708	12	12	gi|242065736|ref|XP_002454157.1|	95.5	9e-96	hypothetical protein SORBIDRAFT_04g025650 [Sorghum bicolor] >gi|241933988|gb|EES07133.1| hypothetical protein SORBIDRAFT_04g025650 [Sorghum bicolor]	gi|195644539|gb|EU969620.1|	759	0	Zea mays clone 333242 mRNA sequence	--	--	--	--	--	--	--	--	--	K11090	1e-68	198	osa:4336287	lupus La protein	GO:0006396//RNA processing	GO:0003723//RNA binding;GO:0000166//nucleotide binding	GO:0005634//nucleus;GO:0030529//ribonucleoprotein complex
CL1078.Contig10_All	3010	11	20	--	--	--	--	--	--	--	--	--	--	--	--	--	--	--	--	--	--	--	--	--	--	-	-	-
CL1078.Contig11_All	2964	12	21	--	--	--	--	--	--	--	--	--	--	--	--	--	--	--	--	--	--	--	--	--	--	-	-	-
CL1078.Contig12_All	3064	13	22	--	--	--	--	--	--	--	--	--	--	--	--	--	--	--	--	--	--	--	--	--	--	-	-	-
CL1078.Contig13_All	2975	9	12	--	--	--	--	--	--	--	--	--	--	--	--	--	--	--	--	--	--	--	--	--	--	-	-	-
CL1078.Contig14_All	3107	11	32	--	--	--	--	--	--	--	--	--	--	--	--	--	--	--	--	--	--	--	--	--	--	-	-	-
CL1078.Contig15_All	3218	11	20	--	--	--	--	--	--	--	--	--	--	--	--	--	--	--	--	--	--	--	--	--	--	-	-	-
CL1078.Contig16_All	3118	14	30	--	--	--	--	--	--	--	--	--	--	--	--	--	--	--	--	--	--	--	--	--	--	-	-	-
CL1078.Contig1_All	3297	11	13	--	--	--	--	--	--	--	--	--	--	--	--	--	--	--	--	--	--	--	--	--	--	-	-	-
CL1078.Contig2_All	204	0	0	--	--	--	--	--	--	--	--	--	--	--	--	--	--	--	--	--	--	--	--	--	--	-	-	-
CL1078.Contig3_All	1729	18	16	--	--	--	--	--	--	--	--	--	--	--	--	--	--	--	--	--	--	--	--	--	--	-	-	-
CL1078.Contig4_All	1127	11	26	gi|323454300|gb|EGB10170.1|	58.2	3e-07	expressed protein, partial [Aureococcus anophagefferens]	--	--	--	--	--	--	--	--	--	--	--	--	--	--	--	--	--	--	-	-	-
CL1078.Contig5_All	3460	116	136	gi|323454300|gb|EGB10170.1|	58.2	1e-06	expressed protein, partial [Aureococcus anophagefferens]	--	--	--	--	--	--	--	--	--	--	--	--	--	--	--	--	--	--	-	-	-
CL1078.Contig6_All	3325	16	19	gi|323453527|gb|EGB09398.1|	56.6	3e-06	hypothetical protein AURANDRAFT_71279, partial [Aureococcus anophagefferens]	--	--	--	--	--	--	--	--	--	--	--	--	--	--	--	--	--	--	-	-	-
CL1078.Contig7_All	3277	93	60	--	--	--	--	--	--	--	--	--	--	--	--	--	--	--	--	--	--	--	--	--	--	-	-	-
CL1078.Contig8_All	3021	7	12	--	--	--	--	--	--	--	--	--	--	--	--	--	--	--	--	--	--	--	--	--	--	-	-	-
CL1078.Contig9_All	3207	15	28	--	--	--	--	--	--	--	--	--	--	--	--	--	--	--	--	--	--	--	--	--	--	-	-	-
CL1079.Contig1_All	1815	0	0	gi|242072524|ref|XP_002446198.1|	169.5	1e-176	hypothetical protein SORBIDRAFT_06g003360 [Sorghum bicolor] >gi|241937381|gb|EES10526.1| hypothetical protein SORBIDRAFT_06g003360 [Sorghum bicolor]	gi|226494430|ref|NM_001151232.1|	1701	0	Zea mays LOC100277740 (pco064283), mRNA	--	--	--	--	lin0348	91.7	4e-18	COG3568	Metal-dependent hydrolase	--	--	--	--	--	-	GO:0004519//endonuclease activity;GO:0004527//exonuclease activity	GO:0005634//nucleus;GO:0005886//plasma membrane
CL1079.Contig2_All	1793	1	5	gi|242072524|ref|XP_002446198.1|	638.3	0	hypothetical protein SORBIDRAFT_06g003360 [Sorghum bicolor] >gi|241937381|gb|EES10526.1| hypothetical protein SORBIDRAFT_06g003360 [Sorghum bicolor]	gi|226494430|ref|NM_001151232.1|	1798	0	Zea mays LOC100277740 (pco064283), mRNA	--	--	--	--	lin0348	94.7	5e-19	COG3568	Metal-dependent hydrolase	--	--	--	--	--	-	GO:0004519//endonuclease activity;GO:0004527//exonuclease activity	GO:0005634//nucleus;GO:0005886//plasma membrane
CL1079.Contig3_All	1195	0	0	gi|242072524|ref|XP_002446198.1|	162.9	4e-146	hypothetical protein SORBIDRAFT_06g003360 [Sorghum bicolor] >gi|241937381|gb|EES10526.1| hypothetical protein SORBIDRAFT_06g003360 [Sorghum bicolor]	gi|226494430|ref|NM_001151232.1|	1445	0	Zea mays LOC100277740 (pco064283), mRNA	--	--	--	--	lin0348	49.3	6e-12	COG3568	Metal-dependent hydrolase	--	--	--	--	--	-	GO:0004519//endonuclease activity;GO:0004527//exonuclease activity	GO:0005634//nucleus;GO:0005886//plasma membrane
CL1079.Contig4_All	1342	0	1	gi|414587794|tpg|DAA38365.1|	499.2	6e-140	TPA: hypothetical protein ZEAMMB73_634672 [Zea mays]	gi|226494430|ref|NM_001151232.1|	1370	0	Zea mays LOC100277740 (pco064283), mRNA	--	--	--	--	lin0348	49.3	7e-12	COG3568	Metal-dependent hydrolase	--	--	--	--	--	-	GO:0004519//endonuclease activity;GO:0004527//exonuclease activity	GO:0005634//nucleus;GO:0005886//plasma membrane
CL1079.Contig5_All	1364	0	2	gi|414587794|tpg|DAA38365.1|	167.2	4e-135	TPA: hypothetical protein ZEAMMB73_634672 [Zea mays]	gi|226494430|ref|NM_001151232.1|	1273	0	Zea mays LOC100277740 (pco064283), mRNA	--	--	--	--	lin0348	46.2	5e-11	COG3568	Metal-dependent hydrolase	--	--	--	--	--	-	GO:0004519//endonuclease activity;GO:0004527//exonuclease activity	GO:0005634//nucleus;GO:0005886//plasma membrane
CL1079.Contig6_All	674	2	7	gi|242072524|ref|XP_002446198.1|	238	9e-62	hypothetical protein SORBIDRAFT_06g003360 [Sorghum bicolor] >gi|241937381|gb|EES10526.1| hypothetical protein SORBIDRAFT_06g003360 [Sorghum bicolor]	gi|226494430|ref|NM_001151232.1|	628	1e-177	Zea mays LOC100277740 (pco064283), mRNA	--	--	--	--	--	--	--	--	--	--	--	--	--	--	-	GO:0004519//endonuclease activity;GO:0004527//exonuclease activity	GO:0005634//nucleus;GO:0005886//plasma membrane
CL1079.Contig7_All	1217	0	0	gi|242072524|ref|XP_002446198.1|	162.9	1e-141	hypothetical protein SORBIDRAFT_06g003360 [Sorghum bicolor] >gi|241937381|gb|EES10526.1| hypothetical protein SORBIDRAFT_06g003360 [Sorghum bicolor]	gi|226494430|ref|NM_001151232.1|	1348	0	Zea mays LOC100277740 (pco064283), mRNA	--	--	--	--	lin0348	46.2	5e-11	COG3568	Metal-dependent hydrolase	--	--	--	--	--	-	GO:0004519//endonuclease activity;GO:0004527//exonuclease activity	GO:0005634//nucleus;GO:0005886//plasma membrane
CL1079.Contig8_All	1409	0	0	gi|242072524|ref|XP_002446198.1|	169.5	2e-147	hypothetical protein SORBIDRAFT_06g003360 [Sorghum bicolor] >gi|241937381|gb|EES10526.1| hypothetical protein SORBIDRAFT_06g003360 [Sorghum bicolor]	gi|226494430|ref|NM_001151232.1|	1374	0	Zea mays LOC100277740 (pco064283), mRNA	--	--	--	--	lin0348	75.5	2e-13	COG3568	Metal-dependent hydrolase	--	--	--	--	--	-	GO:0004519//endonuclease activity;GO:0004527//exonuclease activity	GO:0005634//nucleus;GO:0005886//plasma membrane
CL1079.Contig9_All	1387	2	2	gi|242072524|ref|XP_002446198.1|	540	3e-152	hypothetical protein SORBIDRAFT_06g003360 [Sorghum bicolor] >gi|241937381|gb|EES10526.1| hypothetical protein SORBIDRAFT_06g003360 [Sorghum bicolor]	gi|226494430|ref|NM_001151232.1|	1471	0	Zea mays LOC100277740 (pco064283), mRNA	--	--	--	--	lin0348	78.6	2e-14	COG3568	Metal-dependent hydrolase	--	--	--	--	--	-	GO:0004519//endonuclease activity;GO:0004527//exonuclease activity	GO:0005634//nucleus;GO:0005886//plasma membrane
CL108.Contig1_All	959	21	29	gi|50509090|dbj|BAD30150.1|	59.7	8e-08	putative hydroxyproline-rich glycoprotein DZ-HRGP [Oryza sativa Japonica Group] >gi|50510120|dbj|BAD30888.1| putative hydroxyproline-rich glycoprotein DZ-HRGP [Oryza sativa Japonica Group]	gi|242050163|ref|XM_002462781.1|	69.9	5e-09	Sorghum bicolor hypothetical protein, mRNA	sp|Q84ZL0|FH5_ORYSJ	51.6	7e-07	Formin-like protein 5 OS=Oryza sativa subsp. japonica GN=FH5 PE=2 SV=2	--	--	--	--	--	K00327	7e-06	49.7	sbi:SORBI_02g032640	NADPH-ferrihemoprotein reductase [EC:1.6.2.4]	-	-	-
CL108.Contig2_All	578	5	5	gi|50509090|dbj|BAD30150.1|	59.7	3e-08	putative hydroxyproline-rich glycoprotein DZ-HRGP [Oryza sativa Japonica Group] >gi|50510120|dbj|BAD30888.1| putative hydroxyproline-rich glycoprotein DZ-HRGP [Oryza sativa Japonica Group]	gi|242050163|ref|XM_002462781.1|	69.9	3e-09	Sorghum bicolor hypothetical protein, mRNA	sp|Q84ZL0|FH5_ORYSJ	51.6	3e-07	Formin-like protein 5 OS=Oryza sativa subsp. japonica GN=FH5 PE=2 SV=2	--	--	--	--	--	K15340	9e-06	48.1	vcn:VOLCADRAFT_96136	DNA cross-link repair 1A protein	-	-	-
CL1080.Contig1_All	468	6	8	gi|62733097|gb|AAX95214.1|	123.6	1e-27	hypothetical protein LOC_Os11g08730 [Oryza sativa Japonica Group] >gi|62733955|gb|AAX96064.1| hypothetical protein LOC_Os11g08890 [Oryza sativa Japonica Group] >gi|77549064|gb|ABA91861.1| hypothetical protein LOC_Os11g08729 [Oryza sativa Japonica Group] >gi|77549095|gb|ABA91892.1| hypothetical protein LOC_Os11g08889 [Oryza sativa Japonica Group]	--	--	--	--	--	--	--	--	--	--	--	--	--	--	--	--	--	--	-	-	-
CL1081.Contig1_All	2211	71	108	gi|22094356|gb|AAM91883.1|	377.1	7e-103	putative mutator protein [Oryza sativa Japonica Group]	gi|50950283|gb|AC108872.2|	137	6e-29	Oryza sativa (japonica cultivar-group) chromosome 11 BAC clone OSJNBb0079P23, complete sequence	sp|Q9SSQ4|FRS6_ARATH	49.3	9e-06	Protein FAR1-RELATED SEQUENCE 6 OS=Arabidopsis thaliana GN=FRS6 PE=2 SV=1	--	--	--	--	--	K13179	2e-13	76.3	sbi:SORBI_01g011090	ATP-dependent RNA helicase DDX18/HAS1 [EC:3.6.4.13]	-	GO:0003676//nucleic acid binding;GO:0008270//zinc ion binding	GO:0016023//cytoplasmic membrane-bounded vesicle;GO:0009536//plastid
CL1081.Contig2_All	1959	40	73	gi|413916201|gb|AFW56133.1|	906	0	putative DEAD-box ATP-dependent RNA helicase family protein [Zea mays]	gi|357153208|ref|XM_003576327.1|	1562	0	PREDICTED: Brachypodium distachyon DEAD-box ATP-dependent RNA helicase 27-like (LOC100842272), mRNA	sp|Q84T03|RH27_ORYSJ	833	0	DEAD-box ATP-dependent RNA helicase 27 OS=Oryza sativa subsp. japonica GN=Os03g0802700 PE=3 SV=1	SPAC1F7.02c	553	5e-157	COG0513	Superfamily II DNA and RNA helicases	K13179	0	894	sbi:SORBI_01g004730	ATP-dependent RNA helicase DDX18/HAS1 [EC:3.6.4.13]	GO:0010501//RNA secondary structure unwinding	GO:0004004//ATP-dependent RNA helicase activity;GO:0003723//RNA binding;GO:0005524//ATP binding	-
CL1081.Contig3_All	2993	102	153	gi|242045080|ref|XP_002460411.1|	415.2	3e-114	hypothetical protein SORBIDRAFT_02g027730 [Sorghum bicolor] >gi|242092098|ref|XP_002436539.1| hypothetical protein SORBIDRAFT_10g004350 [Sorghum bicolor] >gi|241914762|gb|EER87906.1| hypothetical protein SORBIDRAFT_10g004350 [Sorghum bicolor] >gi|241923788|gb|EER96932.1| hypothetical protein SORBIDRAFT_02g027730 [Sorghum bicolor]	gi|357153208|ref|XM_003576327.1|	557	1e-155	PREDICTED: Brachypodium distachyon DEAD-box ATP-dependent RNA helicase 27-like (LOC100842272), mRNA	sp|Q84T03|RH27_ORYSJ	277	3e-74	DEAD-box ATP-dependent RNA helicase 27 OS=Oryza sativa subsp. japonica GN=Os03g0802700 PE=3 SV=1	SPAC1F7.02c	199	2e-50	COG0513	Superfamily II DNA and RNA helicases	K13179	2e-104	379	sbi:SORBI_01g011090	ATP-dependent RNA helicase DDX18/HAS1 [EC:3.6.4.13]	GO:0010501//RNA secondary structure unwinding	GO:0004004//ATP-dependent RNA helicase activity;GO:0003723//RNA binding;GO:0005524//ATP binding;GO:0008270//zinc ion binding	-
CL1081.Contig4_All	2611	210	303	gi|242033287|ref|XP_002464038.1|	738.4	0	hypothetical protein SORBIDRAFT_01g011090 [Sorghum bicolor] >gi|241917892|gb|EER91036.1| hypothetical protein SORBIDRAFT_01g011090 [Sorghum bicolor]	gi|357153208|ref|XM_003576327.1|	928	0	PREDICTED: Brachypodium distachyon DEAD-box ATP-dependent RNA helicase 27-like (LOC100842272), mRNA	sp|Q84T03|RH27_ORYSJ	543	1e-154	DEAD-box ATP-dependent RNA helicase 27 OS=Oryza sativa subsp. japonica GN=Os03g0802700 PE=3 SV=1	SPAC1F7.02c	385	2e-106	COG0513	Superfamily II DNA and RNA helicases	K13179	0	738	sbi:SORBI_01g011090	ATP-dependent RNA helicase DDX18/HAS1 [EC:3.6.4.13]	GO:0010501//RNA secondary structure unwinding	GO:0004004//ATP-dependent RNA helicase activity;GO:0003723//RNA binding;GO:0005524//ATP binding	-
CL1081.Contig5_All	4729	242	240	gi|242032643|ref|XP_002463716.1|	350.9	0	hypothetical protein SORBIDRAFT_01g004730 [Sorghum bicolor] >gi|241917570|gb|EER90714.1| hypothetical protein SORBIDRAFT_01g004730 [Sorghum bicolor]	gi|308080081|ref|NM_001196398.1|	1461	0	Zea mays uncharacterized LOC100501728 (LOC100501728), mRNA >gi|238010797|gb|BT086081.1| Zea mays full-length cDNA clone ZM_BFc0113L24 mRNA, complete cds	sp|Q84T03|RH27_ORYSJ	555	0	DEAD-box ATP-dependent RNA helicase 27 OS=Oryza sativa subsp. japonica GN=Os03g0802700 PE=3 SV=1	SPAC1F7.02c	357	1e-163	COG0513	Superfamily II DNA and RNA helicases	K13179	0	634	sbi:SORBI_01g004730	ATP-dependent RNA helicase DDX18/HAS1 [EC:3.6.4.13]	GO:0010501//RNA secondary structure unwinding	GO:0004004//ATP-dependent RNA helicase activity;GO:0003723//RNA binding;GO:0005524//ATP binding	-
CL1081.Contig6_All	1551	71	81	gi|242045080|ref|XP_002460411.1|	62.8	2e-108	hypothetical protein SORBIDRAFT_02g027730 [Sorghum bicolor] >gi|242092098|ref|XP_002436539.1| hypothetical protein SORBIDRAFT_10g004350 [Sorghum bicolor] >gi|241914762|gb|EER87906.1| hypothetical protein SORBIDRAFT_10g004350 [Sorghum bicolor] >gi|241923788|gb|EER96932.1| hypothetical protein SORBIDRAFT_02g027730 [Sorghum bicolor]	gi|242045079|ref|XM_002460366.1|	850	0	Sorghum bicolor hypothetical protein, mRNA	--	--	--	--	--	--	--	--	--	K10583	2e-06	52.8	vvi:100244778	ubiquitin-conjugating enzyme E2 S [EC:6.3.2.19]	-	GO:0003676//nucleic acid binding;GO:0008270//zinc ion binding	-
CL1081.Contig7_All	1561	19	11	gi|242032643|ref|XP_002463716.1|	686	0	hypothetical protein SORBIDRAFT_01g004730 [Sorghum bicolor] >gi|241917570|gb|EER90714.1| hypothetical protein SORBIDRAFT_01g004730 [Sorghum bicolor]	gi|308080081|ref|NM_001196398.1|	1594	0	Zea mays uncharacterized LOC100501728 (LOC100501728), mRNA >gi|238010797|gb|BT086081.1| Zea mays full-length cDNA clone ZM_BFc0113L24 mRNA, complete cds	sp|Q84T03|RH27_ORYSJ	605	3e-173	DEAD-box ATP-dependent RNA helicase 27 OS=Oryza sativa subsp. japonica GN=Os03g0802700 PE=3 SV=1	SPAC1F7.02c	388	2e-107	COG0513	Superfamily II DNA and RNA helicases	K13179	0	686	sbi:SORBI_01g004730	ATP-dependent RNA helicase DDX18/HAS1 [EC:3.6.4.13]	GO:0010501//RNA secondary structure unwinding	GO:0004004//ATP-dependent RNA helicase activity;GO:0003723//RNA binding;GO:0005524//ATP binding	-
CL1081.Contig8_All	1829	46	30	gi|242032643|ref|XP_002463716.1|	58.2	0	hypothetical protein SORBIDRAFT_01g004730 [Sorghum bicolor] >gi|241917570|gb|EER90714.1| hypothetical protein SORBIDRAFT_01g004730 [Sorghum bicolor]	gi|308080081|ref|NM_001196398.1|	1461	0	Zea mays uncharacterized LOC100501728 (LOC100501728), mRNA >gi|238010797|gb|BT086081.1| Zea mays full-length cDNA clone ZM_BFc0113L24 mRNA, complete cds	sp|Q84T03|RH27_ORYSJ	555	8e-168	DEAD-box ATP-dependent RNA helicase 27 OS=Oryza sativa subsp. japonica GN=Os03g0802700 PE=3 SV=1	SPAC1F7.02c	357	2e-103	COG0513	Superfamily II DNA and RNA helicases	K13179	0	634	sbi:SORBI_01g004730	ATP-dependent RNA helicase DDX18/HAS1 [EC:3.6.4.13]	GO:0010501//RNA secondary structure unwinding	GO:0004004//ATP-dependent RNA helicase activity;GO:0003723//RNA binding;GO:0005524//ATP binding	-
CL1081.Contig9_All	363	0	4	gi|242033287|ref|XP_002464038.1|	198.4	3e-50	hypothetical protein SORBIDRAFT_01g011090 [Sorghum bicolor] >gi|241917892|gb|EER91036.1| hypothetical protein SORBIDRAFT_01g011090 [Sorghum bicolor]	gi|47971626|dbj|AP005723.2|	147	9e-33	Oryza sativa Japonica Group genomic DNA, chromosome 6, BAC clone:OSJNBa0001B21	sp|Q84T03|RH27_ORYSJ	128	7e-31	DEAD-box ATP-dependent RNA helicase 27 OS=Oryza sativa subsp. japonica GN=Os03g0802700 PE=3 SV=1	SPAC1F7.02c	102	2e-22	COG0513	Superfamily II DNA and RNA helicases	K13179	2e-51	198	sbi:SORBI_01g011090	ATP-dependent RNA helicase DDX18/HAS1 [EC:3.6.4.13]	GO:0010501//RNA secondary structure unwinding	GO:0004004//ATP-dependent RNA helicase activity;GO:0003723//RNA binding;GO:0005524//ATP binding	-
CL1082.Contig1_All	1324	15	16	gi|326488733|dbj|BAJ97978.1|	97.1	7e-19	predicted protein [Hordeum vulgare subsp. vulgare]	gi|30102951|gb|AC144491.1|	206	4e-50	Oryza sativa Japonica Group chromosome 3 clone OSJNAa0091P11, complete sequence	sp|Q9CA64|BH135_ARATH	74.3	1e-13	Transcription factor bHLH135 OS=Arabidopsis thaliana GN=BHLH135 PE=1 SV=1	--	--	--	--	--	--	--	--	--	--	-	GO:0046983//protein dimerization activity	-
CL1082.Contig2_All	919	16	15	--	--	--	--	--	--	--	--	--	--	--	--	--	--	--	--	--	--	--	--	--	--	-	-	-
CL1082.Contig3_All	937	18	21	gi|326488733|dbj|BAJ97978.1|	97.1	4e-19	predicted protein [Hordeum vulgare subsp. vulgare]	gi|30102951|gb|AC144491.1|	206	3e-50	Oryza sativa Japonica Group chromosome 3 clone OSJNAa0091P11, complete sequence	sp|Q9CA64|BH135_ARATH	74.3	9e-14	Transcription factor bHLH135 OS=Arabidopsis thaliana GN=BHLH135 PE=1 SV=1	--	--	--	--	--	--	--	--	--	--	-	GO:0046983//protein dimerization activity	-
CL1082.Contig4_All	599	10	2	gi|326488733|dbj|BAJ97978.1|	97.1	2e-19	predicted protein [Hordeum vulgare subsp. vulgare]	gi|30102951|gb|AC144491.1|	206	2e-50	Oryza sativa Japonica Group chromosome 3 clone OSJNAa0091P11, complete sequence	sp|Q9CA64|BH135_ARATH	74.3	5e-14	Transcription factor bHLH135 OS=Arabidopsis thaliana GN=BHLH135 PE=1 SV=1	--	--	--	--	--	--	--	--	--	--	-	GO:0046983//protein dimerization activity	-
CL1082.Contig5_All	372	8	1	gi|242036771|ref|XP_002465780.1|	140.6	7e-33	hypothetical protein SORBIDRAFT_01g045710 [Sorghum bicolor] >gi|241919634|gb|EER92778.1| hypothetical protein SORBIDRAFT_01g045710 [Sorghum bicolor]	gi|115451022|ref|NM_001055647.1|	266	1e-68	Oryza sativa Japonica Group Os03g0171300 (Os03g0171300) mRNA, complete cds	sp|Q9CA64|BH135_ARATH	94.7	1e-20	Transcription factor bHLH135 OS=Arabidopsis thaliana GN=BHLH135 PE=1 SV=1	--	--	--	--	--	--	--	--	--	--	-	GO:0046983//protein dimerization activity	-
CL1082.Contig6_All	309	7	3	--	--	--	--	--	--	--	--	--	--	--	--	--	--	--	--	--	--	--	--	--	--	-	-	-
CL1083.Contig1_All	1953	52	46	gi|242052181|ref|XP_002455236.1|	603.6	4e-171	hypothetical protein SORBIDRAFT_03g006850 [Sorghum bicolor] >gi|241927211|gb|EES00356.1| hypothetical protein SORBIDRAFT_03g006850 [Sorghum bicolor]	gi|238014443|gb|BT087904.1|	1342	0	Zea mays full-length cDNA clone ZM_BFb0300N01 mRNA, complete cds	sp|P0C5E2|Y1839_ARATH	383	2e-106	Probable serine/threonine-protein kinase At1g18390 OS=Arabidopsis thaliana GN=At1g18390 PE=1 SV=2	PA0074_1	89.4	2e-17	COG0515	Serine/threonine protein kinase	K04733	5e-55	214	smo:SELMODRAFT_230241	interleukin-1 receptor-associated kinase 4 [EC:2.7.11.1]	GO:0006468//protein phosphorylation	GO:0030247//polysaccharide binding;GO:0005524//ATP binding;GO:0004674//protein serine/threonine kinase activity	GO:0016021//integral to membrane
CL1083.Contig2_All	969	30	10	gi|224029239|gb|ACN33695.1|	395.2	8e-109	unknown [Zea mays] >gi|413947337|gb|AFW79986.1| putative WAK receptor-like protein kinase family protein [Zea mays]	gi|224029238|gb|BT066798.1|	620	1e-175	Zea mays full-length cDNA clone ZM_BFb0069F11 mRNA, complete cds	sp|P0C5E2|Y1839_ARATH	67.4	1e-11	Probable serine/threonine-protein kinase At1g18390 OS=Arabidopsis thaliana GN=At1g18390 PE=1 SV=2	--	--	--	--	--	--	--	--	--	--	GO:0006468//protein phosphorylation	GO:0030247//polysaccharide binding;GO:0005524//ATP binding;GO:0004674//protein serine/threonine kinase activity	GO:0016021//integral to membrane
CL1083.Contig3_All	1339	7	35	gi|226500890|ref|NP_001148074.1|	617.8	1e-175	WAK1 - OsWAK receptor-like cytoplasmic kinase (OsWAK-RLCK) precursor [Zea mays] >gi|195615638|gb|ACG29649.1| WAK1 - OsWAK receptor-like cytoplasmic kinase (OsWAK-RLCK) [Zea mays]	gi|238014443|gb|BT087904.1|	1342	0	Zea mays full-length cDNA clone ZM_BFb0300N01 mRNA, complete cds	sp|P0C5E2|Y1839_ARATH	384	7e-107	Probable serine/threonine-protein kinase At1g18390 OS=Arabidopsis thaliana GN=At1g18390 PE=1 SV=2	PA0074_1	89.4	1e-17	COG0515	Serine/threonine protein kinase	K04733	3e-55	214	smo:SELMODRAFT_230241	interleukin-1 receptor-associated kinase 4 [EC:2.7.11.1]	GO:0006468//protein phosphorylation	GO:0030247//polysaccharide binding;GO:0005524//ATP binding;GO:0004674//protein serine/threonine kinase activity	GO:0016021//integral to membrane
CL1083.Contig4_All	1665	14	16	gi|224029239|gb|ACN33695.1|	975.3	0	unknown [Zea mays] >gi|413947337|gb|AFW79986.1| putative WAK receptor-like protein kinase family protein [Zea mays]	gi|224029238|gb|BT066798.1|	1554	0	Zea mays full-length cDNA clone ZM_BFb0069F11 mRNA, complete cds	sp|P0C5E2|Y1839_ARATH	439	2e-123	Probable serine/threonine-protein kinase At1g18390 OS=Arabidopsis thaliana GN=At1g18390 PE=1 SV=2	PA0074_1	89.4	2e-17	COG0515	Serine/threonine protein kinase	K04733	4e-55	214	smo:SELMODRAFT_230241	interleukin-1 receptor-associated kinase 4 [EC:2.7.11.1]	GO:0006468//protein phosphorylation	GO:0030247//polysaccharide binding;GO:0005524//ATP binding;GO:0004674//protein serine/threonine kinase activity	GO:0016021//integral to membrane
CL1084.Contig1_All	3595	98	84	gi|413921169|gb|AFW61101.1|	1778.5	0	putative SNF2-domain/RING finger domain/helicase domain protein [Zea mays]	gi|219362506|ref|NM_001143139.1|	1628	0	Zea mays LOC100216734 (IDP2558), mRNA >gi|194696361|gb|BT037260.1| Zea mays full-length cDNA clone ZM_BFb0160M06 mRNA, complete cds	sp|Q9M1I1|FB304_ARATH	113	9e-25	F-box protein At3g54460 OS=Arabidopsis thaliana GN=At3g54460 PE=2 SV=1	SPAC17A2.12	318	4e-86	COG0553	Superfamily II DNA/RNA helicases, SNF2 family	K15505	3e-99	362	rcu:RCOM_1186120	DNA repair protein RAD5 [EC:3.6.4.-]	GO:0042981//regulation of apoptotic process;GO:0048025//negative regulation of mRNA splicing, via spliceosome;GO:0005975//carbohydrate metabolic process;GO:0034645//cellular macromolecule biosynthetic process	GO:0008270//zinc ion binding;GO:0003824//catalytic activity;GO:0005524//ATP binding	GO:0005737//cytoplasm
CL1084.Contig2_All	3685	17	28	gi|413921169|gb|AFW61101.1|	451.1	6e-125	putative SNF2-domain/RING finger domain/helicase domain protein [Zea mays]	gi|219362506|ref|NM_001143139.1|	1628	0	Zea mays LOC100216734 (IDP2558), mRNA >gi|194696361|gb|BT037260.1| Zea mays full-length cDNA clone ZM_BFb0160M06 mRNA, complete cds	sp|Q9M1I1|FB304_ARATH	113	9e-25	F-box protein At3g54460 OS=Arabidopsis thaliana GN=At3g54460 PE=2 SV=1	SPAC17A2.12	318	4e-86	COG0553	Superfamily II DNA/RNA helicases, SNF2 family	K15505	3e-99	362	rcu:RCOM_1186120	DNA repair protein RAD5 [EC:3.6.4.-]	GO:0042981//regulation of apoptotic process;GO:0048025//negative regulation of mRNA splicing, via spliceosome;GO:0005975//carbohydrate metabolic process;GO:0034645//cellular macromolecule biosynthetic process	GO:0008270//zinc ion binding;GO:0004386//helicase activity;GO:0003677//DNA binding;GO:0005524//ATP binding	GO:0005737//cytoplasm;GO:0005634//nucleus
CL1085.Contig10_All	328	1	16	--	--	--	--	gi|14164403|dbj|AP003048.2|	73.8	1e-10	Oryza sativa Japonica Group genomic DNA, chromosome 1, PAC clone:P0710A02	--	--	--	--	--	--	--	--	--	--	--	--	--	--	-	-	-
CL1085.Contig11_All	652	5	24	--	--	--	--	gi|19851516|gb|AF369906.1|	61.9	8e-07	Sorghum bicolor clone BAC10J22 Sbb3766 sequence	--	--	--	--	--	--	--	--	--	--	--	--	--	--	-	-	-
CL1085.Contig12_All	531	3	2	--	--	--	--	gi|66865836|gb|DQ056242.1|	135	5e-29	Zea mays FH2 domain-containing protein mRNA, partial sequence	--	--	--	--	--	--	--	--	--	--	--	--	--	--	-	-	-
CL1085.Contig1_All	697	9	51	--	--	--	--	gi|19851516|gb|AF369906.1|	135	7e-29	Sorghum bicolor clone BAC10J22 Sbb3766 sequence	--	--	--	--	--	--	--	--	--	--	--	--	--	--	-	-	-
CL1085.Contig2_All	1925	45	57	gi|222612356|gb|EEE50488.1|	60.5	1e-07	hypothetical protein OsJ_30557 [Oryza sativa Japonica Group]	gi|115480939|ref|NM_001070598.1|	1296	0	Oryza sativa Japonica Group Os10g0119300 (Os10g0119300) mRNA, partial cds	sp|Q7G6K7|FH3_ORYSJ	914	0	Formin-like protein 3 OS=Oryza sativa subsp. japonica GN=FH3 PE=2 SV=2	Rv3876	69.7	2e-11	COG0455	ATPases involved in chromosome partitioning	K01115	3e-18	92	vcn:VOLCADRAFT_99471	phospholipase D [EC:3.1.4.4]	GO:0006470//protein dephosphorylation;GO:0007015//actin filament organization;GO:0009556//microsporogenesis	GO:0008017//microtubule binding;GO:0051015//actin filament binding;GO:0004721//phosphoprotein phosphatase activity	GO:0009574//preprophase band;GO:0005819//spindle;GO:0009524//phragmoplast
CL1085.Contig3_All	2458	7	18	gi|218185449|gb|EEC67876.1|	453	1e-125	hypothetical protein OsI_35511 [Oryza sativa Indica Group]	gi|219888436|gb|BT055986.1|	563	1e-157	Zea mays full-length cDNA clone ZM_BFc0100B09 mRNA, complete cds	sp|Q7XBQ9|RGA2_SOLBU	197	2e-50	Disease resistance protein RGA2 OS=Solanum bulbocastanum GN=RGA2 PE=1 SV=1	--	--	--	--	--	K07052	1e-60	233	sbi:SORBI_07g021390		-	GO:0043168;GO:0032559;GO:0032550	GO:0016023//cytoplasmic membrane-bounded vesicle
CL1085.Contig4_All	1257	41	54	gi|242079265|ref|XP_002444401.1|	412.1	1e-113	hypothetical protein SORBIDRAFT_07g021390 [Sorghum bicolor] >gi|241940751|gb|EES13896.1| hypothetical protein SORBIDRAFT_07g021390 [Sorghum bicolor]	gi|219888436|gb|BT055986.1|	833	0	Zea mays full-length cDNA clone ZM_BFc0100B09 mRNA, complete cds	--	--	--	--	slr0959	106	1e-22	COG1266	Predicted metal-dependent membrane protease	K07052	8e-115	412	sbi:SORBI_07g021390		GO:0010207//photosystem II assembly;GO:0019288//isopentenyl diphosphate biosynthetic process, mevalonate-independent pathway;GO:0006508//proteolysis	GO:0008233//peptidase activity	GO:0016021//integral to membrane
CL1085.Contig5_All	2026	9	7	gi|218185449|gb|EEC67876.1|	453	9e-126	hypothetical protein OsI_35511 [Oryza sativa Indica Group]	gi|388461287|gb|JQ929597.1|	127	5e-26	Phyllostachys nigra clone Z-12 NBS resistance protein gene, partial cds	sp|Q7XBQ9|RGA2_SOLBU	197	2e-50	Disease resistance protein RGA2 OS=Solanum bulbocastanum GN=RGA2 PE=1 SV=1	--	--	--	--	--	K03013	1e-43	176	vvi:100258335	DNA-directed RNA polymerases I, II, and III subunit RPABC1	-	GO:0043168;GO:0032559;GO:0032550	GO:0016023//cytoplasmic membrane-bounded vesicle
CL1085.Contig6_All	4498	217	284	gi|242079265|ref|XP_002444401.1|	412.1	4e-113	hypothetical protein SORBIDRAFT_07g021390 [Sorghum bicolor] >gi|241940751|gb|EES13896.1| hypothetical protein SORBIDRAFT_07g021390 [Sorghum bicolor]	gi|219888436|gb|BT055986.1|	833	0	Zea mays full-length cDNA clone ZM_BFc0100B09 mRNA, complete cds	sp|Q7G6K7|FH3_ORYSJ	270	7e-72	Formin-like protein 3 OS=Oryza sativa subsp. japonica GN=FH3 PE=2 SV=2	slr0959	106	4e-22	COG1266	Predicted metal-dependent membrane protease	K07052	3e-114	412	sbi:SORBI_07g021390		GO:0010207//photosystem II assembly;GO:0019288//isopentenyl diphosphate biosynthetic process, mevalonate-independent pathway;GO:0006508//proteolysis	GO:0008233//peptidase activity	GO:0016021//integral to membrane
CL1085.Contig7_All	4612	177	270	gi|242079265|ref|XP_002444401.1|	409.8	2e-112	hypothetical protein SORBIDRAFT_07g021390 [Sorghum bicolor] >gi|241940751|gb|EES13896.1| hypothetical protein SORBIDRAFT_07g021390 [Sorghum bicolor]	gi|219888436|gb|BT055986.1|	835	0	Zea mays full-length cDNA clone ZM_BFc0100B09 mRNA, complete cds	sp|Q7G6K7|FH3_ORYSJ	378	1e-104	Formin-like protein 3 OS=Oryza sativa subsp. japonica GN=FH3 PE=2 SV=2	slr0959	106	4e-22	COG1266	Predicted metal-dependent membrane protease	K07052	2e-113	409	sbi:SORBI_07g021390		GO:0006470//protein dephosphorylation	GO:0004721//phosphoprotein phosphatase activity	GO:0016021//integral to membrane
CL1085.Contig8_All	421	34	38	--	--	--	--	gi|14164403|dbj|AP003048.2|	73.8	1e-10	Oryza sativa Japonica Group genomic DNA, chromosome 1, PAC clone:P0710A02	--	--	--	--	--	--	--	--	--	--	--	--	--	--	-	-	-
CL1085.Contig9_All	1757	39	68	gi|242079357|ref|XP_002444447.1|	393.7	5e-108	hypothetical protein SORBIDRAFT_07g022080 [Sorghum bicolor] >gi|241940797|gb|EES13942.1| hypothetical protein SORBIDRAFT_07g022080 [Sorghum bicolor]	gi|115480939|ref|NM_001070598.1|	735	0	Oryza sativa Japonica Group Os10g0119300 (Os10g0119300) mRNA, partial cds	sp|Q7G6K7|FH3_ORYSJ	378	5e-105	Formin-like protein 3 OS=Oryza sativa subsp. japonica GN=FH3 PE=2 SV=2	--	--	--	--	--	--	--	--	--	--	GO:0006470//protein dephosphorylation	GO:0004721//phosphoprotein phosphatase activity	-
CL1086.Contig1_All	732	107	165	gi|242045192|ref|XP_002460467.1|	287.7	1e-76	hypothetical protein SORBIDRAFT_02g028880 [Sorghum bicolor] >gi|241923844|gb|EER96988.1| hypothetical protein SORBIDRAFT_02g028880 [Sorghum bicolor]	gi|195622023|gb|EU960724.1|	638	1e-180	Zea mays clone 227940 30S ribosomal protein S16 mRNA, complete cds	sp|Q4G391|RR16_EMIHU	68.6	4e-12	30S ribosomal protein S16, chloroplastic OS=Emiliania huxleyi GN=rps16 PE=3 SV=1	SMc03859	92.8	5e-19	COG0228	Ribosomal protein S16	K02959	3e-08	57	gmx:3989305	small subunit ribosomal protein S16	GO:0035196//production of miRNAs involved in gene silencing by miRNA;GO:0010267//production of ta-siRNAs involved in RNA interference;GO:0042254//ribosome biogenesis;GO:0051607//defense response to virus	GO:0003735//structural constituent of ribosome	GO:0005840//ribosome;GO:0005739//mitochondrion;GO:0009507//chloroplast
CL1086.Contig2_All	380	17	24	gi|115477302|ref|NP_001062247.1|	188.7	2e-47	Os08g0517900 [Oryza sativa Japonica Group] >gi|28411847|dbj|BAC57322.1| 30S ribosomal protein S16-like [Oryza sativa Japonica Group] >gi|113624216|dbj|BAF24161.1| Os08g0517900 [Oryza sativa Japonica Group]	gi|115477301|ref|NM_001068782.1|	281	3e-73	Oryza sativa Japonica Group Os08g0517900 (Os08g0517900) mRNA, complete cds	--	--	--	--	RP878	62.4	2e-10	COG0228	Ribosomal protein S16	--	--	--	--	--	GO:0035196//production of miRNAs involved in gene silencing by miRNA;GO:0010267//production of ta-siRNAs involved in RNA interference;GO:0042254//ribosome biogenesis;GO:0051607//defense response to virus	GO:0003735//structural constituent of ribosome	GO:0005840//ribosome;GO:0005739//mitochondrion;GO:0009507//chloroplast
CL1087.Contig1_All	2024	8	24	gi|242050216|ref|XP_002462852.1|	1037.7	0	hypothetical protein SORBIDRAFT_02g033100 [Sorghum bicolor] >gi|241926229|gb|EER99373.1| hypothetical protein SORBIDRAFT_02g033100 [Sorghum bicolor]	gi|223948574|gb|BT063674.1|	2914	0	Zea mays full-length cDNA clone ZM_BFc0093E06 mRNA, complete cds	sp|Q2MHE4|HT1_ARATH	235	8e-62	Serine/threonine-protein kinase HT1 OS=Arabidopsis thaliana GN=HT1 PE=1 SV=1	CAC1728_1	131	5e-30	COG0515	Serine/threonine protein kinase	K14510	2e-53	208	sbi:SORBI_02g011690	serine/threonine-protein kinase CTR1 [EC:2.7.11.1]	GO:0018108//peptidyl-tyrosine phosphorylation	GO:0004713//protein tyrosine kinase activity;GO:0016597//amino acid binding;GO:0005524//ATP binding;GO:0004674//protein serine/threonine kinase activity	GO:0009536//plastid
CL1087.Contig2_All	2809	3	6	gi|242050216|ref|XP_002462852.1|	224.2	1e-56	hypothetical protein SORBIDRAFT_02g033100 [Sorghum bicolor] >gi|241926229|gb|EER99373.1| hypothetical protein SORBIDRAFT_02g033100 [Sorghum bicolor]	gi|293333290|ref|NM_001174801.1|	2415	0	Zea mays uncharacterized LOC100382036 (LOC100382036), mRNA >gi|223947146|gb|BT062960.1| Zea mays full-length cDNA clone ZM_BFc0012M23 mRNA, complete cds	sp|Q2MHE4|HT1_ARATH	130	4e-30	Serine/threonine-protein kinase HT1 OS=Arabidopsis thaliana GN=HT1 PE=1 SV=1	YAR019c	78.2	7e-14	COG0515	Serine/threonine protein kinase	K14510	1e-28	127	aly:ARALYDRAFT_487152	serine/threonine-protein kinase CTR1 [EC:2.7.11.1]	GO:0018108//peptidyl-tyrosine phosphorylation	GO:0004715//non-membrane spanning protein tyrosine kinase activity;GO:0016597//amino acid binding;GO:0005524//ATP binding;GO:0004674//protein serine/threonine kinase activity	GO:0009536//plastid
CL1087.Contig3_All	2738	3	6	gi|242050216|ref|XP_002462852.1|	224.2	1e-56	hypothetical protein SORBIDRAFT_02g033100 [Sorghum bicolor] >gi|241926229|gb|EER99373.1| hypothetical protein SORBIDRAFT_02g033100 [Sorghum bicolor]	gi|223948574|gb|BT063674.1|	2272	0	Zea mays full-length cDNA clone ZM_BFc0093E06 mRNA, complete cds	sp|Q2MHE4|HT1_ARATH	141	2e-33	Serine/threonine-protein kinase HT1 OS=Arabidopsis thaliana GN=HT1 PE=1 SV=1	YAR019c	83.6	2e-15	COG0515	Serine/threonine protein kinase	K14510	5e-33	141	osa:4329527	serine/threonine-protein kinase CTR1 [EC:2.7.11.1]	GO:0018108//peptidyl-tyrosine phosphorylation	GO:0004713//protein tyrosine kinase activity;GO:0016597//amino acid binding;GO:0005524//ATP binding;GO:0004674//protein serine/threonine kinase activity	GO:0009536//plastid
CL1087.Contig4_All	3253	27	98	gi|242050216|ref|XP_002462852.1|	224.2	1e-56	hypothetical protein SORBIDRAFT_02g033100 [Sorghum bicolor] >gi|241926229|gb|EER99373.1| hypothetical protein SORBIDRAFT_02g033100 [Sorghum bicolor]	gi|293333290|ref|NM_001174801.1|	1810	0	Zea mays uncharacterized LOC100382036 (LOC100382036), mRNA >gi|223947146|gb|BT062960.1| Zea mays full-length cDNA clone ZM_BFc0012M23 mRNA, complete cds	sp|Q2MHE4|HT1_ARATH	114	4e-25	Serine/threonine-protein kinase HT1 OS=Arabidopsis thaliana GN=HT1 PE=1 SV=1	YAR019c	68.9	5e-11	COG0515	Serine/threonine protein kinase	K04424	5e-22	105	aly:ARALYDRAFT_909157	sterile alpha motif and leucine zipper containing kinase AZK [EC:2.7.11.25]	GO:0018108//peptidyl-tyrosine phosphorylation	GO:0004713//protein tyrosine kinase activity;GO:0016597//amino acid binding;GO:0005524//ATP binding;GO:0004674//protein serine/threonine kinase activity	GO:0009536//plastid
CL1087.Contig5_All	2143	5	30	gi|242050216|ref|XP_002462852.1|	520.8	0	hypothetical protein SORBIDRAFT_02g033100 [Sorghum bicolor] >gi|241926229|gb|EER99373.1| hypothetical protein SORBIDRAFT_02g033100 [Sorghum bicolor]	gi|293333290|ref|NM_001174801.1|	3081	0	Zea mays uncharacterized LOC100382036 (LOC100382036), mRNA >gi|223947146|gb|BT062960.1| Zea mays full-length cDNA clone ZM_BFc0012M23 mRNA, complete cds	sp|Q2MHE4|HT1_ARATH	224	2e-58	Serine/threonine-protein kinase HT1 OS=Arabidopsis thaliana GN=HT1 PE=1 SV=1	CAC1728_1	128	5e-29	COG0515	Serine/threonine protein kinase	K04424	9e-49	191	aly:ARALYDRAFT_909157	sterile alpha motif and leucine zipper containing kinase AZK [EC:2.7.11.25]	GO:0018108//peptidyl-tyrosine phosphorylation	GO:0004715//non-membrane spanning protein tyrosine kinase activity;GO:0016597//amino acid binding;GO:0005524//ATP binding;GO:0004674//protein serine/threonine kinase activity	GO:0009536//plastid
CL1088.Contig1_All	884	12	30	gi|242074408|ref|XP_002447140.1|	425.6	5e-118	hypothetical protein SORBIDRAFT_06g029260 [Sorghum bicolor] >gi|241938323|gb|EES11468.1| hypothetical protein SORBIDRAFT_06g029260 [Sorghum bicolor]	gi|226504913|ref|NM_001152333.1|	961	0	Zea mays uncharacterized LOC100279312 (LOC100279312), mRNA >gi|219884494|gb|BT054015.1| Zea mays full-length cDNA clone ZM_BFc0125C21 mRNA, complete cds	--	--	--	--	--	--	--	--	--	--	--	--	--	--	-	-	GO:0044599
CL1088.Contig2_All	826	53	50	gi|242074408|ref|XP_002447140.1|	464.5	9e-130	hypothetical protein SORBIDRAFT_06g029260 [Sorghum bicolor] >gi|241938323|gb|EES11468.1| hypothetical protein SORBIDRAFT_06g029260 [Sorghum bicolor]	gi|226504913|ref|NM_001152333.1|	1066	0	Zea mays uncharacterized LOC100279312 (LOC100279312), mRNA >gi|219884494|gb|BT054015.1| Zea mays full-length cDNA clone ZM_BFc0125C21 mRNA, complete cds	--	--	--	--	--	--	--	--	--	--	--	--	--	--	-	-	GO:0005634//nucleus;GO:0044599
CL1089.Contig1_All	976	47	60	--	--	--	--	gi|28207190|gb|AY177889.1|	81.8	1e-12	Sorghum bicolor clone BAC IS_21O3 ABA-induced RAB17-like gene, partial sequence	--	--	--	--	--	--	--	--	--	--	--	--	--	--	-	-	-
CL1089.Contig2_All	835	8	14	--	--	--	--	gi|28207190|gb|AY177889.1|	81.8	1e-12	Sorghum bicolor clone BAC IS_21O3 ABA-induced RAB17-like gene, partial sequence	--	--	--	--	--	--	--	--	--	--	--	--	--	--	-	-	-
CL109.Contig10_All	1505	0	5	gi|414585074|tpg|DAA35645.1|	61.6	4e-08	TPA: hypothetical protein ZEAMMB73_595198 [Zea mays]	gi|226499557|ref|NM_001151414.1|	398	1e-108	Zea mays uncharacterized LOC100277987 (LOC100277987), mRNA	sp|Q9SXS2|SUT33_ARATH	68.2	1e-11	Probable sulfate transporter 3.3 OS=Arabidopsis thaliana GN=SULTR3;3 PE=2 SV=2	--	--	--	--	--	--	--	--	--	--	GO:1902358	GO:0008271//secondary active sulfate transmembrane transporter activity	GO:0005887//integral to plasma membrane
CL109.Contig11_All	1421	3	0	gi|414585074|tpg|DAA35645.1|	61.6	3e-08	TPA: hypothetical protein ZEAMMB73_595198 [Zea mays]	gi|391414704|gb|BT055565.2|	301	1e-78	Zea mays full-length cDNA clone ZM_BFc0030B09 mRNA, complete cds	sp|Q9SXS2|SUT33_ARATH	68.2	1e-11	Probable sulfate transporter 3.3 OS=Arabidopsis thaliana GN=SULTR3;3 PE=2 SV=2	--	--	--	--	--	--	--	--	--	--	GO:1902358	GO:0008271//secondary active sulfate transmembrane transporter activity	GO:0005887//integral to plasma membrane
CL109.Contig12_All	4558	12	8	gi|414585074|tpg|DAA35645.1|	61.6	1e-07	TPA: hypothetical protein ZEAMMB73_595198 [Zea mays]	gi|391414704|gb|BT055565.2|	400	1e-108	Zea mays full-length cDNA clone ZM_BFc0030B09 mRNA, complete cds	--	--	--	--	--	--	--	--	--	--	--	--	--	--	-	-	-
CL109.Contig13_All	5537	2	0	gi|414585074|tpg|DAA35645.1|	42.4	2e-12	TPA: hypothetical protein ZEAMMB73_595198 [Zea mays]	gi|391414704|gb|BT055565.2|	303	1e-78	Zea mays full-length cDNA clone ZM_BFc0030B09 mRNA, complete cds	--	--	--	--	--	--	--	--	--	--	--	--	--	--	-	-	-
CL109.Contig14_All	4898	3	0	gi|414585074|tpg|DAA35645.1|	42.4	2e-12	TPA: hypothetical protein ZEAMMB73_595198 [Zea mays]	gi|391414704|gb|BT055565.2|	305	2e-79	Zea mays full-length cDNA clone ZM_BFc0030B09 mRNA, complete cds	--	--	--	--	--	--	--	--	--	--	--	--	--	--	-	-	-
CL109.Contig15_All	5064	3	0	gi|414585074|tpg|DAA35645.1|	61.6	1e-07	TPA: hypothetical protein ZEAMMB73_595198 [Zea mays]	gi|391414704|gb|BT055565.2|	305	2e-79	Zea mays full-length cDNA clone ZM_BFc0030B09 mRNA, complete cds	--	--	--	--	--	--	--	--	--	--	--	--	--	--	-	-	-
CL109.Contig16_All	5031	2	0	gi|414585074|tpg|DAA35645.1|	42.4	2e-12	TPA: hypothetical protein ZEAMMB73_595198 [Zea mays]	gi|391414704|gb|BT055565.2|	545	1e-151	Zea mays full-length cDNA clone ZM_BFc0030B09 mRNA, complete cds	--	--	--	--	--	--	--	--	--	--	--	--	--	--	-	-	-
CL109.Contig17_All	5703	2	0	gi|414585074|tpg|DAA35645.1|	61.6	1e-07	TPA: hypothetical protein ZEAMMB73_595198 [Zea mays]	gi|391414704|gb|BT055565.2|	303	1e-78	Zea mays full-length cDNA clone ZM_BFc0030B09 mRNA, complete cds	--	--	--	--	--	--	--	--	--	--	--	--	--	--	-	-	-
CL109.Contig18_All	4392	3	0	gi|414585074|tpg|DAA35645.1|	42.4	2e-12	TPA: hypothetical protein ZEAMMB73_595198 [Zea mays]	gi|391414704|gb|BT055565.2|	547	1e-152	Zea mays full-length cDNA clone ZM_BFc0030B09 mRNA, complete cds	--	--	--	--	--	--	--	--	--	--	--	--	--	--	-	-	-
CL109.Contig19_All	5197	2	0	gi|414585074|tpg|DAA35645.1|	61.6	1e-07	TPA: hypothetical protein ZEAMMB73_595198 [Zea mays]	gi|391414704|gb|BT055565.2|	398	1e-107	Zea mays full-length cDNA clone ZM_BFc0030B09 mRNA, complete cds	--	--	--	--	--	--	--	--	--	--	--	--	--	--	-	-	-
CL109.Contig1_All	2193	1	0	gi|414585074|tpg|DAA35645.1|	61.6	6e-08	TPA: hypothetical protein ZEAMMB73_595198 [Zea mays]	gi|391414704|gb|BT055565.2|	303	4e-79	Zea mays full-length cDNA clone ZM_BFc0030B09 mRNA, complete cds	sp|Q9SXS2|SUT33_ARATH	68.6	1e-11	Probable sulfate transporter 3.3 OS=Arabidopsis thaliana GN=SULTR3;3 PE=2 SV=2	--	--	--	--	--	--	--	--	--	--	GO:1902358	GO:0008271//secondary active sulfate transmembrane transporter activity	GO:0005887//integral to plasma membrane
CL109.Contig20_All	833	43	61	gi|414585074|tpg|DAA35645.1|	219.2	6e-56	TPA: hypothetical protein ZEAMMB73_595198 [Zea mays]	gi|226499557|ref|NM_001151414.1|	628	1e-177	Zea mays uncharacterized LOC100277987 (LOC100277987), mRNA	sp|Q9SXS2|SUT33_ARATH	68.2	6e-12	Probable sulfate transporter 3.3 OS=Arabidopsis thaliana GN=SULTR3;3 PE=2 SV=2	--	--	--	--	--	--	--	--	--	--	GO:1902358	GO:0008271//secondary active sulfate transmembrane transporter activity	GO:0005887//integral to plasma membrane
CL109.Contig21_All	749	11	14	gi|414585074|tpg|DAA35645.1|	234.2	1e-60	TPA: hypothetical protein ZEAMMB73_595198 [Zea mays]	gi|391414704|gb|BT055565.2|	543	1e-152	Zea mays full-length cDNA clone ZM_BFc0030B09 mRNA, complete cds	sp|Q9SXS2|SUT33_ARATH	68.2	5e-12	Probable sulfate transporter 3.3 OS=Arabidopsis thaliana GN=SULTR3;3 PE=2 SV=2	--	--	--	--	--	--	--	--	--	--	-	-	-
CL109.Contig22_All	1339	0	0	gi|414585074|tpg|DAA35645.1|	107.1	7e-22	TPA: hypothetical protein ZEAMMB73_595198 [Zea mays]	gi|226499557|ref|NM_001151414.1|	398	1e-108	Zea mays uncharacterized LOC100277987 (LOC100277987), mRNA	sp|Q9SXS2|SUT33_ARATH	68.2	1e-11	Probable sulfate transporter 3.3 OS=Arabidopsis thaliana GN=SULTR3;3 PE=2 SV=2	--	--	--	--	--	--	--	--	--	--	GO:1902358	GO:0008271//secondary active sulfate transmembrane transporter activity	GO:0005887//integral to plasma membrane
CL109.Contig23_All	999	4	13	gi|414585074|tpg|DAA35645.1|	61.6	2e-08	TPA: hypothetical protein ZEAMMB73_595198 [Zea mays]	gi|226499557|ref|NM_001151414.1|	492	1e-136	Zea mays uncharacterized LOC100277987 (LOC100277987), mRNA	sp|Q9SXS2|SUT33_ARATH	68.2	7e-12	Probable sulfate transporter 3.3 OS=Arabidopsis thaliana GN=SULTR3;3 PE=2 SV=2	--	--	--	--	--	--	--	--	--	--	GO:1902358	GO:0008271//secondary active sulfate transmembrane transporter activity	GO:0005887//integral to plasma membrane
CL109.Contig24_All	915	6	2	gi|414585074|tpg|DAA35645.1|	61.6	2e-08	TPA: hypothetical protein ZEAMMB73_595198 [Zea mays]	gi|391414704|gb|BT055565.2|	396	1e-107	Zea mays full-length cDNA clone ZM_BFc0030B09 mRNA, complete cds	sp|Q9SXS2|SUT33_ARATH	68.2	6e-12	Probable sulfate transporter 3.3 OS=Arabidopsis thaliana GN=SULTR3;3 PE=2 SV=2	--	--	--	--	--	--	--	--	--	--	GO:1902358	GO:0008271//secondary active sulfate transmembrane transporter activity	GO:0005887//integral to plasma membrane
CL109.Contig2_All	1687	18	5	gi|414585074|tpg|DAA35645.1|	61.6	4e-08	TPA: hypothetical protein ZEAMMB73_595198 [Zea mays]	gi|391414704|gb|BT055565.2|	398	1e-108	Zea mays full-length cDNA clone ZM_BFc0030B09 mRNA, complete cds	sp|Q9SXS2|SUT33_ARATH	68.6	1e-11	Probable sulfate transporter 3.3 OS=Arabidopsis thaliana GN=SULTR3;3 PE=2 SV=2	--	--	--	--	--	--	--	--	--	--	GO:1902358	GO:0008271//secondary active sulfate transmembrane transporter activity	GO:0005887//integral to plasma membrane
CL109.Contig3_All	882	2	0	gi|414585074|tpg|DAA35645.1|	234.6	1e-60	TPA: hypothetical protein ZEAMMB73_595198 [Zea mays]	gi|391414704|gb|BT055565.2|	547	1e-153	Zea mays full-length cDNA clone ZM_BFc0030B09 mRNA, complete cds	sp|Q9SXS2|SUT33_ARATH	68.6	5e-12	Probable sulfate transporter 3.3 OS=Arabidopsis thaliana GN=SULTR3;3 PE=2 SV=2	--	--	--	--	--	--	--	--	--	--	-	-	-
CL109.Contig4_All	1521	3	3	gi|414585074|tpg|DAA35645.1|	234.2	4e-60	TPA: hypothetical protein ZEAMMB73_595198 [Zea mays]	gi|391414704|gb|BT055565.2|	545	1e-152	Zea mays full-length cDNA clone ZM_BFc0030B09 mRNA, complete cds	sp|Q9SXS2|SUT33_ARATH	68.6	9e-12	Probable sulfate transporter 3.3 OS=Arabidopsis thaliana GN=SULTR3;3 PE=2 SV=2	--	--	--	--	--	--	--	--	--	--	-	-	-
CL109.Contig5_All	1048	2	0	gi|414585074|tpg|DAA35645.1|	61.6	2e-08	TPA: hypothetical protein ZEAMMB73_595198 [Zea mays]	gi|391414704|gb|BT055565.2|	400	1e-108	Zea mays full-length cDNA clone ZM_BFc0030B09 mRNA, complete cds	sp|Q9SXS2|SUT33_ARATH	68.6	6e-12	Probable sulfate transporter 3.3 OS=Arabidopsis thaliana GN=SULTR3;3 PE=2 SV=2	--	--	--	--	--	--	--	--	--	--	GO:1902358	GO:0008271//secondary active sulfate transmembrane transporter activity	GO:0005887//integral to plasma membrane
CL109.Contig6_All	1388	2	0	gi|414585074|tpg|DAA35645.1|	107.1	7e-22	TPA: hypothetical protein ZEAMMB73_595198 [Zea mays]	gi|391414704|gb|BT055565.2|	305	7e-80	Zea mays full-length cDNA clone ZM_BFc0030B09 mRNA, complete cds	sp|Q9SXS2|SUT33_ARATH	68.6	8e-12	Probable sulfate transporter 3.3 OS=Arabidopsis thaliana GN=SULTR3;3 PE=2 SV=2	--	--	--	--	--	--	--	--	--	--	GO:1902358	GO:0008271//secondary active sulfate transmembrane transporter activity	GO:0005887//integral to plasma membrane
CL109.Contig7_All	2027	3	1	gi|414585074|tpg|DAA35645.1|	107.1	1e-21	TPA: hypothetical protein ZEAMMB73_595198 [Zea mays]	gi|391414704|gb|BT055565.2|	303	4e-79	Zea mays full-length cDNA clone ZM_BFc0030B09 mRNA, complete cds	sp|Q9SXS2|SUT33_ARATH	68.6	1e-11	Probable sulfate transporter 3.3 OS=Arabidopsis thaliana GN=SULTR3;3 PE=2 SV=2	--	--	--	--	--	--	--	--	--	--	GO:1902358	GO:0008271//secondary active sulfate transmembrane transporter activity	GO:0005887//integral to plasma membrane
CL109.Contig8_All	1554	5	0	gi|414585074|tpg|DAA35645.1|	61.6	4e-08	TPA: hypothetical protein ZEAMMB73_595198 [Zea mays]	gi|391414704|gb|BT055565.2|	305	7e-80	Zea mays full-length cDNA clone ZM_BFc0030B09 mRNA, complete cds	sp|Q9SXS2|SUT33_ARATH	68.6	1e-11	Probable sulfate transporter 3.3 OS=Arabidopsis thaliana GN=SULTR3;3 PE=2 SV=2	--	--	--	--	--	--	--	--	--	--	GO:1902358	GO:0008271//secondary active sulfate transmembrane transporter activity	GO:0005887//integral to plasma membrane
CL109.Contig9_All	1255	10	14	gi|414585074|tpg|DAA35645.1|	107.1	6e-22	TPA: hypothetical protein ZEAMMB73_595198 [Zea mays]	gi|391414704|gb|BT055565.2|	301	9e-79	Zea mays full-length cDNA clone ZM_BFc0030B09 mRNA, complete cds	sp|Q9SXS2|SUT33_ARATH	68.2	1e-11	Probable sulfate transporter 3.3 OS=Arabidopsis thaliana GN=SULTR3;3 PE=2 SV=2	--	--	--	--	--	--	--	--	--	--	GO:1902358	GO:0008271//secondary active sulfate transmembrane transporter activity	GO:0005887//integral to plasma membrane
CL1090.Contig1_All	3831	724	614	gi|413919972|gb|AFW59904.1|	1653.7	0	hypothetical protein ZEAMMB73_759012 [Zea mays]	gi|195601142|gb|EU948788.1|	1540	0	Zea mays clone 385227 mRNA sequence	sp|Q8H0T9|KTNB1_ARATH	790	0	Katanin p80 WD40 repeat-containing subunit B1 homolog OS=Arabidopsis thaliana GN=At5g23430 PE=2 SV=3	all0283_3	145	4e-34	COG2319	FOG: WD40 repeat	K14963	7e-28	125	ppp:PHYPADRAFT_167543	COMPASS component SWD3	GO:0051013//microtubule severing	GO:0008017//microtubule binding	GO:0016021//integral to membrane;GO:0008352//katanin complex;GO:0005874//microtubule
CL1090.Contig2_All	799	5	0	gi|414584775|tpg|DAA35346.1|	90.5	3e-17	TPA: hypothetical protein ZEAMMB73_159052 [Zea mays]	gi|195598466|gb|EU946112.1|	569	1e-159	Zea mays clone 297080 mRNA sequence	sp|Q8H0T9|KTNB1_ARATH	50.1	2e-06	Katanin p80 WD40 repeat-containing subunit B1 homolog OS=Arabidopsis thaliana GN=At5g23430 PE=2 SV=3	--	--	--	--	--	--	--	--	--	--	-	-	-
CL1091.Contig1_All	224	2	5	--	--	--	--	--	--	--	--	--	--	--	--	--	--	--	--	--	--	--	--	--	--	-	-	-
CL1091.Contig2_All	247	12	3	--	--	--	--	--	--	--	--	--	--	--	--	--	--	--	--	--	--	--	--	--	--	-	-	-
CL1092.Contig10_All	2233	314	386	gi|242060634|ref|XP_002451606.1|	897.1	0	hypothetical protein SORBIDRAFT_04g004520 [Sorghum bicolor] >gi|241931437|gb|EES04582.1| hypothetical protein SORBIDRAFT_04g004520 [Sorghum bicolor]	gi|162460037|ref|NM_001112218.1|	1901	0	Zea mays beta tubulin7 (tub7), mRNA >gi|416148|gb|L10634.1|MZEBTUB7A Zea mays beta-7 tubulin (tub7) mRNA, complete cds	sp|Q9ZPP0|TBB1_ELEIN	896	0	Tubulin beta-1 chain OS=Eleusine indica GN=TUBB1 PE=2 SV=1	ECU03g0820i	723	0	COG5023	Tubulin	K07375	0	897	sbi:SORBI_04g004520	tubulin beta	GO:0007018//microtubule-based movement;GO:0008152//metabolic process	GO:0005200//structural constituent of cytoskeleton;GO:0005525//GTP binding;GO:0003924//GTPase activity	GO:0005737//cytoplasm;GO:0005874//microtubule
CL1092.Contig11_All	484	209	233	gi|460240406|gb|AGH08242.1|	332.4	1e-90	beta-tubulin 8 [Salix arbutifolia]	gi|224030950|gb|BT067654.1|	682	0	Zea mays full-length cDNA clone ZM_BFc0118J14 mRNA, complete cds	sp|P37832|TBB7_ORYSJ	332	6e-92	Tubulin beta-7 chain OS=Oryza sativa subsp. japonica GN=TUBB7 PE=2 SV=2	YFL037w	266	9e-72	COG5023	Tubulin	K07375	2e-91	332	mtr:MTR_2g031310	tubulin beta	GO:0007018//microtubule-based movement;GO:0008152//metabolic process	GO:0005200//structural constituent of cytoskeleton;GO:0005525//GTP binding;GO:0003924//GTPase activity	GO:0005737//cytoplasm;GO:0005874//microtubule
CL1092.Contig1_All	1139	136	216	gi|293331107|ref|NP_001167651.1|	745.7	0	uncharacterized protein LOC100381281 [Zea mays] >gi|414880072|tpg|DAA57203.1| TPA: beta tubulin6 isoform 1 [Zea mays] >gi|414880073|tpg|DAA57204.1| TPA: beta tubulin6 isoform 2 [Zea mays]	gi|219885628|gb|BT054582.1|	1219	0	Zea mays full-length cDNA clone ZM_BFc0166J13 mRNA, complete cds	sp|Q41783|TBB6_MAIZE	717	0	Tubulin beta-6 chain OS=Zea mays GN=TUBB6 PE=2 SV=1	ECU03g0820i	572	3e-163	COG5023	Tubulin	K07375	0	745	zma:100381281	tubulin beta	GO:0007018//microtubule-based movement;GO:0008152//metabolic process	GO:0005200//structural constituent of cytoskeleton;GO:0005525//GTP binding;GO:0003924//GTPase activity	GO:0005737//cytoplasm;GO:0005874//microtubule
CL1092.Contig2_All	1669	609	705	gi|293331107|ref|NP_001167651.1|	157.5	0	uncharacterized protein LOC100381281 [Zea mays] >gi|414880072|tpg|DAA57203.1| TPA: beta tubulin6 isoform 1 [Zea mays] >gi|414880073|tpg|DAA57204.1| TPA: beta tubulin6 isoform 2 [Zea mays]	gi|219885628|gb|BT054582.1|	2026	0	Zea mays full-length cDNA clone ZM_BFc0166J13 mRNA, complete cds	sp|Q41783|TBB6_MAIZE	745	0	Tubulin beta-6 chain OS=Zea mays GN=TUBB6 PE=2 SV=1	SPBC26H8.07c	552	0	COG5023	Tubulin	K07375	0	773	zma:100381281	tubulin beta	GO:0007018//microtubule-based movement;GO:0008152//metabolic process	GO:0005200//structural constituent of cytoskeleton;GO:0005525//GTP binding;GO:0003924//GTPase activity	GO:0005737//cytoplasm;GO:0005874//microtubule
CL1092.Contig3_All	1763	570	530	gi|293335531|ref|NP_001168917.1|	132.1	3e-29	uncharacterized protein LOC100382727 [Zea mays]	gi|293335530|ref|NM_001175446.1|	1937	0	Zea mays uncharacterized LOC100382727 (LOC100382727), mRNA >gi|223973748|gb|BT065186.1| Zea mays full-length cDNA clone ZM_BFb0026B22 mRNA, complete cds	sp|Q40665|TBB3_ORYSJ	890	0	Tubulin beta-3 chain OS=Oryza sativa subsp. japonica GN=TUBB3 PE=2 SV=2	ECU03g0820i	719	0	COG5023	Tubulin	K07375	0	899	zma:100382727	tubulin beta	GO:0007018//microtubule-based movement;GO:0008152//metabolic process	GO:0005200//structural constituent of cytoskeleton;GO:0005525//GTP binding;GO:0003924//GTPase activity	GO:0005737//cytoplasm;GO:0005874//microtubule
CL1092.Contig4_All	273	86	105	gi|460407768|ref|XP_004249322.1|	138.3	3e-32	PREDICTED: tubulin beta-4 chain-like [Solanum lycopersicum]	gi|187950266|gb|AY103690.2|	377	1e-102	Zea mays PCO144028 mRNA sequence	sp|Q9ZRA8|TBB5_WHEAT	138	9e-34	Tubulin beta-5 chain OS=Triticum aestivum GN=TUBB5 PE=2 SV=1	ECU03g0820i	107	5e-24	COG5023	Tubulin	K07375	2e-33	138	bdi:100836144	tubulin beta	GO:0048767//root hair elongation;GO:0006833//water transport;GO:0000271//polysaccharide biosynthetic process;GO:0043481//anthocyanin accumulation in tissues in response to UV light;GO:0009825//multidimensional cell growth;GO:0007018//microtubule-based movement;GO:0007010//cytoskeleton organization;GO:0006096//glycolysis;GO:0019344//cysteine biosynthetic process;GO:0016126//sterol biosynthetic pro…	GO:0005525//GTP binding;GO:0005200//structural constituent of cytoskeleton;GO:0003924//GTPase activity	GO:0005886//plasma membrane;GO:0005737//cytoplasm;GO:0005874//microtubule
CL1092.Contig5_All	499	6	12	gi|326509243|dbj|BAJ91538.1|	326.6	9e-89	predicted protein [Hordeum vulgare subsp. vulgare]	gi|308035628|dbj|AB491666.1|	430	1e-118	Prasinoderma coloniale Btub gene for beta-tubulin, partial cds, strain: MBIC10720	sp|P22852|TBB_POLAG	297	2e-81	Tubulin beta chain OS=Polytomella agilis GN=TUBB1 PE=3 SV=1	ECU03g0820i	282	2e-76	COG5023	Tubulin	K07375	9e-83	303	ppp:PHYPADRAFT_232451	tubulin beta	-	-	-
CL1092.Contig6_All	1676	431	426	gi|242096696|ref|XP_002438838.1|	899	0	hypothetical protein SORBIDRAFT_10g027010 [Sorghum bicolor] >gi|241917061|gb|EER90205.1| hypothetical protein SORBIDRAFT_10g027010 [Sorghum bicolor]	gi|162460037|ref|NM_001112218.1|	2052	0	Zea mays beta tubulin7 (tub7), mRNA >gi|416148|gb|L10634.1|MZEBTUB7A Zea mays beta-7 tubulin (tub7) mRNA, complete cds	sp|Q41784|TBB7_MAIZE	893	0	Tubulin beta-7 chain OS=Zea mays GN=TUBB7 PE=2 SV=1	ECU03g0820i	721	0	COG5023	Tubulin	K07375	0	893	zma:542705	tubulin beta	GO:0007018//microtubule-based movement;GO:0008152//metabolic process	GO:0005200//structural constituent of cytoskeleton;GO:0005525//GTP binding;GO:0003924//GTPase activity	GO:0005737//cytoplasm;GO:0005874//microtubule
CL1092.Contig7_All	1777	94	112	gi|293335531|ref|NP_001168917.1|	132.1	3e-29	uncharacterized protein LOC100382727 [Zea mays]	gi|162460037|ref|NM_001112218.1|	2050	0	Zea mays beta tubulin7 (tub7), mRNA >gi|416148|gb|L10634.1|MZEBTUB7A Zea mays beta-7 tubulin (tub7) mRNA, complete cds	sp|Q41784|TBB7_MAIZE	893	0	Tubulin beta-7 chain OS=Zea mays GN=TUBB7 PE=2 SV=1	ECU03g0820i	721	0	COG5023	Tubulin	K07375	0	900	zma:100382727	tubulin beta	GO:0007018//microtubule-based movement;GO:0008152//metabolic process	GO:0005200//structural constituent of cytoskeleton;GO:0005525//GTP binding;GO:0003924//GTPase activity	GO:0005737//cytoplasm;GO:0005874//microtubule
CL1092.Contig8_All	2284	1118	1481	gi|242096696|ref|XP_002438838.1|	887.1	0	hypothetical protein SORBIDRAFT_10g027010 [Sorghum bicolor] >gi|241917061|gb|EER90205.1| hypothetical protein SORBIDRAFT_10g027010 [Sorghum bicolor]	gi|162462609|ref|NM_001111987.1|	2238	0	Zea mays beta tubulin4 (tub4), mRNA >gi|398846|emb|X74655.1| Z.mays mRNA for beta 4 tubulin	sp|Q40665|TBB3_ORYSJ	884	0	Tubulin beta-3 chain OS=Oryza sativa subsp. japonica GN=TUBB3 PE=2 SV=2	ECU03g0820i	722	0	COG5023	Tubulin	K07375	0	885	sbi:SORBI_01g012740	tubulin beta	GO:0007018//microtubule-based movement;GO:0008152//metabolic process	GO:0005200//structural constituent of cytoskeleton;GO:0005525//GTP binding;GO:0003924//GTPase activity	GO:0005737//cytoplasm;GO:0005874//microtubule
CL1092.Contig9_All	1726	96	142	gi|293335531|ref|NP_001168917.1|	132.1	3e-29	uncharacterized protein LOC100382727 [Zea mays]	gi|162460037|ref|NM_001112218.1|	1909	0	Zea mays beta tubulin7 (tub7), mRNA >gi|416148|gb|L10634.1|MZEBTUB7A Zea mays beta-7 tubulin (tub7) mRNA, complete cds	sp|Q9ZPP0|TBB1_ELEIN	896	0	Tubulin beta-1 chain OS=Eleusine indica GN=TUBB1 PE=2 SV=1	ECU03g0820i	723	0	COG5023	Tubulin	K07375	0	905	zma:100382727	tubulin beta	GO:0007018//microtubule-based movement;GO:0008152//metabolic process	GO:0005200//structural constituent of cytoskeleton;GO:0005525//GTP binding;GO:0003924//GTPase activity	GO:0005737//cytoplasm;GO:0005874//microtubule
CL1093.Contig10_All	1965	2	7	gi|242074062|ref|XP_002446967.1|	466.1	0	hypothetical protein SORBIDRAFT_06g026000 [Sorghum bicolor] >gi|241938150|gb|EES11295.1| hypothetical protein SORBIDRAFT_06g026000 [Sorghum bicolor]	gi|194697723|gb|BT037941.1|	1031	0	Zea mays full-length cDNA clone ZM_BFb0203N12 mRNA, complete cds	sp|Q50EK3|C04C1_PINTA	256	1e-133	Cytochrome P450 704C1 OS=Pinus taeda GN=CYP704C1 PE=2 SV=1	BH0579	96.3	2e-26	COG2124	Cytochrome P450	K15402	1e-81	202	mtr:MTR_4g075110	cytochrome P450, family 86, subfamily B, polypeptide 1 (fatty acid omega-hydroxylase) [EC:1.14.-.-]	GO:0055114//oxidation-reduction process	GO:0020037//heme binding;GO:0016705//oxidoreductase activity, acting on paired donors, with incorporation or reduction of molecular oxygen;GO:0004497//monooxygenase activity;GO:0005506//iron ion binding	GO:0016021//integral to membrane
CL1093.Contig1_All	2290	89	179	gi|414585819|tpg|DAA36390.1|	859	0	TPA: putative cytochrome P450 superfamily protein [Zea mays]	gi|238007735|gb|BT084550.1|	1152	0	Zea mays full-length cDNA clone ZM_BFb0131I05 mRNA, complete cds	sp|Q50EK3|C04C1_PINTA	485	4e-137	Cytochrome P450 704C1 OS=Pinus taeda GN=CYP704C1 PE=2 SV=1	SMc02579	116	2e-25	COG2124	Cytochrome P450	K15398	1e-82	306	ppp:PHYPADRAFT_151187	cytochrome P450, family 86, subfamily A, polypeptide 2/4/7/8 (fatty acid omega-hydroxylase) [EC:1.14.-.-]	GO:0055114//oxidation-reduction process	GO:0020037//heme binding;GO:0016705//oxidoreductase activity, acting on paired donors, with incorporation or reduction of molecular oxygen;GO:0004497//monooxygenase activity;GO:0005506//iron ion binding	GO:0016021//integral to membrane
CL1093.Contig2_All	1900	8	31	gi|242074062|ref|XP_002446967.1|	931.8	0	hypothetical protein SORBIDRAFT_06g026000 [Sorghum bicolor] >gi|241938150|gb|EES11295.1| hypothetical protein SORBIDRAFT_06g026000 [Sorghum bicolor]	gi|194697723|gb|BT037941.1|	1976	0	Zea mays full-length cDNA clone ZM_BFb0203N12 mRNA, complete cds	sp|Q50EK3|C04C1_PINTA	482	3e-136	Cytochrome P450 704C1 OS=Pinus taeda GN=CYP704C1 PE=2 SV=1	BH0579	122	2e-27	COG2124	Cytochrome P450	K15402	2e-86	318	mtr:MTR_4g075110	cytochrome P450, family 86, subfamily B, polypeptide 1 (fatty acid omega-hydroxylase) [EC:1.14.-.-]	GO:0055114//oxidation-reduction process	GO:0020037//heme binding;GO:0016705//oxidoreductase activity, acting on paired donors, with incorporation or reduction of molecular oxygen;GO:0004497//monooxygenase activity;GO:0005506//iron ion binding	GO:0016021//integral to membrane
CL1093.Contig3_All	222	23	26	gi|414585819|tpg|DAA36390.1|	143.3	1e-33	TPA: putative cytochrome P450 superfamily protein [Zea mays]	gi|238007735|gb|BT084550.1|	373	1e-101	Zea mays full-length cDNA clone ZM_BFb0131I05 mRNA, complete cds	sp|Q50EK3|C04C1_PINTA	93.6	2e-20	Cytochrome P450 704C1 OS=Pinus taeda GN=CYP704C1 PE=2 SV=1	--	--	--	--	--	K13407	2e-10	62.4	pop:POPTR_588365	cytochrome P450, family 94, subfamily A, polypeptide 1 (fatty acid omega-hydroxylase) [EC:1.14.-.-]	GO:0055114//oxidation-reduction process	GO:0020037//heme binding;GO:0016705//oxidoreductase activity, acting on paired donors, with incorporation or reduction of molecular oxygen;GO:0004497//monooxygenase activity;GO:0005506//iron ion binding	GO:0016021//integral to membrane
CL1093.Contig4_All	281	4	7	gi|242074060|ref|XP_002446966.1|	129.4	1e-29	hypothetical protein SORBIDRAFT_06g025990 [Sorghum bicolor] >gi|241938149|gb|EES11294.1| hypothetical protein SORBIDRAFT_06g025990 [Sorghum bicolor]	gi|238007735|gb|BT084550.1|	260	7e-67	Zea mays full-length cDNA clone ZM_BFb0131I05 mRNA, complete cds	sp|Q50EK3|C04C1_PINTA	77.8	1e-15	Cytochrome P450 704C1 OS=Pinus taeda GN=CYP704C1 PE=2 SV=1	--	--	--	--	--	K15398	4e-09	57.8	ppp:PHYPADRAFT_151187	cytochrome P450, family 86, subfamily A, polypeptide 2/4/7/8 (fatty acid omega-hydroxylase) [EC:1.14.-.-]	GO:0055114//oxidation-reduction process	GO:0020037//heme binding;GO:0016705//oxidoreductase activity, acting on paired donors, with incorporation or reduction of molecular oxygen;GO:0004497//monooxygenase activity;GO:0005506//iron ion binding	GO:0016021//integral to membrane
CL1093.Contig5_All	1923	0	11	gi|242074062|ref|XP_002446967.1|	880.2	0	hypothetical protein SORBIDRAFT_06g026000 [Sorghum bicolor] >gi|241938150|gb|EES11295.1| hypothetical protein SORBIDRAFT_06g026000 [Sorghum bicolor]	gi|194697723|gb|BT037941.1|	1039	0	Zea mays full-length cDNA clone ZM_BFb0203N12 mRNA, complete cds	sp|Q50EK3|C04C1_PINTA	479	2e-135	Cytochrome P450 704C1 OS=Pinus taeda GN=CYP704C1 PE=2 SV=1	CC2997	119	2e-26	COG2124	Cytochrome P450	K15402	2e-82	305	mtr:MTR_4g075110	cytochrome P450, family 86, subfamily B, polypeptide 1 (fatty acid omega-hydroxylase) [EC:1.14.-.-]	GO:0055114//oxidation-reduction process	GO:0020037//heme binding;GO:0016705//oxidoreductase activity, acting on paired donors, with incorporation or reduction of molecular oxygen;GO:0004497//monooxygenase activity;GO:0005506//iron ion binding	GO:0016021//integral to membrane
CL1093.Contig6_All	1941	3	28	gi|242074062|ref|XP_002446967.1|	943.7	0	hypothetical protein SORBIDRAFT_06g026000 [Sorghum bicolor] >gi|241938150|gb|EES11295.1| hypothetical protein SORBIDRAFT_06g026000 [Sorghum bicolor]	gi|194697723|gb|BT037941.1|	2024	0	Zea mays full-length cDNA clone ZM_BFb0203N12 mRNA, complete cds	sp|Q50EK3|C04C1_PINTA	485	4e-137	Cytochrome P450 704C1 OS=Pinus taeda GN=CYP704C1 PE=2 SV=1	BH0579	128	3e-29	COG2124	Cytochrome P450	K15402	2e-86	318	mtr:MTR_4g075110	cytochrome P450, family 86, subfamily B, polypeptide 1 (fatty acid omega-hydroxylase) [EC:1.14.-.-]	GO:0055114//oxidation-reduction process	GO:0020037//heme binding;GO:0016705//oxidoreductase activity, acting on paired donors, with incorporation or reduction of molecular oxygen;GO:0004497//monooxygenase activity;GO:0005506//iron ion binding	GO:0016021//integral to membrane
CL1093.Contig7_All	1464	42	61	gi|242074062|ref|XP_002446967.1|	563.1	4e-159	hypothetical protein SORBIDRAFT_06g026000 [Sorghum bicolor] >gi|241938150|gb|EES11295.1| hypothetical protein SORBIDRAFT_06g026000 [Sorghum bicolor]	gi|194697723|gb|BT037941.1|	553	1e-154	Zea mays full-length cDNA clone ZM_BFb0203N12 mRNA, complete cds	sp|Q50EK3|C04C1_PINTA	292	3e-79	Cytochrome P450 704C1 OS=Pinus taeda GN=CYP704C1 PE=2 SV=1	CC2997	83.2	1e-15	COG2124	Cytochrome P450	K15402	9e-59	226	mtr:MTR_4g075110	cytochrome P450, family 86, subfamily B, polypeptide 1 (fatty acid omega-hydroxylase) [EC:1.14.-.-]	-	GO:0046872//metal ion binding;GO:0016491//oxidoreductase activity	GO:0016020//membrane
CL1093.Contig8_All	2039	3	30	gi|242074062|ref|XP_002446967.1|	920.2	0	hypothetical protein SORBIDRAFT_06g026000 [Sorghum bicolor] >gi|241938150|gb|EES11295.1| hypothetical protein SORBIDRAFT_06g026000 [Sorghum bicolor]	gi|194697723|gb|BT037941.1|	1465	0	Zea mays full-length cDNA clone ZM_BFb0203N12 mRNA, complete cds	sp|Q50EK3|C04C1_PINTA	461	5e-130	Cytochrome P450 704C1 OS=Pinus taeda GN=CYP704C1 PE=2 SV=1	BH0579	112	3e-24	COG2124	Cytochrome P450	K15402	2e-79	295	mtr:MTR_4g075110	cytochrome P450, family 86, subfamily B, polypeptide 1 (fatty acid omega-hydroxylase) [EC:1.14.-.-]	GO:0055114//oxidation-reduction process	GO:0020037//heme binding;GO:0016705//oxidoreductase activity, acting on paired donors, with incorporation or reduction of molecular oxygen;GO:0004497//monooxygenase activity;GO:0005506//iron ion binding	GO:0016021//integral to membrane
CL1093.Contig9_All	2115	0	3	gi|242074062|ref|XP_002446967.1|	442.6	0	hypothetical protein SORBIDRAFT_06g026000 [Sorghum bicolor] >gi|241938150|gb|EES11295.1| hypothetical protein SORBIDRAFT_06g026000 [Sorghum bicolor]	gi|194697723|gb|BT037941.1|	997	0	Zea mays full-length cDNA clone ZM_BFb0203N12 mRNA, complete cds	sp|Q50EK3|C04C1_PINTA	239	1e-126	Cytochrome P450 704C1 OS=Pinus taeda GN=CYP704C1 PE=2 SV=1	BH0579	79.7	1e-21	COG2124	Cytochrome P450	K15402	2e-74	179	mtr:MTR_4g075110	cytochrome P450, family 86, subfamily B, polypeptide 1 (fatty acid omega-hydroxylase) [EC:1.14.-.-]	GO:0055114//oxidation-reduction process	GO:0020037//heme binding;GO:0016705//oxidoreductase activity, acting on paired donors, with incorporation or reduction of molecular oxygen;GO:0004497//monooxygenase activity;GO:0005506//iron ion binding	GO:0016021//integral to membrane
CL1094.Contig1_All	2070	9	3	gi|414881366|tpg|DAA58497.1|	106.3	2e-21	TPA: hypothetical protein ZEAMMB73_656772 [Zea mays]	gi|226528083|ref|NM_001153185.1|	75.8	2e-10	Zea mays LOC100280257 (gpm176), mRNA >gi|219888206|gb|BT055871.1| Zea mays full-length cDNA clone ZM_BFb0383D14 mRNA, complete cds	--	--	--	--	Rv3876	52.8	2e-06	COG0455	ATPases involved in chromosome partitioning	K10393	2e-22	106	sbi:SORBI_03g028460	kinesin family member 2/24	-	-	GO:0044464//cell part
CL1094.Contig2_All	1440	10	7	gi|414881366|tpg|DAA58497.1|	106.3	1e-21	TPA: hypothetical protein ZEAMMB73_656772 [Zea mays]	gi|226528083|ref|NM_001153185.1|	75.8	1e-10	Zea mays LOC100280257 (gpm176), mRNA >gi|219888206|gb|BT055871.1| Zea mays full-length cDNA clone ZM_BFb0383D14 mRNA, complete cds	--	--	--	--	Rv3876	52.8	2e-06	COG0455	ATPases involved in chromosome partitioning	K10393	1e-22	106	sbi:SORBI_03g028460	kinesin family member 2/24	-	-	GO:0044464//cell part
CL1094.Contig3_All	1335	14	29	gi|414881366|tpg|DAA58497.1|	118.6	2e-25	TPA: hypothetical protein ZEAMMB73_656772 [Zea mays]	gi|21210359|gb|AY107281.1|	81.8	2e-12	Zea mays PCO086377 mRNA sequence	--	--	--	--	Rv3876	52.8	1e-06	COG0455	ATPases involved in chromosome partitioning	K10393	2e-26	118	sbi:SORBI_03g028460	kinesin family member 2/24	-	-	GO:0043229//intracellular organelle
CL1094.Contig4_All	1971	2	2	--	--	--	--	gi|21210359|gb|AY107281.1|	60	9e-06	Zea mays PCO086377 mRNA sequence	--	--	--	--	--	--	--	--	--	--	--	--	--	--	-	-	-
CL1094.Contig5_All	1236	2	1	gi|242053673|ref|XP_002455982.1|	53.5	8e-06	hypothetical protein SORBIDRAFT_03g028460 [Sorghum bicolor] >gi|241927957|gb|EES01102.1| hypothetical protein SORBIDRAFT_03g028460 [Sorghum bicolor]	gi|21210359|gb|AY107281.1|	81.8	2e-12	Zea mays PCO086377 mRNA sequence	--	--	--	--	--	--	--	--	--	K10393	7e-07	53.5	sbi:SORBI_03g028460	kinesin family member 2/24	-	-	-
CL1094.Contig6_All	1341	0	1	--	--	--	--	gi|21210359|gb|AY107281.1|	60	6e-06	Zea mays PCO086377 mRNA sequence	--	--	--	--	--	--	--	--	--	--	--	--	--	--	-	-	-
CL1095.Contig1_All	1391	64	99	gi|413922605|gb|AFW62537.1|	681.4	0	hypothetical protein ZEAMMB73_265177 [Zea mays]	gi|226509499|ref|NM_001152688.1|	1810	0	Zea mays uncharacterized LOC100279729 (LOC100279729), mRNA >gi|219886008|gb|BT054772.1| Zea mays full-length cDNA clone ZM_BFb0035J13 mRNA, complete cds	sp|Q9FV71|E2FB_ARATH	348	3e-96	Transcription factor E2FB OS=Arabidopsis thaliana GN=E2FB PE=1 SV=1	--	--	--	--	--	K04682	3e-77	287	smo:SELMODRAFT_445661	E2F transcription factor 4/5	GO:0006355//regulation of transcription, DNA-dependent	GO:0003677//DNA binding;GO:0003700//sequence-specific DNA binding transcription factor activity	GO:0005739//mitochondrion;GO:0005667//transcription factor complex;GO:0005634//nucleus
CL1095.Contig2_All	525	1	5	gi|226504218|ref|NP_001151586.1|	142.9	2e-33	transcription factor E2F3 [Zea mays] >gi|195647956|gb|ACG43446.1| transcription factor E2F3 [Zea mays]	gi|226504217|ref|NM_001158114.1|	375	1e-101	Zea mays transcription factor E2F3 (LOC100285220), mRNA >gi|195647955|gb|EU971328.1| Zea mays clone 362179 transcription factor E2F3 mRNA, complete cds	sp|Q84ZL0|FH5_ORYSJ	54.7	3e-08	Formin-like protein 5 OS=Oryza sativa subsp. japonica GN=FH5 PE=2 SV=2	--	--	--	--	--	K14325	9e-09	57.8	gmx:100783566	RNA-binding protein with serine-rich domain 1	GO:0006355//regulation of transcription, DNA-dependent	GO:0003677//DNA binding;GO:0003700//sequence-specific DNA binding transcription factor activity	GO:0005739//mitochondrion;GO:0005667//transcription factor complex;GO:0005634//nucleus
CL1096.Contig1_All	2513	181	167	gi|242047592|ref|XP_002461542.1|	851.3	0	hypothetical protein SORBIDRAFT_02g004470 [Sorghum bicolor] >gi|241924919|gb|EER98063.1| hypothetical protein SORBIDRAFT_02g004470 [Sorghum bicolor]	gi|297725432|ref|NM_001188151.1|	170	5e-39	Oryza sativa Japonica Group Os07g0180800 (Os07g0180800) mRNA, complete cds	sp|Q05196|PABP5_ARATH	67	5e-11	Polyadenylate-binding protein 5 OS=Arabidopsis thaliana GN=PAB5 PE=1 SV=3	CC3441	58.2	7e-08	COG2267	Lysophospholipase	K13126	1e-15	83.6	smo:SELMODRAFT_74731	polyadenylate-binding protein	-	GO:0003676//nucleic acid binding;GO:0000166//nucleotide binding	-
CL1096.Contig2_All	229	3	3	gi|34393486|dbj|BAC83046.1|	115.2	3e-25	putative RRM RNA binding protein NSAP1 [Oryza sativa Japonica Group]	gi|297725432|ref|NM_001188151.1|	180	4e-43	Oryza sativa Japonica Group Os07g0180800 (Os07g0180800) mRNA, complete cds	--	--	--	--	--	--	--	--	--	--	--	--	--	--	-	GO:0003676//nucleic acid binding;GO:0000166//nucleotide binding	-
CL1096.Contig3_All	236	4	0	gi|34393486|dbj|BAC83046.1|	117.1	8e-26	putative RRM RNA binding protein NSAP1 [Oryza sativa Japonica Group]	gi|297725432|ref|NM_001188151.1|	79.8	1e-12	Oryza sativa Japonica Group Os07g0180800 (Os07g0180800) mRNA, complete cds	--	--	--	--	--	--	--	--	--	--	--	--	--	--	-	GO:0003676//nucleic acid binding;GO:0000166//nucleotide binding	-
CL1097.Contig1_All	977	25	43	gi|162463843|ref|NP_001105600.1|	136.3	3e-85	LOC542595 [Zea mays] >gi|7380910|dbj|BAA93046.1| nonclathrin coat protein zeta1-COP [Zea mays] >gi|413945628|gb|AFW78277.1| coatomer subunit zeta-1 [Zea mays]	gi|226529995|ref|NM_001148489.1|	942	0	Zea mays uncharacterized LOC100274110 (LOC100274110), mRNA >gi|194706595|gb|BT042377.1| Zea mays full-length cDNA clone ZM_BFb0212H17 mRNA, complete cds	sp|Q9MAX5|COPZ1_ORYSJ	188	3e-75	Coatomer subunit zeta-1 OS=Oryza sativa subsp. japonica GN=COPZ1 PE=2 SV=1	SPCC576.07	72.8	4e-21	COG5541	Vesicle coat complex COPI, zeta subunit	--	--	--	--	--	GO:0016192//vesicle-mediated transport;GO:0015031//protein transport	-	GO:0030663//COPI-coated vesicle membrane;GO:0016021//integral to membrane;GO:0019028//viral capsid
CL1097.Contig2_All	879	261	249	gi|162463843|ref|NP_001105600.1|	334	2e-90	LOC542595 [Zea mays] >gi|7380910|dbj|BAA93046.1| nonclathrin coat protein zeta1-COP [Zea mays] >gi|413945628|gb|AFW78277.1| coatomer subunit zeta-1 [Zea mays]	gi|195620845|gb|EU960135.1|	1170	0	Zea mays clone 222085 coatomer subunit zeta-1 mRNA, complete cds	sp|Q9MAX5|COPZ1_ORYSJ	294	5e-80	Coatomer subunit zeta-1 OS=Oryza sativa subsp. japonica GN=COPZ1 PE=2 SV=1	SPCC576.07	110	3e-24	COG5541	Vesicle coat complex COPI, zeta subunit	K12399	2e-08	57.8	bdi:100838420	AP-3 complex subunit sigma	GO:0016192//vesicle-mediated transport;GO:0015031//protein transport	-	GO:0030663//COPI-coated vesicle membrane;GO:0016021//integral to membrane;GO:0019028//viral capsid
CL1098.Contig10_All	1607	240	180	gi|47933815|gb|AAT39464.1|	59.3	2e-07	unknown [Zea mays]	gi|281490058|gb|GU235996.1|	827	0	Coix lacryma-jobi 22-kDa prolamin gene cluster, complete sequence	--	--	--	--	--	--	--	--	--	--	--	--	--	--	-	-	-
CL1098.Contig11_All	663	54	71	gi|242048696|ref|XP_002462094.1|	66.6	3e-10	hypothetical protein SORBIDRAFT_02g018110 [Sorghum bicolor] >gi|241925471|gb|EER98615.1| hypothetical protein SORBIDRAFT_02g018110 [Sorghum bicolor]	gi|281490058|gb|GU235996.1|	1166	0	Coix lacryma-jobi 22-kDa prolamin gene cluster, complete sequence	--	--	--	--	--	--	--	--	--	--	--	--	--	--	-	-	-
CL1098.Contig12_All	516	28	17	--	--	--	--	gi|281490058|gb|GU235996.1|	291	4e-76	Coix lacryma-jobi 22-kDa prolamin gene cluster, complete sequence	--	--	--	--	--	--	--	--	--	--	--	--	--	--	-	-	-
CL1098.Contig13_All	823	44	38	gi|254033594|gb|ACT55265.1|	67.4	3e-10	formin 2B [Physcomitrella patens]	gi|281490058|gb|GU235996.1|	65.9	6e-08	Coix lacryma-jobi 22-kDa prolamin gene cluster, complete sequence	sp|Q9FLQ7|FH20_ARATH	82.8	2e-16	Formin-like protein 20 OS=Arabidopsis thaliana GN=FH20 PE=2 SV=3	Cgl1939	70.9	3e-12	COG0532	Translation initiation factor 2 (IF-2; GTPase)	K15174	3e-15	80.5	pop:POPTR_751858	RNA polymerase II-associated factor 1	-	-	-
CL1098.Contig14_All	966	41	44	gi|254033592|gb|ACT55264.1|	55.1	2e-06	formin 2A [Physcomitrella patens]	gi|281490058|gb|GU235996.1|	85.7	8e-14	Coix lacryma-jobi 22-kDa prolamin gene cluster, complete sequence	sp|Q84ZL0|FH5_ORYSJ	110	2e-24	Formin-like protein 5 OS=Oryza sativa subsp. japonica GN=FH5 PE=2 SV=2	Rv3876	73.9	4e-13	COG0455	ATPases involved in chromosome partitioning	K14325	2e-17	88.2	sbi:SORBI_03g046480	RNA-binding protein with serine-rich domain 1	-	-	-
CL1098.Contig15_All	253	8	0	gi|242075348|ref|XP_002447610.1|	73.2	1e-12	hypothetical protein SORBIDRAFT_06g007325 [Sorghum bicolor] >gi|241938793|gb|EES11938.1| hypothetical protein SORBIDRAFT_06g007325 [Sorghum bicolor]	gi|281490058|gb|GU235996.1|	327	3e-87	Coix lacryma-jobi 22-kDa prolamin gene cluster, complete sequence	--	--	--	--	--	--	--	--	--	--	--	--	--	--	GO:0044260;GO:0090304	-	-
CL1098.Contig16_All	250	6	1	--	--	--	--	gi|281490058|gb|GU235996.1|	184	3e-44	Coix lacryma-jobi 22-kDa prolamin gene cluster, complete sequence	--	--	--	--	--	--	--	--	--	--	--	--	--	--	-	-	-
CL1098.Contig17_All	423	24	18	gi|255081827|ref|XP_002508132.1|	51.2	5e-06	predicted protein [Micromonas sp. RCC299] >gi|226523408|gb|ACO69390.1| predicted protein [Micromonas sp. RCC299]	gi|281490058|gb|GU235996.1|	58	8e-06	Coix lacryma-jobi 22-kDa prolamin gene cluster, complete sequence	sp|Q9C6S1|FH14_ARATH	46.6	5e-06	Formin-like protein 14 OS=Arabidopsis thaliana GN=FH14 PE=3 SV=3	NMB0700	59.7	2e-09	COG3468	Type V secretory pathway, adhesin AidA	K13171	4e-07	51.6	aly:ARALYDRAFT_901882	serine/arginine repetitive matrix protein 1	-	-	-
CL1098.Contig18_All	241	7	9	--	--	--	--	gi|281490058|gb|GU235996.1|	119	1e-24	Coix lacryma-jobi 22-kDa prolamin gene cluster, complete sequence	--	--	--	--	--	--	--	--	--	--	--	--	--	--	-	-	-
CL1098.Contig19_All	201	1	1	--	--	--	--	--	--	--	--	--	--	--	--	--	--	--	--	--	--	--	--	--	--	-	-	-
CL1098.Contig1_All	943	61	59	gi|242087151|ref|XP_002439408.1|	253.1	5e-66	hypothetical protein SORBIDRAFT_09g005916 [Sorghum bicolor] >gi|241944693|gb|EES17838.1| hypothetical protein SORBIDRAFT_09g005916 [Sorghum bicolor]	gi|281490058|gb|GU235996.1|	1409	0	Coix lacryma-jobi 22-kDa prolamin gene cluster, complete sequence	--	--	--	--	--	--	--	--	--	--	--	--	--	--	-	-	-
CL1098.Contig2_All	2087	177	162	gi|338808403|gb|AEJ07907.1|	399.4	1e-109	putative Huck2 pol protein [Zea luxurians]	gi|281490058|gb|GU235996.1|	1812	0	Coix lacryma-jobi 22-kDa prolamin gene cluster, complete sequence	--	--	--	--	YIL082w-a_2	60.8	9e-09	COG2801	Transposase and inactivated derivatives	--	--	--	--	--	GO:0006278//RNA-dependent DNA replication;GO:0090502;GO:0015074//DNA integration;GO:0006310//DNA recombination	GO:0004523//ribonuclease H activity;GO:0003964//RNA-directed DNA polymerase activity;GO:0003677//DNA binding;GO:0003723//RNA binding	-
CL1098.Contig3_All	207	0	4	--	--	--	--	gi|281490058|gb|GU235996.1|	244	3e-62	Coix lacryma-jobi 22-kDa prolamin gene cluster, complete sequence	--	--	--	--	--	--	--	--	--	--	--	--	--	--	-	-	-
CL1098.Contig4_All	211	4	7	--	--	--	--	gi|281490058|gb|GU235996.1|	220	4e-55	Coix lacryma-jobi 22-kDa prolamin gene cluster, complete sequence	--	--	--	--	--	--	--	--	--	--	--	--	--	--	-	-	-
CL1098.Contig5_All	604	15	32	gi|242087151|ref|XP_002439408.1|	150.6	1e-35	hypothetical protein SORBIDRAFT_09g005916 [Sorghum bicolor] >gi|241944693|gb|EES17838.1| hypothetical protein SORBIDRAFT_09g005916 [Sorghum bicolor]	gi|281490058|gb|GU235996.1|	430	1e-118	Coix lacryma-jobi 22-kDa prolamin gene cluster, complete sequence	sp|Q9SN46|LRX5_ARATH	53.1	1e-07	Leucine-rich repeat extensin-like protein 5 OS=Arabidopsis thaliana GN=LRX5 PE=2 SV=2	--	--	--	--	--	K12580	6e-06	48.9	vcn:VOLCADRAFT_92540	CCR4-NOT transcription complex subunit 3	-	-	-
CL1098.Contig6_All	527	3	8	gi|242087151|ref|XP_002439408.1|	119	3e-26	hypothetical protein SORBIDRAFT_09g005916 [Sorghum bicolor] >gi|241944693|gb|EES17838.1| hypothetical protein SORBIDRAFT_09g005916 [Sorghum bicolor]	gi|281490058|gb|GU235996.1|	280	1e-72	Coix lacryma-jobi 22-kDa prolamin gene cluster, complete sequence	sp|Q9SN46|LRX5_ARATH	50.1	7e-07	Leucine-rich repeat extensin-like protein 5 OS=Arabidopsis thaliana GN=LRX5 PE=2 SV=2	--	--	--	--	--	--	--	--	--	--	-	-	-
CL1098.Contig7_All	316	4	0	--	--	--	--	gi|281490058|gb|GU235996.1|	367	5e-99	Coix lacryma-jobi 22-kDa prolamin gene cluster, complete sequence	--	--	--	--	--	--	--	--	--	--	--	--	--	--	-	-	-
CL1098.Contig8_All	1214	80	58	gi|302828408|ref|XP_002945771.1|	65.9	1e-09	pathogenesis-related protein 1-like protein [Volvox carteri f. nagariensis] >gi|300268586|gb|EFJ52766.1| pathogenesis-related protein 1-like protein [Volvox carteri f. nagariensis]	gi|281490058|gb|GU235996.1|	71.9	2e-09	Coix lacryma-jobi 22-kDa prolamin gene cluster, complete sequence	sp|Q84ZL0|FH5_ORYSJ	116	3e-26	Formin-like protein 5 OS=Oryza sativa subsp. japonica GN=FH5 PE=2 SV=2	Rv3876	75.1	2e-13	COG0455	ATPases involved in chromosome partitioning	K14709	2e-20	98.2	vcn:VOLCADRAFT_104214	solute carrier family 39 (zinc transporter), member 1/2/3	-	-	-
CL1098.Contig9_All	7811	1095	1026	gi|18568246|gb|AAL75983.1|AF466203_12	310.1	0	putative gag-pol precursor -orf2 [Zea mays]	gi|281490058|gb|GU235996.1|	2198	0	Coix lacryma-jobi 22-kDa prolamin gene cluster, complete sequence	sp|Q9FLQ7|FH20_ARATH	132	4e-30	Formin-like protein 20 OS=Arabidopsis thaliana GN=FH20 PE=2 SV=3	Rv3876	84	4e-15	COG0455	ATPases involved in chromosome partitioning	K14709	3e-26	120	vcn:VOLCADRAFT_104214	solute carrier family 39 (zinc transporter), member 1/2/3	GO:0090502;GO:0015074//DNA integration	GO:0004523//ribonuclease H activity;GO:0003676//nucleic acid binding	GO:0009536//plastid
CL1099.Contig10_All	2265	23	29	gi|242087015|ref|XP_002439340.1|	75.5	4e-12	hypothetical protein SORBIDRAFT_09g004680 [Sorghum bicolor] >gi|241944625|gb|EES17770.1| hypothetical protein SORBIDRAFT_09g004680 [Sorghum bicolor]	gi|85060523|gb|AC169371.2|	129	1e-26	Sorghum bicolor clone SB_BBc0127F08, complete sequence	sp|Q9SX31|PERK9_ARATH	54.3	1e-08	Proline-rich receptor-like protein kinase PERK9 OS=Arabidopsis thaliana GN=PERK9 PE=2 SV=1	--	--	--	--	--	--	--	--	--	--	GO:0006468//protein phosphorylation	GO:0005524//ATP binding;GO:0004674//protein serine/threonine kinase activity	GO:0016021//integral to membrane
CL1099.Contig11_All	2232	34	35	gi|242087015|ref|XP_002439340.1|	75.5	4e-12	hypothetical protein SORBIDRAFT_09g004680 [Sorghum bicolor] >gi|241944625|gb|EES17770.1| hypothetical protein SORBIDRAFT_09g004680 [Sorghum bicolor]	gi|85060523|gb|AC169371.2|	129	1e-26	Sorghum bicolor clone SB_BBc0127F08, complete sequence	sp|Q9SX31|PERK9_ARATH	54.3	1e-08	Proline-rich receptor-like protein kinase PERK9 OS=Arabidopsis thaliana GN=PERK9 PE=2 SV=1	--	--	--	--	--	--	--	--	--	--	GO:0006468//protein phosphorylation	GO:0005524//ATP binding;GO:0004674//protein serine/threonine kinase activity	GO:0016021//integral to membrane
CL1099.Contig12_All	2515	22	17	gi|242087015|ref|XP_002439340.1|	75.5	5e-12	hypothetical protein SORBIDRAFT_09g004680 [Sorghum bicolor] >gi|241944625|gb|EES17770.1| hypothetical protein SORBIDRAFT_09g004680 [Sorghum bicolor]	gi|85060523|gb|AC169371.2|	129	2e-26	Sorghum bicolor clone SB_BBc0127F08, complete sequence	sp|Q9SX31|PERK9_ARATH	54.3	1e-08	Proline-rich receptor-like protein kinase PERK9 OS=Arabidopsis thaliana GN=PERK9 PE=2 SV=1	--	--	--	--	--	K12734	6e-07	43.9	sbi:SORBI_10g002010	peptidyl-prolyl cis-trans isomerase-like 3 [EC:5.2.1.8]	GO:0006468//protein phosphorylation	GO:0005524//ATP binding;GO:0004674//protein serine/threonine kinase activity	GO:0016021//integral to membrane
CL1099.Contig13_All	2639	21	24	gi|242087015|ref|XP_002439340.1|	75.5	5e-12	hypothetical protein SORBIDRAFT_09g004680 [Sorghum bicolor] >gi|241944625|gb|EES17770.1| hypothetical protein SORBIDRAFT_09g004680 [Sorghum bicolor]	gi|85060523|gb|AC169371.2|	129	2e-26	Sorghum bicolor clone SB_BBc0127F08, complete sequence	sp|Q84ZL0|FH5_ORYSJ	57.8	3e-08	Formin-like protein 5 OS=Oryza sativa subsp. japonica GN=FH5 PE=2 SV=2	--	--	--	--	--	K12734	6e-07	43.9	sbi:SORBI_10g002010	peptidyl-prolyl cis-trans isomerase-like 3 [EC:5.2.1.8]	GO:0006468//protein phosphorylation	GO:0005524//ATP binding;GO:0004674//protein serine/threonine kinase activity	GO:0016021//integral to membrane
CL1099.Contig14_All	2326	19	23	gi|242087015|ref|XP_002439340.1|	75.5	4e-12	hypothetical protein SORBIDRAFT_09g004680 [Sorghum bicolor] >gi|241944625|gb|EES17770.1| hypothetical protein SORBIDRAFT_09g004680 [Sorghum bicolor]	gi|85060523|gb|AC169371.2|	129	1e-26	Sorghum bicolor clone SB_BBc0127F08, complete sequence	sp|Q9SX31|PERK9_ARATH	54.3	1e-08	Proline-rich receptor-like protein kinase PERK9 OS=Arabidopsis thaliana GN=PERK9 PE=2 SV=1	--	--	--	--	--	--	--	--	--	--	GO:0006468//protein phosphorylation	GO:0005524//ATP binding;GO:0004674//protein serine/threonine kinase activity	GO:0016021//integral to membrane
CL1099.Contig15_All	2390	13	13	gi|242087015|ref|XP_002439340.1|	76.3	2e-12	hypothetical protein SORBIDRAFT_09g004680 [Sorghum bicolor] >gi|241944625|gb|EES17770.1| hypothetical protein SORBIDRAFT_09g004680 [Sorghum bicolor]	gi|85060523|gb|AC169371.2|	127	6e-26	Sorghum bicolor clone SB_BBc0127F08, complete sequence	sp|Q9SX31|PERK9_ARATH	54.3	3e-07	Proline-rich receptor-like protein kinase PERK9 OS=Arabidopsis thaliana GN=PERK9 PE=2 SV=1	Cgl1939	51.2	8e-06	COG0532	Translation initiation factor 2 (IF-2; GTPase)	K11275	7e-06	51.2	osa:4334439	histone H1/5	-	GO:0004672//protein kinase activity	GO:0016020//membrane
[truncated: 82,665 more rows]
