# Supplementary material for: Transcriptome characterization and expression profile of Coix lacryma-jobi L. in response to drought
Source: PLoS One. 2021 Sep 3;16(9):e0256875. doi: 10.1371/journal.pone.0256875 (PMC8415600; doi:10.1371/journal.pone.0256875)
Supplement: S3 Table — (XLSX) [file pone.0256875.s003.xlsx]

## Sheet: Table S3  All-Unigene.COG. annn
Table S3 List of unigenes of Coix annotated in COG for functional annotation and classfication analysis
The samples of 3-leaf stage Coix leaves were taken after drought treated for 7 days and the control samples also taken at 3-leaf stage but were watered with 80-85% soil humidity.
Gene	Protein-or-Domain	Score	E-Value	COG-ID	Function-Description	Code	Functional-Categories
CL2345.Contig2_All	Cgl1939	52	1e-06	COG0532	Translation initiation factor 2 (IF-2; GTPase)	J	Translation, ribosomal structure and biogenesis ;
CL2345.Contig2_All	DR2133	49.3	7e-06	COG4372	Uncharacterized protein conserved in bacteria with the myosin-like domain	S	Function unknown ;
CL2345.Contig3_All	Cgl1939	58.9	2e-08	COG0532	Translation initiation factor 2 (IF-2; GTPase)	J	Translation, ribosomal structure and biogenesis ;
CL2345.Contig3_All	CC0042	52.8	2e-06	COG0532	Translation initiation factor 2 (IF-2; GTPase)	J	Translation, ribosomal structure and biogenesis ;
CL2345.Contig3_All	DR2133	52	3e-06	COG4372	Uncharacterized protein conserved in bacteria with the myosin-like domain	S	Function unknown ;
CL2345.Contig3_All	DR1459	51.6	4e-06	COG1404	Subtilisin-like serine proteases	O	Posttranslational modification, protein turnover, chaperones ;
CL2348.Contig2_All	Rv2839c	61.6	3e-09	COG0532	Translation initiation factor 2 (IF-2; GTPase)	J	Translation, ribosomal structure and biogenesis ;
CL2348.Contig2_All	MT2905	61.6	3e-09	COG0532	Translation initiation factor 2 (IF-2; GTPase)	J	Translation, ribosomal structure and biogenesis ;
CL2351.Contig1_All	DR2417m	50.8	4e-06	COG0595	Predicted hydrolase of the metallo-beta-lactamase superfamily	R	General function prediction only ;
CL2353.Contig1_All	PM0420	76.3	1e-14	COG0620	Methionine synthase II (cobalamin-independent)	E	Amino acid transport and metabolism ;
CL2353.Contig1_All	NMA1140	76.3	1e-14	COG0620	Methionine synthase II (cobalamin-independent)	E	Amino acid transport and metabolism ;
CL2353.Contig1_All	SA0344	75.1	3e-14	COG0620	Methionine synthase II (cobalamin-independent)	E	Amino acid transport and metabolism ;
CL2353.Contig1_All	HI1702	75.1	3e-14	COG0620	Methionine synthase II (cobalamin-independent)	E	Amino acid transport and metabolism ;
CL2353.Contig1_All	NMB0944	74.7	4e-14	COG0620	Methionine synthase II (cobalamin-independent)	E	Amino acid transport and metabolism ;
CL2353.Contig1_All	PA1927	73.6	8e-14	COG0620	Methionine synthase II (cobalamin-independent)	E	Amino acid transport and metabolism ;
CL2353.Contig1_All	BH0438	73.6	8e-14	COG0620	Methionine synthase II (cobalamin-independent)	E	Amino acid transport and metabolism ;
CL2353.Contig1_All	lin1789	72	2e-13	COG0620	Methionine synthase II (cobalamin-independent)	E	Amino acid transport and metabolism ;
CL2353.Contig1_All	RSp0676	71.2	4e-13	COG0620	Methionine synthase II (cobalamin-independent)	E	Amino acid transport and metabolism ;
CL2353.Contig1_All	XF2272	68.9	2e-12	COG0620	Methionine synthase II (cobalamin-independent)	E	Amino acid transport and metabolism ;
CL2353.Contig1_All	Cj1201	68.2	4e-12	COG0620	Methionine synthase II (cobalamin-independent)	E	Amino acid transport and metabolism ;
CL2353.Contig1_All	SPAC9.09	67.8	5e-12	COG0620	Methionine synthase II (cobalamin-independent)	E	Amino acid transport and metabolism ;
CL2353.Contig1_All	metE	67.4	6e-12	COG0620	Methionine synthase II (cobalamin-independent)	E	Amino acid transport and metabolism ;
CL2353.Contig1_All	ZmetE	67.4	6e-12	COG0620	Methionine synthase II (cobalamin-independent)	E	Amino acid transport and metabolism ;
CL2353.Contig1_All	STM3965	67.4	6e-12	COG0620	Methionine synthase II (cobalamin-independent)	E	Amino acid transport and metabolism ;
CL2353.Contig1_All	ECs4759	67.4	6e-12	COG0620	Methionine synthase II (cobalamin-independent)	E	Amino acid transport and metabolism ;
CL2353.Contig1_All	YPO3788	67	8e-12	COG0620	Methionine synthase II (cobalamin-independent)	E	Amino acid transport and metabolism ;
CL2353.Contig1_All	VC1704	66.6	1e-11	COG0620	Methionine synthase II (cobalamin-independent)	E	Amino acid transport and metabolism ;
CL2353.Contig1_All	BS_metC	66.6	1e-11	COG0620	Methionine synthase II (cobalamin-independent)	E	Amino acid transport and metabolism ;
CL2353.Contig1_All	Rv1133c	66.2	1e-11	COG0620	Methionine synthase II (cobalamin-independent)	E	Amino acid transport and metabolism ;
CL2353.Contig2_All	CC0482	760	0	COG0620	Methionine synthase II (cobalamin-independent)	E	Amino acid transport and metabolism ;
CL2353.Contig2_All	RSp0676	748	0	COG0620	Methionine synthase II (cobalamin-independent)	E	Amino acid transport and metabolism ;
CL2353.Contig2_All	mll6123	746	0	COG0620	Methionine synthase II (cobalamin-independent)	E	Amino acid transport and metabolism ;
CL2353.Contig2_All	XF2272	743	0	COG0620	Methionine synthase II (cobalamin-independent)	E	Amino acid transport and metabolism ;
CL2353.Contig2_All	Rv1133c	714	0	COG0620	Methionine synthase II (cobalamin-independent)	E	Amino acid transport and metabolism ;
CL2353.Contig2_All	MT1165	714	0	COG0620	Methionine synthase II (cobalamin-independent)	E	Amino acid transport and metabolism ;
CL2353.Contig2_All	NMA1140	702	0	COG0620	Methionine synthase II (cobalamin-independent)	E	Amino acid transport and metabolism ;
CL2353.Contig2_All	ML0961	701	0	COG0620	Methionine synthase II (cobalamin-independent)	E	Amino acid transport and metabolism ;
CL2353.Contig2_All	NMB0944	699	0	COG0620	Methionine synthase II (cobalamin-independent)	E	Amino acid transport and metabolism ;
CL2353.Contig2_All	HI1702	697	0	COG0620	Methionine synthase II (cobalamin-independent)	E	Amino acid transport and metabolism ;
CL2353.Contig2_All	PM0420	689	0	COG0620	Methionine synthase II (cobalamin-independent)	E	Amino acid transport and metabolism ;
CL2353.Contig2_All	YPO3788	684	0	COG0620	Methionine synthase II (cobalamin-independent)	E	Amino acid transport and metabolism ;
CL2353.Contig2_All	PA1927	683	0	COG0620	Methionine synthase II (cobalamin-independent)	E	Amino acid transport and metabolism ;
CL2353.Contig2_All	metE	680	0	COG0620	Methionine synthase II (cobalamin-independent)	E	Amino acid transport and metabolism ;
CL2353.Contig2_All	ZmetE	679	0	COG0620	Methionine synthase II (cobalamin-independent)	E	Amino acid transport and metabolism ;
CL2353.Contig2_All	ECs4759	679	0	COG0620	Methionine synthase II (cobalamin-independent)	E	Amino acid transport and metabolism ;
CL2353.Contig2_All	STM3965	674	0	COG0620	Methionine synthase II (cobalamin-independent)	E	Amino acid transport and metabolism ;
CL2353.Contig2_All	BU030	667	0	COG0620	Methionine synthase II (cobalamin-independent)	E	Amino acid transport and metabolism ;
CL2353.Contig2_All	lin1789	660	0	COG0620	Methionine synthase II (cobalamin-independent)	E	Amino acid transport and metabolism ;
CL2353.Contig2_All	SPAC9.09	655	0	COG0620	Methionine synthase II (cobalamin-independent)	E	Amino acid transport and metabolism ;
CL2353.Contig3_All	SP0585	127	1e-29	COG0620	Methionine synthase II (cobalamin-independent)	E	Amino acid transport and metabolism ;
CL2353.Contig3_All	XF2272	122	3e-28	COG0620	Methionine synthase II (cobalamin-independent)	E	Amino acid transport and metabolism ;
CL2353.Contig3_All	lin1789	121	8e-28	COG0620	Methionine synthase II (cobalamin-independent)	E	Amino acid transport and metabolism ;
CL2353.Contig3_All	CC0482	120	1e-27	COG0620	Methionine synthase II (cobalamin-independent)	E	Amino acid transport and metabolism ;
CL2353.Contig3_All	NMA1140	114	1e-25	COG0620	Methionine synthase II (cobalamin-independent)	E	Amino acid transport and metabolism ;
CL2353.Contig3_All	mll6123	113	2e-25	COG0620	Methionine synthase II (cobalamin-independent)	E	Amino acid transport and metabolism ;
CL2353.Contig3_All	NMB0944	113	2e-25	COG0620	Methionine synthase II (cobalamin-independent)	E	Amino acid transport and metabolism ;
CL2353.Contig3_All	L0100	113	2e-25	COG0620	Methionine synthase II (cobalamin-independent)	E	Amino acid transport and metabolism ;
CL2353.Contig3_All	BH0438	113	2e-25	COG0620	Methionine synthase II (cobalamin-independent)	E	Amino acid transport and metabolism ;
CL2353.Contig3_All	Rv1133c	112	5e-25	COG0620	Methionine synthase II (cobalamin-independent)	E	Amino acid transport and metabolism ;
CL2353.Contig3_All	MT1165	112	5e-25	COG0620	Methionine synthase II (cobalamin-independent)	E	Amino acid transport and metabolism ;
CL2353.Contig3_All	YER091c	109	3e-24	COG0620	Methionine synthase II (cobalamin-independent)	E	Amino acid transport and metabolism ;
CL2353.Contig3_All	metE	108	7e-24	COG0620	Methionine synthase II (cobalamin-independent)	E	Amino acid transport and metabolism ;
CL2353.Contig3_All	HI1702	106	2e-23	COG0620	Methionine synthase II (cobalamin-independent)	E	Amino acid transport and metabolism ;
CL2353.Contig3_All	ZmetE	106	3e-23	COG0620	Methionine synthase II (cobalamin-independent)	E	Amino acid transport and metabolism ;
CL2353.Contig3_All	ECs4759	106	3e-23	COG0620	Methionine synthase II (cobalamin-independent)	E	Amino acid transport and metabolism ;
CL2353.Contig3_All	RSp0676	105	5e-23	COG0620	Methionine synthase II (cobalamin-independent)	E	Amino acid transport and metabolism ;
CL2353.Contig3_All	STM3965	104	1e-22	COG0620	Methionine synthase II (cobalamin-independent)	E	Amino acid transport and metabolism ;
CL2353.Contig3_All	YPO3788	103	2e-22	COG0620	Methionine synthase II (cobalamin-independent)	E	Amino acid transport and metabolism ;
CL2353.Contig3_All	VC1704	102	4e-22	COG0620	Methionine synthase II (cobalamin-independent)	E	Amino acid transport and metabolism ;
CL2353.Contig4_All	mll6123	126	1e-29	COG0620	Methionine synthase II (cobalamin-independent)	E	Amino acid transport and metabolism ;
CL2353.Contig4_All	CC0482	126	1e-29	COG0620	Methionine synthase II (cobalamin-independent)	E	Amino acid transport and metabolism ;
CL2353.Contig4_All	RSp0676	111	5e-25	COG0620	Methionine synthase II (cobalamin-independent)	E	Amino acid transport and metabolism ;
CL2353.Contig4_All	ML0961	108	3e-24	COG0620	Methionine synthase II (cobalamin-independent)	E	Amino acid transport and metabolism ;
CL2353.Contig4_All	Rv1133c	108	4e-24	COG0620	Methionine synthase II (cobalamin-independent)	E	Amino acid transport and metabolism ;
CL2353.Contig4_All	MT1165	108	4e-24	COG0620	Methionine synthase II (cobalamin-independent)	E	Amino acid transport and metabolism ;
CL2353.Contig4_All	lin1789	105	2e-23	COG0620	Methionine synthase II (cobalamin-independent)	E	Amino acid transport and metabolism ;
CL2353.Contig4_All	PM0420	100	7e-22	COG0620	Methionine synthase II (cobalamin-independent)	E	Amino acid transport and metabolism ;
CL2353.Contig4_All	YPO3788	100	1e-21	COG0620	Methionine synthase II (cobalamin-independent)	E	Amino acid transport and metabolism ;
CL2353.Contig4_All	YER091c	99	2e-21	COG0620	Methionine synthase II (cobalamin-independent)	E	Amino acid transport and metabolism ;
CL2353.Contig4_All	HI1702	96.3	2e-20	COG0620	Methionine synthase II (cobalamin-independent)	E	Amino acid transport and metabolism ;
CL2353.Contig4_All	BU030	96.3	2e-20	COG0620	Methionine synthase II (cobalamin-independent)	E	Amino acid transport and metabolism ;
CL2353.Contig4_All	metE	94.7	5e-20	COG0620	Methionine synthase II (cobalamin-independent)	E	Amino acid transport and metabolism ;
CL2353.Contig4_All	ZmetE	94.7	5e-20	COG0620	Methionine synthase II (cobalamin-independent)	E	Amino acid transport and metabolism ;
CL2353.Contig4_All	ECs4759	94.7	5e-20	COG0620	Methionine synthase II (cobalamin-independent)	E	Amino acid transport and metabolism ;
CL2353.Contig4_All	TM1286	94	8e-20	COG0620	Methionine synthase II (cobalamin-independent)	E	Amino acid transport and metabolism ;
CL2353.Contig4_All	NMA1140	94	8e-20	COG0620	Methionine synthase II (cobalamin-independent)	E	Amino acid transport and metabolism ;
CL2353.Contig4_All	STM3965	93.2	1e-19	COG0620	Methionine synthase II (cobalamin-independent)	E	Amino acid transport and metabolism ;
CL2353.Contig4_All	SPAC9.09	93.2	1e-19	COG0620	Methionine synthase II (cobalamin-independent)	E	Amino acid transport and metabolism ;
CL2353.Contig4_All	VC1704	91.7	4e-19	COG0620	Methionine synthase II (cobalamin-independent)	E	Amino acid transport and metabolism ;
CL2353.Contig5_All	XF2272	130	8e-31	COG0620	Methionine synthase II (cobalamin-independent)	E	Amino acid transport and metabolism ;
CL2353.Contig5_All	CC0482	126	1e-29	COG0620	Methionine synthase II (cobalamin-independent)	E	Amino acid transport and metabolism ;
CL2353.Contig5_All	mll6123	123	7e-29	COG0620	Methionine synthase II (cobalamin-independent)	E	Amino acid transport and metabolism ;
CL2353.Contig5_All	NMB0944	120	8e-28	COG0620	Methionine synthase II (cobalamin-independent)	E	Amino acid transport and metabolism ;
CL2353.Contig5_All	NMA1140	119	1e-27	COG0620	Methionine synthase II (cobalamin-independent)	E	Amino acid transport and metabolism ;
CL2353.Contig5_All	HI1702	119	1e-27	COG0620	Methionine synthase II (cobalamin-independent)	E	Amino acid transport and metabolism ;
CL2353.Contig5_All	RSp0676	119	1e-27	COG0620	Methionine synthase II (cobalamin-independent)	E	Amino acid transport and metabolism ;
CL2353.Contig5_All	PM0420	116	9e-27	COG0620	Methionine synthase II (cobalamin-independent)	E	Amino acid transport and metabolism ;
CL2353.Contig5_All	Rv1133c	115	1e-26	COG0620	Methionine synthase II (cobalamin-independent)	E	Amino acid transport and metabolism ;
CL2353.Contig5_All	MT1165	115	1e-26	COG0620	Methionine synthase II (cobalamin-independent)	E	Amino acid transport and metabolism ;
CL2353.Contig5_All	ML0961	113	9e-26	COG0620	Methionine synthase II (cobalamin-independent)	E	Amino acid transport and metabolism ;
CL2353.Contig5_All	BS_metC	112	2e-25	COG0620	Methionine synthase II (cobalamin-independent)	E	Amino acid transport and metabolism ;
CL2353.Contig5_All	Cj1201	111	3e-25	COG0620	Methionine synthase II (cobalamin-independent)	E	Amino acid transport and metabolism ;
CL2353.Contig5_All	PA1927	109	1e-24	COG0620	Methionine synthase II (cobalamin-independent)	E	Amino acid transport and metabolism ;
CL2353.Contig5_All	lin1789	107	4e-24	COG0620	Methionine synthase II (cobalamin-independent)	E	Amino acid transport and metabolism ;
CL2353.Contig5_All	STM3965	107	4e-24	COG0620	Methionine synthase II (cobalamin-independent)	E	Amino acid transport and metabolism ;
CL2353.Contig5_All	SP0585	107	4e-24	COG0620	Methionine synthase II (cobalamin-independent)	E	Amino acid transport and metabolism ;
CL2353.Contig5_All	metE	107	7e-24	COG0620	Methionine synthase II (cobalamin-independent)	E	Amino acid transport and metabolism ;
CL2353.Contig5_All	ZmetE	107	7e-24	COG0620	Methionine synthase II (cobalamin-independent)	E	Amino acid transport and metabolism ;
CL2353.Contig5_All	ECs4759	107	7e-24	COG0620	Methionine synthase II (cobalamin-independent)	E	Amino acid transport and metabolism ;
CL2355.Contig1_All	AGc2249	330	8e-90	COG0415	Deoxyribodipyrimidine photolyase	L	Replication, recombination and repair ;
CL2355.Contig1_All	CC1428	328	4e-89	COG0415	Deoxyribodipyrimidine photolyase	L	Replication, recombination and repair ;
CL2355.Contig1_All	mll8094	322	3e-87	COG0415	Deoxyribodipyrimidine photolyase	L	Replication, recombination and repair ;
CL2355.Contig1_All	SPy1505	230	1e-59	COG0415	Deoxyribodipyrimidine photolyase	L	Replication, recombination and repair ;
CL2355.Contig1_All	slr0854	226	2e-58	COG0415	Deoxyribodipyrimidine photolyase	L	Replication, recombination and repair ;
CL2355.Contig1_All	VCA0057	218	4e-56	COG0415	Deoxyribodipyrimidine photolyase	L	Replication, recombination and repair ;
CL2355.Contig1_All	phrB	214	7e-55	COG0415	Deoxyribodipyrimidine photolyase	L	Replication, recombination and repair ;
CL2355.Contig1_All	Cgl0613	212	3e-54	COG0415	Deoxyribodipyrimidine photolyase	L	Replication, recombination and repair ;
CL2355.Contig1_All	ZphrB	209	2e-53	COG0415	Deoxyribodipyrimidine photolyase	L	Replication, recombination and repair ;
CL2355.Contig1_All	ECs0733	209	2e-53	COG0415	Deoxyribodipyrimidine photolyase	L	Replication, recombination and repair ;
CL2355.Contig1_All	lin0597	206	2e-52	COG0415	Deoxyribodipyrimidine photolyase	L	Replication, recombination and repair ;
CL2355.Contig1_All	alr2725	204	5e-52	COG0415	Deoxyribodipyrimidine photolyase	L	Replication, recombination and repair ;
CL2355.Contig1_All	STM0709	204	9e-52	COG0415	Deoxyribodipyrimidine photolyase	L	Replication, recombination and repair ;
CL2355.Contig1_All	VNG1335G	203	2e-51	COG0415	Deoxyribodipyrimidine photolyase	L	Replication, recombination and repair ;
CL2355.Contig1_All	PA4660	201	5e-51	COG0415	Deoxyribodipyrimidine photolyase	L	Replication, recombination and repair ;
CL2355.Contig1_All	YPO2695	193	1e-48	COG0415	Deoxyribodipyrimidine photolyase	L	Replication, recombination and repair ;
CL2355.Contig1_All	BU300	170	1e-41	COG0415	Deoxyribodipyrimidine photolyase	L	Replication, recombination and repair ;
CL2355.Contig1_All	SSO2472	162	3e-39	COG0415	Deoxyribodipyrimidine photolyase	L	Replication, recombination and repair ;
CL2355.Contig1_All	sll1629	157	1e-37	COG0415	Deoxyribodipyrimidine photolyase	L	Replication, recombination and repair ;
CL2355.Contig1_All	VNG1754G	153	2e-36	COG0415	Deoxyribodipyrimidine photolyase	L	Replication, recombination and repair ;
CL2355.Contig2_All	AGc2249	322	2e-87	COG0415	Deoxyribodipyrimidine photolyase	L	Replication, recombination and repair ;
CL2355.Contig2_All	mll8094	321	5e-87	COG0415	Deoxyribodipyrimidine photolyase	L	Replication, recombination and repair ;
CL2355.Contig2_All	CC1428	316	1e-85	COG0415	Deoxyribodipyrimidine photolyase	L	Replication, recombination and repair ;
CL2355.Contig2_All	SPy1505	217	8e-56	COG0415	Deoxyribodipyrimidine photolyase	L	Replication, recombination and repair ;
CL2355.Contig2_All	slr0854	216	1e-55	COG0415	Deoxyribodipyrimidine photolyase	L	Replication, recombination and repair ;
CL2355.Contig2_All	phrB	216	2e-55	COG0415	Deoxyribodipyrimidine photolyase	L	Replication, recombination and repair ;
CL2355.Contig2_All	STM0709	214	7e-55	COG0415	Deoxyribodipyrimidine photolyase	L	Replication, recombination and repair ;
CL2355.Contig2_All	YPO2695	213	1e-54	COG0415	Deoxyribodipyrimidine photolyase	L	Replication, recombination and repair ;
CL2355.Contig2_All	VCA0057	213	1e-54	COG0415	Deoxyribodipyrimidine photolyase	L	Replication, recombination and repair ;
CL2355.Contig2_All	ZphrB	212	3e-54	COG0415	Deoxyribodipyrimidine photolyase	L	Replication, recombination and repair ;
CL2355.Contig2_All	ECs0733	211	4e-54	COG0415	Deoxyribodipyrimidine photolyase	L	Replication, recombination and repair ;
CL2355.Contig2_All	Cgl0613	205	4e-52	COG0415	Deoxyribodipyrimidine photolyase	L	Replication, recombination and repair ;
CL2355.Contig2_All	lin0597	198	4e-50	COG0415	Deoxyribodipyrimidine photolyase	L	Replication, recombination and repair ;
CL2355.Contig2_All	alr2725	196	1e-49	COG0415	Deoxyribodipyrimidine photolyase	L	Replication, recombination and repair ;
CL2355.Contig2_All	PA4660	196	2e-49	COG0415	Deoxyribodipyrimidine photolyase	L	Replication, recombination and repair ;
CL2355.Contig2_All	VNG1335G	186	3e-46	COG0415	Deoxyribodipyrimidine photolyase	L	Replication, recombination and repair ;
CL2355.Contig2_All	BU300	166	3e-40	COG0415	Deoxyribodipyrimidine photolyase	L	Replication, recombination and repair ;
CL2355.Contig2_All	sll1629	158	4e-38	COG0415	Deoxyribodipyrimidine photolyase	L	Replication, recombination and repair ;
CL2355.Contig2_All	VNG1754G	153	2e-36	COG0415	Deoxyribodipyrimidine photolyase	L	Replication, recombination and repair ;
CL2355.Contig2_All	SSO2472	149	2e-35	COG0415	Deoxyribodipyrimidine photolyase	L	Replication, recombination and repair ;
CL2355.Contig3_All	AGc2249	322	2e-87	COG0415	Deoxyribodipyrimidine photolyase	L	Replication, recombination and repair ;
CL2355.Contig3_All	mll8094	321	5e-87	COG0415	Deoxyribodipyrimidine photolyase	L	Replication, recombination and repair ;
CL2355.Contig3_All	CC1428	316	1e-85	COG0415	Deoxyribodipyrimidine photolyase	L	Replication, recombination and repair ;
CL2355.Contig3_All	SPy1505	217	7e-56	COG0415	Deoxyribodipyrimidine photolyase	L	Replication, recombination and repair ;
CL2355.Contig3_All	slr0854	216	1e-55	COG0415	Deoxyribodipyrimidine photolyase	L	Replication, recombination and repair ;
CL2355.Contig3_All	phrB	216	2e-55	COG0415	Deoxyribodipyrimidine photolyase	L	Replication, recombination and repair ;
CL2355.Contig3_All	STM0709	214	6e-55	COG0415	Deoxyribodipyrimidine photolyase	L	Replication, recombination and repair ;
CL2355.Contig3_All	YPO2695	213	1e-54	COG0415	Deoxyribodipyrimidine photolyase	L	Replication, recombination and repair ;
CL2355.Contig3_All	VCA0057	213	1e-54	COG0415	Deoxyribodipyrimidine photolyase	L	Replication, recombination and repair ;
CL2355.Contig3_All	ZphrB	212	3e-54	COG0415	Deoxyribodipyrimidine photolyase	L	Replication, recombination and repair ;
CL2355.Contig3_All	ECs0733	211	4e-54	COG0415	Deoxyribodipyrimidine photolyase	L	Replication, recombination and repair ;
CL2355.Contig3_All	Cgl0613	205	4e-52	COG0415	Deoxyribodipyrimidine photolyase	L	Replication, recombination and repair ;
CL2355.Contig3_All	lin0597	198	3e-50	COG0415	Deoxyribodipyrimidine photolyase	L	Replication, recombination and repair ;
CL2355.Contig3_All	alr2725	196	1e-49	COG0415	Deoxyribodipyrimidine photolyase	L	Replication, recombination and repair ;
CL2355.Contig3_All	PA4660	196	2e-49	COG0415	Deoxyribodipyrimidine photolyase	L	Replication, recombination and repair ;
CL2355.Contig3_All	VNG1335G	186	2e-46	COG0415	Deoxyribodipyrimidine photolyase	L	Replication, recombination and repair ;
CL2355.Contig3_All	BU300	166	2e-40	COG0415	Deoxyribodipyrimidine photolyase	L	Replication, recombination and repair ;
CL2355.Contig3_All	sll1629	158	4e-38	COG0415	Deoxyribodipyrimidine photolyase	L	Replication, recombination and repair ;
CL2355.Contig3_All	VNG1754G	153	2e-36	COG0415	Deoxyribodipyrimidine photolyase	L	Replication, recombination and repair ;
CL2355.Contig3_All	SSO2472	149	2e-35	COG0415	Deoxyribodipyrimidine photolyase	L	Replication, recombination and repair ;
CL2355.Contig4_All	AGc2249	330	8e-90	COG0415	Deoxyribodipyrimidine photolyase	L	Replication, recombination and repair ;
CL2355.Contig4_All	CC1428	328	4e-89	COG0415	Deoxyribodipyrimidine photolyase	L	Replication, recombination and repair ;
CL2355.Contig4_All	mll8094	322	3e-87	COG0415	Deoxyribodipyrimidine photolyase	L	Replication, recombination and repair ;
CL2355.Contig4_All	SPy1505	230	1e-59	COG0415	Deoxyribodipyrimidine photolyase	L	Replication, recombination and repair ;
CL2355.Contig4_All	slr0854	226	2e-58	COG0415	Deoxyribodipyrimidine photolyase	L	Replication, recombination and repair ;
CL2355.Contig4_All	VCA0057	218	3e-56	COG0415	Deoxyribodipyrimidine photolyase	L	Replication, recombination and repair ;
CL2355.Contig4_All	phrB	214	6e-55	COG0415	Deoxyribodipyrimidine photolyase	L	Replication, recombination and repair ;
CL2355.Contig4_All	Cgl0613	212	2e-54	COG0415	Deoxyribodipyrimidine photolyase	L	Replication, recombination and repair ;
CL2355.Contig4_All	ZphrB	209	2e-53	COG0415	Deoxyribodipyrimidine photolyase	L	Replication, recombination and repair ;
CL2355.Contig4_All	ECs0733	209	2e-53	COG0415	Deoxyribodipyrimidine photolyase	L	Replication, recombination and repair ;
CL2355.Contig4_All	lin0597	206	2e-52	COG0415	Deoxyribodipyrimidine photolyase	L	Replication, recombination and repair ;
CL2355.Contig4_All	alr2725	204	5e-52	COG0415	Deoxyribodipyrimidine photolyase	L	Replication, recombination and repair ;
CL2355.Contig4_All	STM0709	204	9e-52	COG0415	Deoxyribodipyrimidine photolyase	L	Replication, recombination and repair ;
CL2355.Contig4_All	VNG1335G	203	1e-51	COG0415	Deoxyribodipyrimidine photolyase	L	Replication, recombination and repair ;
CL2355.Contig4_All	PA4660	201	4e-51	COG0415	Deoxyribodipyrimidine photolyase	L	Replication, recombination and repair ;
CL2355.Contig4_All	YPO2695	193	1e-48	COG0415	Deoxyribodipyrimidine photolyase	L	Replication, recombination and repair ;
CL2355.Contig4_All	BU300	170	1e-41	COG0415	Deoxyribodipyrimidine photolyase	L	Replication, recombination and repair ;
CL2355.Contig4_All	SSO2472	162	3e-39	COG0415	Deoxyribodipyrimidine photolyase	L	Replication, recombination and repair ;
CL2355.Contig4_All	sll1629	157	9e-38	COG0415	Deoxyribodipyrimidine photolyase	L	Replication, recombination and repair ;
CL2355.Contig4_All	VNG1754G	153	2e-36	COG0415	Deoxyribodipyrimidine photolyase	L	Replication, recombination and repair ;
CL2355.Contig5_All	AGc2249	330	8e-90	COG0415	Deoxyribodipyrimidine photolyase	L	Replication, recombination and repair ;
CL2355.Contig5_All	CC1428	328	4e-89	COG0415	Deoxyribodipyrimidine photolyase	L	Replication, recombination and repair ;
CL2355.Contig5_All	mll8094	322	3e-87	COG0415	Deoxyribodipyrimidine photolyase	L	Replication, recombination and repair ;
CL2355.Contig5_All	SPy1505	230	1e-59	COG0415	Deoxyribodipyrimidine photolyase	L	Replication, recombination and repair ;
CL2355.Contig5_All	slr0854	226	2e-58	COG0415	Deoxyribodipyrimidine photolyase	L	Replication, recombination and repair ;
CL2355.Contig5_All	VCA0057	218	3e-56	COG0415	Deoxyribodipyrimidine photolyase	L	Replication, recombination and repair ;
CL2355.Contig5_All	phrB	214	6e-55	COG0415	Deoxyribodipyrimidine photolyase	L	Replication, recombination and repair ;
CL2355.Contig5_All	Cgl0613	212	2e-54	COG0415	Deoxyribodipyrimidine photolyase	L	Replication, recombination and repair ;
CL2355.Contig5_All	ZphrB	209	2e-53	COG0415	Deoxyribodipyrimidine photolyase	L	Replication, recombination and repair ;
CL2355.Contig5_All	ECs0733	209	2e-53	COG0415	Deoxyribodipyrimidine photolyase	L	Replication, recombination and repair ;
CL2355.Contig5_All	lin0597	206	2e-52	COG0415	Deoxyribodipyrimidine photolyase	L	Replication, recombination and repair ;
CL2355.Contig5_All	alr2725	204	5e-52	COG0415	Deoxyribodipyrimidine photolyase	L	Replication, recombination and repair ;
CL2355.Contig5_All	STM0709	204	9e-52	COG0415	Deoxyribodipyrimidine photolyase	L	Replication, recombination and repair ;
CL2355.Contig5_All	VNG1335G	203	1e-51	COG0415	Deoxyribodipyrimidine photolyase	L	Replication, recombination and repair ;
CL2355.Contig5_All	PA4660	201	4e-51	COG0415	Deoxyribodipyrimidine photolyase	L	Replication, recombination and repair ;
CL2355.Contig5_All	YPO2695	193	1e-48	COG0415	Deoxyribodipyrimidine photolyase	L	Replication, recombination and repair ;
CL2355.Contig5_All	BU300	170	1e-41	COG0415	Deoxyribodipyrimidine photolyase	L	Replication, recombination and repair ;
CL2355.Contig5_All	SSO2472	162	3e-39	COG0415	Deoxyribodipyrimidine photolyase	L	Replication, recombination and repair ;
CL2355.Contig5_All	sll1629	157	9e-38	COG0415	Deoxyribodipyrimidine photolyase	L	Replication, recombination and repair ;
CL2355.Contig5_All	VNG1754G	153	2e-36	COG0415	Deoxyribodipyrimidine photolyase	L	Replication, recombination and repair ;
CL2355.Contig6_All	AGc2249	322	2e-87	COG0415	Deoxyribodipyrimidine photolyase	L	Replication, recombination and repair ;
CL2355.Contig6_All	mll8094	321	5e-87	COG0415	Deoxyribodipyrimidine photolyase	L	Replication, recombination and repair ;
CL2355.Contig6_All	CC1428	316	1e-85	COG0415	Deoxyribodipyrimidine photolyase	L	Replication, recombination and repair ;
CL2355.Contig6_All	SPy1505	217	8e-56	COG0415	Deoxyribodipyrimidine photolyase	L	Replication, recombination and repair ;
CL2355.Contig6_All	slr0854	216	1e-55	COG0415	Deoxyribodipyrimidine photolyase	L	Replication, recombination and repair ;
CL2355.Contig6_All	phrB	216	2e-55	COG0415	Deoxyribodipyrimidine photolyase	L	Replication, recombination and repair ;
CL2355.Contig6_All	STM0709	214	7e-55	COG0415	Deoxyribodipyrimidine photolyase	L	Replication, recombination and repair ;
CL2355.Contig6_All	YPO2695	213	1e-54	COG0415	Deoxyribodipyrimidine photolyase	L	Replication, recombination and repair ;
CL2355.Contig6_All	VCA0057	213	1e-54	COG0415	Deoxyribodipyrimidine photolyase	L	Replication, recombination and repair ;
CL2355.Contig6_All	ZphrB	212	3e-54	COG0415	Deoxyribodipyrimidine photolyase	L	Replication, recombination and repair ;
CL2355.Contig6_All	ECs0733	211	4e-54	COG0415	Deoxyribodipyrimidine photolyase	L	Replication, recombination and repair ;
CL2355.Contig6_All	Cgl0613	205	4e-52	COG0415	Deoxyribodipyrimidine photolyase	L	Replication, recombination and repair ;
CL2355.Contig6_All	lin0597	198	4e-50	COG0415	Deoxyribodipyrimidine photolyase	L	Replication, recombination and repair ;
CL2355.Contig6_All	alr2725	196	1e-49	COG0415	Deoxyribodipyrimidine photolyase	L	Replication, recombination and repair ;
CL2355.Contig6_All	PA4660	196	2e-49	COG0415	Deoxyribodipyrimidine photolyase	L	Replication, recombination and repair ;
CL2355.Contig6_All	VNG1335G	186	3e-46	COG0415	Deoxyribodipyrimidine photolyase	L	Replication, recombination and repair ;
CL2355.Contig6_All	BU300	166	3e-40	COG0415	Deoxyribodipyrimidine photolyase	L	Replication, recombination and repair ;
CL2355.Contig6_All	sll1629	158	4e-38	COG0415	Deoxyribodipyrimidine photolyase	L	Replication, recombination and repair ;
CL2355.Contig6_All	VNG1754G	153	2e-36	COG0415	Deoxyribodipyrimidine photolyase	L	Replication, recombination and repair ;
CL2355.Contig6_All	SSO2472	149	2e-35	COG0415	Deoxyribodipyrimidine photolyase	L	Replication, recombination and repair ;
CL2356.Contig1_All	DR2133	50.4	8e-06	COG4372	Uncharacterized protein conserved in bacteria with the myosin-like domain	S	Function unknown ;
CL2356.Contig3_All	CAC2807	71.2	1e-11	COG2273	Beta-glucanase/Beta-glucan synthetase	G	Carbohydrate transport and metabolism ;
CL2356.Contig3_All	YLR213c	70.1	2e-11	COG2273	Beta-glucanase/Beta-glucan synthetase	G	Carbohydrate transport and metabolism ;
CL2356.Contig3_All	BH3232	65.9	4e-10	COG2273	Beta-glucanase/Beta-glucan synthetase	G	Carbohydrate transport and metabolism ;
CL2356.Contig3_All	BS_bglS	62	6e-09	COG2273	Beta-glucanase/Beta-glucan synthetase	G	Carbohydrate transport and metabolism ;
CL2356.Contig3_All	BH3231	58.9	5e-08	COG2273	Beta-glucanase/Beta-glucan synthetase	G	Carbohydrate transport and metabolism ;
CL2356.Contig3_All	YGR189c	56.2	3e-07	COG2273	Beta-glucanase/Beta-glucan synthetase	G	Carbohydrate transport and metabolism ;
CL2356.Contig5_All	CAC2807	71.2	7e-12	COG2273	Beta-glucanase/Beta-glucan synthetase	G	Carbohydrate transport and metabolism ;
CL2356.Contig5_All	YLR213c	70.1	1e-11	COG2273	Beta-glucanase/Beta-glucan synthetase	G	Carbohydrate transport and metabolism ;
CL2356.Contig5_All	BH3232	65.9	3e-10	COG2273	Beta-glucanase/Beta-glucan synthetase	G	Carbohydrate transport and metabolism ;
CL2356.Contig5_All	BS_bglS	62	4e-09	COG2273	Beta-glucanase/Beta-glucan synthetase	G	Carbohydrate transport and metabolism ;
CL2356.Contig5_All	BH3231	58.9	3e-08	COG2273	Beta-glucanase/Beta-glucan synthetase	G	Carbohydrate transport and metabolism ;
CL2356.Contig5_All	YGR189c	56.2	2e-07	COG2273	Beta-glucanase/Beta-glucan synthetase	G	Carbohydrate transport and metabolism ;
CL2356.Contig5_All	SPBC28F2.12	51.2	7e-06	COG0086	DNA-directed RNA polymerase, beta' subunit/160 kD subunit	K	Transcription ;
CL2356.Contig5_All	DRA0210	51.2	7e-06	COG0747	ABC-type dipeptide transport system, periplasmic component	E	Amino acid transport and metabolism ;
CL2356.Contig6_All	CAC2807	73.2	2e-12	COG2273	Beta-glucanase/Beta-glucan synthetase	G	Carbohydrate transport and metabolism ;
CL2356.Contig6_All	YLR213c	70.1	2e-11	COG2273	Beta-glucanase/Beta-glucan synthetase	G	Carbohydrate transport and metabolism ;
CL2356.Contig6_All	BH3232	67.8	1e-10	COG2273	Beta-glucanase/Beta-glucan synthetase	G	Carbohydrate transport and metabolism ;
CL2356.Contig6_All	BS_bglS	63.9	2e-09	COG2273	Beta-glucanase/Beta-glucan synthetase	G	Carbohydrate transport and metabolism ;
CL2356.Contig6_All	BH3231	60.8	1e-08	COG2273	Beta-glucanase/Beta-glucan synthetase	G	Carbohydrate transport and metabolism ;
CL2356.Contig6_All	YGR189c	56.2	3e-07	COG2273	Beta-glucanase/Beta-glucan synthetase	G	Carbohydrate transport and metabolism ;
CL2356.Contig6_All	SPBC28F2.12	52.8	3e-06	COG0086	DNA-directed RNA polymerase, beta' subunit/160 kD subunit	K	Transcription ;
CL2356.Contig7_All	FN1463	65.1	3e-10	COG0214	Pyridoxine biosynthesis enzyme	H	Coenzyme transport and metabolism ;
CL2356.Contig7_All	Cgl0764	64.7	4e-10	COG0214	Pyridoxine biosynthesis enzyme	H	Coenzyme transport and metabolism ;
CL2356.Contig7_All	SPAC29B12.04	63.2	1e-09	COG0214	Pyridoxine biosynthesis enzyme	H	Coenzyme transport and metabolism ;
CL2356.Contig7_All	CAC0594	62.8	1e-09	COG0214	Pyridoxine biosynthesis enzyme	H	Coenzyme transport and metabolism ;
CL2356.Contig7_All	Rv2606c	62	2e-09	COG0214	Pyridoxine biosynthesis enzyme	H	Coenzyme transport and metabolism ;
CL2356.Contig7_All	MT2681	62	2e-09	COG0214	Pyridoxine biosynthesis enzyme	H	Coenzyme transport and metabolism ;
CL2356.Contig7_All	ML0450	61.6	3e-09	COG0214	Pyridoxine biosynthesis enzyme	H	Coenzyme transport and metabolism ;
CL2356.Contig7_All	SP1468	61.2	4e-09	COG0214	Pyridoxine biosynthesis enzyme	H	Coenzyme transport and metabolism ;
CL2356.Contig7_All	BH0022	60.5	7e-09	COG0214	Pyridoxine biosynthesis enzyme	H	Coenzyme transport and metabolism ;
CL2356.Contig7_All	YMR096w	58.9	2e-08	COG0214	Pyridoxine biosynthesis enzyme	H	Coenzyme transport and metabolism ;
CL2356.Contig7_All	HI1647	58.5	3e-08	COG0214	Pyridoxine biosynthesis enzyme	H	Coenzyme transport and metabolism ;
CL2356.Contig7_All	BS_yaaD	58.5	3e-08	COG0214	Pyridoxine biosynthesis enzyme	H	Coenzyme transport and metabolism ;
CL2356.Contig7_All	YNL333w	58.2	4e-08	COG0214	Pyridoxine biosynthesis enzyme	H	Coenzyme transport and metabolism ;
CL2356.Contig7_All	YFL059w	58.2	4e-08	COG0214	Pyridoxine biosynthesis enzyme	H	Coenzyme transport and metabolism ;
CL2356.Contig7_All	SSO0570	58.2	4e-08	COG0214	Pyridoxine biosynthesis enzyme	H	Coenzyme transport and metabolism ;
CL2356.Contig7_All	DR1367	56.6	1e-07	COG0214	Pyridoxine biosynthesis enzyme	H	Coenzyme transport and metabolism ;
CL2356.Contig7_All	lin2205	56.2	1e-07	COG0214	Pyridoxine biosynthesis enzyme	H	Coenzyme transport and metabolism ;
CL2356.Contig7_All	MA1567	55.5	2e-07	COG0214	Pyridoxine biosynthesis enzyme	H	Coenzyme transport and metabolism ;
CL2356.Contig7_All	PM1232	55.1	3e-07	COG0214	Pyridoxine biosynthesis enzyme	H	Coenzyme transport and metabolism ;
CL2356.Contig7_All	MTH666	54.7	4e-07	COG0214	Pyridoxine biosynthesis enzyme	H	Coenzyme transport and metabolism ;
CL2356.Contig8_All	CAC2807	73.2	2e-12	COG2273	Beta-glucanase/Beta-glucan synthetase	G	Carbohydrate transport and metabolism ;
CL2356.Contig8_All	YLR213c	70.1	2e-11	COG2273	Beta-glucanase/Beta-glucan synthetase	G	Carbohydrate transport and metabolism ;
CL2356.Contig8_All	BH3232	67.8	1e-10	COG2273	Beta-glucanase/Beta-glucan synthetase	G	Carbohydrate transport and metabolism ;
CL2356.Contig8_All	BS_bglS	63.9	1e-09	COG2273	Beta-glucanase/Beta-glucan synthetase	G	Carbohydrate transport and metabolism ;
CL2356.Contig8_All	BH3231	60.8	1e-08	COG2273	Beta-glucanase/Beta-glucan synthetase	G	Carbohydrate transport and metabolism ;
CL2356.Contig8_All	Rv3876	58.9	4e-08	COG0455	ATPases involved in chromosome partitioning	D	Cell cycle control, cell division, chromosome partitioning ;
CL2356.Contig8_All	MT3990	58.9	4e-08	COG0455	ATPases involved in chromosome partitioning	D	Cell cycle control, cell division, chromosome partitioning ;
CL2356.Contig8_All	Cgl1939	51.6	1e-07	COG0532	Translation initiation factor 2 (IF-2; GTPase)	J	Translation, ribosomal structure and biogenesis ;
CL2356.Contig8_All	YGR189c	56.2	3e-07	COG2273	Beta-glucanase/Beta-glucan synthetase	G	Carbohydrate transport and metabolism ;
CL2356.Contig8_All	SPBC28F2.12	52.8	3e-06	COG0086	DNA-directed RNA polymerase, beta' subunit/160 kD subunit	K	Transcription ;
CL2356.Contig8_All	DRA0210	51.2	9e-06	COG0747	ABC-type dipeptide transport system, periplasmic component	E	Amino acid transport and metabolism ;
CL2356.Contig9_All	SPAC29B12.04	75.1	4e-13	COG0214	Pyridoxine biosynthesis enzyme	H	Coenzyme transport and metabolism ;
CL2356.Contig9_All	Cgl0764	74.3	6e-13	COG0214	Pyridoxine biosynthesis enzyme	H	Coenzyme transport and metabolism ;
CL2356.Contig9_All	Rv2606c	69.3	2e-11	COG0214	Pyridoxine biosynthesis enzyme	H	Coenzyme transport and metabolism ;
CL2356.Contig9_All	MT2681	69.3	2e-11	COG0214	Pyridoxine biosynthesis enzyme	H	Coenzyme transport and metabolism ;
CL2356.Contig9_All	SP1468	68.9	3e-11	COG0214	Pyridoxine biosynthesis enzyme	H	Coenzyme transport and metabolism ;
CL2356.Contig9_All	ML0450	68.9	3e-11	COG0214	Pyridoxine biosynthesis enzyme	H	Coenzyme transport and metabolism ;
CL2356.Contig9_All	HI1647	68.2	5e-11	COG0214	Pyridoxine biosynthesis enzyme	H	Coenzyme transport and metabolism ;
CL2356.Contig9_All	CAC0594	67.8	6e-11	COG0214	Pyridoxine biosynthesis enzyme	H	Coenzyme transport and metabolism ;
CL2356.Contig9_All	BS_yaaD	65.1	4e-10	COG0214	Pyridoxine biosynthesis enzyme	H	Coenzyme transport and metabolism ;
CL2356.Contig9_All	FN1463	64.3	7e-10	COG0214	Pyridoxine biosynthesis enzyme	H	Coenzyme transport and metabolism ;
CL2356.Contig9_All	MTH666	63.5	1e-09	COG0214	Pyridoxine biosynthesis enzyme	H	Coenzyme transport and metabolism ;
CL2356.Contig9_All	MJ0677	63.5	1e-09	COG0214	Pyridoxine biosynthesis enzyme	H	Coenzyme transport and metabolism ;
CL2356.Contig9_All	BH0022	63.5	1e-09	COG0214	Pyridoxine biosynthesis enzyme	H	Coenzyme transport and metabolism ;
CL2356.Contig9_All	MA1567	62.8	2e-09	COG0214	Pyridoxine biosynthesis enzyme	H	Coenzyme transport and metabolism ;
CL2356.Contig9_All	lin2205	62.4	3e-09	COG0214	Pyridoxine biosynthesis enzyme	H	Coenzyme transport and metabolism ;
CL2356.Contig9_All	YNL333w	62.4	3e-09	COG0214	Pyridoxine biosynthesis enzyme	H	Coenzyme transport and metabolism ;
CL2356.Contig9_All	YFL059w	62.4	3e-09	COG0214	Pyridoxine biosynthesis enzyme	H	Coenzyme transport and metabolism ;
CL2356.Contig9_All	DR1367	62	3e-09	COG0214	Pyridoxine biosynthesis enzyme	H	Coenzyme transport and metabolism ;
CL2356.Contig9_All	YMR096w	61.6	4e-09	COG0214	Pyridoxine biosynthesis enzyme	H	Coenzyme transport and metabolism ;
CL2356.Contig9_All	SA0477	61.6	4e-09	COG0214	Pyridoxine biosynthesis enzyme	H	Coenzyme transport and metabolism ;
CL2357.Contig1_All	YCR011c_2	192	8e-49	COG1131	ABC-type multidrug transport system, ATPase component	V	Defense mechanisms ;
CL2357.Contig1_All	ECU03g0390_1	170	2e-42	COG1131	ABC-type multidrug transport system, ATPase component	V	Defense mechanisms ;
CL2357.Contig1_All	YDR011w_3	159	4e-39	COG1131	ABC-type multidrug transport system, ATPase component	V	Defense mechanisms ;
CL2357.Contig1_All	ECU08g0110_1	157	2e-38	COG1131	ABC-type multidrug transport system, ATPase component	V	Defense mechanisms ;
CL2357.Contig1_All	SPCC18B5.01c_2	151	1e-36	COG1131	ABC-type multidrug transport system, ATPase component	V	Defense mechanisms ;
CL2357.Contig1_All	YDR406w_3	143	3e-34	COG1131	ABC-type multidrug transport system, ATPase component	V	Defense mechanisms ;
CL2357.Contig1_All	MT1789_2	137	2e-32	COG1131	ABC-type multidrug transport system, ATPase component	V	Defense mechanisms ;
CL2357.Contig1_All	Rv1747_2	135	9e-32	COG1131	ABC-type multidrug transport system, ATPase component	V	Defense mechanisms ;
CL2357.Contig1_All	SPAPB24D3.09c_3	128	1e-29	COG1131	ABC-type multidrug transport system, ATPase component	V	Defense mechanisms ;
CL2357.Contig1_All	ECU10g1520_1	125	7e-29	COG1131	ABC-type multidrug transport system, ATPase component	V	Defense mechanisms ;
CL2357.Contig1_All	all7196_1	120	3e-27	COG1131	ABC-type multidrug transport system, ATPase component	V	Defense mechanisms ;
CL2357.Contig1_All	YIL013c_3	115	7e-26	COG1131	ABC-type multidrug transport system, ATPase component	V	Defense mechanisms ;
CL2357.Contig1_All	sll0778_2	114	2e-25	COG1131	ABC-type multidrug transport system, ATPase component	V	Defense mechanisms ;
CL2357.Contig1_All	BS_yfiL	107	3e-23	COG1131	ABC-type multidrug transport system, ATPase component	V	Defense mechanisms ;
CL2357.Contig1_All	ECU07g0560_1	107	3e-23	COG1131	ABC-type multidrug transport system, ATPase component	V	Defense mechanisms ;
CL2357.Contig1_All	RSc1974	105	1e-22	COG1131	ABC-type multidrug transport system, ATPase component	V	Defense mechanisms ;
CL2357.Contig1_All	YDR011w_1	103	5e-22	COG1131	ABC-type multidrug transport system, ATPase component	V	Defense mechanisms ;
CL2357.Contig1_All	Cgl2008	102	8e-22	COG1131	ABC-type multidrug transport system, ATPase component	V	Defense mechanisms ;
CL2357.Contig1_All	DR2590	102	1e-21	COG1120	ABC-type cobalamin/Fe3+-siderophores transport systems, ATPase components	PH	Inorganic ion transport and metabolism ; Coenzyme transport and metabolism ;
CL2357.Contig1_All	AF1021	102	1e-21	COG1131	ABC-type multidrug transport system, ATPase component	V	Defense mechanisms ;
CL2357.Contig2_All	ECU03g0390_1	95.1	3e-20	COG1131	ABC-type multidrug transport system, ATPase component	V	Defense mechanisms ;
CL2357.Contig2_All	ECU08g0110_1	88.2	3e-18	COG1131	ABC-type multidrug transport system, ATPase component	V	Defense mechanisms ;
CL2357.Contig2_All	SPCC18B5.01c_2	88.2	3e-18	COG1131	ABC-type multidrug transport system, ATPase component	V	Defense mechanisms ;
CL2357.Contig2_All	YDR011w_3	85.5	2e-17	COG1131	ABC-type multidrug transport system, ATPase component	V	Defense mechanisms ;
CL2357.Contig2_All	YCR011c_2	82.8	1e-16	COG1131	ABC-type multidrug transport system, ATPase component	V	Defense mechanisms ;
CL2357.Contig2_All	ECU10g1520_1	82.4	2e-16	COG1131	ABC-type multidrug transport system, ATPase component	V	Defense mechanisms ;
CL2357.Contig2_All	YDR406w_3	81.3	4e-16	COG1131	ABC-type multidrug transport system, ATPase component	V	Defense mechanisms ;
CL2357.Contig2_All	YIL013c_3	77.8	4e-15	COG1131	ABC-type multidrug transport system, ATPase component	V	Defense mechanisms ;
CL2357.Contig2_All	SPAPB24D3.09c_3	76.3	1e-14	COG1131	ABC-type multidrug transport system, ATPase component	V	Defense mechanisms ;
CL2357.Contig2_All	MT1789_2	68.2	3e-12	COG1131	ABC-type multidrug transport system, ATPase component	V	Defense mechanisms ;
CL2357.Contig2_All	Rv1747_2	68.2	3e-12	COG1131	ABC-type multidrug transport system, ATPase component	V	Defense mechanisms ;
CL2357.Contig2_All	all7196_1	66.6	1e-11	COG1131	ABC-type multidrug transport system, ATPase component	V	Defense mechanisms ;
CL2357.Contig2_All	sll0778_2	65.5	2e-11	COG1131	ABC-type multidrug transport system, ATPase component	V	Defense mechanisms ;
CL2357.Contig2_All	ECU07g0560_1	65.5	2e-11	COG1131	ABC-type multidrug transport system, ATPase component	V	Defense mechanisms ;
CL2357.Contig2_All	AF1021	62.8	1e-10	COG1131	ABC-type multidrug transport system, ATPase component	V	Defense mechanisms ;
CL2357.Contig2_All	TM0591	60.5	7e-10	COG1126	ABC-type polar amino acid transport system, ATPase component	E	Amino acid transport and metabolism ;
CL2357.Contig2_All	PAE2001	57.4	6e-09	COG1126	ABC-type polar amino acid transport system, ATPase component	E	Amino acid transport and metabolism ;
CL2357.Contig2_All	ECU11g1340_1	56.6	1e-08	COG1131	ABC-type multidrug transport system, ATPase component	V	Defense mechanisms ;
CL2357.Contig2_All	all0640	55.5	2e-08	COG1132	ABC-type multidrug transport system, ATPase and permease components	V	Defense mechanisms ;
CL2357.Contig2_All	STM0828	55.1	3e-08	COG1126	ABC-type polar amino acid transport system, ATPase component	E	Amino acid transport and metabolism ;
CL2357.Contig3_All	YCR011c_2	185	7e-47	COG1131	ABC-type multidrug transport system, ATPase component	V	Defense mechanisms ;
CL2357.Contig3_All	ECU03g0390_1	161	1e-39	COG1131	ABC-type multidrug transport system, ATPase component	V	Defense mechanisms ;
CL2357.Contig3_All	ECU08g0110_1	155	6e-38	COG1131	ABC-type multidrug transport system, ATPase component	V	Defense mechanisms ;
CL2357.Contig3_All	YDR011w_3	150	3e-36	COG1131	ABC-type multidrug transport system, ATPase component	V	Defense mechanisms ;
CL2357.Contig3_All	SPCC18B5.01c_2	142	6e-34	COG1131	ABC-type multidrug transport system, ATPase component	V	Defense mechanisms ;
CL2357.Contig3_All	YDR406w_3	137	3e-32	COG1131	ABC-type multidrug transport system, ATPase component	V	Defense mechanisms ;
CL2357.Contig3_All	MT1789_2	132	7e-31	COG1131	ABC-type multidrug transport system, ATPase component	V	Defense mechanisms ;
CL2357.Contig3_All	Rv1747_2	132	7e-31	COG1131	ABC-type multidrug transport system, ATPase component	V	Defense mechanisms ;
CL2357.Contig3_All	ECU10g1520_1	132	7e-31	COG1131	ABC-type multidrug transport system, ATPase component	V	Defense mechanisms ;
CL2357.Contig3_All	SPAPB24D3.09c_3	127	2e-29	COG1131	ABC-type multidrug transport system, ATPase component	V	Defense mechanisms ;
CL2357.Contig3_All	all7196_1	122	7e-28	COG1131	ABC-type multidrug transport system, ATPase component	V	Defense mechanisms ;
CL2357.Contig3_All	sll0778_2	112	7e-25	COG1131	ABC-type multidrug transport system, ATPase component	V	Defense mechanisms ;
CL2357.Contig3_All	ECU07g0560_1	112	7e-25	COG1131	ABC-type multidrug transport system, ATPase component	V	Defense mechanisms ;
CL2357.Contig3_All	YIL013c_3	108	8e-24	COG1131	ABC-type multidrug transport system, ATPase component	V	Defense mechanisms ;
CL2357.Contig3_All	AF1021	106	4e-23	COG1131	ABC-type multidrug transport system, ATPase component	V	Defense mechanisms ;
CL2357.Contig3_All	YDR406w_1	103	3e-22	COG1131	ABC-type multidrug transport system, ATPase component	V	Defense mechanisms ;
CL2357.Contig3_All	ECU11g1340_1	103	4e-22	COG1131	ABC-type multidrug transport system, ATPase component	V	Defense mechanisms ;
CL2357.Contig3_All	BS_yfiL	102	7e-22	COG1131	ABC-type multidrug transport system, ATPase component	V	Defense mechanisms ;
CL2357.Contig3_All	RSc1974	100	3e-21	COG1131	ABC-type multidrug transport system, ATPase component	V	Defense mechanisms ;
CL2357.Contig3_All	PM0448	97.1	3e-20	COG1136	ABC-type antimicrobial peptide transport system, ATPase component	V	Defense mechanisms ;
CL2358.Contig1_All	PA0662	295	1e-79	COG0002	Acetylglutamate semialdehyde dehydrogenase	E	Amino acid transport and metabolism ;
CL2358.Contig1_All	CAC2390	284	3e-76	COG0002	Acetylglutamate semialdehyde dehydrogenase	E	Amino acid transport and metabolism ;
CL2358.Contig1_All	Cj0224	281	2e-75	COG0002	Acetylglutamate semialdehyde dehydrogenase	E	Amino acid transport and metabolism ;
CL2358.Contig1_All	NMA0676	276	1e-73	COG0002	Acetylglutamate semialdehyde dehydrogenase	E	Amino acid transport and metabolism ;
CL2358.Contig1_All	NMB1787	271	4e-72	COG0002	Acetylglutamate semialdehyde dehydrogenase	E	Amino acid transport and metabolism ;
CL2358.Contig1_All	TM1782	269	1e-71	COG0002	Acetylglutamate semialdehyde dehydrogenase	E	Amino acid transport and metabolism ;
CL2358.Contig1_All	sll0080	264	4e-70	COG0002	Acetylglutamate semialdehyde dehydrogenase	E	Amino acid transport and metabolism ;
CL2358.Contig1_All	BH2900	263	1e-69	COG0002	Acetylglutamate semialdehyde dehydrogenase	E	Amino acid transport and metabolism ;
CL2358.Contig1_All	SA0178	251	2e-66	COG0002	Acetylglutamate semialdehyde dehydrogenase	E	Amino acid transport and metabolism ;
CL2358.Contig1_All	MJ1096	251	2e-66	COG0002	Acetylglutamate semialdehyde dehydrogenase	E	Amino acid transport and metabolism ;
CL2358.Contig1_All	MK1077	251	4e-66	COG0002	Acetylglutamate semialdehyde dehydrogenase	E	Amino acid transport and metabolism ;
CL2358.Contig1_All	alr3537	249	9e-66	COG0002	Acetylglutamate semialdehyde dehydrogenase	E	Amino acid transport and metabolism ;
CL2358.Contig1_All	aq_1879	249	1e-65	COG0002	Acetylglutamate semialdehyde dehydrogenase	E	Amino acid transport and metabolism ;
CL2358.Contig1_All	MTH846	244	4e-64	COG0002	Acetylglutamate semialdehyde dehydrogenase	E	Amino acid transport and metabolism ;
CL2358.Contig1_All	BS_argC	244	4e-64	COG0002	Acetylglutamate semialdehyde dehydrogenase	E	Amino acid transport and metabolism ;
CL2358.Contig1_All	AF2071	243	1e-63	COG0002	Acetylglutamate semialdehyde dehydrogenase	E	Amino acid transport and metabolism ;
CL2358.Contig1_All	lin1633	236	1e-61	COG0002	Acetylglutamate semialdehyde dehydrogenase	E	Amino acid transport and metabolism ;
CL2358.Contig1_All	SSO0155	222	2e-57	COG0002	Acetylglutamate semialdehyde dehydrogenase	E	Amino acid transport and metabolism ;
CL2358.Contig1_All	MA3566	221	3e-57	COG0002	Acetylglutamate semialdehyde dehydrogenase	E	Amino acid transport and metabolism ;
CL2358.Contig1_All	PAE2881	217	6e-56	COG0002	Acetylglutamate semialdehyde dehydrogenase	E	Amino acid transport and metabolism ;
CL2358.Contig2_All	PA0662	281	3e-75	COG0002	Acetylglutamate semialdehyde dehydrogenase	E	Amino acid transport and metabolism ;
CL2358.Contig2_All	CAC2390	270	6e-72	COG0002	Acetylglutamate semialdehyde dehydrogenase	E	Amino acid transport and metabolism ;
CL2358.Contig2_All	Cj0224	267	4e-71	COG0002	Acetylglutamate semialdehyde dehydrogenase	E	Amino acid transport and metabolism ;
CL2358.Contig2_All	NMA0676	261	2e-69	COG0002	Acetylglutamate semialdehyde dehydrogenase	E	Amino acid transport and metabolism ;
CL2358.Contig2_All	NMB1787	256	7e-68	COG0002	Acetylglutamate semialdehyde dehydrogenase	E	Amino acid transport and metabolism ;
CL2358.Contig2_All	TM1782	254	3e-67	COG0002	Acetylglutamate semialdehyde dehydrogenase	E	Amino acid transport and metabolism ;
CL2358.Contig2_All	sll0080	250	7e-66	COG0002	Acetylglutamate semialdehyde dehydrogenase	E	Amino acid transport and metabolism ;
CL2358.Contig2_All	BH2900	248	2e-65	COG0002	Acetylglutamate semialdehyde dehydrogenase	E	Amino acid transport and metabolism ;
CL2358.Contig2_All	SA0178	238	3e-62	COG0002	Acetylglutamate semialdehyde dehydrogenase	E	Amino acid transport and metabolism ;
CL2358.Contig2_All	MJ1096	237	5e-62	COG0002	Acetylglutamate semialdehyde dehydrogenase	E	Amino acid transport and metabolism ;
CL2358.Contig2_All	MK1077	236	8e-62	COG0002	Acetylglutamate semialdehyde dehydrogenase	E	Amino acid transport and metabolism ;
CL2358.Contig2_All	aq_1879	236	1e-61	COG0002	Acetylglutamate semialdehyde dehydrogenase	E	Amino acid transport and metabolism ;
CL2358.Contig2_All	alr3537	235	2e-61	COG0002	Acetylglutamate semialdehyde dehydrogenase	E	Amino acid transport and metabolism ;
CL2358.Contig2_All	MTH846	230	7e-60	COG0002	Acetylglutamate semialdehyde dehydrogenase	E	Amino acid transport and metabolism ;
CL2358.Contig2_All	BS_argC	230	7e-60	COG0002	Acetylglutamate semialdehyde dehydrogenase	E	Amino acid transport and metabolism ;
CL2358.Contig2_All	AF2071	228	2e-59	COG0002	Acetylglutamate semialdehyde dehydrogenase	E	Amino acid transport and metabolism ;
CL2358.Contig2_All	lin1633	222	2e-57	COG0002	Acetylglutamate semialdehyde dehydrogenase	E	Amino acid transport and metabolism ;
CL2358.Contig2_All	SSO0155	207	4e-53	COG0002	Acetylglutamate semialdehyde dehydrogenase	E	Amino acid transport and metabolism ;
CL2358.Contig2_All	MA3566	207	5e-53	COG0002	Acetylglutamate semialdehyde dehydrogenase	E	Amino acid transport and metabolism ;
CL2358.Contig2_All	PAE2881	202	1e-51	COG0002	Acetylglutamate semialdehyde dehydrogenase	E	Amino acid transport and metabolism ;
CL2361.Contig1_All	APE1483	83.6	9e-19	COG1650	Uncharacterized protein conserved in archaea	S	Function unknown ;
CL2361.Contig1_All	MA2046	65.1	1e-15	COG1650	Uncharacterized protein conserved in archaea	S	Function unknown ;
CL2361.Contig1_All	AF0625	72.8	2e-13	COG1650	Uncharacterized protein conserved in archaea	S	Function unknown ;
CL2361.Contig1_All	Ta0022	68.6	5e-12	COG1650	Uncharacterized protein conserved in archaea	S	Function unknown ;
CL2361.Contig1_All	MK0939	61.6	2e-11	COG1650	Uncharacterized protein conserved in archaea	S	Function unknown ;
CL2361.Contig1_All	MJ0166	68.9	2e-11	COG1650	Uncharacterized protein conserved in archaea	S	Function unknown ;
CL2361.Contig1_All	PAB2349	63.5	7e-10	COG1650	Uncharacterized protein conserved in archaea	S	Function unknown ;
CL2361.Contig1_All	PH0006	63.2	9e-10	COG1650	Uncharacterized protein conserved in archaea	S	Function unknown ;
CL2361.Contig1_All	VNG0378C	62.8	1e-09	COG1650	Uncharacterized protein conserved in archaea	S	Function unknown ;
CL2361.Contig1_All	TVN0077	62.8	1e-09	COG1650	Uncharacterized protein conserved in archaea	S	Function unknown ;
CL2361.Contig1_All	SSO2234	52	4e-07	COG1650	Uncharacterized protein conserved in archaea	S	Function unknown ;
CL2361.Contig1_All	PAE2331	45.4	6e-06	COG1650	Uncharacterized protein conserved in archaea	S	Function unknown ;
CL2363.Contig1_All	Cgl1939	73.6	1e-12	COG0532	Translation initiation factor 2 (IF-2; GTPase)	J	Translation, ribosomal structure and biogenesis ;
CL2363.Contig1_All	DR2417m	72	3e-12	COG0595	Predicted hydrolase of the metallo-beta-lactamase superfamily	R	General function prediction only ;
CL2363.Contig1_All	DRA0212	70.5	1e-11	COG2377	Predicted molecular chaperone distantly related to HSP70-fold metalloproteases	O	Posttranslational modification, protein turnover, chaperones ;
CL2363.Contig1_All	DR2133	67.8	7e-11	COG4372	Uncharacterized protein conserved in bacteria with the myosin-like domain	S	Function unknown ;
CL2363.Contig1_All	Rv3876	66.2	2e-10	COG0455	ATPases involved in chromosome partitioning	D	Cell cycle control, cell division, chromosome partitioning ;
CL2363.Contig1_All	MT3990	66.2	2e-10	COG0455	ATPases involved in chromosome partitioning	D	Cell cycle control, cell division, chromosome partitioning ;
CL2363.Contig1_All	DR0479	62.8	2e-09	COG0744	Membrane carboxypeptidase (penicillin-binding protein)	M	Cell wall/membrane/envelope biogenesis ;
CL2363.Contig1_All	DR2145	61.2	6e-09	COG1119	ABC-type molybdenum transport system, ATPase component/photorepair protein PhrA	P	Inorganic ion transport and metabolism ;
CL2363.Contig1_All	CC0042	60.8	8e-09	COG0532	Translation initiation factor 2 (IF-2; GTPase)	J	Translation, ribosomal structure and biogenesis ;
CL2363.Contig1_All	Rv2839c	57	1e-07	COG0532	Translation initiation factor 2 (IF-2; GTPase)	J	Translation, ribosomal structure and biogenesis ;
CL2363.Contig1_All	MT2905	57	1e-07	COG0532	Translation initiation factor 2 (IF-2; GTPase)	J	Translation, ribosomal structure and biogenesis ;
CL2363.Contig1_All	RSc1286	56.2	2e-07	COG1187	16S rRNA uridine-516 pseudouridylate synthase and related pseudouridylate synthases	J	Translation, ribosomal structure and biogenesis ;
CL2363.Contig1_All	RSc1040	55.8	3e-07	COG1530	Ribonucleases G and E	J	Translation, ribosomal structure and biogenesis ;
CL2363.Contig1_All	MT0630	55.5	3e-07	COG0642	Signal transduction histidine kinase	T	Signal transduction mechanisms ;
CL2363.Contig1_All	mlr4742	54.3	7e-07	COG3734	2-keto-3-deoxy-galactonokinase	G	Carbohydrate transport and metabolism ;
CL2363.Contig1_All	BMEII1039	52.8	2e-06	COG1187	16S rRNA uridine-516 pseudouridylate synthase and related pseudouridylate synthases	J	Translation, ribosomal structure and biogenesis ;
CL2363.Contig1_All	RSc3222	52	4e-06	COG3501	Uncharacterized protein conserved in bacteria	S	Function unknown ;
CL2363.Contig1_All	DR1554	52	4e-06	COG1307	Uncharacterized protein conserved in bacteria	S	Function unknown ;
CL2363.Contig1_All	PA1527	52	4e-06	COG1196	Chromosome segregation ATPases	D	Cell cycle control, cell division, chromosome partitioning ;
CL2363.Contig1_All	CC3420	51.6	5e-06	COG1132	ABC-type multidrug transport system, ATPase and permease components	V	Defense mechanisms ;
CL2363.Contig2_All	DR2417m	78.6	2e-14	COG0595	Predicted hydrolase of the metallo-beta-lactamase superfamily	R	General function prediction only ;
CL2363.Contig2_All	Cgl1939	70.5	5e-12	COG0532	Translation initiation factor 2 (IF-2; GTPase)	J	Translation, ribosomal structure and biogenesis ;
CL2363.Contig2_All	CC0042	64.7	3e-10	COG0532	Translation initiation factor 2 (IF-2; GTPase)	J	Translation, ribosomal structure and biogenesis ;
CL2363.Contig2_All	DRA0212	61.6	2e-09	COG2377	Predicted molecular chaperone distantly related to HSP70-fold metalloproteases	O	Posttranslational modification, protein turnover, chaperones ;
CL2363.Contig2_All	DR2418	60.8	4e-09	COG0745	Response regulators consisting of a CheY-like receiver domain and a winged-helix DNA-binding domain	TK	Signal transduction mechanisms ; Transcription ;
CL2363.Contig2_All	SMc00904	59.7	8e-09	COG1187	16S rRNA uridine-516 pseudouridylate synthase and related pseudouridylate synthases	J	Translation, ribosomal structure and biogenesis ;
CL2363.Contig2_All	Rv2839c	58.9	1e-08	COG0532	Translation initiation factor 2 (IF-2; GTPase)	J	Translation, ribosomal structure and biogenesis ;
CL2363.Contig2_All	MT2905	58.9	1e-08	COG0532	Translation initiation factor 2 (IF-2; GTPase)	J	Translation, ribosomal structure and biogenesis ;
CL2363.Contig2_All	DR2133	58.5	2e-08	COG4372	Uncharacterized protein conserved in bacteria with the myosin-like domain	S	Function unknown ;
CL2363.Contig2_All	CC3420	58.2	2e-08	COG1132	ABC-type multidrug transport system, ATPase and permease components	V	Defense mechanisms ;
CL2363.Contig2_All	DR2145	57	5e-08	COG1119	ABC-type molybdenum transport system, ATPase component/photorepair protein PhrA	P	Inorganic ion transport and metabolism ;
CL2363.Contig2_All	DRA0210	57	5e-08	COG0747	ABC-type dipeptide transport system, periplasmic component	E	Amino acid transport and metabolism ;
CL2363.Contig2_All	DR0479	56.6	7e-08	COG0744	Membrane carboxypeptidase (penicillin-binding protein)	M	Cell wall/membrane/envelope biogenesis ;
CL2363.Contig2_All	mlr4742	55.8	1e-07	COG3734	2-keto-3-deoxy-galactonokinase	G	Carbohydrate transport and metabolism ;
CL2363.Contig2_All	Rv3876	55.8	1e-07	COG0455	ATPases involved in chromosome partitioning	D	Cell cycle control, cell division, chromosome partitioning ;
CL2363.Contig2_All	MT3990	55.8	1e-07	COG0455	ATPases involved in chromosome partitioning	D	Cell cycle control, cell division, chromosome partitioning ;
CL2363.Contig2_All	ML1556	54.7	3e-07	COG0532	Translation initiation factor 2 (IF-2; GTPase)	J	Translation, ribosomal structure and biogenesis ;
CL2363.Contig2_All	mlr6506	54.3	3e-07	COG3206	Uncharacterized protein involved in exopolysaccharide biosynthesis	M	Cell wall/membrane/envelope biogenesis ;
CL2363.Contig2_All	XF1267	53.1	8e-07	COG5297	Cellobiohydrolase A (1,4-beta-cellobiosidase A)	G	Carbohydrate transport and metabolism ;
CL2363.Contig2_All	CC3441	53.1	8e-07	COG2267	Lysophospholipase	I	Lipid transport and metabolism ;
CL2363.Contig3_All	Cgl1939	75.5	4e-13	COG0532	Translation initiation factor 2 (IF-2; GTPase)	J	Translation, ribosomal structure and biogenesis ;
CL2363.Contig3_All	DR2417m	72	4e-12	COG0595	Predicted hydrolase of the metallo-beta-lactamase superfamily	R	General function prediction only ;
CL2363.Contig3_All	DRA0212	70.5	1e-11	COG2377	Predicted molecular chaperone distantly related to HSP70-fold metalloproteases	O	Posttranslational modification, protein turnover, chaperones ;
CL2363.Contig3_All	DR2133	67	1e-10	COG4372	Uncharacterized protein conserved in bacteria with the myosin-like domain	S	Function unknown ;
CL2363.Contig3_All	Rv3876	66.2	2e-10	COG0455	ATPases involved in chromosome partitioning	D	Cell cycle control, cell division, chromosome partitioning ;
CL2363.Contig3_All	MT3990	66.2	2e-10	COG0455	ATPases involved in chromosome partitioning	D	Cell cycle control, cell division, chromosome partitioning ;
CL2363.Contig3_All	DR0479	62.8	2e-09	COG0744	Membrane carboxypeptidase (penicillin-binding protein)	M	Cell wall/membrane/envelope biogenesis ;
CL2363.Contig3_All	DR2145	61.2	7e-09	COG1119	ABC-type molybdenum transport system, ATPase component/photorepair protein PhrA	P	Inorganic ion transport and metabolism ;
CL2363.Contig3_All	CC0042	58.5	5e-08	COG0532	Translation initiation factor 2 (IF-2; GTPase)	J	Translation, ribosomal structure and biogenesis ;
CL2363.Contig3_All	mlr4742	57.8	8e-08	COG3734	2-keto-3-deoxy-galactonokinase	G	Carbohydrate transport and metabolism ;
CL2363.Contig3_All	Rv2839c	57	1e-07	COG0532	Translation initiation factor 2 (IF-2; GTPase)	J	Translation, ribosomal structure and biogenesis ;
CL2363.Contig3_All	MT2905	57	1e-07	COG0532	Translation initiation factor 2 (IF-2; GTPase)	J	Translation, ribosomal structure and biogenesis ;
CL2363.Contig3_All	RSc1286	56.2	2e-07	COG1187	16S rRNA uridine-516 pseudouridylate synthase and related pseudouridylate synthases	J	Translation, ribosomal structure and biogenesis ;
CL2363.Contig3_All	RSc1040	55.8	3e-07	COG1530	Ribonucleases G and E	J	Translation, ribosomal structure and biogenesis ;
CL2363.Contig3_All	MT0630	55.5	4e-07	COG0642	Signal transduction histidine kinase	T	Signal transduction mechanisms ;
CL2363.Contig3_All	BMEII1039	52.8	3e-06	COG1187	16S rRNA uridine-516 pseudouridylate synthase and related pseudouridylate synthases	J	Translation, ribosomal structure and biogenesis ;
CL2363.Contig3_All	RSc3222	52	4e-06	COG3501	Uncharacterized protein conserved in bacteria	S	Function unknown ;
CL2363.Contig3_All	DR1554	52	4e-06	COG1307	Uncharacterized protein conserved in bacteria	S	Function unknown ;
CL2363.Contig3_All	PA1527	52	4e-06	COG1196	Chromosome segregation ATPases	D	Cell cycle control, cell division, chromosome partitioning ;
CL2363.Contig3_All	CC3420	51.6	6e-06	COG1132	ABC-type multidrug transport system, ATPase and permease components	V	Defense mechanisms ;
CL2365.Contig1_All	RSc1191	52	4e-06	COG2812	DNA polymerase III, gamma/tau subunits	L	Replication, recombination and repair ;
CL2365.Contig2_All	RSc1191	52	4e-06	COG2812	DNA polymerase III, gamma/tau subunits	L	Replication, recombination and repair ;
CL2369.Contig1_All	slr1096	319	5e-144	COG1249	Pyruvate/2-oxoglutarate dehydrogenase complex, dihydrolipoamide dehydrogenase (E3) component, and related enzymes	C	Energy production and conversion ;
CL2369.Contig1_All	alr4745	476	1e-133	COG1249	Pyruvate/2-oxoglutarate dehydrogenase complex, dihydrolipoamide dehydrogenase (E3) component, and related enzymes	C	Energy production and conversion ;
CL2369.Contig1_All	SMc02487	147	2e-57	COG1249	Pyruvate/2-oxoglutarate dehydrogenase complex, dihydrolipoamide dehydrogenase (E3) component, and related enzymes	C	Energy production and conversion ;
CL2369.Contig1_All	mll4296	152	8e-57	COG1249	Pyruvate/2-oxoglutarate dehydrogenase complex, dihydrolipoamide dehydrogenase (E3) component, and related enzymes	C	Energy production and conversion ;
CL2369.Contig1_All	BS_pdhD	209	2e-53	COG1249	Pyruvate/2-oxoglutarate dehydrogenase complex, dihydrolipoamide dehydrogenase (E3) component, and related enzymes	C	Energy production and conversion ;
CL2369.Contig1_All	BMEI0145	146	5e-53	COG1249	Pyruvate/2-oxoglutarate dehydrogenase complex, dihydrolipoamide dehydrogenase (E3) component, and related enzymes	C	Energy production and conversion ;
CL2369.Contig1_All	CC0342	142	6e-53	COG1249	Pyruvate/2-oxoglutarate dehydrogenase complex, dihydrolipoamide dehydrogenase (E3) component, and related enzymes	C	Energy production and conversion ;
CL2369.Contig1_All	CPn0833	206	2e-52	COG1249	Pyruvate/2-oxoglutarate dehydrogenase complex, dihydrolipoamide dehydrogenase (E3) component, and related enzymes	C	Energy production and conversion ;
CL2369.Contig1_All	BH2652	204	4e-52	COG1249	Pyruvate/2-oxoglutarate dehydrogenase complex, dihydrolipoamide dehydrogenase (E3) component, and related enzymes	C	Energy production and conversion ;
CL2369.Contig1_All	AGc4772	193	1e-48	COG1249	Pyruvate/2-oxoglutarate dehydrogenase complex, dihydrolipoamide dehydrogenase (E3) component, and related enzymes	C	Energy production and conversion ;
CL2369.Contig1_All	SP1161	192	3e-48	COG1249	Pyruvate/2-oxoglutarate dehydrogenase complex, dihydrolipoamide dehydrogenase (E3) component, and related enzymes	C	Energy production and conversion ;
CL2369.Contig1_All	RSc1271	188	3e-47	COG1249	Pyruvate/2-oxoglutarate dehydrogenase complex, dihydrolipoamide dehydrogenase (E3) component, and related enzymes	C	Energy production and conversion ;
CL2369.Contig1_All	PA1587	188	3e-47	COG1249	Pyruvate/2-oxoglutarate dehydrogenase complex, dihydrolipoamide dehydrogenase (E3) component, and related enzymes	C	Energy production and conversion ;
CL2369.Contig1_All	CC1731	187	7e-47	COG1249	Pyruvate/2-oxoglutarate dehydrogenase complex, dihydrolipoamide dehydrogenase (E3) component, and related enzymes	C	Energy production and conversion ;
CL2369.Contig1_All	VC2412	129	2e-46	COG1249	Pyruvate/2-oxoglutarate dehydrogenase complex, dihydrolipoamide dehydrogenase (E3) component, and related enzymes	C	Energy production and conversion ;
CL2369.Contig1_All	BS_acoL	130	2e-46	COG1249	Pyruvate/2-oxoglutarate dehydrogenase complex, dihydrolipoamide dehydrogenase (E3) component, and related enzymes	C	Energy production and conversion ;
CL2369.Contig1_All	RP805	128	3e-46	COG1249	Pyruvate/2-oxoglutarate dehydrogenase complex, dihydrolipoamide dehydrogenase (E3) component, and related enzymes	C	Energy production and conversion ;
CL2369.Contig1_All	lin1047	184	5e-46	COG1249	Pyruvate/2-oxoglutarate dehydrogenase complex, dihydrolipoamide dehydrogenase (E3) component, and related enzymes	C	Energy production and conversion ;
CL2369.Contig1_All	lin1408	183	1e-45	COG1249	Pyruvate/2-oxoglutarate dehydrogenase complex, dihydrolipoamide dehydrogenase (E3) component, and related enzymes	C	Energy production and conversion ;
CL2369.Contig1_All	PAE2649	136	6e-45	COG1249	Pyruvate/2-oxoglutarate dehydrogenase complex, dihydrolipoamide dehydrogenase (E3) component, and related enzymes	C	Energy production and conversion ;
CL2369.Contig2_All	alr4745	330	5e-90	COG1249	Pyruvate/2-oxoglutarate dehydrogenase complex, dihydrolipoamide dehydrogenase (E3) component, and related enzymes	C	Energy production and conversion ;
CL2369.Contig2_All	slr1096	320	5e-87	COG1249	Pyruvate/2-oxoglutarate dehydrogenase complex, dihydrolipoamide dehydrogenase (E3) component, and related enzymes	C	Energy production and conversion ;
CL2369.Contig2_All	BS_pdhD	170	8e-42	COG1249	Pyruvate/2-oxoglutarate dehydrogenase complex, dihydrolipoamide dehydrogenase (E3) component, and related enzymes	C	Energy production and conversion ;
CL2369.Contig2_All	BH2652	166	1e-40	COG1249	Pyruvate/2-oxoglutarate dehydrogenase complex, dihydrolipoamide dehydrogenase (E3) component, and related enzymes	C	Energy production and conversion ;
CL2369.Contig2_All	DR2370	157	4e-38	COG1249	Pyruvate/2-oxoglutarate dehydrogenase complex, dihydrolipoamide dehydrogenase (E3) component, and related enzymes	C	Energy production and conversion ;
CL2369.Contig2_All	XF0868_2	157	7e-38	COG1249	Pyruvate/2-oxoglutarate dehydrogenase complex, dihydrolipoamide dehydrogenase (E3) component, and related enzymes	C	Energy production and conversion ;
CL2369.Contig2_All	SPAC1002.09c	156	1e-37	COG1249	Pyruvate/2-oxoglutarate dehydrogenase complex, dihydrolipoamide dehydrogenase (E3) component, and related enzymes	C	Energy production and conversion ;
CL2369.Contig2_All	mll4296	153	1e-36	COG1249	Pyruvate/2-oxoglutarate dehydrogenase complex, dihydrolipoamide dehydrogenase (E3) component, and related enzymes	C	Energy production and conversion ;
CL2369.Contig2_All	YFL018c	151	3e-36	COG1249	Pyruvate/2-oxoglutarate dehydrogenase complex, dihydrolipoamide dehydrogenase (E3) component, and related enzymes	C	Energy production and conversion ;
CL2369.Contig2_All	PA1587	151	4e-36	COG1249	Pyruvate/2-oxoglutarate dehydrogenase complex, dihydrolipoamide dehydrogenase (E3) component, and related enzymes	C	Energy production and conversion ;
CL2369.Contig2_All	AGc4772	150	9e-36	COG1249	Pyruvate/2-oxoglutarate dehydrogenase complex, dihydrolipoamide dehydrogenase (E3) component, and related enzymes	C	Energy production and conversion ;
CL2369.Contig2_All	BH0779	149	1e-35	COG1249	Pyruvate/2-oxoglutarate dehydrogenase complex, dihydrolipoamide dehydrogenase (E3) component, and related enzymes	C	Energy production and conversion ;
CL2369.Contig2_All	SP1161	149	2e-35	COG1249	Pyruvate/2-oxoglutarate dehydrogenase complex, dihydrolipoamide dehydrogenase (E3) component, and related enzymes	C	Energy production and conversion ;
CL2369.Contig2_All	RSc1271	148	3e-35	COG1249	Pyruvate/2-oxoglutarate dehydrogenase complex, dihydrolipoamide dehydrogenase (E3) component, and related enzymes	C	Energy production and conversion ;
CL2369.Contig2_All	SMc02487	148	3e-35	COG1249	Pyruvate/2-oxoglutarate dehydrogenase complex, dihydrolipoamide dehydrogenase (E3) component, and related enzymes	C	Energy production and conversion ;
CL2369.Contig2_All	Cgl0362	147	4e-35	COG1249	Pyruvate/2-oxoglutarate dehydrogenase complex, dihydrolipoamide dehydrogenase (E3) component, and related enzymes	C	Energy production and conversion ;
CL2369.Contig2_All	BH2764	147	6e-35	COG1249	Pyruvate/2-oxoglutarate dehydrogenase complex, dihydrolipoamide dehydrogenase (E3) component, and related enzymes	C	Energy production and conversion ;
CL2369.Contig2_All	CPn0833	146	1e-34	COG1249	Pyruvate/2-oxoglutarate dehydrogenase complex, dihydrolipoamide dehydrogenase (E3) component, and related enzymes	C	Energy production and conversion ;
CL2369.Contig2_All	BMEI0145	146	1e-34	COG1249	Pyruvate/2-oxoglutarate dehydrogenase complex, dihydrolipoamide dehydrogenase (E3) component, and related enzymes	C	Energy production and conversion ;
CL2369.Contig2_All	BMEI0857	145	3e-34	COG1249	Pyruvate/2-oxoglutarate dehydrogenase complex, dihydrolipoamide dehydrogenase (E3) component, and related enzymes	C	Energy production and conversion ;
CL2369.Contig3_All	alr4745	608	1e-173	COG1249	Pyruvate/2-oxoglutarate dehydrogenase complex, dihydrolipoamide dehydrogenase (E3) component, and related enzymes	C	Energy production and conversion ;
CL2369.Contig3_All	slr1096	572	1e-162	COG1249	Pyruvate/2-oxoglutarate dehydrogenase complex, dihydrolipoamide dehydrogenase (E3) component, and related enzymes	C	Energy production and conversion ;
CL2369.Contig3_All	DR2370	285	3e-76	COG1249	Pyruvate/2-oxoglutarate dehydrogenase complex, dihydrolipoamide dehydrogenase (E3) component, and related enzymes	C	Energy production and conversion ;
CL2369.Contig3_All	SPAC1002.09c	270	9e-72	COG1249	Pyruvate/2-oxoglutarate dehydrogenase complex, dihydrolipoamide dehydrogenase (E3) component, and related enzymes	C	Energy production and conversion ;
CL2369.Contig3_All	SMc02487	269	2e-71	COG1249	Pyruvate/2-oxoglutarate dehydrogenase complex, dihydrolipoamide dehydrogenase (E3) component, and related enzymes	C	Energy production and conversion ;
CL2369.Contig3_All	BH2764	268	3e-71	COG1249	Pyruvate/2-oxoglutarate dehydrogenase complex, dihydrolipoamide dehydrogenase (E3) component, and related enzymes	C	Energy production and conversion ;
CL2369.Contig3_All	BS_pdhD	267	7e-71	COG1249	Pyruvate/2-oxoglutarate dehydrogenase complex, dihydrolipoamide dehydrogenase (E3) component, and related enzymes	C	Energy production and conversion ;
CL2369.Contig3_All	BH2652	266	1e-70	COG1249	Pyruvate/2-oxoglutarate dehydrogenase complex, dihydrolipoamide dehydrogenase (E3) component, and related enzymes	C	Energy production and conversion ;
CL2369.Contig3_All	CPn0833	265	3e-70	COG1249	Pyruvate/2-oxoglutarate dehydrogenase complex, dihydrolipoamide dehydrogenase (E3) component, and related enzymes	C	Energy production and conversion ;
CL2369.Contig3_All	AGc4772	265	4e-70	COG1249	Pyruvate/2-oxoglutarate dehydrogenase complex, dihydrolipoamide dehydrogenase (E3) component, and related enzymes	C	Energy production and conversion ;
CL2369.Contig3_All	mll4296	263	1e-69	COG1249	Pyruvate/2-oxoglutarate dehydrogenase complex, dihydrolipoamide dehydrogenase (E3) component, and related enzymes	C	Energy production and conversion ;
CL2369.Contig3_All	PA1587	259	1e-68	COG1249	Pyruvate/2-oxoglutarate dehydrogenase complex, dihydrolipoamide dehydrogenase (E3) component, and related enzymes	C	Energy production and conversion ;
CL2369.Contig3_All	RSc1271	259	2e-68	COG1249	Pyruvate/2-oxoglutarate dehydrogenase complex, dihydrolipoamide dehydrogenase (E3) component, and related enzymes	C	Energy production and conversion ;
CL2369.Contig3_All	XF0868_2	258	3e-68	COG1249	Pyruvate/2-oxoglutarate dehydrogenase complex, dihydrolipoamide dehydrogenase (E3) component, and related enzymes	C	Energy production and conversion ;
CL2369.Contig3_All	CC0342	258	4e-68	COG1249	Pyruvate/2-oxoglutarate dehydrogenase complex, dihydrolipoamide dehydrogenase (E3) component, and related enzymes	C	Energy production and conversion ;
CL2369.Contig3_All	BMEI0145	256	1e-67	COG1249	Pyruvate/2-oxoglutarate dehydrogenase complex, dihydrolipoamide dehydrogenase (E3) component, and related enzymes	C	Energy production and conversion ;
CL2369.Contig3_All	BS_yqiV	256	2e-67	COG1249	Pyruvate/2-oxoglutarate dehydrogenase complex, dihydrolipoamide dehydrogenase (E3) component, and related enzymes	C	Energy production and conversion ;
CL2369.Contig3_All	AGc2644	254	5e-67	COG1249	Pyruvate/2-oxoglutarate dehydrogenase complex, dihydrolipoamide dehydrogenase (E3) component, and related enzymes	C	Energy production and conversion ;
CL2369.Contig3_All	CC1731	251	4e-66	COG1249	Pyruvate/2-oxoglutarate dehydrogenase complex, dihydrolipoamide dehydrogenase (E3) component, and related enzymes	C	Energy production and conversion ;
CL2369.Contig3_All	lin1408	250	9e-66	COG1249	Pyruvate/2-oxoglutarate dehydrogenase complex, dihydrolipoamide dehydrogenase (E3) component, and related enzymes	C	Energy production and conversion ;
CL2372.Contig1_All	slr1761	123	6e-28	COG0545	FKBP-type peptidyl-prolyl cis-trans isomerases 1	O	Posttranslational modification, protein turnover, chaperones ;
CL2372.Contig1_All	alr0577	111	2e-24	COG0545	FKBP-type peptidyl-prolyl cis-trans isomerases 1	O	Posttranslational modification, protein turnover, chaperones ;
CL2372.Contig1_All	YDR519w	101	2e-21	COG0545	FKBP-type peptidyl-prolyl cis-trans isomerases 1	O	Posttranslational modification, protein turnover, chaperones ;
CL2372.Contig1_All	PA3717	99	1e-20	COG0545	FKBP-type peptidyl-prolyl cis-trans isomerases 1	O	Posttranslational modification, protein turnover, chaperones ;
CL2372.Contig1_All	NMB0027	98.2	2e-20	COG0545	FKBP-type peptidyl-prolyl cis-trans isomerases 1	O	Posttranslational modification, protein turnover, chaperones ;
CL2372.Contig1_All	NMA0273	97.4	4e-20	COG0545	FKBP-type peptidyl-prolyl cis-trans isomerases 1	O	Posttranslational modification, protein turnover, chaperones ;
CL2372.Contig1_All	DR1839	96.7	6e-20	COG0545	FKBP-type peptidyl-prolyl cis-trans isomerases 1	O	Posttranslational modification, protein turnover, chaperones ;
CL2372.Contig1_All	RSc0784	93.2	7e-19	COG0545	FKBP-type peptidyl-prolyl cis-trans isomerases 1	O	Posttranslational modification, protein turnover, chaperones ;
CL2372.Contig1_All	RSc1565	89	1e-17	COG0545	FKBP-type peptidyl-prolyl cis-trans isomerases 1	O	Posttranslational modification, protein turnover, chaperones ;
CL2372.Contig1_All	YPO0195	86.3	8e-17	COG0545	FKBP-type peptidyl-prolyl cis-trans isomerases 1	O	Posttranslational modification, protein turnover, chaperones ;
CL2372.Contig1_All	SPAC27F1.06c	86.3	8e-17	COG0545	FKBP-type peptidyl-prolyl cis-trans isomerases 1	O	Posttranslational modification, protein turnover, chaperones ;
CL2372.Contig1_All	HI0574	86.3	8e-17	COG0545	FKBP-type peptidyl-prolyl cis-trans isomerases 1	O	Posttranslational modification, protein turnover, chaperones ;
CL2372.Contig1_All	YNL135c	85.9	1e-16	COG0545	FKBP-type peptidyl-prolyl cis-trans isomerases 1	O	Posttranslational modification, protein turnover, chaperones ;
CL2372.Contig1_All	PA4572	82.8	9e-16	COG0545	FKBP-type peptidyl-prolyl cis-trans isomerases 1	O	Posttranslational modification, protein turnover, chaperones ;
CL2372.Contig1_All	PM1349	82	2e-15	COG0545	FKBP-type peptidyl-prolyl cis-trans isomerases 1	O	Posttranslational modification, protein turnover, chaperones ;
CL2372.Contig1_All	YLR449w_2	82	2e-15	COG0545	FKBP-type peptidyl-prolyl cis-trans isomerases 1	O	Posttranslational modification, protein turnover, chaperones ;
CL2372.Contig1_All	SPBC1347.02	81.6	2e-15	COG0545	FKBP-type peptidyl-prolyl cis-trans isomerases 1	O	Posttranslational modification, protein turnover, chaperones ;
CL2372.Contig1_All	SPBC839.17c	81.3	3e-15	COG0545	FKBP-type peptidyl-prolyl cis-trans isomerases 1	O	Posttranslational modification, protein turnover, chaperones ;
CL2372.Contig1_All	PM1898	81.3	3e-15	COG0545	FKBP-type peptidyl-prolyl cis-trans isomerases 1	O	Posttranslational modification, protein turnover, chaperones ;
CL2372.Contig1_All	YPO3532	80.9	3e-15	COG0545	FKBP-type peptidyl-prolyl cis-trans isomerases 1	O	Posttranslational modification, protein turnover, chaperones ;
CL2373.Contig1_All	TM1227	167	3e-41	COG3934	Endo-beta-mannanase	G	Carbohydrate transport and metabolism ;
CL2373.Contig1_All	CC0801	106	9e-23	COG3934	Endo-beta-mannanase	G	Carbohydrate transport and metabolism ;
CL2373.Contig1_All	SSO3007	55.5	2e-07	COG3934	Endo-beta-mannanase	G	Carbohydrate transport and metabolism ;
CL2373.Contig1_All	DR2133	54.3	5e-07	COG4372	Uncharacterized protein conserved in bacteria with the myosin-like domain	S	Function unknown ;
CL2373.Contig1_All	TM1751	51.6	3e-06	COG2730	Endoglucanase	G	Carbohydrate transport and metabolism ;
CL2373.Contig2_All	TM1227	56.2	1e-08	COG3934	Endo-beta-mannanase	G	Carbohydrate transport and metabolism ;
CL2373.Contig3_All	TM1227	142	4e-34	COG3934	Endo-beta-mannanase	G	Carbohydrate transport and metabolism ;
CL2373.Contig3_All	CC0801	75.9	5e-14	COG3934	Endo-beta-mannanase	G	Carbohydrate transport and metabolism ;
CL2373.Contig3_All	SSO3007	51.2	1e-06	COG3934	Endo-beta-mannanase	G	Carbohydrate transport and metabolism ;
CL2374.Contig1_All	SPBC18H10.16	187	8e-47	COG0531	Amino acid transporters	E	Amino acid transport and metabolism ;
CL2374.Contig1_All	YBR235w	151	5e-36	COG0531	Amino acid transporters	E	Amino acid transport and metabolism ;
CL2374.Contig1_All	MA4506	140	1e-32	COG0531	Amino acid transporters	E	Amino acid transport and metabolism ;
CL2374.Contig1_All	XF2208	65.1	6e-10	COG0531	Amino acid transporters	E	Amino acid transport and metabolism ;
CL2374.Contig1_All	XF2207	62.8	3e-09	COG0531	Amino acid transporters	E	Amino acid transport and metabolism ;
CL2374.Contig1_All	SPy0016	51.2	9e-06	COG0531	Amino acid transporters	E	Amino acid transport and metabolism ;
CL2374.Contig1_All	Rv1999c	51.2	9e-06	COG0531	Amino acid transporters	E	Amino acid transport and metabolism ;
CL2374.Contig1_All	MT2055	51.2	9e-06	COG0531	Amino acid transporters	E	Amino acid transport and metabolism ;
CL2374.Contig1_All	BS_yfnA	51.2	9e-06	COG0531	Amino acid transporters	E	Amino acid transport and metabolism ;
CL2374.Contig3_All	SPBC18H10.16	147	9e-35	COG0531	Amino acid transporters	E	Amino acid transport and metabolism ;
CL2374.Contig3_All	MA4506	141	6e-33	COG0531	Amino acid transporters	E	Amino acid transport and metabolism ;
CL2374.Contig3_All	YBR235w	124	2e-32	COG0531	Amino acid transporters	E	Amino acid transport and metabolism ;
CL2374.Contig3_All	XF2208	65.1	6e-10	COG0531	Amino acid transporters	E	Amino acid transport and metabolism ;
CL2374.Contig3_All	XF2207	62.8	3e-09	COG0531	Amino acid transporters	E	Amino acid transport and metabolism ;
CL2374.Contig3_All	SPy0016	51.2	9e-06	COG0531	Amino acid transporters	E	Amino acid transport and metabolism ;
CL2374.Contig3_All	Rv1999c	51.2	9e-06	COG0531	Amino acid transporters	E	Amino acid transport and metabolism ;
CL2374.Contig3_All	MT2055	51.2	9e-06	COG0531	Amino acid transporters	E	Amino acid transport and metabolism ;
CL2374.Contig3_All	BS_yfnA	51.2	9e-06	COG0531	Amino acid transporters	E	Amino acid transport and metabolism ;
CL2376.Contig1_All	DR0113	148	1e-35	COG1028	Dehydrogenases with different specificities (related to short-chain alcohol dehydrogenases)	IQR	Lipid transport and metabolism ; Secondary metabolites biosynthesis, transport and catabolism ; General function prediction only ;
CL2376.Contig1_All	Ta0205	122	1e-27	COG1028	Dehydrogenases with different specificities (related to short-chain alcohol dehydrogenases)	IQR	Lipid transport and metabolism ; Secondary metabolites biosynthesis, transport and catabolism ; General function prediction only ;
CL2376.Contig1_All	Ta0191	108	8e-24	COG1028	Dehydrogenases with different specificities (related to short-chain alcohol dehydrogenases)	IQR	Lipid transport and metabolism ; Secondary metabolites biosynthesis, transport and catabolism ; General function prediction only ;
CL2376.Contig1_All	BS_ycdF	104	2e-22	COG1028	Dehydrogenases with different specificities (related to short-chain alcohol dehydrogenases)	IQR	Lipid transport and metabolism ; Secondary metabolites biosynthesis, transport and catabolism ; General function prediction only ;
CL2376.Contig1_All	TM0441	102	8e-22	COG1028	Dehydrogenases with different specificities (related to short-chain alcohol dehydrogenases)	IQR	Lipid transport and metabolism ; Secondary metabolites biosynthesis, transport and catabolism ; General function prediction only ;
CL2376.Contig1_All	BS_gdh	100	2e-21	COG1028	Dehydrogenases with different specificities (related to short-chain alcohol dehydrogenases)	IQR	Lipid transport and metabolism ; Secondary metabolites biosynthesis, transport and catabolism ; General function prediction only ;
CL2376.Contig1_All	AF1207	100	3e-21	COG1028	Dehydrogenases with different specificities (related to short-chain alcohol dehydrogenases)	IQR	Lipid transport and metabolism ; Secondary metabolites biosynthesis, transport and catabolism ; General function prediction only ;
CL2376.Contig1_All	TM0297	99.8	5e-21	COG1028	Dehydrogenases with different specificities (related to short-chain alcohol dehydrogenases)	IQR	Lipid transport and metabolism ; Secondary metabolites biosynthesis, transport and catabolism ; General function prediction only ;
CL2376.Contig1_All	VNG1341G	99.4	7e-21	COG1028	Dehydrogenases with different specificities (related to short-chain alcohol dehydrogenases)	IQR	Lipid transport and metabolism ; Secondary metabolites biosynthesis, transport and catabolism ; General function prediction only ;
CL2376.Contig1_All	TM0325	98.2	1e-20	COG1028	Dehydrogenases with different specificities (related to short-chain alcohol dehydrogenases)	IQR	Lipid transport and metabolism ; Secondary metabolites biosynthesis, transport and catabolism ; General function prediction only ;
CL2376.Contig1_All	kduD	93.6	4e-19	COG1028	Dehydrogenases with different specificities (related to short-chain alcohol dehydrogenases)	IQR	Lipid transport and metabolism ; Secondary metabolites biosynthesis, transport and catabolism ; General function prediction only ;
CL2376.Contig1_All	L0185	92.4	8e-19	COG1028	Dehydrogenases with different specificities (related to short-chain alcohol dehydrogenases)	IQR	Lipid transport and metabolism ; Secondary metabolites biosynthesis, transport and catabolism ; General function prediction only ;
CL2376.Contig1_All	lin0362	91.7	1e-18	COG1028	Dehydrogenases with different specificities (related to short-chain alcohol dehydrogenases)	IQR	Lipid transport and metabolism ; Secondary metabolites biosynthesis, transport and catabolism ; General function prediction only ;
CL2376.Contig1_All	hdhA	89	9e-18	COG1028	Dehydrogenases with different specificities (related to short-chain alcohol dehydrogenases)	IQR	Lipid transport and metabolism ; Secondary metabolites biosynthesis, transport and catabolism ; General function prediction only ;
CL2376.Contig1_All	BMEI0268	87.4	3e-17	COG1028	Dehydrogenases with different specificities (related to short-chain alcohol dehydrogenases)	IQR	Lipid transport and metabolism ; Secondary metabolites biosynthesis, transport and catabolism ; General function prediction only ;
CL2376.Contig1_All	TM1724	87	3e-17	COG1028	Dehydrogenases with different specificities (related to short-chain alcohol dehydrogenases)	IQR	Lipid transport and metabolism ; Secondary metabolites biosynthesis, transport and catabolism ; General function prediction only ;
CL2376.Contig1_All	MA0107	87	3e-17	COG1028	Dehydrogenases with different specificities (related to short-chain alcohol dehydrogenases)	IQR	Lipid transport and metabolism ; Secondary metabolites biosynthesis, transport and catabolism ; General function prediction only ;
CL2376.Contig1_All	CC0094	87	3e-17	COG1028	Dehydrogenases with different specificities (related to short-chain alcohol dehydrogenases)	IQR	Lipid transport and metabolism ; Secondary metabolites biosynthesis, transport and catabolism ; General function prediction only ;
CL2376.Contig1_All	BH0800	86.7	5e-17	COG1028	Dehydrogenases with different specificities (related to short-chain alcohol dehydrogenases)	IQR	Lipid transport and metabolism ; Secondary metabolites biosynthesis, transport and catabolism ; General function prediction only ;
CL2376.Contig1_All	SA2260	86.3	6e-17	COG1028	Dehydrogenases with different specificities (related to short-chain alcohol dehydrogenases)	IQR	Lipid transport and metabolism ; Secondary metabolites biosynthesis, transport and catabolism ; General function prediction only ;
CL2376.Contig2_All	DR0113	199	1e-50	COG1028	Dehydrogenases with different specificities (related to short-chain alcohol dehydrogenases)	IQR	Lipid transport and metabolism ; Secondary metabolites biosynthesis, transport and catabolism ; General function prediction only ;
CL2376.Contig2_All	Ta0205	171	3e-42	COG1028	Dehydrogenases with different specificities (related to short-chain alcohol dehydrogenases)	IQR	Lipid transport and metabolism ; Secondary metabolites biosynthesis, transport and catabolism ; General function prediction only ;
CL2376.Contig2_All	AF1207	141	3e-33	COG1028	Dehydrogenases with different specificities (related to short-chain alcohol dehydrogenases)	IQR	Lipid transport and metabolism ; Secondary metabolites biosynthesis, transport and catabolism ; General function prediction only ;
CL2376.Contig2_All	TM0441	137	7e-32	COG1028	Dehydrogenases with different specificities (related to short-chain alcohol dehydrogenases)	IQR	Lipid transport and metabolism ; Secondary metabolites biosynthesis, transport and catabolism ; General function prediction only ;
CL2376.Contig2_All	Ta0191	136	9e-32	COG1028	Dehydrogenases with different specificities (related to short-chain alcohol dehydrogenases)	IQR	Lipid transport and metabolism ; Secondary metabolites biosynthesis, transport and catabolism ; General function prediction only ;
CL2376.Contig2_All	TM0297	136	1e-31	COG1028	Dehydrogenases with different specificities (related to short-chain alcohol dehydrogenases)	IQR	Lipid transport and metabolism ; Secondary metabolites biosynthesis, transport and catabolism ; General function prediction only ;
CL2376.Contig2_All	TM0325	135	2e-31	COG1028	Dehydrogenases with different specificities (related to short-chain alcohol dehydrogenases)	IQR	Lipid transport and metabolism ; Secondary metabolites biosynthesis, transport and catabolism ; General function prediction only ;
CL2376.Contig2_All	VNG1341G	131	3e-30	COG1028	Dehydrogenases with different specificities (related to short-chain alcohol dehydrogenases)	IQR	Lipid transport and metabolism ; Secondary metabolites biosynthesis, transport and catabolism ; General function prediction only ;
CL2376.Contig2_All	BS_ycdF	124	4e-28	COG1028	Dehydrogenases with different specificities (related to short-chain alcohol dehydrogenases)	IQR	Lipid transport and metabolism ; Secondary metabolites biosynthesis, transport and catabolism ; General function prediction only ;
CL2376.Contig2_All	MA0107	122	2e-27	COG1028	Dehydrogenases with different specificities (related to short-chain alcohol dehydrogenases)	IQR	Lipid transport and metabolism ; Secondary metabolites biosynthesis, transport and catabolism ; General function prediction only ;
CL2376.Contig2_All	SPy0636	120	8e-27	COG1028	Dehydrogenases with different specificities (related to short-chain alcohol dehydrogenases)	IQR	Lipid transport and metabolism ; Secondary metabolites biosynthesis, transport and catabolism ; General function prediction only ;
CL2376.Contig2_All	SMa0329	118	2e-26	COG1028	Dehydrogenases with different specificities (related to short-chain alcohol dehydrogenases)	IQR	Lipid transport and metabolism ; Secondary metabolites biosynthesis, transport and catabolism ; General function prediction only ;
CL2376.Contig2_All	L0185	118	3e-26	COG1028	Dehydrogenases with different specificities (related to short-chain alcohol dehydrogenases)	IQR	Lipid transport and metabolism ; Secondary metabolites biosynthesis, transport and catabolism ; General function prediction only ;
CL2376.Contig2_All	CAC2607	117	5e-26	COG1028	Dehydrogenases with different specificities (related to short-chain alcohol dehydrogenases)	IQR	Lipid transport and metabolism ; Secondary metabolites biosynthesis, transport and catabolism ; General function prediction only ;
CL2376.Contig2_All	hdhA	115	2e-25	COG1028	Dehydrogenases with different specificities (related to short-chain alcohol dehydrogenases)	IQR	Lipid transport and metabolism ; Secondary metabolites biosynthesis, transport and catabolism ; General function prediction only ;
CL2376.Contig2_All	SA2260	113	1e-24	COG1028	Dehydrogenases with different specificities (related to short-chain alcohol dehydrogenases)	IQR	Lipid transport and metabolism ; Secondary metabolites biosynthesis, transport and catabolism ; General function prediction only ;
CL2376.Contig2_All	SP0320	112	1e-24	COG1028	Dehydrogenases with different specificities (related to short-chain alcohol dehydrogenases)	IQR	Lipid transport and metabolism ; Secondary metabolites biosynthesis, transport and catabolism ; General function prediction only ;
CL2376.Contig2_All	lin0362	111	4e-24	COG1028	Dehydrogenases with different specificities (related to short-chain alcohol dehydrogenases)	IQR	Lipid transport and metabolism ; Secondary metabolites biosynthesis, transport and catabolism ; General function prediction only ;
CL2376.Contig2_All	CAC2626	110	5e-24	COG1028	Dehydrogenases with different specificities (related to short-chain alcohol dehydrogenases)	IQR	Lipid transport and metabolism ; Secondary metabolites biosynthesis, transport and catabolism ; General function prediction only ;
CL2376.Contig2_All	BS_gdh	110	5e-24	COG1028	Dehydrogenases with different specificities (related to short-chain alcohol dehydrogenases)	IQR	Lipid transport and metabolism ; Secondary metabolites biosynthesis, transport and catabolism ; General function prediction only ;
CL2377.Contig1_All	DR2133	50.8	8e-06	COG4372	Uncharacterized protein conserved in bacteria with the myosin-like domain	S	Function unknown ;
CL2377.Contig2_All	DR2133	56.6	2e-07	COG4372	Uncharacterized protein conserved in bacteria with the myosin-like domain	S	Function unknown ;
CL2377.Contig2_All	Cgl1939	54.7	7e-07	COG0532	Translation initiation factor 2 (IF-2; GTPase)	J	Translation, ribosomal structure and biogenesis ;
CL2377.Contig2_All	DRA0212	51.6	6e-06	COG2377	Predicted molecular chaperone distantly related to HSP70-fold metalloproteases	O	Posttranslational modification, protein turnover, chaperones ;
CL2379.Contig1_All	MT3482_2	65.5	4e-11	COG1877	Trehalose-6-phosphatase	G	Carbohydrate transport and metabolism ;
CL2379.Contig1_All	Rv3372_2	65.5	4e-11	COG1877	Trehalose-6-phosphatase	G	Carbohydrate transport and metabolism ;
CL2379.Contig1_All	ML0414_2	63.2	2e-10	COG1877	Trehalose-6-phosphatase	G	Carbohydrate transport and metabolism ;
CL2379.Contig1_All	MT2062_2	62.4	3e-10	COG1877	Trehalose-6-phosphatase	G	Carbohydrate transport and metabolism ;
CL2379.Contig1_All	Rv2006_2	62.4	3e-10	COG1877	Trehalose-6-phosphatase	G	Carbohydrate transport and metabolism ;
CL2383.Contig2_All	L138452_1	79	3e-14	COG0515	Serine/threonine protein kinase	RTKL	General function prediction only ; Signal transduction mechanisms ; Transcription ; Replication, recombination and repair ;
CL2383.Contig2_All	lin1934_1	72	4e-12	COG0515	Serine/threonine protein kinase	RTKL	General function prediction only ; Signal transduction mechanisms ; Transcription ; Replication, recombination and repair ;
CL2383.Contig2_All	CAC0404_1	69.3	3e-11	COG0515	Serine/threonine protein kinase	RTKL	General function prediction only ; Signal transduction mechanisms ; Transcription ; Replication, recombination and repair ;
CL2383.Contig2_All	YBL016w	67	1e-10	COG0515	Serine/threonine protein kinase	RTKL	General function prediction only ; Signal transduction mechanisms ; Transcription ; Replication, recombination and repair ;
CL2383.Contig2_All	CAC1728_1	67	1e-10	COG0515	Serine/threonine protein kinase	RTKL	General function prediction only ; Signal transduction mechanisms ; Transcription ; Replication, recombination and repair ;
CL2383.Contig2_All	SA1063_1	66.2	2e-10	COG0515	Serine/threonine protein kinase	RTKL	General function prediction only ; Signal transduction mechanisms ; Transcription ; Replication, recombination and repair ;
CL2383.Contig2_All	SPy1625_1	65.1	5e-10	COG0515	Serine/threonine protein kinase	RTKL	General function prediction only ; Signal transduction mechanisms ; Transcription ; Replication, recombination and repair ;
CL2383.Contig2_All	YAR019c	63.5	1e-09	COG0515	Serine/threonine protein kinase	RTKL	General function prediction only ; Signal transduction mechanisms ; Transcription ; Replication, recombination and repair ;
CL2383.Contig2_All	PA0074_1	62.8	2e-09	COG0515	Serine/threonine protein kinase	RTKL	General function prediction only ; Signal transduction mechanisms ; Transcription ; Replication, recombination and repair ;
CL2383.Contig2_All	SP1732_1	62	4e-09	COG0515	Serine/threonine protein kinase	RTKL	General function prediction only ; Signal transduction mechanisms ; Transcription ; Replication, recombination and repair ;
CL2383.Contig2_All	BH2504_1	61.2	7e-09	COG0515	Serine/threonine protein kinase	RTKL	General function prediction only ; Signal transduction mechanisms ; Transcription ; Replication, recombination and repair ;
CL2383.Contig2_All	aq_576	60.5	1e-08	COG0515	Serine/threonine protein kinase	RTKL	General function prediction only ; Signal transduction mechanisms ; Transcription ; Replication, recombination and repair ;
CL2383.Contig2_All	PA1671	59.7	2e-08	COG0515	Serine/threonine protein kinase	RTKL	General function prediction only ; Signal transduction mechanisms ; Transcription ; Replication, recombination and repair ;
CL2383.Contig2_All	CPn0095_1	58.2	6e-08	COG0515	Serine/threonine protein kinase	RTKL	General function prediction only ; Signal transduction mechanisms ; Transcription ; Replication, recombination and repair ;
CL2383.Contig2_All	Cgl2127_1	57.8	8e-08	COG0515	Serine/threonine protein kinase	RTKL	General function prediction only ; Signal transduction mechanisms ; Transcription ; Replication, recombination and repair ;
CL2383.Contig2_All	Cgl0041_1	55.8	3e-07	COG0515	Serine/threonine protein kinase	RTKL	General function prediction only ; Signal transduction mechanisms ; Transcription ; Replication, recombination and repair ;
CL2383.Contig2_All	slr0152	55.5	4e-07	COG0515	Serine/threonine protein kinase	RTKL	General function prediction only ; Signal transduction mechanisms ; Transcription ; Replication, recombination and repair ;
CL2383.Contig2_All	ML0017	55.1	5e-07	COG0515	Serine/threonine protein kinase	RTKL	General function prediction only ; Signal transduction mechanisms ; Transcription ; Replication, recombination and repair ;
CL2383.Contig2_All	CPn0703	54.7	7e-07	COG0515	Serine/threonine protein kinase	RTKL	General function prediction only ; Signal transduction mechanisms ; Transcription ; Replication, recombination and repair ;
CL2383.Contig2_All	ECU01g0630	53.9	1e-06	COG0515	Serine/threonine protein kinase	RTKL	General function prediction only ; Signal transduction mechanisms ; Transcription ; Replication, recombination and repair ;
CL2383.Contig3_All	L138452_1	78.6	8e-15	COG0515	Serine/threonine protein kinase	RTKL	General function prediction only ; Signal transduction mechanisms ; Transcription ; Replication, recombination and repair ;
CL2383.Contig3_All	CAC0404_1	76.6	3e-14	COG0515	Serine/threonine protein kinase	RTKL	General function prediction only ; Signal transduction mechanisms ; Transcription ; Replication, recombination and repair ;
CL2383.Contig3_All	lin1934_1	76.3	4e-14	COG0515	Serine/threonine protein kinase	RTKL	General function prediction only ; Signal transduction mechanisms ; Transcription ; Replication, recombination and repair ;
CL2383.Contig3_All	CAC1728_1	75.9	5e-14	COG0515	Serine/threonine protein kinase	RTKL	General function prediction only ; Signal transduction mechanisms ; Transcription ; Replication, recombination and repair ;
CL2383.Contig3_All	CPn0095_1	69.3	5e-12	COG0515	Serine/threonine protein kinase	RTKL	General function prediction only ; Signal transduction mechanisms ; Transcription ; Replication, recombination and repair ;
CL2383.Contig3_All	BH2504_1	68.9	6e-12	COG0515	Serine/threonine protein kinase	RTKL	General function prediction only ; Signal transduction mechanisms ; Transcription ; Replication, recombination and repair ;
CL2383.Contig3_All	SPy1625_1	68.9	6e-12	COG0515	Serine/threonine protein kinase	RTKL	General function prediction only ; Signal transduction mechanisms ; Transcription ; Replication, recombination and repair ;
CL2383.Contig3_All	Cgl2127_1	68.6	8e-12	COG0515	Serine/threonine protein kinase	RTKL	General function prediction only ; Signal transduction mechanisms ; Transcription ; Replication, recombination and repair ;
CL2383.Contig3_All	SP1732_1	68.2	1e-11	COG0515	Serine/threonine protein kinase	RTKL	General function prediction only ; Signal transduction mechanisms ; Transcription ; Replication, recombination and repair ;
CL2383.Contig3_All	PA0074_1	67.8	1e-11	COG0515	Serine/threonine protein kinase	RTKL	General function prediction only ; Signal transduction mechanisms ; Transcription ; Replication, recombination and repair ;
CL2383.Contig3_All	ML0016_1	67.8	1e-11	COG0515	Serine/threonine protein kinase	RTKL	General function prediction only ; Signal transduction mechanisms ; Transcription ; Replication, recombination and repair ;
CL2383.Contig3_All	SA1063_1	67.4	2e-11	COG0515	Serine/threonine protein kinase	RTKL	General function prediction only ; Signal transduction mechanisms ; Transcription ; Replication, recombination and repair ;
CL2383.Contig3_All	ML0017	65.5	7e-11	COG0515	Serine/threonine protein kinase	RTKL	General function prediction only ; Signal transduction mechanisms ; Transcription ; Replication, recombination and repair ;
CL2383.Contig3_All	MT0017_1	65.5	7e-11	COG0515	Serine/threonine protein kinase	RTKL	General function prediction only ; Signal transduction mechanisms ; Transcription ; Replication, recombination and repair ;
CL2383.Contig3_All	Rv0014c_1	65.5	7e-11	COG0515	Serine/threonine protein kinase	RTKL	General function prediction only ; Signal transduction mechanisms ; Transcription ; Replication, recombination and repair ;
CL2383.Contig3_All	lin0627	64.7	1e-10	COG0515	Serine/threonine protein kinase	RTKL	General function prediction only ; Signal transduction mechanisms ; Transcription ; Replication, recombination and repair ;
CL2383.Contig3_All	slr0152	63.9	2e-10	COG0515	Serine/threonine protein kinase	RTKL	General function prediction only ; Signal transduction mechanisms ; Transcription ; Replication, recombination and repair ;
CL2383.Contig3_All	Rv0015c	63.9	2e-10	COG0515	Serine/threonine protein kinase	RTKL	General function prediction only ; Signal transduction mechanisms ; Transcription ; Replication, recombination and repair ;
CL2383.Contig3_All	MT0018	63.9	2e-10	COG0515	Serine/threonine protein kinase	RTKL	General function prediction only ; Signal transduction mechanisms ; Transcription ; Replication, recombination and repair ;
CL2383.Contig3_All	PA1782_2	63.9	2e-10	COG0515	Serine/threonine protein kinase	RTKL	General function prediction only ; Signal transduction mechanisms ; Transcription ; Replication, recombination and repair ;
CL2385.Contig1_All	YOR151c	1473	0	COG0085	DNA-directed RNA polymerase, beta subunit/140 kD subunit	K	Transcription ;
CL2385.Contig1_All	ECU10g0250	1377	0	COG0085	DNA-directed RNA polymerase, beta subunit/140 kD subunit	K	Transcription ;
CL2385.Contig1_All	PAB0423	873	0	COG0085	DNA-directed RNA polymerase, beta subunit/140 kD subunit	K	Transcription ;
CL2385.Contig1_All	PH1546	871	0	COG0085	DNA-directed RNA polymerase, beta subunit/140 kD subunit	K	Transcription ;
CL2385.Contig1_All	SPAC23G3.01	819	0	COG0085	DNA-directed RNA polymerase, beta subunit/140 kD subunit	K	Transcription ;
CL2385.Contig1_All	PAE0665	807	0	COG0085	DNA-directed RNA polymerase, beta subunit/140 kD subunit	K	Transcription ;
CL2385.Contig1_All	APE1856	780	0	COG0085	DNA-directed RNA polymerase, beta subunit/140 kD subunit	K	Transcription ;
CL2385.Contig1_All	SPAC4G9.08c	761	0	COG0085	DNA-directed RNA polymerase, beta subunit/140 kD subunit	K	Transcription ;
CL2385.Contig1_All	Ta0390	760	0	COG0085	DNA-directed RNA polymerase, beta subunit/140 kD subunit	K	Transcription ;
CL2385.Contig1_All	TVN1182	760	0	COG0085	DNA-directed RNA polymerase, beta subunit/140 kD subunit	K	Transcription ;
CL2385.Contig1_All	YOR207c	727	0	COG0085	DNA-directed RNA polymerase, beta subunit/140 kD subunit	K	Transcription ;
CL2385.Contig1_All	ECU11g0370	662	0	COG0085	DNA-directed RNA polymerase, beta subunit/140 kD subunit	K	Transcription ;
CL2385.Contig1_All	MTH1050	550	1e-155	COG0085	DNA-directed RNA polymerase, beta subunit/140 kD subunit	K	Transcription ;
CL2385.Contig1_All	SSO0227	535	2e-151	COG0085	DNA-directed RNA polymerase, beta subunit/140 kD subunit	K	Transcription ;
CL2385.Contig1_All	MA1264	516	2e-145	COG0085	DNA-directed RNA polymerase, beta subunit/140 kD subunit	K	Transcription ;
CL2385.Contig1_All	VNG2665G	510	7e-144	COG0085	DNA-directed RNA polymerase, beta subunit/140 kD subunit	K	Transcription ;
CL2385.Contig1_All	MJ1041	508	3e-143	COG0085	DNA-directed RNA polymerase, beta subunit/140 kD subunit	K	Transcription ;
CL2385.Contig1_All	MK0686	506	2e-142	COG0085	DNA-directed RNA polymerase, beta subunit/140 kD subunit	K	Transcription ;
CL2385.Contig1_All	AF1887	503	8e-142	COG0085	DNA-directed RNA polymerase, beta subunit/140 kD subunit	K	Transcription ;
CL2385.Contig1_All	YPR010c	389	3e-107	COG0085	DNA-directed RNA polymerase, beta subunit/140 kD subunit	K	Transcription ;
CL2385.Contig2_All	YOR151c	1059	0	COG0085	DNA-directed RNA polymerase, beta subunit/140 kD subunit	K	Transcription ;
CL2385.Contig2_All	ECU10g0250	970	0	COG0085	DNA-directed RNA polymerase, beta subunit/140 kD subunit	K	Transcription ;
CL2385.Contig2_All	PH1546	632	0	COG0085	DNA-directed RNA polymerase, beta subunit/140 kD subunit	K	Transcription ;
CL2385.Contig2_All	SPAC23G3.01	469	0	COG0085	DNA-directed RNA polymerase, beta subunit/140 kD subunit	K	Transcription ;
CL2385.Contig2_All	PAE0665	630	0	COG0085	DNA-directed RNA polymerase, beta subunit/140 kD subunit	K	Transcription ;
CL2385.Contig2_All	SPAC4G9.08c	576	0	COG0085	DNA-directed RNA polymerase, beta subunit/140 kD subunit	K	Transcription ;
CL2385.Contig2_All	Ta0390	606	0	COG0085	DNA-directed RNA polymerase, beta subunit/140 kD subunit	K	Transcription ;
CL2385.Contig2_All	TVN1182	603	0	COG0085	DNA-directed RNA polymerase, beta subunit/140 kD subunit	K	Transcription ;
CL2385.Contig2_All	YOR207c	559	0	COG0085	DNA-directed RNA polymerase, beta subunit/140 kD subunit	K	Transcription ;
CL2385.Contig2_All	PAB0423	633	0	COG0085	DNA-directed RNA polymerase, beta subunit/140 kD subunit	K	Transcription ;
CL2385.Contig2_All	APE1856	596	1e-169	COG0085	DNA-directed RNA polymerase, beta subunit/140 kD subunit	K	Transcription ;
CL2385.Contig2_All	MTH1050	550	1e-155	COG0085	DNA-directed RNA polymerase, beta subunit/140 kD subunit	K	Transcription ;
CL2385.Contig2_All	SSO0227	535	2e-151	COG0085	DNA-directed RNA polymerase, beta subunit/140 kD subunit	K	Transcription ;
CL2385.Contig2_All	ECU11g0370	525	2e-148	COG0085	DNA-directed RNA polymerase, beta subunit/140 kD subunit	K	Transcription ;
CL2385.Contig2_All	MA1264	516	2e-145	COG0085	DNA-directed RNA polymerase, beta subunit/140 kD subunit	K	Transcription ;
CL2385.Contig2_All	VNG2665G	510	7e-144	COG0085	DNA-directed RNA polymerase, beta subunit/140 kD subunit	K	Transcription ;
CL2385.Contig2_All	MJ1041	508	3e-143	COG0085	DNA-directed RNA polymerase, beta subunit/140 kD subunit	K	Transcription ;
CL2385.Contig2_All	MK0686	506	2e-142	COG0085	DNA-directed RNA polymerase, beta subunit/140 kD subunit	K	Transcription ;
CL2385.Contig2_All	AF1887	503	8e-142	COG0085	DNA-directed RNA polymerase, beta subunit/140 kD subunit	K	Transcription ;
CL2385.Contig2_All	YPR010c	327	8e-89	COG0085	DNA-directed RNA polymerase, beta subunit/140 kD subunit	K	Transcription ;
CL2387.Contig1_All	AGc2867	182	5e-46	COG1064	Zn-dependent alcohol dehydrogenases	R	General function prediction only ;
CL2387.Contig1_All	SMc00680	165	1e-40	COG1064	Zn-dependent alcohol dehydrogenases	R	General function prediction only ;
CL2387.Contig1_All	XF2389	159	4e-39	COG1064	Zn-dependent alcohol dehydrogenases	R	General function prediction only ;
CL2387.Contig1_All	BS_adhA	158	9e-39	COG1064	Zn-dependent alcohol dehydrogenases	R	General function prediction only ;
CL2387.Contig1_All	PA2275	154	1e-37	COG1064	Zn-dependent alcohol dehydrogenases	R	General function prediction only ;
CL2387.Contig1_All	AGc3663A	152	7e-37	COG1064	Zn-dependent alcohol dehydrogenases	R	General function prediction only ;
CL2387.Contig1_All	yahK	150	2e-36	COG1064	Zn-dependent alcohol dehydrogenases	R	General function prediction only ;
CL2387.Contig1_All	ZyahK	150	2e-36	COG1064	Zn-dependent alcohol dehydrogenases	R	General function prediction only ;
CL2387.Contig1_All	ECs0379	150	2e-36	COG1064	Zn-dependent alcohol dehydrogenases	R	General function prediction only ;
CL2387.Contig1_All	XF1734	150	3e-36	COG1064	Zn-dependent alcohol dehydrogenases	R	General function prediction only ;
CL2387.Contig1_All	XF1746	149	6e-36	COG1064	Zn-dependent alcohol dehydrogenases	R	General function prediction only ;
CL2387.Contig1_All	ML1730	149	6e-36	COG1064	Zn-dependent alcohol dehydrogenases	R	General function prediction only ;
CL2387.Contig1_All	Rv3045	145	8e-35	COG1064	Zn-dependent alcohol dehydrogenases	R	General function prediction only ;
CL2387.Contig1_All	MT3130	145	8e-35	COG1064	Zn-dependent alcohol dehydrogenases	R	General function prediction only ;
CL2387.Contig1_All	RSp1124	144	2e-34	COG1064	Zn-dependent alcohol dehydrogenases	R	General function prediction only ;
CL2387.Contig1_All	XF1136	143	3e-34	COG1064	Zn-dependent alcohol dehydrogenases	R	General function prediction only ;
CL2387.Contig1_All	RSc0632	142	5e-34	COG1064	Zn-dependent alcohol dehydrogenases	R	General function prediction only ;
CL2387.Contig1_All	Cgl0330	134	2e-31	COG1064	Zn-dependent alcohol dehydrogenases	R	General function prediction only ;
CL2387.Contig1_All	STM4486	125	9e-29	COG1064	Zn-dependent alcohol dehydrogenases	R	General function prediction only ;
CL2387.Contig1_All	slr1192	120	3e-27	COG1064	Zn-dependent alcohol dehydrogenases	R	General function prediction only ;
CL2387.Contig2_All	AGc2867	182	4e-46	COG1064	Zn-dependent alcohol dehydrogenases	R	General function prediction only ;
CL2387.Contig2_All	SMc00680	165	9e-41	COG1064	Zn-dependent alcohol dehydrogenases	R	General function prediction only ;
CL2387.Contig2_All	XF2389	159	4e-39	COG1064	Zn-dependent alcohol dehydrogenases	R	General function prediction only ;
CL2387.Contig2_All	BS_adhA	158	1e-38	COG1064	Zn-dependent alcohol dehydrogenases	R	General function prediction only ;
CL2387.Contig2_All	PA2275	154	1e-37	COG1064	Zn-dependent alcohol dehydrogenases	R	General function prediction only ;
CL2387.Contig2_All	AGc3663A	152	6e-37	COG1064	Zn-dependent alcohol dehydrogenases	R	General function prediction only ;
CL2387.Contig2_All	yahK	150	2e-36	COG1064	Zn-dependent alcohol dehydrogenases	R	General function prediction only ;
CL2387.Contig2_All	ZyahK	150	2e-36	COG1064	Zn-dependent alcohol dehydrogenases	R	General function prediction only ;
CL2387.Contig2_All	ECs0379	150	2e-36	COG1064	Zn-dependent alcohol dehydrogenases	R	General function prediction only ;
CL2387.Contig2_All	XF1734	150	3e-36	COG1064	Zn-dependent alcohol dehydrogenases	R	General function prediction only ;
CL2387.Contig2_All	XF1746	149	5e-36	COG1064	Zn-dependent alcohol dehydrogenases	R	General function prediction only ;
CL2387.Contig2_All	ML1730	149	7e-36	COG1064	Zn-dependent alcohol dehydrogenases	R	General function prediction only ;
CL2387.Contig2_All	RSp1124	145	6e-35	COG1064	Zn-dependent alcohol dehydrogenases	R	General function prediction only ;
CL2387.Contig2_All	XF1136	145	8e-35	COG1064	Zn-dependent alcohol dehydrogenases	R	General function prediction only ;
CL2387.Contig2_All	Rv3045	145	1e-34	COG1064	Zn-dependent alcohol dehydrogenases	R	General function prediction only ;
CL2387.Contig2_All	MT3130	145	1e-34	COG1064	Zn-dependent alcohol dehydrogenases	R	General function prediction only ;
CL2387.Contig2_All	RSc0632	142	5e-34	COG1064	Zn-dependent alcohol dehydrogenases	R	General function prediction only ;
CL2387.Contig2_All	Cgl0330	134	1e-31	COG1064	Zn-dependent alcohol dehydrogenases	R	General function prediction only ;
CL2387.Contig2_All	STM4486	125	8e-29	COG1064	Zn-dependent alcohol dehydrogenases	R	General function prediction only ;
CL2387.Contig2_All	slr1192	120	3e-27	COG1064	Zn-dependent alcohol dehydrogenases	R	General function prediction only ;
CL2389.Contig1_All	alr0124_1	61.6	5e-09	COG4886	Leucine-rich repeat (LRR) protein	S	Function unknown ;
CL2389.Contig1_All	lin0661	58.5	4e-08	COG4886	Leucine-rich repeat (LRR) protein	S	Function unknown ;
CL2389.Contig1_All	RSp0875	57.8	8e-08	COG4886	Leucine-rich repeat (LRR) protein	S	Function unknown ;
CL2389.Contig1_All	MA2301_1	57.8	8e-08	COG4886	Leucine-rich repeat (LRR) protein	S	Function unknown ;
CL2389.Contig1_All	RSp0842	53.1	2e-06	COG4886	Leucine-rich repeat (LRR) protein	S	Function unknown ;
CL2389.Contig1_All	CAC3279_2	52	4e-06	COG4886	Leucine-rich repeat (LRR) protein	S	Function unknown ;
CL2389.Contig1_All	CAC3273_2	51.6	5e-06	COG4886	Leucine-rich repeat (LRR) protein	S	Function unknown ;
CL2389.Contig1_All	CAC3280_2	50.8	9e-06	COG4886	Leucine-rich repeat (LRR) protein	S	Function unknown ;
CL2389.Contig2_All	lin0661	58.5	5e-08	COG4886	Leucine-rich repeat (LRR) protein	S	Function unknown ;
CL2389.Contig2_All	MA2301_1	57.4	1e-07	COG4886	Leucine-rich repeat (LRR) protein	S	Function unknown ;
CL2389.Contig2_All	alr0124_1	55.1	5e-07	COG4886	Leucine-rich repeat (LRR) protein	S	Function unknown ;
CL2389.Contig2_All	CAC3279_2	52	4e-06	COG4886	Leucine-rich repeat (LRR) protein	S	Function unknown ;
CL2389.Contig2_All	CAC3273_2	51.6	6e-06	COG4886	Leucine-rich repeat (LRR) protein	S	Function unknown ;
CL2389.Contig2_All	RSp0875	51.2	7e-06	COG4886	Leucine-rich repeat (LRR) protein	S	Function unknown ;
CL2389.Contig2_All	CAC3280_2	50.8	1e-05	COG4886	Leucine-rich repeat (LRR) protein	S	Function unknown ;
CL2389.Contig3_All	lin0661	58.5	5e-08	COG4886	Leucine-rich repeat (LRR) protein	S	Function unknown ;
CL2389.Contig3_All	MA2301_1	57.4	1e-07	COG4886	Leucine-rich repeat (LRR) protein	S	Function unknown ;
CL2389.Contig3_All	alr0124_1	55.1	5e-07	COG4886	Leucine-rich repeat (LRR) protein	S	Function unknown ;
CL2389.Contig3_All	CAC3273_2	51.6	6e-06	COG4886	Leucine-rich repeat (LRR) protein	S	Function unknown ;
CL2389.Contig3_All	RSp0875	51.2	8e-06	COG4886	Leucine-rich repeat (LRR) protein	S	Function unknown ;
CL2389.Contig4_All	alr0124_1	77.8	7e-14	COG4886	Leucine-rich repeat (LRR) protein	S	Function unknown ;
CL2389.Contig4_All	RSp0875	64.7	6e-10	COG4886	Leucine-rich repeat (LRR) protein	S	Function unknown ;
CL2389.Contig4_All	MA2301_1	62.8	2e-09	COG4886	Leucine-rich repeat (LRR) protein	S	Function unknown ;
CL2389.Contig4_All	ECU11g0170	59.3	2e-08	COG4886	Leucine-rich repeat (LRR) protein	S	Function unknown ;
CL2389.Contig4_All	CAC3274_2	44.7	3e-08	COG4886	Leucine-rich repeat (LRR) protein	S	Function unknown ;
CL2389.Contig4_All	RSp0842	56.6	2e-07	COG4886	Leucine-rich repeat (LRR) protein	S	Function unknown ;
CL2389.Contig4_All	lin0661	54.7	6e-07	COG4886	Leucine-rich repeat (LRR) protein	S	Function unknown ;
CL2389.Contig4_All	ECU09g0200	52.8	2e-06	COG4886	Leucine-rich repeat (LRR) protein	S	Function unknown ;
CL2389.Contig5_All	alr0124_1	93.6	2e-18	COG4886	Leucine-rich repeat (LRR) protein	S	Function unknown ;
CL2389.Contig5_All	YAR019c	86.7	2e-16	COG0515	Serine/threonine protein kinase	RTKL	General function prediction only ; Signal transduction mechanisms ; Transcription ; Replication, recombination and repair ;
CL2389.Contig5_All	SA1063_1	73.2	2e-12	COG0515	Serine/threonine protein kinase	RTKL	General function prediction only ; Signal transduction mechanisms ; Transcription ; Replication, recombination and repair ;
CL2389.Contig5_All	ECU01g0630	72.8	3e-12	COG0515	Serine/threonine protein kinase	RTKL	General function prediction only ; Signal transduction mechanisms ; Transcription ; Replication, recombination and repair ;
CL2389.Contig5_All	CAC1728_1	65.1	3e-11	COG0515	Serine/threonine protein kinase	RTKL	General function prediction only ; Signal transduction mechanisms ; Transcription ; Replication, recombination and repair ;
CL2389.Contig5_All	PA0074_1	68.6	6e-11	COG0515	Serine/threonine protein kinase	RTKL	General function prediction only ; Signal transduction mechanisms ; Transcription ; Replication, recombination and repair ;
CL2389.Contig5_All	RSp0875	67.8	1e-10	COG4886	Leucine-rich repeat (LRR) protein	S	Function unknown ;
CL2389.Contig5_All	ECU02g0550	65.9	4e-10	COG0515	Serine/threonine protein kinase	RTKL	General function prediction only ; Signal transduction mechanisms ; Transcription ; Replication, recombination and repair ;
CL2389.Contig5_All	slr0152	65.5	5e-10	COG0515	Serine/threonine protein kinase	RTKL	General function prediction only ; Signal transduction mechanisms ; Transcription ; Replication, recombination and repair ;
CL2389.Contig5_All	BH2504_1	63.9	2e-09	COG0515	Serine/threonine protein kinase	RTKL	General function prediction only ; Signal transduction mechanisms ; Transcription ; Replication, recombination and repair ;
CL2389.Contig5_All	lin1934_1	61.6	7e-09	COG0515	Serine/threonine protein kinase	RTKL	General function prediction only ; Signal transduction mechanisms ; Transcription ; Replication, recombination and repair ;
CL2389.Contig5_All	L138452_1	61.6	7e-09	COG0515	Serine/threonine protein kinase	RTKL	General function prediction only ; Signal transduction mechanisms ; Transcription ; Replication, recombination and repair ;
CL2389.Contig5_All	CAC3280_2	60.8	1e-08	COG4886	Leucine-rich repeat (LRR) protein	S	Function unknown ;
CL2389.Contig5_All	MA2301_1	60.5	2e-08	COG4886	Leucine-rich repeat (LRR) protein	S	Function unknown ;
CL2389.Contig5_All	Cgl2127_1	60.1	2e-08	COG0515	Serine/threonine protein kinase	RTKL	General function prediction only ; Signal transduction mechanisms ; Transcription ; Replication, recombination and repair ;
CL2389.Contig5_All	CAC3274_2	59.7	3e-08	COG4886	Leucine-rich repeat (LRR) protein	S	Function unknown ;
CL2389.Contig5_All	lin0661	59.3	4e-08	COG4886	Leucine-rich repeat (LRR) protein	S	Function unknown ;
CL2389.Contig5_All	ECU09g0200	58.9	5e-08	COG4886	Leucine-rich repeat (LRR) protein	S	Function unknown ;
CL2389.Contig5_All	BS_yloP_1	58.2	8e-08	COG0515	Serine/threonine protein kinase	RTKL	General function prediction only ; Signal transduction mechanisms ; Transcription ; Replication, recombination and repair ;
CL2389.Contig5_All	SPy1625_1	57.4	1e-07	COG0515	Serine/threonine protein kinase	RTKL	General function prediction only ; Signal transduction mechanisms ; Transcription ; Replication, recombination and repair ;
CL2389.Contig6_All	YAR019c	95.1	6e-19	COG0515	Serine/threonine protein kinase	RTKL	General function prediction only ; Signal transduction mechanisms ; Transcription ; Replication, recombination and repair ;
CL2389.Contig6_All	SA1063_1	87.8	1e-16	COG0515	Serine/threonine protein kinase	RTKL	General function prediction only ; Signal transduction mechanisms ; Transcription ; Replication, recombination and repair ;
CL2389.Contig6_All	PA0074_1	87.4	1e-16	COG0515	Serine/threonine protein kinase	RTKL	General function prediction only ; Signal transduction mechanisms ; Transcription ; Replication, recombination and repair ;
CL2389.Contig6_All	ECU01g0630	85.5	5e-16	COG0515	Serine/threonine protein kinase	RTKL	General function prediction only ; Signal transduction mechanisms ; Transcription ; Replication, recombination and repair ;
CL2389.Contig6_All	lin1934_1	85.5	5e-16	COG0515	Serine/threonine protein kinase	RTKL	General function prediction only ; Signal transduction mechanisms ; Transcription ; Replication, recombination and repair ;
CL2389.Contig6_All	BH2504_1	85.1	7e-16	COG0515	Serine/threonine protein kinase	RTKL	General function prediction only ; Signal transduction mechanisms ; Transcription ; Replication, recombination and repair ;
CL2389.Contig6_All	CAC1728_1	82.4	4e-15	COG0515	Serine/threonine protein kinase	RTKL	General function prediction only ; Signal transduction mechanisms ; Transcription ; Replication, recombination and repair ;
CL2389.Contig6_All	BS_yloP_1	81.3	9e-15	COG0515	Serine/threonine protein kinase	RTKL	General function prediction only ; Signal transduction mechanisms ; Transcription ; Replication, recombination and repair ;
CL2389.Contig6_All	L138452_1	80.1	2e-14	COG0515	Serine/threonine protein kinase	RTKL	General function prediction only ; Signal transduction mechanisms ; Transcription ; Replication, recombination and repair ;
CL2389.Contig6_All	Cgl2127_1	78.2	8e-14	COG0515	Serine/threonine protein kinase	RTKL	General function prediction only ; Signal transduction mechanisms ; Transcription ; Replication, recombination and repair ;
CL2389.Contig6_All	ECU02g0550	77.8	1e-13	COG0515	Serine/threonine protein kinase	RTKL	General function prediction only ; Signal transduction mechanisms ; Transcription ; Replication, recombination and repair ;
CL2389.Contig6_All	slr0152	76.3	3e-13	COG0515	Serine/threonine protein kinase	RTKL	General function prediction only ; Signal transduction mechanisms ; Transcription ; Replication, recombination and repair ;
CL2389.Contig6_All	SP1732_1	75.9	4e-13	COG0515	Serine/threonine protein kinase	RTKL	General function prediction only ; Signal transduction mechanisms ; Transcription ; Replication, recombination and repair ;
CL2389.Contig6_All	SPy1625_1	75.5	5e-13	COG0515	Serine/threonine protein kinase	RTKL	General function prediction only ; Signal transduction mechanisms ; Transcription ; Replication, recombination and repair ;
CL2389.Contig6_All	ML0897	73.6	2e-12	COG0515	Serine/threonine protein kinase	RTKL	General function prediction only ; Signal transduction mechanisms ; Transcription ; Replication, recombination and repair ;
CL2389.Contig6_All	MYPU_6850	69.3	4e-11	COG0515	Serine/threonine protein kinase	RTKL	General function prediction only ; Signal transduction mechanisms ; Transcription ; Replication, recombination and repair ;
CL2389.Contig6_All	ML0016_1	67.4	1e-10	COG0515	Serine/threonine protein kinase	RTKL	General function prediction only ; Signal transduction mechanisms ; Transcription ; Replication, recombination and repair ;
CL2389.Contig6_All	aq_576	66.6	2e-10	COG0515	Serine/threonine protein kinase	RTKL	General function prediction only ; Signal transduction mechanisms ; Transcription ; Replication, recombination and repair ;
CL2389.Contig6_All	DR2518_1	66.6	2e-10	COG0515	Serine/threonine protein kinase	RTKL	General function prediction only ; Signal transduction mechanisms ; Transcription ; Replication, recombination and repair ;
CL2389.Contig6_All	CAC0404_1	65.9	4e-10	COG0515	Serine/threonine protein kinase	RTKL	General function prediction only ; Signal transduction mechanisms ; Transcription ; Replication, recombination and repair ;
CL2389.Contig7_All	YAR019c	86.7	2e-16	COG0515	Serine/threonine protein kinase	RTKL	General function prediction only ; Signal transduction mechanisms ; Transcription ; Replication, recombination and repair ;
CL2389.Contig7_All	SA1063_1	73.2	3e-12	COG0515	Serine/threonine protein kinase	RTKL	General function prediction only ; Signal transduction mechanisms ; Transcription ; Replication, recombination and repair ;
CL2389.Contig7_All	ECU01g0630	72.8	4e-12	COG0515	Serine/threonine protein kinase	RTKL	General function prediction only ; Signal transduction mechanisms ; Transcription ; Replication, recombination and repair ;
CL2389.Contig7_All	CAC1728_1	65.1	3e-11	COG0515	Serine/threonine protein kinase	RTKL	General function prediction only ; Signal transduction mechanisms ; Transcription ; Replication, recombination and repair ;
CL2389.Contig7_All	PA0074_1	68.6	7e-11	COG0515	Serine/threonine protein kinase	RTKL	General function prediction only ; Signal transduction mechanisms ; Transcription ; Replication, recombination and repair ;
CL2389.Contig7_All	ECU02g0550	65.9	4e-10	COG0515	Serine/threonine protein kinase	RTKL	General function prediction only ; Signal transduction mechanisms ; Transcription ; Replication, recombination and repair ;
CL2389.Contig7_All	slr0152	65.5	6e-10	COG0515	Serine/threonine protein kinase	RTKL	General function prediction only ; Signal transduction mechanisms ; Transcription ; Replication, recombination and repair ;
CL2389.Contig7_All	BH2504_1	63.9	2e-09	COG0515	Serine/threonine protein kinase	RTKL	General function prediction only ; Signal transduction mechanisms ; Transcription ; Replication, recombination and repair ;
CL2389.Contig7_All	lin1934_1	61.6	8e-09	COG0515	Serine/threonine protein kinase	RTKL	General function prediction only ; Signal transduction mechanisms ; Transcription ; Replication, recombination and repair ;
CL2389.Contig7_All	L138452_1	61.6	8e-09	COG0515	Serine/threonine protein kinase	RTKL	General function prediction only ; Signal transduction mechanisms ; Transcription ; Replication, recombination and repair ;
CL2389.Contig7_All	Cgl2127_1	60.1	2e-08	COG0515	Serine/threonine protein kinase	RTKL	General function prediction only ; Signal transduction mechanisms ; Transcription ; Replication, recombination and repair ;
CL2389.Contig7_All	BS_yloP_1	58.2	9e-08	COG0515	Serine/threonine protein kinase	RTKL	General function prediction only ; Signal transduction mechanisms ; Transcription ; Replication, recombination and repair ;
CL2389.Contig7_All	SPy1625_1	57.4	2e-07	COG0515	Serine/threonine protein kinase	RTKL	General function prediction only ; Signal transduction mechanisms ; Transcription ; Replication, recombination and repair ;
CL2389.Contig7_All	MA2301_1	57.4	2e-07	COG4886	Leucine-rich repeat (LRR) protein	S	Function unknown ;
CL2389.Contig7_All	SP1732_1	56.2	4e-07	COG0515	Serine/threonine protein kinase	RTKL	General function prediction only ; Signal transduction mechanisms ; Transcription ; Replication, recombination and repair ;
CL2389.Contig7_All	ML0897	55.5	6e-07	COG0515	Serine/threonine protein kinase	RTKL	General function prediction only ; Signal transduction mechanisms ; Transcription ; Replication, recombination and repair ;
CL2389.Contig7_All	SPAC14C4.03	54.7	1e-06	COG0515	Serine/threonine protein kinase	RTKL	General function prediction only ; Signal transduction mechanisms ; Transcription ; Replication, recombination and repair ;
CL2389.Contig7_All	alr0124_1	54.7	1e-06	COG4886	Leucine-rich repeat (LRR) protein	S	Function unknown ;
CL2389.Contig7_All	DR0058_1	53.5	2e-06	COG0515	Serine/threonine protein kinase	RTKL	General function prediction only ; Signal transduction mechanisms ; Transcription ; Replication, recombination and repair ;
CL2389.Contig7_All	YBL016w	52.4	5e-06	COG0515	Serine/threonine protein kinase	RTKL	General function prediction only ; Signal transduction mechanisms ; Transcription ; Replication, recombination and repair ;
CL2389.Contig8_All	alr0124_1	66.6	3e-11	COG4886	Leucine-rich repeat (LRR) protein	S	Function unknown ;
CL2389.Contig8_All	RSp0875	62	8e-10	COG4886	Leucine-rich repeat (LRR) protein	S	Function unknown ;
CL2389.Contig8_All	MA2301_1	60.8	2e-09	COG4886	Leucine-rich repeat (LRR) protein	S	Function unknown ;
CL2389.Contig8_All	ECU09g0200	52.4	7e-07	COG4886	Leucine-rich repeat (LRR) protein	S	Function unknown ;
CL2389.Contig8_All	RSp0842	49.3	6e-06	COG4886	Leucine-rich repeat (LRR) protein	S	Function unknown ;
CL2390.Contig1_All	XF0818	79.7	4e-15	COG2730	Endoglucanase	G	Carbohydrate transport and metabolism ;
CL2390.Contig1_All	Rv3876	69.3	5e-12	COG0455	ATPases involved in chromosome partitioning	D	Cell cycle control, cell division, chromosome partitioning ;
CL2390.Contig1_All	MT3990	69.3	5e-12	COG0455	ATPases involved in chromosome partitioning	D	Cell cycle control, cell division, chromosome partitioning ;
CL2390.Contig1_All	DR2600	67	2e-11	COG2340	Uncharacterized protein with SCP/PR1 domains	S	Function unknown ;
CL2390.Contig1_All	YDL140c	62.4	6e-10	COG0086	DNA-directed RNA polymerase, beta' subunit/160 kD subunit	K	Transcription ;
CL2390.Contig1_All	Rv2264c	62	8e-10	COG0443	Molecular chaperone	O	Posttranslational modification, protein turnover, chaperones ;
CL2390.Contig1_All	MT2324	62	8e-10	COG0443	Molecular chaperone	O	Posttranslational modification, protein turnover, chaperones ;
CL2390.Contig1_All	SPBC28F2.12	61.2	1e-09	COG0086	DNA-directed RNA polymerase, beta' subunit/160 kD subunit	K	Transcription ;
CL2390.Contig1_All	mlr6506	58.9	7e-09	COG3206	Uncharacterized protein involved in exopolysaccharide biosynthesis	M	Cell wall/membrane/envelope biogenesis ;
CL2390.Contig1_All	mlr2363	58.9	7e-09	COG0515	Serine/threonine protein kinase	RTKL	General function prediction only ; Signal transduction mechanisms ; Transcription ; Replication, recombination and repair ;
CL2390.Contig1_All	RSc2303	58.2	1e-08	COG4796	Type II secretory pathway, component HofQ	U	Intracellular trafficking, secretion, and vesicular transport ;
CL2390.Contig1_All	slr1403_2	57.4	2e-08	COG2931	RTX toxins and related Ca2+-binding proteins	Q	Secondary metabolites biosynthesis, transport and catabolism ;
CL2390.Contig1_All	Cgl1939	56.6	3e-08	COG0532	Translation initiation factor 2 (IF-2; GTPase)	J	Translation, ribosomal structure and biogenesis ;
CL2390.Contig1_All	mll2069	56.2	4e-08	COG2319	FOG: WD40 repeat	R	General function prediction only ;
CL2390.Contig1_All	Rv0312	55.1	1e-07	COG0443	Molecular chaperone	O	Posttranslational modification, protein turnover, chaperones ;
CL2390.Contig1_All	MT0326	55.1	1e-07	COG0443	Molecular chaperone	O	Posttranslational modification, protein turnover, chaperones ;
CL2390.Contig1_All	CC3441	55.1	1e-07	COG2267	Lysophospholipase	I	Lipid transport and metabolism ;
CL2390.Contig1_All	ML0048	54.3	2e-07	COG0455	ATPases involved in chromosome partitioning	D	Cell cycle control, cell division, chromosome partitioning ;
CL2390.Contig1_All	DRA0266	54.3	2e-07	COG1401	GTPase subunit of restriction endonuclease	V	Defense mechanisms ;
CL2390.Contig1_All	Rv0338c	53.9	2e-07	COG0247	Fe-S oxidoreductase	C	Energy production and conversion ;
CL2390.Contig2_All	XF0818	70.5	2e-12	COG2730	Endoglucanase	G	Carbohydrate transport and metabolism ;
CL2390.Contig2_All	DR2600	63.5	3e-10	COG2340	Uncharacterized protein with SCP/PR1 domains	S	Function unknown ;
CL2390.Contig2_All	Rv3876	59.3	5e-09	COG0455	ATPases involved in chromosome partitioning	D	Cell cycle control, cell division, chromosome partitioning ;
CL2390.Contig2_All	MT3990	59.3	5e-09	COG0455	ATPases involved in chromosome partitioning	D	Cell cycle control, cell division, chromosome partitioning ;
CL2390.Contig2_All	Rv2264c	58.5	8e-09	COG0443	Molecular chaperone	O	Posttranslational modification, protein turnover, chaperones ;
CL2390.Contig2_All	MT2324	58.5	8e-09	COG0443	Molecular chaperone	O	Posttranslational modification, protein turnover, chaperones ;
CL2390.Contig2_All	SPBC28F2.12	58.2	1e-08	COG0086	DNA-directed RNA polymerase, beta' subunit/160 kD subunit	K	Transcription ;
CL2390.Contig2_All	YDL140c	57.8	1e-08	COG0086	DNA-directed RNA polymerase, beta' subunit/160 kD subunit	K	Transcription ;
CL2390.Contig2_All	mlr6506	57	2e-08	COG3206	Uncharacterized protein involved in exopolysaccharide biosynthesis	M	Cell wall/membrane/envelope biogenesis ;
CL2390.Contig2_All	mll2069	56.2	4e-08	COG2319	FOG: WD40 repeat	R	General function prediction only ;
CL2390.Contig2_All	slr1403_2	55.5	7e-08	COG2931	RTX toxins and related Ca2+-binding proteins	Q	Secondary metabolites biosynthesis, transport and catabolism ;
CL2390.Contig2_All	RSc2303	54.3	2e-07	COG4796	Type II secretory pathway, component HofQ	U	Intracellular trafficking, secretion, and vesicular transport ;
CL2390.Contig2_All	mlr2363	53.1	3e-07	COG0515	Serine/threonine protein kinase	RTKL	General function prediction only ; Signal transduction mechanisms ; Transcription ; Replication, recombination and repair ;
CL2390.Contig2_All	Rv0312	52	8e-07	COG0443	Molecular chaperone	O	Posttranslational modification, protein turnover, chaperones ;
CL2390.Contig2_All	MT0326	52	8e-07	COG0443	Molecular chaperone	O	Posttranslational modification, protein turnover, chaperones ;
CL2390.Contig2_All	ML0048	51.6	1e-06	COG0455	ATPases involved in chromosome partitioning	D	Cell cycle control, cell division, chromosome partitioning ;
CL2390.Contig2_All	DRA0266	51.6	1e-06	COG1401	GTPase subunit of restriction endonuclease	V	Defense mechanisms ;
CL2390.Contig2_All	Cgl1939	51.6	1e-06	COG0532	Translation initiation factor 2 (IF-2; GTPase)	J	Translation, ribosomal structure and biogenesis ;
CL2390.Contig2_All	RSc1191	51.2	1e-06	COG2812	DNA polymerase III, gamma/tau subunits	L	Replication, recombination and repair ;
CL2390.Contig2_All	Rv0171	50.1	3e-06	COG1463	ABC-type transport system involved in resistance to organic solvents, periplasmic component	Q	Secondary metabolites biosynthesis, transport and catabolism ;
CL2396.Contig1_All	SA1549	57	9e-08	COG0265	Trypsin-like serine proteases, typically periplasmic, contain C-terminal PDZ domain	O	Posttranslational modification, protein turnover, chaperones ;
CL2396.Contig1_All	alr2758	53.5	1e-06	COG0265	Trypsin-like serine proteases, typically periplasmic, contain C-terminal PDZ domain	O	Posttranslational modification, protein turnover, chaperones ;
CL2396.Contig2_All	SA1549	57	1e-07	COG0265	Trypsin-like serine proteases, typically periplasmic, contain C-terminal PDZ domain	O	Posttranslational modification, protein turnover, chaperones ;
CL2396.Contig2_All	alr2758	53.5	2e-06	COG0265	Trypsin-like serine proteases, typically periplasmic, contain C-terminal PDZ domain	O	Posttranslational modification, protein turnover, chaperones ;
CL2397.Contig1_All	BH2090	72.4	4e-12	COG2133	Glucose/sorbosone dehydrogenases	G	Carbohydrate transport and metabolism ;
CL2397.Contig1_All	PAE2689	65.1	6e-10	COG2133	Glucose/sorbosone dehydrogenases	G	Carbohydrate transport and metabolism ;
CL2397.Contig1_All	slr1608	64.7	8e-10	COG2133	Glucose/sorbosone dehydrogenases	G	Carbohydrate transport and metabolism ;
CL2397.Contig1_All	SMa0564	55.8	4e-07	COG2133	Glucose/sorbosone dehydrogenases	G	Carbohydrate transport and metabolism ;
CL2397.Contig1_All	yliI	53.9	1e-06	COG2133	Glucose/sorbosone dehydrogenases	G	Carbohydrate transport and metabolism ;
CL2397.Contig1_All	ZyliI	53.9	1e-06	COG2133	Glucose/sorbosone dehydrogenases	G	Carbohydrate transport and metabolism ;
CL2397.Contig1_All	XF1735	53.9	1e-06	COG2133	Glucose/sorbosone dehydrogenases	G	Carbohydrate transport and metabolism ;
CL2397.Contig1_All	ECs0917	53.9	1e-06	COG2133	Glucose/sorbosone dehydrogenases	G	Carbohydrate transport and metabolism ;
CL2397.Contig1_All	SMc01583	53.1	2e-06	COG2133	Glucose/sorbosone dehydrogenases	G	Carbohydrate transport and metabolism ;
CL2397.Contig1_All	PA1112	52	5e-06	COG2133	Glucose/sorbosone dehydrogenases	G	Carbohydrate transport and metabolism ;
CL2397.Contig2_All	BH2090	76.6	2e-13	COG2133	Glucose/sorbosone dehydrogenases	G	Carbohydrate transport and metabolism ;
CL2397.Contig2_All	PAE2689	67.4	1e-10	COG2133	Glucose/sorbosone dehydrogenases	G	Carbohydrate transport and metabolism ;
CL2397.Contig2_All	SMa0564	63.2	2e-09	COG2133	Glucose/sorbosone dehydrogenases	G	Carbohydrate transport and metabolism ;
CL2397.Contig2_All	XF1735	61.2	8e-09	COG2133	Glucose/sorbosone dehydrogenases	G	Carbohydrate transport and metabolism ;
CL2397.Contig2_All	slr1608	60.1	2e-08	COG2133	Glucose/sorbosone dehydrogenases	G	Carbohydrate transport and metabolism ;
CL2397.Contig4_All	BH2090	76.6	1e-13	COG2133	Glucose/sorbosone dehydrogenases	G	Carbohydrate transport and metabolism ;
CL2397.Contig4_All	PAE2689	67.4	9e-11	COG2133	Glucose/sorbosone dehydrogenases	G	Carbohydrate transport and metabolism ;
CL2397.Contig4_All	SMa0564	63.2	2e-09	COG2133	Glucose/sorbosone dehydrogenases	G	Carbohydrate transport and metabolism ;
CL2397.Contig4_All	XF1735	61.2	6e-09	COG2133	Glucose/sorbosone dehydrogenases	G	Carbohydrate transport and metabolism ;
CL2397.Contig4_All	slr1608	60.1	1e-08	COG2133	Glucose/sorbosone dehydrogenases	G	Carbohydrate transport and metabolism ;
CL2397.Contig5_All	BH2090	72.4	4e-12	COG2133	Glucose/sorbosone dehydrogenases	G	Carbohydrate transport and metabolism ;
CL2397.Contig5_All	PAE2689	65.1	6e-10	COG2133	Glucose/sorbosone dehydrogenases	G	Carbohydrate transport and metabolism ;
CL2397.Contig5_All	slr1608	64.7	7e-10	COG2133	Glucose/sorbosone dehydrogenases	G	Carbohydrate transport and metabolism ;
CL2397.Contig5_All	SMa0564	55.8	3e-07	COG2133	Glucose/sorbosone dehydrogenases	G	Carbohydrate transport and metabolism ;
CL2397.Contig5_All	yliI	53.9	1e-06	COG2133	Glucose/sorbosone dehydrogenases	G	Carbohydrate transport and metabolism ;
CL2397.Contig5_All	ZyliI	53.9	1e-06	COG2133	Glucose/sorbosone dehydrogenases	G	Carbohydrate transport and metabolism ;
CL2397.Contig5_All	XF1735	53.9	1e-06	COG2133	Glucose/sorbosone dehydrogenases	G	Carbohydrate transport and metabolism ;
CL2397.Contig5_All	ECs0917	53.9	1e-06	COG2133	Glucose/sorbosone dehydrogenases	G	Carbohydrate transport and metabolism ;
CL2397.Contig5_All	SMc01583	53.1	2e-06	COG2133	Glucose/sorbosone dehydrogenases	G	Carbohydrate transport and metabolism ;
CL2397.Contig5_All	PA1112	52	5e-06	COG2133	Glucose/sorbosone dehydrogenases	G	Carbohydrate transport and metabolism ;
CL2400.Contig1_All	Rv2839c	65.1	2e-10	COG0532	Translation initiation factor 2 (IF-2; GTPase)	J	Translation, ribosomal structure and biogenesis ;
CL2400.Contig1_All	MT2905	65.1	2e-10	COG0532	Translation initiation factor 2 (IF-2; GTPase)	J	Translation, ribosomal structure and biogenesis ;
CL2400.Contig1_All	ML1556	57.4	3e-08	COG0532	Translation initiation factor 2 (IF-2; GTPase)	J	Translation, ribosomal structure and biogenesis ;
CL2400.Contig1_All	Cgl1939	56.2	7e-08	COG0532	Translation initiation factor 2 (IF-2; GTPase)	J	Translation, ribosomal structure and biogenesis ;
CL2400.Contig1_All	Rv3876	45.8	2e-07	COG0455	ATPases involved in chromosome partitioning	D	Cell cycle control, cell division, chromosome partitioning ;
CL2400.Contig1_All	MT3990	45.8	2e-07	COG0455	ATPases involved in chromosome partitioning	D	Cell cycle control, cell division, chromosome partitioning ;
CL2400.Contig1_All	PA2976	54.7	2e-07	COG1530	Ribonucleases G and E	J	Translation, ribosomal structure and biogenesis ;
CL2400.Contig1_All	Rv1078	49.3	2e-07	COG1714	Predicted membrane protein/domain	S	Function unknown ;
CL2400.Contig1_All	MT1109	49.3	2e-07	COG1714	Predicted membrane protein/domain	S	Function unknown ;
CL2400.Contig1_All	PA5531	53.9	4e-07	COG0810	Periplasmic protein TonB, links inner and outer membranes	M	Cell wall/membrane/envelope biogenesis ;
CL2400.Contig1_All	CC3441	52	1e-06	COG2267	Lysophospholipase	I	Lipid transport and metabolism ;
CL2400.Contig1_All	RSc2303	42.7	4e-06	COG4796	Type II secretory pathway, component HofQ	U	Intracellular trafficking, secretion, and vesicular transport ;
CL2400.Contig1_All	Rv1230c	50.1	5e-06	COG2951	Membrane-bound lytic murein transglycosylase B	M	Cell wall/membrane/envelope biogenesis ;
CL2400.Contig1_All	MT1268	50.1	5e-06	COG2951	Membrane-bound lytic murein transglycosylase B	M	Cell wall/membrane/envelope biogenesis ;
CL2400.Contig2_All	Rv2839c	65.1	2e-10	COG0532	Translation initiation factor 2 (IF-2; GTPase)	J	Translation, ribosomal structure and biogenesis ;
CL2400.Contig2_All	MT2905	65.1	2e-10	COG0532	Translation initiation factor 2 (IF-2; GTPase)	J	Translation, ribosomal structure and biogenesis ;
CL2400.Contig2_All	ML1556	57.4	4e-08	COG0532	Translation initiation factor 2 (IF-2; GTPase)	J	Translation, ribosomal structure and biogenesis ;
CL2400.Contig2_All	Cgl1939	56.2	1e-07	COG0532	Translation initiation factor 2 (IF-2; GTPase)	J	Translation, ribosomal structure and biogenesis ;
CL2400.Contig2_All	Rv3876	45.8	2e-07	COG0455	ATPases involved in chromosome partitioning	D	Cell cycle control, cell division, chromosome partitioning ;
CL2400.Contig2_All	MT3990	45.8	2e-07	COG0455	ATPases involved in chromosome partitioning	D	Cell cycle control, cell division, chromosome partitioning ;
CL2400.Contig2_All	PA2976	54.7	3e-07	COG1530	Ribonucleases G and E	J	Translation, ribosomal structure and biogenesis ;
CL2400.Contig2_All	Rv1078	49.3	3e-07	COG1714	Predicted membrane protein/domain	S	Function unknown ;
CL2400.Contig2_All	MT1109	49.3	3e-07	COG1714	Predicted membrane protein/domain	S	Function unknown ;
CL2400.Contig2_All	PA5531	53.9	5e-07	COG0810	Periplasmic protein TonB, links inner and outer membranes	M	Cell wall/membrane/envelope biogenesis ;
CL2400.Contig2_All	CC3441	52	2e-06	COG2267	Lysophospholipase	I	Lipid transport and metabolism ;
CL2400.Contig2_All	RSc2303	42.7	6e-06	COG4796	Type II secretory pathway, component HofQ	U	Intracellular trafficking, secretion, and vesicular transport ;
CL2400.Contig2_All	Rv1230c	50.1	7e-06	COG2951	Membrane-bound lytic murein transglycosylase B	M	Cell wall/membrane/envelope biogenesis ;
CL2400.Contig2_All	MT1268	50.1	7e-06	COG2951	Membrane-bound lytic murein transglycosylase B	M	Cell wall/membrane/envelope biogenesis ;
CL2404.Contig1_All	RSc1040	70.5	7e-12	COG1530	Ribonucleases G and E	J	Translation, ribosomal structure and biogenesis ;
CL2404.Contig1_All	DRA0212	59.7	1e-08	COG2377	Predicted molecular chaperone distantly related to HSP70-fold metalloproteases	O	Posttranslational modification, protein turnover, chaperones ;
CL2404.Contig1_All	PA2976	58.2	4e-08	COG1530	Ribonucleases G and E	J	Translation, ribosomal structure and biogenesis ;
CL2404.Contig1_All	Rv3876	55.8	2e-07	COG0455	ATPases involved in chromosome partitioning	D	Cell cycle control, cell division, chromosome partitioning ;
CL2404.Contig1_All	MT3990	55.8	2e-07	COG0455	ATPases involved in chromosome partitioning	D	Cell cycle control, cell division, chromosome partitioning ;
CL2404.Contig1_All	DR2133	54.7	4e-07	COG4372	Uncharacterized protein conserved in bacteria with the myosin-like domain	S	Function unknown ;
CL2404.Contig1_All	BMEII1039	53.1	1e-06	COG1187	16S rRNA uridine-516 pseudouridylate synthase and related pseudouridylate synthases	J	Translation, ribosomal structure and biogenesis ;
CL2404.Contig1_All	DR0392	52.8	2e-06	COG2823	Predicted periplasmic or secreted lipoprotein	R	General function prediction only ;
CL2404.Contig1_All	DR0479	52.4	2e-06	COG0744	Membrane carboxypeptidase (penicillin-binding protein)	M	Cell wall/membrane/envelope biogenesis ;
CL2404.Contig1_All	DR2417m	52	3e-06	COG0595	Predicted hydrolase of the metallo-beta-lactamase superfamily	R	General function prediction only ;
CL2404.Contig1_All	DRA0210	50.8	6e-06	COG0747	ABC-type dipeptide transport system, periplasmic component	E	Amino acid transport and metabolism ;
CL2404.Contig2_All	RSc1040	67.4	6e-11	COG1530	Ribonucleases G and E	J	Translation, ribosomal structure and biogenesis ;
CL2404.Contig2_All	DRA0212	60.1	1e-08	COG2377	Predicted molecular chaperone distantly related to HSP70-fold metalloproteases	O	Posttranslational modification, protein turnover, chaperones ;
CL2404.Contig2_All	PA2976	58.2	4e-08	COG1530	Ribonucleases G and E	J	Translation, ribosomal structure and biogenesis ;
CL2404.Contig2_All	Rv3876	55.8	2e-07	COG0455	ATPases involved in chromosome partitioning	D	Cell cycle control, cell division, chromosome partitioning ;
CL2404.Contig2_All	MT3990	55.8	2e-07	COG0455	ATPases involved in chromosome partitioning	D	Cell cycle control, cell division, chromosome partitioning ;
CL2404.Contig2_All	DR2133	54.7	4e-07	COG4372	Uncharacterized protein conserved in bacteria with the myosin-like domain	S	Function unknown ;
CL2404.Contig2_All	BMEII1039	53.1	1e-06	COG1187	16S rRNA uridine-516 pseudouridylate synthase and related pseudouridylate synthases	J	Translation, ribosomal structure and biogenesis ;
CL2404.Contig2_All	DR0392	52.8	2e-06	COG2823	Predicted periplasmic or secreted lipoprotein	R	General function prediction only ;
CL2404.Contig2_All	DR0479	52.4	2e-06	COG0744	Membrane carboxypeptidase (penicillin-binding protein)	M	Cell wall/membrane/envelope biogenesis ;
CL2404.Contig2_All	DR2417m	52	3e-06	COG0595	Predicted hydrolase of the metallo-beta-lactamase superfamily	R	General function prediction only ;
CL2405.Contig1_All	Rv0063	72	2e-13	COG0277	FAD/FMN-containing dehydrogenases	C	Energy production and conversion ;
CL2405.Contig1_All	MT0068	72	2e-13	COG0277	FAD/FMN-containing dehydrogenases	C	Energy production and conversion ;
CL2405.Contig1_All	BS_yvdP	70.1	9e-13	COG0277	FAD/FMN-containing dehydrogenases	C	Energy production and conversion ;
CL2405.Contig1_All	mlr6875	69.7	1e-12	COG0277	FAD/FMN-containing dehydrogenases	C	Energy production and conversion ;
CL2405.Contig1_All	SMb21415	66.2	1e-11	COG0277	FAD/FMN-containing dehydrogenases	C	Energy production and conversion ;
CL2405.Contig1_All	RSc0050	66.2	1e-11	COG0277	FAD/FMN-containing dehydrogenases	C	Energy production and conversion ;
CL2405.Contig1_All	Rv1774	60.8	6e-10	COG0277	FAD/FMN-containing dehydrogenases	C	Energy production and conversion ;
CL2405.Contig1_All	MT1824	60.8	6e-10	COG0277	FAD/FMN-containing dehydrogenases	C	Energy production and conversion ;
CL2405.Contig1_All	YPO0308_1	57	8e-09	COG0277	FAD/FMN-containing dehydrogenases	C	Energy production and conversion ;
CL2405.Contig1_All	BS_ygaK	53.9	7e-08	COG0277	FAD/FMN-containing dehydrogenases	C	Energy production and conversion ;
CL2405.Contig1_All	Rv1726	53.1	1e-07	COG0277	FAD/FMN-containing dehydrogenases	C	Energy production and conversion ;
CL2405.Contig1_All	MT1767	53.1	1e-07	COG0277	FAD/FMN-containing dehydrogenases	C	Energy production and conversion ;
CL2405.Contig2_All	mlr6875	137	8e-32	COG0277	FAD/FMN-containing dehydrogenases	C	Energy production and conversion ;
CL2405.Contig2_All	BS_yvdP	133	9e-31	COG0277	FAD/FMN-containing dehydrogenases	C	Energy production and conversion ;
CL2405.Contig2_All	SMb21415	113	9e-25	COG0277	FAD/FMN-containing dehydrogenases	C	Energy production and conversion ;
CL2405.Contig2_All	BS_ygaK	113	9e-25	COG0277	FAD/FMN-containing dehydrogenases	C	Energy production and conversion ;
CL2405.Contig2_All	Rv1726	105	3e-22	COG0277	FAD/FMN-containing dehydrogenases	C	Energy production and conversion ;
CL2405.Contig2_All	MT1767	105	3e-22	COG0277	FAD/FMN-containing dehydrogenases	C	Energy production and conversion ;
CL2405.Contig2_All	YPO1451	99	2e-20	COG0277	FAD/FMN-containing dehydrogenases	C	Energy production and conversion ;
CL2405.Contig2_All	Rv0063	93.2	1e-18	COG0277	FAD/FMN-containing dehydrogenases	C	Energy production and conversion ;
CL2405.Contig2_All	MT0068	93.2	1e-18	COG0277	FAD/FMN-containing dehydrogenases	C	Energy production and conversion ;
CL2405.Contig2_All	RSc0050	87.4	7e-17	COG0277	FAD/FMN-containing dehydrogenases	C	Energy production and conversion ;
CL2405.Contig2_All	Rv1774	82	3e-15	COG0277	FAD/FMN-containing dehydrogenases	C	Energy production and conversion ;
CL2405.Contig2_All	MT1824	82	3e-15	COG0277	FAD/FMN-containing dehydrogenases	C	Energy production and conversion ;
CL2405.Contig2_All	YPO0308_1	68.6	3e-11	COG0277	FAD/FMN-containing dehydrogenases	C	Energy production and conversion ;
CL2405.Contig2_All	Cgl1939	58.2	5e-08	COG0532	Translation initiation factor 2 (IF-2; GTPase)	J	Translation, ribosomal structure and biogenesis ;
CL2405.Contig2_All	DR2417m	55.1	4e-07	COG0595	Predicted hydrolase of the metallo-beta-lactamase superfamily	R	General function prediction only ;
CL2405.Contig2_All	DR0479	53.9	9e-07	COG0744	Membrane carboxypeptidase (penicillin-binding protein)	M	Cell wall/membrane/envelope biogenesis ;
CL2405.Contig2_All	RSc2303	53.5	1e-06	COG4796	Type II secretory pathway, component HofQ	U	Intracellular trafficking, secretion, and vesicular transport ;
CL2405.Contig2_All	RSc1556	52.4	3e-06	COG0277	FAD/FMN-containing dehydrogenases	C	Energy production and conversion ;
CL2405.Contig2_All	DRA0212	52	3e-06	COG2377	Predicted molecular chaperone distantly related to HSP70-fold metalloproteases	O	Posttranslational modification, protein turnover, chaperones ;
CL2405.Contig2_All	all0324	51.6	4e-06	COG0277	FAD/FMN-containing dehydrogenases	C	Energy production and conversion ;
CL2406.Contig2_All	Cgl2127_1	74.7	4e-13	COG0515	Serine/threonine protein kinase	RTKL	General function prediction only ; Signal transduction mechanisms ; Transcription ; Replication, recombination and repair ;
CL2406.Contig2_All	CAC0404_1	72.4	2e-12	COG0515	Serine/threonine protein kinase	RTKL	General function prediction only ; Signal transduction mechanisms ; Transcription ; Replication, recombination and repair ;
CL2406.Contig2_All	lin0627	72	2e-12	COG0515	Serine/threonine protein kinase	RTKL	General function prediction only ; Signal transduction mechanisms ; Transcription ; Replication, recombination and repair ;
CL2406.Contig2_All	lin1934_1	71.6	3e-12	COG0515	Serine/threonine protein kinase	RTKL	General function prediction only ; Signal transduction mechanisms ; Transcription ; Replication, recombination and repair ;
CL2406.Contig2_All	ML0016_1	71.2	4e-12	COG0515	Serine/threonine protein kinase	RTKL	General function prediction only ; Signal transduction mechanisms ; Transcription ; Replication, recombination and repair ;
CL2406.Contig2_All	MT0017_1	70.1	9e-12	COG0515	Serine/threonine protein kinase	RTKL	General function prediction only ; Signal transduction mechanisms ; Transcription ; Replication, recombination and repair ;
CL2406.Contig2_All	Rv0014c_1	70.1	9e-12	COG0515	Serine/threonine protein kinase	RTKL	General function prediction only ; Signal transduction mechanisms ; Transcription ; Replication, recombination and repair ;
CL2406.Contig2_All	BS_yloP_1	69.7	1e-11	COG0515	Serine/threonine protein kinase	RTKL	General function prediction only ; Signal transduction mechanisms ; Transcription ; Replication, recombination and repair ;
CL2406.Contig2_All	CAC1728_1	69.3	2e-11	COG0515	Serine/threonine protein kinase	RTKL	General function prediction only ; Signal transduction mechanisms ; Transcription ; Replication, recombination and repair ;
CL2406.Contig2_All	PA0074_1	68.6	3e-11	COG0515	Serine/threonine protein kinase	RTKL	General function prediction only ; Signal transduction mechanisms ; Transcription ; Replication, recombination and repair ;
CL2406.Contig2_All	SPy1625_1	67.8	4e-11	COG0515	Serine/threonine protein kinase	RTKL	General function prediction only ; Signal transduction mechanisms ; Transcription ; Replication, recombination and repair ;
CL2406.Contig2_All	SA1063_1	67.4	6e-11	COG0515	Serine/threonine protein kinase	RTKL	General function prediction only ; Signal transduction mechanisms ; Transcription ; Replication, recombination and repair ;
CL2406.Contig2_All	BH2504_1	67	8e-11	COG0515	Serine/threonine protein kinase	RTKL	General function prediction only ; Signal transduction mechanisms ; Transcription ; Replication, recombination and repair ;
CL2406.Contig2_All	ECU01g0630	66.6	1e-10	COG0515	Serine/threonine protein kinase	RTKL	General function prediction only ; Signal transduction mechanisms ; Transcription ; Replication, recombination and repair ;
CL2406.Contig2_All	SP1732_1	65.9	2e-10	COG0515	Serine/threonine protein kinase	RTKL	General function prediction only ; Signal transduction mechanisms ; Transcription ; Replication, recombination and repair ;
CL2406.Contig2_All	L138452_1	64.7	4e-10	COG0515	Serine/threonine protein kinase	RTKL	General function prediction only ; Signal transduction mechanisms ; Transcription ; Replication, recombination and repair ;
CL2406.Contig2_All	slr0152	64.3	5e-10	COG0515	Serine/threonine protein kinase	RTKL	General function prediction only ; Signal transduction mechanisms ; Transcription ; Replication, recombination and repair ;
CL2406.Contig2_All	MYPU_6850	63.5	8e-10	COG0515	Serine/threonine protein kinase	RTKL	General function prediction only ; Signal transduction mechanisms ; Transcription ; Replication, recombination and repair ;
CL2406.Contig2_All	ML0017	63.5	8e-10	COG0515	Serine/threonine protein kinase	RTKL	General function prediction only ; Signal transduction mechanisms ; Transcription ; Replication, recombination and repair ;
CL2406.Contig2_All	DR2518_1	63.5	8e-10	COG0515	Serine/threonine protein kinase	RTKL	General function prediction only ; Signal transduction mechanisms ; Transcription ; Replication, recombination and repair ;
CL2406.Contig3_All	Cgl2127_1	74.7	4e-13	COG0515	Serine/threonine protein kinase	RTKL	General function prediction only ; Signal transduction mechanisms ; Transcription ; Replication, recombination and repair ;
CL2406.Contig3_All	CAC0404_1	72.4	2e-12	COG0515	Serine/threonine protein kinase	RTKL	General function prediction only ; Signal transduction mechanisms ; Transcription ; Replication, recombination and repair ;
CL2406.Contig3_All	lin0627	72	3e-12	COG0515	Serine/threonine protein kinase	RTKL	General function prediction only ; Signal transduction mechanisms ; Transcription ; Replication, recombination and repair ;
CL2406.Contig3_All	lin1934_1	71.6	4e-12	COG0515	Serine/threonine protein kinase	RTKL	General function prediction only ; Signal transduction mechanisms ; Transcription ; Replication, recombination and repair ;
CL2406.Contig3_All	ML0016_1	71.2	5e-12	COG0515	Serine/threonine protein kinase	RTKL	General function prediction only ; Signal transduction mechanisms ; Transcription ; Replication, recombination and repair ;
CL2406.Contig3_All	MT0017_1	70.1	1e-11	COG0515	Serine/threonine protein kinase	RTKL	General function prediction only ; Signal transduction mechanisms ; Transcription ; Replication, recombination and repair ;
CL2406.Contig3_All	Rv0014c_1	70.1	1e-11	COG0515	Serine/threonine protein kinase	RTKL	General function prediction only ; Signal transduction mechanisms ; Transcription ; Replication, recombination and repair ;
CL2406.Contig3_All	BS_yloP_1	69.7	1e-11	COG0515	Serine/threonine protein kinase	RTKL	General function prediction only ; Signal transduction mechanisms ; Transcription ; Replication, recombination and repair ;
CL2406.Contig3_All	CAC1728_1	69.3	2e-11	COG0515	Serine/threonine protein kinase	RTKL	General function prediction only ; Signal transduction mechanisms ; Transcription ; Replication, recombination and repair ;
CL2406.Contig3_All	PA0074_1	68.6	3e-11	COG0515	Serine/threonine protein kinase	RTKL	General function prediction only ; Signal transduction mechanisms ; Transcription ; Replication, recombination and repair ;
CL2406.Contig3_All	SPy1625_1	67.8	5e-11	COG0515	Serine/threonine protein kinase	RTKL	General function prediction only ; Signal transduction mechanisms ; Transcription ; Replication, recombination and repair ;
CL2406.Contig3_All	SA1063_1	67.4	7e-11	COG0515	Serine/threonine protein kinase	RTKL	General function prediction only ; Signal transduction mechanisms ; Transcription ; Replication, recombination and repair ;
CL2406.Contig3_All	BH2504_1	67	9e-11	COG0515	Serine/threonine protein kinase	RTKL	General function prediction only ; Signal transduction mechanisms ; Transcription ; Replication, recombination and repair ;
CL2406.Contig3_All	ECU01g0630	66.6	1e-10	COG0515	Serine/threonine protein kinase	RTKL	General function prediction only ; Signal transduction mechanisms ; Transcription ; Replication, recombination and repair ;
CL2406.Contig3_All	SP1732_1	65.9	2e-10	COG0515	Serine/threonine protein kinase	RTKL	General function prediction only ; Signal transduction mechanisms ; Transcription ; Replication, recombination and repair ;
CL2406.Contig3_All	L138452_1	64.7	5e-10	COG0515	Serine/threonine protein kinase	RTKL	General function prediction only ; Signal transduction mechanisms ; Transcription ; Replication, recombination and repair ;
CL2406.Contig3_All	slr0152	64.3	6e-10	COG0515	Serine/threonine protein kinase	RTKL	General function prediction only ; Signal transduction mechanisms ; Transcription ; Replication, recombination and repair ;
CL2406.Contig3_All	MYPU_6850	63.5	1e-09	COG0515	Serine/threonine protein kinase	RTKL	General function prediction only ; Signal transduction mechanisms ; Transcription ; Replication, recombination and repair ;
CL2406.Contig3_All	ML0017	63.5	1e-09	COG0515	Serine/threonine protein kinase	RTKL	General function prediction only ; Signal transduction mechanisms ; Transcription ; Replication, recombination and repair ;
CL2406.Contig3_All	DR2518_1	63.5	1e-09	COG0515	Serine/threonine protein kinase	RTKL	General function prediction only ; Signal transduction mechanisms ; Transcription ; Replication, recombination and repair ;
CL2406.Contig4_All	Cgl2127_1	74.7	3e-13	COG0515	Serine/threonine protein kinase	RTKL	General function prediction only ; Signal transduction mechanisms ; Transcription ; Replication, recombination and repair ;
CL2406.Contig4_All	CAC0404_1	72.4	2e-12	COG0515	Serine/threonine protein kinase	RTKL	General function prediction only ; Signal transduction mechanisms ; Transcription ; Replication, recombination and repair ;
CL2406.Contig4_All	lin0627	72	2e-12	COG0515	Serine/threonine protein kinase	RTKL	General function prediction only ; Signal transduction mechanisms ; Transcription ; Replication, recombination and repair ;
CL2406.Contig4_All	lin1934_1	71.6	3e-12	COG0515	Serine/threonine protein kinase	RTKL	General function prediction only ; Signal transduction mechanisms ; Transcription ; Replication, recombination and repair ;
CL2406.Contig4_All	ML0016_1	71.2	4e-12	COG0515	Serine/threonine protein kinase	RTKL	General function prediction only ; Signal transduction mechanisms ; Transcription ; Replication, recombination and repair ;
CL2406.Contig4_All	MT0017_1	70.1	9e-12	COG0515	Serine/threonine protein kinase	RTKL	General function prediction only ; Signal transduction mechanisms ; Transcription ; Replication, recombination and repair ;
CL2406.Contig4_All	Rv0014c_1	70.1	9e-12	COG0515	Serine/threonine protein kinase	RTKL	General function prediction only ; Signal transduction mechanisms ; Transcription ; Replication, recombination and repair ;
CL2406.Contig4_All	BS_yloP_1	69.7	1e-11	COG0515	Serine/threonine protein kinase	RTKL	General function prediction only ; Signal transduction mechanisms ; Transcription ; Replication, recombination and repair ;
CL2406.Contig4_All	CAC1728_1	69.3	1e-11	COG0515	Serine/threonine protein kinase	RTKL	General function prediction only ; Signal transduction mechanisms ; Transcription ; Replication, recombination and repair ;
CL2406.Contig4_All	PA0074_1	68.6	2e-11	COG0515	Serine/threonine protein kinase	RTKL	General function prediction only ; Signal transduction mechanisms ; Transcription ; Replication, recombination and repair ;
CL2406.Contig4_All	SPy1625_1	67.8	4e-11	COG0515	Serine/threonine protein kinase	RTKL	General function prediction only ; Signal transduction mechanisms ; Transcription ; Replication, recombination and repair ;
CL2406.Contig4_All	SA1063_1	67.4	6e-11	COG0515	Serine/threonine protein kinase	RTKL	General function prediction only ; Signal transduction mechanisms ; Transcription ; Replication, recombination and repair ;
CL2406.Contig4_All	BH2504_1	67	7e-11	COG0515	Serine/threonine protein kinase	RTKL	General function prediction only ; Signal transduction mechanisms ; Transcription ; Replication, recombination and repair ;
CL2406.Contig4_All	ECU01g0630	66.6	9e-11	COG0515	Serine/threonine protein kinase	RTKL	General function prediction only ; Signal transduction mechanisms ; Transcription ; Replication, recombination and repair ;
CL2406.Contig4_All	SP1732_1	65.9	2e-10	COG0515	Serine/threonine protein kinase	RTKL	General function prediction only ; Signal transduction mechanisms ; Transcription ; Replication, recombination and repair ;
CL2406.Contig4_All	L138452_1	64.7	4e-10	COG0515	Serine/threonine protein kinase	RTKL	General function prediction only ; Signal transduction mechanisms ; Transcription ; Replication, recombination and repair ;
CL2406.Contig4_All	slr0152	64.3	5e-10	COG0515	Serine/threonine protein kinase	RTKL	General function prediction only ; Signal transduction mechanisms ; Transcription ; Replication, recombination and repair ;
CL2406.Contig4_All	MYPU_6850	63.5	8e-10	COG0515	Serine/threonine protein kinase	RTKL	General function prediction only ; Signal transduction mechanisms ; Transcription ; Replication, recombination and repair ;
CL2406.Contig4_All	ML0017	63.5	8e-10	COG0515	Serine/threonine protein kinase	RTKL	General function prediction only ; Signal transduction mechanisms ; Transcription ; Replication, recombination and repair ;
CL2406.Contig4_All	DR2518_1	63.5	8e-10	COG0515	Serine/threonine protein kinase	RTKL	General function prediction only ; Signal transduction mechanisms ; Transcription ; Replication, recombination and repair ;
CL2406.Contig5_All	CAC0404_1	72.4	2e-17	COG0515	Serine/threonine protein kinase	RTKL	General function prediction only ; Signal transduction mechanisms ; Transcription ; Replication, recombination and repair ;
CL2406.Contig5_All	SPy1625_1	67.8	3e-16	COG0515	Serine/threonine protein kinase	RTKL	General function prediction only ; Signal transduction mechanisms ; Transcription ; Replication, recombination and repair ;
CL2406.Contig5_All	YAR019c	62	4e-16	COG0515	Serine/threonine protein kinase	RTKL	General function prediction only ; Signal transduction mechanisms ; Transcription ; Replication, recombination and repair ;
CL2406.Contig5_All	SP1732_1	65.9	4e-16	COG0515	Serine/threonine protein kinase	RTKL	General function prediction only ; Signal transduction mechanisms ; Transcription ; Replication, recombination and repair ;
CL2406.Contig5_All	SA1063_1	68.9	8e-16	COG0515	Serine/threonine protein kinase	RTKL	General function prediction only ; Signal transduction mechanisms ; Transcription ; Replication, recombination and repair ;
CL2406.Contig5_All	BS_yloP_1	69.7	1e-15	COG0515	Serine/threonine protein kinase	RTKL	General function prediction only ; Signal transduction mechanisms ; Transcription ; Replication, recombination and repair ;
CL2406.Contig5_All	L138452_1	65.5	1e-15	COG0515	Serine/threonine protein kinase	RTKL	General function prediction only ; Signal transduction mechanisms ; Transcription ; Replication, recombination and repair ;
CL2406.Contig5_All	CAC1728_1	69.3	3e-15	COG0515	Serine/threonine protein kinase	RTKL	General function prediction only ; Signal transduction mechanisms ; Transcription ; Replication, recombination and repair ;
CL2406.Contig5_All	MYPU_6850	63.5	5e-15	COG0515	Serine/threonine protein kinase	RTKL	General function prediction only ; Signal transduction mechanisms ; Transcription ; Replication, recombination and repair ;
CL2406.Contig5_All	ECU02g0550	58.2	7e-15	COG0515	Serine/threonine protein kinase	RTKL	General function prediction only ; Signal transduction mechanisms ; Transcription ; Replication, recombination and repair ;
CL2406.Contig5_All	BH2504_1	67	9e-15	COG0515	Serine/threonine protein kinase	RTKL	General function prediction only ; Signal transduction mechanisms ; Transcription ; Replication, recombination and repair ;
CL2406.Contig5_All	PA0074_1	68.6	1e-13	COG0515	Serine/threonine protein kinase	RTKL	General function prediction only ; Signal transduction mechanisms ; Transcription ; Replication, recombination and repair ;
CL2406.Contig5_All	Cgl2127_1	74.7	4e-13	COG0515	Serine/threonine protein kinase	RTKL	General function prediction only ; Signal transduction mechanisms ; Transcription ; Replication, recombination and repair ;
CL2406.Contig5_All	slr0152	64.3	2e-12	COG0515	Serine/threonine protein kinase	RTKL	General function prediction only ; Signal transduction mechanisms ; Transcription ; Replication, recombination and repair ;
CL2406.Contig5_All	lin0627	72	3e-12	COG0515	Serine/threonine protein kinase	RTKL	General function prediction only ; Signal transduction mechanisms ; Transcription ; Replication, recombination and repair ;
CL2406.Contig5_All	DR0058_1	52.8	3e-12	COG0515	Serine/threonine protein kinase	RTKL	General function prediction only ; Signal transduction mechanisms ; Transcription ; Replication, recombination and repair ;
CL2406.Contig5_All	lin1934_1	71.6	3e-12	COG0515	Serine/threonine protein kinase	RTKL	General function prediction only ; Signal transduction mechanisms ; Transcription ; Replication, recombination and repair ;
CL2406.Contig5_All	ML0016_1	71.2	5e-12	COG0515	Serine/threonine protein kinase	RTKL	General function prediction only ; Signal transduction mechanisms ; Transcription ; Replication, recombination and repair ;
CL2406.Contig5_All	MT0017_1	70.1	1e-11	COG0515	Serine/threonine protein kinase	RTKL	General function prediction only ; Signal transduction mechanisms ; Transcription ; Replication, recombination and repair ;
CL2406.Contig5_All	Rv0014c_1	70.1	1e-11	COG0515	Serine/threonine protein kinase	RTKL	General function prediction only ; Signal transduction mechanisms ; Transcription ; Replication, recombination and repair ;
CL2406.Contig6_All	CAC0404_1	72.4	3e-17	COG0515	Serine/threonine protein kinase	RTKL	General function prediction only ; Signal transduction mechanisms ; Transcription ; Replication, recombination and repair ;
CL2406.Contig6_All	SPy1625_1	67.8	4e-16	COG0515	Serine/threonine protein kinase	RTKL	General function prediction only ; Signal transduction mechanisms ; Transcription ; Replication, recombination and repair ;
CL2406.Contig6_All	YAR019c	62	5e-16	COG0515	Serine/threonine protein kinase	RTKL	General function prediction only ; Signal transduction mechanisms ; Transcription ; Replication, recombination and repair ;
CL2406.Contig6_All	SP1732_1	65.9	5e-16	COG0515	Serine/threonine protein kinase	RTKL	General function prediction only ; Signal transduction mechanisms ; Transcription ; Replication, recombination and repair ;
CL2406.Contig6_All	SA1063_1	68.9	1e-15	COG0515	Serine/threonine protein kinase	RTKL	General function prediction only ; Signal transduction mechanisms ; Transcription ; Replication, recombination and repair ;
CL2406.Contig6_All	BS_yloP_1	69.7	1e-15	COG0515	Serine/threonine protein kinase	RTKL	General function prediction only ; Signal transduction mechanisms ; Transcription ; Replication, recombination and repair ;
CL2406.Contig6_All	L138452_1	65.5	2e-15	COG0515	Serine/threonine protein kinase	RTKL	General function prediction only ; Signal transduction mechanisms ; Transcription ; Replication, recombination and repair ;
CL2406.Contig6_All	CAC1728_1	69.3	4e-15	COG0515	Serine/threonine protein kinase	RTKL	General function prediction only ; Signal transduction mechanisms ; Transcription ; Replication, recombination and repair ;
CL2406.Contig6_All	MYPU_6850	63.5	6e-15	COG0515	Serine/threonine protein kinase	RTKL	General function prediction only ; Signal transduction mechanisms ; Transcription ; Replication, recombination and repair ;
CL2406.Contig6_All	ECU02g0550	58.2	8e-15	COG0515	Serine/threonine protein kinase	RTKL	General function prediction only ; Signal transduction mechanisms ; Transcription ; Replication, recombination and repair ;
CL2406.Contig6_All	BH2504_1	67	1e-14	COG0515	Serine/threonine protein kinase	RTKL	General function prediction only ; Signal transduction mechanisms ; Transcription ; Replication, recombination and repair ;
CL2406.Contig6_All	PA0074_1	68.6	1e-13	COG0515	Serine/threonine protein kinase	RTKL	General function prediction only ; Signal transduction mechanisms ; Transcription ; Replication, recombination and repair ;
CL2406.Contig6_All	Cgl2127_1	74.7	5e-13	COG0515	Serine/threonine protein kinase	RTKL	General function prediction only ; Signal transduction mechanisms ; Transcription ; Replication, recombination and repair ;
CL2406.Contig6_All	slr0152	64.3	2e-12	COG0515	Serine/threonine protein kinase	RTKL	General function prediction only ; Signal transduction mechanisms ; Transcription ; Replication, recombination and repair ;
CL2406.Contig6_All	lin0627	72	3e-12	COG0515	Serine/threonine protein kinase	RTKL	General function prediction only ; Signal transduction mechanisms ; Transcription ; Replication, recombination and repair ;
CL2406.Contig6_All	DR0058_1	52.8	3e-12	COG0515	Serine/threonine protein kinase	RTKL	General function prediction only ; Signal transduction mechanisms ; Transcription ; Replication, recombination and repair ;
CL2406.Contig6_All	lin1934_1	71.6	4e-12	COG0515	Serine/threonine protein kinase	RTKL	General function prediction only ; Signal transduction mechanisms ; Transcription ; Replication, recombination and repair ;
CL2406.Contig6_All	ML0016_1	71.2	6e-12	COG0515	Serine/threonine protein kinase	RTKL	General function prediction only ; Signal transduction mechanisms ; Transcription ; Replication, recombination and repair ;
CL2406.Contig6_All	MT0017_1	70.1	1e-11	COG0515	Serine/threonine protein kinase	RTKL	General function prediction only ; Signal transduction mechanisms ; Transcription ; Replication, recombination and repair ;
CL2406.Contig6_All	Rv0014c_1	70.1	1e-11	COG0515	Serine/threonine protein kinase	RTKL	General function prediction only ; Signal transduction mechanisms ; Transcription ; Replication, recombination and repair ;
CL2408.Contig1_All	SPBC28F2.12	56.2	2e-07	COG0086	DNA-directed RNA polymerase, beta' subunit/160 kD subunit	K	Transcription ;
CL2408.Contig1_All	YDL140c	55.8	3e-07	COG0086	DNA-directed RNA polymerase, beta' subunit/160 kD subunit	K	Transcription ;
CL2408.Contig1_All	mlr2363	53.1	2e-06	COG0515	Serine/threonine protein kinase	RTKL	General function prediction only ; Signal transduction mechanisms ; Transcription ; Replication, recombination and repair ;
CL2408.Contig1_All	DR2133	52.8	3e-06	COG4372	Uncharacterized protein conserved in bacteria with the myosin-like domain	S	Function unknown ;
CL2408.Contig1_All	VNG1842H	51.2	8e-06	COG1503	Peptide chain release factor 1 (eRF1)	J	Translation, ribosomal structure and biogenesis ;
CL2408.Contig2_All	SPBC28F2.12	56.2	2e-07	COG0086	DNA-directed RNA polymerase, beta' subunit/160 kD subunit	K	Transcription ;
CL2408.Contig2_All	YDL140c	55.8	3e-07	COG0086	DNA-directed RNA polymerase, beta' subunit/160 kD subunit	K	Transcription ;
CL2408.Contig2_All	mlr2363	53.1	2e-06	COG0515	Serine/threonine protein kinase	RTKL	General function prediction only ; Signal transduction mechanisms ; Transcription ; Replication, recombination and repair ;
CL2408.Contig2_All	DR2133	52.8	3e-06	COG4372	Uncharacterized protein conserved in bacteria with the myosin-like domain	S	Function unknown ;
CL2408.Contig2_All	VNG1842H	51.2	8e-06	COG1503	Peptide chain release factor 1 (eRF1)	J	Translation, ribosomal structure and biogenesis ;
CL2409.Contig1_All	Cgl1939	53.5	9e-07	COG0532	Translation initiation factor 2 (IF-2; GTPase)	J	Translation, ribosomal structure and biogenesis ;
CL2414.Contig1_All	PM0968	72.4	7e-12	COG3064	Membrane protein involved in colicin uptake	M	Cell wall/membrane/envelope biogenesis ;
CL2414.Contig1_All	tolA	72	9e-12	COG3064	Membrane protein involved in colicin uptake	M	Cell wall/membrane/envelope biogenesis ;
CL2414.Contig1_All	VC1837	71.2	2e-11	COG3064	Membrane protein involved in colicin uptake	M	Cell wall/membrane/envelope biogenesis ;
CL2414.Contig1_All	DR1549	71.2	2e-11	COG0739	Membrane proteins related to metalloendopeptidases	M	Cell wall/membrane/envelope biogenesis ;
CL2414.Contig1_All	STM0747	67	3e-10	COG3064	Membrane protein involved in colicin uptake	M	Cell wall/membrane/envelope biogenesis ;
CL2414.Contig1_All	HI0383	67	3e-10	COG3064	Membrane protein involved in colicin uptake	M	Cell wall/membrane/envelope biogenesis ;
CL2414.Contig1_All	infB	65.1	1e-09	COG0532	Translation initiation factor 2 (IF-2; GTPase)	J	Translation, ribosomal structure and biogenesis ;
CL2414.Contig1_All	ZinfB	65.1	1e-09	COG0532	Translation initiation factor 2 (IF-2; GTPase)	J	Translation, ribosomal structure and biogenesis ;
CL2414.Contig1_All	ECs4049	65.1	1e-09	COG0532	Translation initiation factor 2 (IF-2; GTPase)	J	Translation, ribosomal structure and biogenesis ;
CL2414.Contig1_All	ZtolA	64.7	1e-09	COG3064	Membrane protein involved in colicin uptake	M	Cell wall/membrane/envelope biogenesis ;
CL2414.Contig1_All	ECs0774	64.7	1e-09	COG3064	Membrane protein involved in colicin uptake	M	Cell wall/membrane/envelope biogenesis ;
CL2414.Contig1_All	NMB0700	63.9	3e-09	COG3468	Type V secretory pathway, adhesin AidA	MU	Cell wall/membrane/envelope biogenesis ; Intracellular trafficking, secretion, and vesicular transport ;
CL2414.Contig1_All	NMA0905	63.9	3e-09	COG3468	Type V secretory pathway, adhesin AidA	MU	Cell wall/membrane/envelope biogenesis ; Intracellular trafficking, secretion, and vesicular transport ;
CL2414.Contig1_All	YPO3496	61.2	2e-08	COG0532	Translation initiation factor 2 (IF-2; GTPase)	J	Translation, ribosomal structure and biogenesis ;
CL2414.Contig1_All	STM3286	59.7	5e-08	COG0532	Translation initiation factor 2 (IF-2; GTPase)	J	Translation, ribosomal structure and biogenesis ;
CL2414.Contig1_All	YPO1123	58.5	1e-07	COG3064	Membrane protein involved in colicin uptake	M	Cell wall/membrane/envelope biogenesis ;
CL2414.Contig1_All	sll1021	57.8	2e-07	COG2268	Uncharacterized protein conserved in bacteria	S	Function unknown ;
CL2414.Contig1_All	VC0643	56.6	4e-07	COG0532	Translation initiation factor 2 (IF-2; GTPase)	J	Translation, ribosomal structure and biogenesis ;
CL2414.Contig1_All	PA4744	55.8	7e-07	COG0532	Translation initiation factor 2 (IF-2; GTPase)	J	Translation, ribosomal structure and biogenesis ;
CL2414.Contig1_All	PA3729	54.7	2e-06	COG2268	Uncharacterized protein conserved in bacteria	S	Function unknown ;
CL2414.Contig2_All	DR1549	70.5	5e-12	COG0739	Membrane proteins related to metalloendopeptidases	M	Cell wall/membrane/envelope biogenesis ;
CL2414.Contig2_All	tolA	68.9	1e-11	COG3064	Membrane protein involved in colicin uptake	M	Cell wall/membrane/envelope biogenesis ;
CL2414.Contig2_All	ZtolA	63.2	8e-10	COG3064	Membrane protein involved in colicin uptake	M	Cell wall/membrane/envelope biogenesis ;
CL2414.Contig2_All	ECs0774	63.2	8e-10	COG3064	Membrane protein involved in colicin uptake	M	Cell wall/membrane/envelope biogenesis ;
CL2414.Contig2_All	PM0968	62.8	1e-09	COG3064	Membrane protein involved in colicin uptake	M	Cell wall/membrane/envelope biogenesis ;
CL2414.Contig2_All	STM0747	62	2e-09	COG3064	Membrane protein involved in colicin uptake	M	Cell wall/membrane/envelope biogenesis ;
CL2414.Contig2_All	infB	59.3	1e-08	COG0532	Translation initiation factor 2 (IF-2; GTPase)	J	Translation, ribosomal structure and biogenesis ;
CL2414.Contig2_All	ZinfB	59.3	1e-08	COG0532	Translation initiation factor 2 (IF-2; GTPase)	J	Translation, ribosomal structure and biogenesis ;
CL2414.Contig2_All	YPO3496	59.3	1e-08	COG0532	Translation initiation factor 2 (IF-2; GTPase)	J	Translation, ribosomal structure and biogenesis ;
CL2414.Contig2_All	ECs4049	59.3	1e-08	COG0532	Translation initiation factor 2 (IF-2; GTPase)	J	Translation, ribosomal structure and biogenesis ;
CL2414.Contig2_All	YPO1123	58.9	2e-08	COG3064	Membrane protein involved in colicin uptake	M	Cell wall/membrane/envelope biogenesis ;
CL2414.Contig2_All	STM3286	58.9	2e-08	COG0532	Translation initiation factor 2 (IF-2; GTPase)	J	Translation, ribosomal structure and biogenesis ;
CL2414.Contig2_All	VC0643	57.8	3e-08	COG0532	Translation initiation factor 2 (IF-2; GTPase)	J	Translation, ribosomal structure and biogenesis ;
CL2414.Contig2_All	HI0383	57.8	3e-08	COG3064	Membrane protein involved in colicin uptake	M	Cell wall/membrane/envelope biogenesis ;
CL2414.Contig2_All	VC1837	56.6	8e-08	COG3064	Membrane protein involved in colicin uptake	M	Cell wall/membrane/envelope biogenesis ;
CL2414.Contig2_All	NMB0700	56.2	1e-07	COG3468	Type V secretory pathway, adhesin AidA	MU	Cell wall/membrane/envelope biogenesis ; Intracellular trafficking, secretion, and vesicular transport ;
CL2414.Contig2_All	NMA0905	56.2	1e-07	COG3468	Type V secretory pathway, adhesin AidA	MU	Cell wall/membrane/envelope biogenesis ; Intracellular trafficking, secretion, and vesicular transport ;
CL2414.Contig2_All	RSc1289	52.8	1e-06	COG0532	Translation initiation factor 2 (IF-2; GTPase)	J	Translation, ribosomal structure and biogenesis ;
CL2414.Contig2_All	PM0759	52	2e-06	COG0532	Translation initiation factor 2 (IF-2; GTPase)	J	Translation, ribosomal structure and biogenesis ;
CL2414.Contig2_All	BMEI1439	52	2e-06	COG1196	Chromosome segregation ATPases	D	Cell cycle control, cell division, chromosome partitioning ;
CL2415.Contig1_All	CC3441	55.1	4e-07	COG2267	Lysophospholipase	I	Lipid transport and metabolism ;
CL2415.Contig1_All	Rv3876	53.5	1e-06	COG0455	ATPases involved in chromosome partitioning	D	Cell cycle control, cell division, chromosome partitioning ;
CL2415.Contig1_All	MT3990	53.5	1e-06	COG0455	ATPases involved in chromosome partitioning	D	Cell cycle control, cell division, chromosome partitioning ;
CL2415.Contig2_All	CC3441	57	1e-07	COG2267	Lysophospholipase	I	Lipid transport and metabolism ;
CL2415.Contig2_All	Rv3876	56.2	2e-07	COG0455	ATPases involved in chromosome partitioning	D	Cell cycle control, cell division, chromosome partitioning ;
CL2415.Contig2_All	MT3990	56.2	2e-07	COG0455	ATPases involved in chromosome partitioning	D	Cell cycle control, cell division, chromosome partitioning ;
CL2415.Contig2_All	SPBC28F2.12	51.6	4e-06	COG0086	DNA-directed RNA polymerase, beta' subunit/160 kD subunit	K	Transcription ;
CL2415.Contig2_All	YGL028c	50.8	8e-06	COG5309	Exo-beta-1,3-glucanase	G	Carbohydrate transport and metabolism ;
CL2415.Contig3_All	DR2133	62	3e-09	COG4372	Uncharacterized protein conserved in bacteria with the myosin-like domain	S	Function unknown ;
CL2415.Contig3_All	SPBC28F2.12	59.3	2e-08	COG0086	DNA-directed RNA polymerase, beta' subunit/160 kD subunit	K	Transcription ;
CL2415.Contig3_All	DRA0210	53.9	9e-07	COG0747	ABC-type dipeptide transport system, periplasmic component	E	Amino acid transport and metabolism ;
CL2415.Contig3_All	Rv3876	51.6	4e-06	COG0455	ATPases involved in chromosome partitioning	D	Cell cycle control, cell division, chromosome partitioning ;
CL2415.Contig3_All	MT3990	51.6	4e-06	COG0455	ATPases involved in chromosome partitioning	D	Cell cycle control, cell division, chromosome partitioning ;
CL2415.Contig3_All	CC0042	48.5	6e-06	COG0532	Translation initiation factor 2 (IF-2; GTPase)	J	Translation, ribosomal structure and biogenesis ;
CL2415.Contig3_All	Rv0206c	50.8	8e-06	COG2409	Predicted drug exporters of the RND superfamily	R	General function prediction only ;
CL2420.Contig1_All	Cgl1939	54.3	9e-07	COG0532	Translation initiation factor 2 (IF-2; GTPase)	J	Translation, ribosomal structure and biogenesis ;
CL2420.Contig1_All	DR0479	51.6	6e-06	COG0744	Membrane carboxypeptidase (penicillin-binding protein)	M	Cell wall/membrane/envelope biogenesis ;
CL2420.Contig2_All	SPBC14C8.07c	53.1	2e-06	COG1474	Cdc6-related protein, AAA superfamily ATPase	LO	Replication, recombination and repair ; Posttranslational modification, protein turnover, chaperones ;
CL2421.Contig1_All	XF0818	41.6	3e-07	COG2730	Endoglucanase	G	Carbohydrate transport and metabolism ;
CL2421.Contig2_All	XF0818	40.8	9e-07	COG2730	Endoglucanase	G	Carbohydrate transport and metabolism ;
CL2421.Contig3_All	SPCC1494.05c	380	1e-104	COG5560	Ubiquitin C-terminal hydrolase	O	Posttranslational modification, protein turnover, chaperones ;
CL2421.Contig3_All	SPCC16A11.12c	302	2e-81	COG5560	Ubiquitin C-terminal hydrolase	O	Posttranslational modification, protein turnover, chaperones ;
CL2421.Contig3_All	YJL197w	215	3e-55	COG5560	Ubiquitin C-terminal hydrolase	O	Posttranslational modification, protein turnover, chaperones ;
CL2421.Contig3_All	YER144c	122	4e-27	COG5533	Ubiquitin C-terminal hydrolase	O	Posttranslational modification, protein turnover, chaperones ;
CL2421.Contig3_All	ECU06g0910	103	2e-21	COG5560	Ubiquitin C-terminal hydrolase	O	Posttranslational modification, protein turnover, chaperones ;
CL2421.Contig3_All	SPBC18H10.08c	99	5e-20	COG5533	Ubiquitin C-terminal hydrolase	O	Posttranslational modification, protein turnover, chaperones ;
CL2421.Contig3_All	SPBC713.02c	57	2e-07	COG5077	Ubiquitin carboxyl-terminal hydrolase	O	Posttranslational modification, protein turnover, chaperones ;
CL2421.Contig3_All	YBR058c	51.6	8e-06	COG5207	Isopeptidase T	O	Posttranslational modification, protein turnover, chaperones ;
CL2421.Contig3_All	XF0818	40.8	9e-06	COG2730	Endoglucanase	G	Carbohydrate transport and metabolism ;
CL2423.Contig1_All	PH1322	167	5e-41	COG0436	Aspartate/tyrosine/aromatic aminotransferase	E	Amino acid transport and metabolism ;
CL2423.Contig1_All	PAB1810	167	5e-41	COG0436	Aspartate/tyrosine/aromatic aminotransferase	E	Amino acid transport and metabolism ;
CL2423.Contig1_All	aq_1969	152	2e-36	COG0436	Aspartate/tyrosine/aromatic aminotransferase	E	Amino acid transport and metabolism ;
CL2423.Contig1_All	RSc1326	148	3e-35	COG0436	Aspartate/tyrosine/aromatic aminotransferase	E	Amino acid transport and metabolism ;
CL2423.Contig1_All	Rv0337c	147	6e-35	COG0436	Aspartate/tyrosine/aromatic aminotransferase	E	Amino acid transport and metabolism ;
CL2423.Contig1_All	MT0351	147	6e-35	COG0436	Aspartate/tyrosine/aromatic aminotransferase	E	Amino acid transport and metabolism ;
CL2423.Contig1_All	ML2502	145	2e-34	COG0436	Aspartate/tyrosine/aromatic aminotransferase	E	Amino acid transport and metabolism ;
CL2423.Contig1_All	BS_aspB	145	3e-34	COG0436	Aspartate/tyrosine/aromatic aminotransferase	E	Amino acid transport and metabolism ;
CL2423.Contig1_All	SP1544	143	8e-34	COG0436	Aspartate/tyrosine/aromatic aminotransferase	E	Amino acid transport and metabolism ;
CL2423.Contig1_All	Cgl2785	142	2e-33	COG0436	Aspartate/tyrosine/aromatic aminotransferase	E	Amino acid transport and metabolism ;
CL2423.Contig1_All	NMB1473	141	4e-33	COG0436	Aspartate/tyrosine/aromatic aminotransferase	E	Amino acid transport and metabolism ;
CL2423.Contig1_All	NMA1684	140	7e-33	COG0436	Aspartate/tyrosine/aromatic aminotransferase	E	Amino acid transport and metabolism ;
CL2423.Contig1_All	SPy1779	140	9e-33	COG0436	Aspartate/tyrosine/aromatic aminotransferase	E	Amino acid transport and metabolism ;
CL2423.Contig1_All	lin2011	137	4e-32	COG0436	Aspartate/tyrosine/aromatic aminotransferase	E	Amino acid transport and metabolism ;
CL2423.Contig1_All	VC1977	137	6e-32	COG0436	Aspartate/tyrosine/aromatic aminotransferase	E	Amino acid transport and metabolism ;
CL2423.Contig1_All	MJ0001	135	2e-31	COG0436	Aspartate/tyrosine/aromatic aminotransferase	E	Amino acid transport and metabolism ;
CL2423.Contig1_All	PA2828	134	4e-31	COG0436	Aspartate/tyrosine/aromatic aminotransferase	E	Amino acid transport and metabolism ;
CL2423.Contig1_All	SP1994	134	5e-31	COG0436	Aspartate/tyrosine/aromatic aminotransferase	E	Amino acid transport and metabolism ;
CL2423.Contig1_All	CC1534	134	5e-31	COG0436	Aspartate/tyrosine/aromatic aminotransferase	E	Amino acid transport and metabolism ;
CL2423.Contig1_All	L162604	134	6e-31	COG0436	Aspartate/tyrosine/aromatic aminotransferase	E	Amino acid transport and metabolism ;
CL2423.Contig2_All	PAB1810	159	2e-38	COG0436	Aspartate/tyrosine/aromatic aminotransferase	E	Amino acid transport and metabolism ;
CL2423.Contig2_All	PH1322	158	2e-38	COG0436	Aspartate/tyrosine/aromatic aminotransferase	E	Amino acid transport and metabolism ;
CL2423.Contig2_All	aq_1969	139	2e-32	COG0436	Aspartate/tyrosine/aromatic aminotransferase	E	Amino acid transport and metabolism ;
CL2423.Contig2_All	Rv0337c	139	2e-32	COG0436	Aspartate/tyrosine/aromatic aminotransferase	E	Amino acid transport and metabolism ;
CL2423.Contig2_All	MT0351	139	2e-32	COG0436	Aspartate/tyrosine/aromatic aminotransferase	E	Amino acid transport and metabolism ;
CL2423.Contig2_All	ML2502	139	2e-32	COG0436	Aspartate/tyrosine/aromatic aminotransferase	E	Amino acid transport and metabolism ;
CL2423.Contig2_All	NMB1473	131	3e-30	COG0436	Aspartate/tyrosine/aromatic aminotransferase	E	Amino acid transport and metabolism ;
CL2423.Contig2_All	RSc1326	130	5e-30	COG0436	Aspartate/tyrosine/aromatic aminotransferase	E	Amino acid transport and metabolism ;
CL2423.Contig2_All	NMA1684	130	5e-30	COG0436	Aspartate/tyrosine/aromatic aminotransferase	E	Amino acid transport and metabolism ;
CL2423.Contig2_All	VC1977	129	1e-29	COG0436	Aspartate/tyrosine/aromatic aminotransferase	E	Amino acid transport and metabolism ;
CL2423.Contig2_All	APE2248	127	4e-29	COG0436	Aspartate/tyrosine/aromatic aminotransferase	E	Amino acid transport and metabolism ;
CL2423.Contig2_All	BS_aspB	112	6e-29	COG0436	Aspartate/tyrosine/aromatic aminotransferase	E	Amino acid transport and metabolism ;
CL2423.Contig2_All	Cgl2785	126	9e-29	COG0436	Aspartate/tyrosine/aromatic aminotransferase	E	Amino acid transport and metabolism ;
CL2423.Contig2_All	HI0286	125	2e-28	COG0436	Aspartate/tyrosine/aromatic aminotransferase	E	Amino acid transport and metabolism ;
CL2423.Contig2_All	SP1544	114	2e-28	COG0436	Aspartate/tyrosine/aromatic aminotransferase	E	Amino acid transport and metabolism ;
CL2423.Contig2_All	XF2396	125	2e-28	COG0436	Aspartate/tyrosine/aromatic aminotransferase	E	Amino acid transport and metabolism ;
CL2423.Contig2_All	SP1994	125	2e-28	COG0436	Aspartate/tyrosine/aromatic aminotransferase	E	Amino acid transport and metabolism ;
CL2423.Contig2_All	MJ0001	125	3e-28	COG0436	Aspartate/tyrosine/aromatic aminotransferase	E	Amino acid transport and metabolism ;
CL2423.Contig2_All	L162604	125	3e-28	COG0436	Aspartate/tyrosine/aromatic aminotransferase	E	Amino acid transport and metabolism ;
CL2423.Contig2_All	PA2828	124	3e-28	COG0436	Aspartate/tyrosine/aromatic aminotransferase	E	Amino acid transport and metabolism ;
CL2425.Contig1_All	SPAC17G8.14c_2	182	3e-45	COG0515	Serine/threonine protein kinase	RTKL	General function prediction only ; Signal transduction mechanisms ; Transcription ; Replication, recombination and repair ;
CL2425.Contig1_All	YBL105c_2	171	1e-41	COG0515	Serine/threonine protein kinase	RTKL	General function prediction only ; Signal transduction mechanisms ; Transcription ; Replication, recombination and repair ;
CL2425.Contig1_All	YBR028c	152	3e-36	COG0515	Serine/threonine protein kinase	RTKL	General function prediction only ; Signal transduction mechanisms ; Transcription ; Replication, recombination and repair ;
CL2425.Contig1_All	ECU01g1320	145	6e-34	COG0515	Serine/threonine protein kinase	RTKL	General function prediction only ; Signal transduction mechanisms ; Transcription ; Replication, recombination and repair ;
CL2425.Contig1_All	CC0285_1	138	7e-32	COG2202	FOG: PAS/PAC domain	T	Signal transduction mechanisms ;
CL2425.Contig1_All	ECU01g0630	101	8e-21	COG0515	Serine/threonine protein kinase	RTKL	General function prediction only ; Signal transduction mechanisms ; Transcription ; Replication, recombination and repair ;
CL2425.Contig1_All	SP1732_1	93.6	2e-18	COG0515	Serine/threonine protein kinase	RTKL	General function prediction only ; Signal transduction mechanisms ; Transcription ; Replication, recombination and repair ;
CL2425.Contig1_All	lin0792_1	92.4	5e-18	COG2202	FOG: PAS/PAC domain	T	Signal transduction mechanisms ;
CL2425.Contig1_All	SPAC14C4.03	91.3	1e-17	COG0515	Serine/threonine protein kinase	RTKL	General function prediction only ; Signal transduction mechanisms ; Transcription ; Replication, recombination and repair ;
CL2425.Contig1_All	SPy1625_1	91.3	1e-17	COG0515	Serine/threonine protein kinase	RTKL	General function prediction only ; Signal transduction mechanisms ; Transcription ; Replication, recombination and repair ;
CL2425.Contig1_All	CT301_1	90.9	1e-17	COG0515	Serine/threonine protein kinase	RTKL	General function prediction only ; Signal transduction mechanisms ; Transcription ; Replication, recombination and repair ;
CL2425.Contig1_All	PA0074_1	86.3	3e-16	COG0515	Serine/threonine protein kinase	RTKL	General function prediction only ; Signal transduction mechanisms ; Transcription ; Replication, recombination and repair ;
CL2425.Contig1_All	BH2504_1	85.9	4e-16	COG0515	Serine/threonine protein kinase	RTKL	General function prediction only ; Signal transduction mechanisms ; Transcription ; Replication, recombination and repair ;
CL2425.Contig1_All	Cgl2127_1	84.7	1e-15	COG0515	Serine/threonine protein kinase	RTKL	General function prediction only ; Signal transduction mechanisms ; Transcription ; Replication, recombination and repair ;
CL2425.Contig1_All	YAR019c	81.3	1e-14	COG0515	Serine/threonine protein kinase	RTKL	General function prediction only ; Signal transduction mechanisms ; Transcription ; Replication, recombination and repair ;
CL2425.Contig1_All	ML0897	79.3	4e-14	COG0515	Serine/threonine protein kinase	RTKL	General function prediction only ; Signal transduction mechanisms ; Transcription ; Replication, recombination and repair ;
CL2425.Contig1_All	lin1934_1	79.3	4e-14	COG0515	Serine/threonine protein kinase	RTKL	General function prediction only ; Signal transduction mechanisms ; Transcription ; Replication, recombination and repair ;
CL2425.Contig1_All	Cgl0042	79	5e-14	COG0515	Serine/threonine protein kinase	RTKL	General function prediction only ; Signal transduction mechanisms ; Transcription ; Replication, recombination and repair ;
CL2425.Contig1_All	BS_yloP_1	79	5e-14	COG0515	Serine/threonine protein kinase	RTKL	General function prediction only ; Signal transduction mechanisms ; Transcription ; Replication, recombination and repair ;
CL2425.Contig1_All	DR0058_1	78.2	9e-14	COG0515	Serine/threonine protein kinase	RTKL	General function prediction only ; Signal transduction mechanisms ; Transcription ; Replication, recombination and repair ;
CL2425.Contig2_All	SPAC17G8.14c_2	182	1e-45	COG0515	Serine/threonine protein kinase	RTKL	General function prediction only ; Signal transduction mechanisms ; Transcription ; Replication, recombination and repair ;
CL2425.Contig2_All	YBL105c_2	171	5e-42	COG0515	Serine/threonine protein kinase	RTKL	General function prediction only ; Signal transduction mechanisms ; Transcription ; Replication, recombination and repair ;
CL2425.Contig2_All	YBR028c	152	1e-36	COG0515	Serine/threonine protein kinase	RTKL	General function prediction only ; Signal transduction mechanisms ; Transcription ; Replication, recombination and repair ;
CL2425.Contig2_All	ECU01g1320	145	3e-34	COG0515	Serine/threonine protein kinase	RTKL	General function prediction only ; Signal transduction mechanisms ; Transcription ; Replication, recombination and repair ;
CL2425.Contig2_All	CC0285_1	108	4e-23	COG2202	FOG: PAS/PAC domain	T	Signal transduction mechanisms ;
CL2425.Contig2_All	ECU01g0630	101	4e-21	COG0515	Serine/threonine protein kinase	RTKL	General function prediction only ; Signal transduction mechanisms ; Transcription ; Replication, recombination and repair ;
CL2425.Contig2_All	SP1732_1	93.6	1e-18	COG0515	Serine/threonine protein kinase	RTKL	General function prediction only ; Signal transduction mechanisms ; Transcription ; Replication, recombination and repair ;
CL2425.Contig2_All	SPAC14C4.03	91.3	5e-18	COG0515	Serine/threonine protein kinase	RTKL	General function prediction only ; Signal transduction mechanisms ; Transcription ; Replication, recombination and repair ;
CL2425.Contig2_All	SPy1625_1	91.3	5e-18	COG0515	Serine/threonine protein kinase	RTKL	General function prediction only ; Signal transduction mechanisms ; Transcription ; Replication, recombination and repair ;
CL2425.Contig2_All	CT301_1	90.9	7e-18	COG0515	Serine/threonine protein kinase	RTKL	General function prediction only ; Signal transduction mechanisms ; Transcription ; Replication, recombination and repair ;
CL2425.Contig2_All	PA0074_1	86.3	2e-16	COG0515	Serine/threonine protein kinase	RTKL	General function prediction only ; Signal transduction mechanisms ; Transcription ; Replication, recombination and repair ;
CL2425.Contig2_All	BH2504_1	85.9	2e-16	COG0515	Serine/threonine protein kinase	RTKL	General function prediction only ; Signal transduction mechanisms ; Transcription ; Replication, recombination and repair ;
CL2425.Contig2_All	Cgl2127_1	84.7	5e-16	COG0515	Serine/threonine protein kinase	RTKL	General function prediction only ; Signal transduction mechanisms ; Transcription ; Replication, recombination and repair ;
CL2425.Contig2_All	YAR019c	81.3	5e-15	COG0515	Serine/threonine protein kinase	RTKL	General function prediction only ; Signal transduction mechanisms ; Transcription ; Replication, recombination and repair ;
CL2425.Contig2_All	ML0897	79.3	2e-14	COG0515	Serine/threonine protein kinase	RTKL	General function prediction only ; Signal transduction mechanisms ; Transcription ; Replication, recombination and repair ;
CL2425.Contig2_All	lin1934_1	79.3	2e-14	COG0515	Serine/threonine protein kinase	RTKL	General function prediction only ; Signal transduction mechanisms ; Transcription ; Replication, recombination and repair ;
CL2425.Contig2_All	Cgl0042	79	3e-14	COG0515	Serine/threonine protein kinase	RTKL	General function prediction only ; Signal transduction mechanisms ; Transcription ; Replication, recombination and repair ;
CL2425.Contig2_All	BS_yloP_1	79	3e-14	COG0515	Serine/threonine protein kinase	RTKL	General function prediction only ; Signal transduction mechanisms ; Transcription ; Replication, recombination and repair ;
CL2425.Contig2_All	DR0058_1	78.2	5e-14	COG0515	Serine/threonine protein kinase	RTKL	General function prediction only ; Signal transduction mechanisms ; Transcription ; Replication, recombination and repair ;
CL2425.Contig2_All	CAC0404_1	77.8	6e-14	COG0515	Serine/threonine protein kinase	RTKL	General function prediction only ; Signal transduction mechanisms ; Transcription ; Replication, recombination and repair ;
CL2426.Contig1_All	ECU11g1690	124	3e-28	COG5147	Myb superfamily proteins, including transcription factors and mRNA splicing factors	KAD	Transcription ; RNA processing and modification ; Cell cycle control, cell division, chromosome partitioning ;
CL2426.Contig1_All	SPAC644.12	66.6	9e-11	COG5147	Myb superfamily proteins, including transcription factors and mRNA splicing factors	KAD	Transcription ; RNA processing and modification ; Cell cycle control, cell division, chromosome partitioning ;
CL2426.Contig1_All	YMR213w	64.3	4e-10	COG5147	Myb superfamily proteins, including transcription factors and mRNA splicing factors	KAD	Transcription ; RNA processing and modification ; Cell cycle control, cell division, chromosome partitioning ;
CL2426.Contig1_All	YKR099w	60.8	5e-09	COG5147	Myb superfamily proteins, including transcription factors and mRNA splicing factors	KAD	Transcription ; RNA processing and modification ; Cell cycle control, cell division, chromosome partitioning ;
CL2426.Contig1_All	ECU02g0420	58.5	2e-08	COG5147	Myb superfamily proteins, including transcription factors and mRNA splicing factors	KAD	Transcription ; RNA processing and modification ; Cell cycle control, cell division, chromosome partitioning ;
CL2426.Contig1_All	ECU06g1020	55.1	3e-07	COG5147	Myb superfamily proteins, including transcription factors and mRNA splicing factors	KAD	Transcription ; RNA processing and modification ; Cell cycle control, cell division, chromosome partitioning ;
CL2426.Contig2_All	ECU11g1690	124	2e-28	COG5147	Myb superfamily proteins, including transcription factors and mRNA splicing factors	KAD	Transcription ; RNA processing and modification ; Cell cycle control, cell division, chromosome partitioning ;
CL2426.Contig2_All	SPAC644.12	66.6	7e-11	COG5147	Myb superfamily proteins, including transcription factors and mRNA splicing factors	KAD	Transcription ; RNA processing and modification ; Cell cycle control, cell division, chromosome partitioning ;
CL2426.Contig2_All	YMR213w	64.3	4e-10	COG5147	Myb superfamily proteins, including transcription factors and mRNA splicing factors	KAD	Transcription ; RNA processing and modification ; Cell cycle control, cell division, chromosome partitioning ;
CL2426.Contig2_All	YKR099w	60.8	4e-09	COG5147	Myb superfamily proteins, including transcription factors and mRNA splicing factors	KAD	Transcription ; RNA processing and modification ; Cell cycle control, cell division, chromosome partitioning ;
CL2426.Contig2_All	ECU02g0420	58.5	2e-08	COG5147	Myb superfamily proteins, including transcription factors and mRNA splicing factors	KAD	Transcription ; RNA processing and modification ; Cell cycle control, cell division, chromosome partitioning ;
CL2426.Contig2_All	ECU06g1020	55.1	2e-07	COG5147	Myb superfamily proteins, including transcription factors and mRNA splicing factors	KAD	Transcription ; RNA processing and modification ; Cell cycle control, cell division, chromosome partitioning ;
CL2427.Contig1_All	YLL031c	125	7e-48	COG1524	Uncharacterized proteins of the AP superfamily	R	General function prediction only ;
CL2427.Contig1_All	SPBC27B12.06	113	3e-44	COG1524	Uncharacterized proteins of the AP superfamily	R	General function prediction only ;
CL2427.Contig1_All	SPAC13G6.03	92.8	1e-29	COG1524	Uncharacterized proteins of the AP superfamily	R	General function prediction only ;
CL2427.Contig1_All	YJL062w	80.5	3e-28	COG1524	Uncharacterized proteins of the AP superfamily	R	General function prediction only ;
CL2427.Contig1_All	ECU07g0310	58.5	2e-10	COG1524	Uncharacterized proteins of the AP superfamily	R	General function prediction only ;
CL2427.Contig2_All	YLL031c	158	9e-52	COG1524	Uncharacterized proteins of the AP superfamily	R	General function prediction only ;
CL2427.Contig2_All	SPBC27B12.06	145	5e-48	COG1524	Uncharacterized proteins of the AP superfamily	R	General function prediction only ;
CL2427.Contig2_All	SPAC13G6.03	112	1e-35	COG1524	Uncharacterized proteins of the AP superfamily	R	General function prediction only ;
CL2427.Contig2_All	YJL062w	90.5	3e-31	COG1524	Uncharacterized proteins of the AP superfamily	R	General function prediction only ;
CL2427.Contig2_All	ECU07g0310	65.5	2e-12	COG1524	Uncharacterized proteins of the AP superfamily	R	General function prediction only ;
CL2427.Contig3_All	SPBC27B12.06	113	3e-51	COG1524	Uncharacterized proteins of the AP superfamily	R	General function prediction only ;
CL2427.Contig3_All	YLL031c	125	7e-48	COG1524	Uncharacterized proteins of the AP superfamily	R	General function prediction only ;
CL2427.Contig3_All	SPAC13G6.03	92.8	1e-29	COG1524	Uncharacterized proteins of the AP superfamily	R	General function prediction only ;
CL2427.Contig3_All	YJL062w	80.5	3e-28	COG1524	Uncharacterized proteins of the AP superfamily	R	General function prediction only ;
CL2427.Contig3_All	ECU07g0310	58.5	2e-10	COG1524	Uncharacterized proteins of the AP superfamily	R	General function prediction only ;
CL2428.Contig1_All	YJL167w	65.9	4e-21	COG0142	Geranylgeranyl pyrophosphate synthase	H	Coenzyme transport and metabolism ;
CL2428.Contig1_All	SPAC6F12.13c	64.3	2e-20	COG0142	Geranylgeranyl pyrophosphate synthase	H	Coenzyme transport and metabolism ;
CL2428.Contig1_All	SPBC36.06c	54.7	1e-07	COG0142	Geranylgeranyl pyrophosphate synthase	H	Coenzyme transport and metabolism ;
CL2428.Contig2_All	YJL167w	100	3e-21	COG0142	Geranylgeranyl pyrophosphate synthase	H	Coenzyme transport and metabolism ;
CL2428.Contig2_All	SPAC6F12.13c	96.3	7e-20	COG0142	Geranylgeranyl pyrophosphate synthase	H	Coenzyme transport and metabolism ;
CL2428.Contig2_All	SPBC36.06c	80.9	3e-15	COG0142	Geranylgeranyl pyrophosphate synthase	H	Coenzyme transport and metabolism ;
CL2428.Contig2_All	MTH50	53.5	6e-07	COG0142	Geranylgeranyl pyrophosphate synthase	H	Coenzyme transport and metabolism ;
CL2428.Contig3_All	YJL167w	65.9	2e-14	COG0142	Geranylgeranyl pyrophosphate synthase	H	Coenzyme transport and metabolism ;
CL2428.Contig3_All	SPAC6F12.13c	64.3	4e-13	COG0142	Geranylgeranyl pyrophosphate synthase	H	Coenzyme transport and metabolism ;
CL2428.Contig3_All	SPBC36.06c	54.7	3e-07	COG0142	Geranylgeranyl pyrophosphate synthase	H	Coenzyme transport and metabolism ;
CL2428.Contig4_All	YJL167w	122	5e-28	COG0142	Geranylgeranyl pyrophosphate synthase	H	Coenzyme transport and metabolism ;
CL2428.Contig4_All	SPAC6F12.13c	119	3e-27	COG0142	Geranylgeranyl pyrophosphate synthase	H	Coenzyme transport and metabolism ;
CL2428.Contig4_All	SPBC36.06c	89.7	3e-18	COG0142	Geranylgeranyl pyrophosphate synthase	H	Coenzyme transport and metabolism ;
CL2428.Contig4_All	MTH50	53.5	2e-07	COG0142	Geranylgeranyl pyrophosphate synthase	H	Coenzyme transport and metabolism ;
CL2428.Contig4_All	MJ0860	48.9	6e-06	COG0142	Geranylgeranyl pyrophosphate synthase	H	Coenzyme transport and metabolism ;
CL2428.Contig4_All	MK0774	48.5	8e-06	COG0142	Geranylgeranyl pyrophosphate synthase	H	Coenzyme transport and metabolism ;
CL2429.Contig1_All	PAE2219	94.4	3e-21	COG1697	DNA topoisomerase VI, subunit A	L	Replication, recombination and repair ;
CL2429.Contig1_All	APE0703	86.7	3e-17	COG1697	DNA topoisomerase VI, subunit A	L	Replication, recombination and repair ;
CL2429.Contig1_All	SSO0969	85.5	7e-17	COG1697	DNA topoisomerase VI, subunit A	L	Replication, recombination and repair ;
CL2429.Contig1_All	PH1563	82	8e-16	COG1697	DNA topoisomerase VI, subunit A	L	Replication, recombination and repair ;
CL2429.Contig1_All	PAB2411	81.3	1e-15	COG1697	DNA topoisomerase VI, subunit A	L	Replication, recombination and repair ;
CL2429.Contig1_All	MJ0369	77	2e-14	COG1697	DNA topoisomerase VI, subunit A	L	Replication, recombination and repair ;
CL2429.Contig1_All	MK0512	74.3	2e-13	COG1697	DNA topoisomerase VI, subunit A	L	Replication, recombination and repair ;
CL2429.Contig1_All	MTH1008	70.9	2e-12	COG1697	DNA topoisomerase VI, subunit A	L	Replication, recombination and repair ;
CL2429.Contig1_All	AF0940	67.4	2e-11	COG1697	DNA topoisomerase VI, subunit A	L	Replication, recombination and repair ;
CL2429.Contig1_All	MA1586	62.4	6e-10	COG1697	DNA topoisomerase VI, subunit A	L	Replication, recombination and repair ;
CL2429.Contig1_All	VNG0884G	59.7	4e-09	COG1697	DNA topoisomerase VI, subunit A	L	Replication, recombination and repair ;
CL2429.Contig2_All	PAE2219	107	1e-32	COG1697	DNA topoisomerase VI, subunit A	L	Replication, recombination and repair ;
CL2429.Contig2_All	APE0703	101	7e-29	COG1697	DNA topoisomerase VI, subunit A	L	Replication, recombination and repair ;
CL2429.Contig2_All	SSO0969	96.3	6e-26	COG1697	DNA topoisomerase VI, subunit A	L	Replication, recombination and repair ;
CL2429.Contig2_All	PAB2411	82.8	2e-24	COG1697	DNA topoisomerase VI, subunit A	L	Replication, recombination and repair ;
CL2429.Contig2_All	PH1563	83.6	3e-24	COG1697	DNA topoisomerase VI, subunit A	L	Replication, recombination and repair ;
CL2429.Contig2_All	MJ0369	85.1	3e-16	COG1697	DNA topoisomerase VI, subunit A	L	Replication, recombination and repair ;
CL2429.Contig2_All	SPAC17A5.11	65.9	3e-16	COG1697	DNA topoisomerase VI, subunit A	L	Replication, recombination and repair ;
CL2429.Contig2_All	MK0512	79	2e-14	COG1697	DNA topoisomerase VI, subunit A	L	Replication, recombination and repair ;
CL2429.Contig2_All	AF0940	75.9	2e-13	COG1697	DNA topoisomerase VI, subunit A	L	Replication, recombination and repair ;
CL2429.Contig2_All	MTH1008	75.5	2e-13	COG1697	DNA topoisomerase VI, subunit A	L	Replication, recombination and repair ;
CL2429.Contig2_All	MA1586	70.9	5e-12	COG1697	DNA topoisomerase VI, subunit A	L	Replication, recombination and repair ;
CL2429.Contig2_All	ECU04g1110	55.1	4e-11	COG1697	DNA topoisomerase VI, subunit A	L	Replication, recombination and repair ;
CL2429.Contig2_All	VNG0884G	67	7e-11	COG1697	DNA topoisomerase VI, subunit A	L	Replication, recombination and repair ;
CL2429.Contig3_All	PAE2219	107	3e-24	COG1697	DNA topoisomerase VI, subunit A	L	Replication, recombination and repair ;
CL2429.Contig3_All	APE0703	101	2e-21	COG1697	DNA topoisomerase VI, subunit A	L	Replication, recombination and repair ;
CL2429.Contig3_All	SSO0969	96.3	5e-20	COG1697	DNA topoisomerase VI, subunit A	L	Replication, recombination and repair ;
CL2429.Contig3_All	MJ0369	85.1	1e-16	COG1697	DNA topoisomerase VI, subunit A	L	Replication, recombination and repair ;
CL2429.Contig3_All	PH1563	83.6	3e-16	COG1697	DNA topoisomerase VI, subunit A	L	Replication, recombination and repair ;
CL2429.Contig3_All	PAB2411	82.8	6e-16	COG1697	DNA topoisomerase VI, subunit A	L	Replication, recombination and repair ;
CL2429.Contig3_All	MK0512	79	8e-15	COG1697	DNA topoisomerase VI, subunit A	L	Replication, recombination and repair ;
CL2429.Contig3_All	AF0940	75.9	7e-14	COG1697	DNA topoisomerase VI, subunit A	L	Replication, recombination and repair ;
CL2429.Contig3_All	MTH1008	75.5	9e-14	COG1697	DNA topoisomerase VI, subunit A	L	Replication, recombination and repair ;
CL2429.Contig3_All	MA1586	70.9	2e-12	COG1697	DNA topoisomerase VI, subunit A	L	Replication, recombination and repair ;
CL2429.Contig3_All	VNG0884G	67	3e-11	COG1697	DNA topoisomerase VI, subunit A	L	Replication, recombination and repair ;
CL2429.Contig4_All	PAE2219	107	1e-32	COG1697	DNA topoisomerase VI, subunit A	L	Replication, recombination and repair ;
CL2429.Contig4_All	APE0703	101	5e-28	COG1697	DNA topoisomerase VI, subunit A	L	Replication, recombination and repair ;
CL2429.Contig4_All	SSO0969	96.3	7e-26	COG1697	DNA topoisomerase VI, subunit A	L	Replication, recombination and repair ;
CL2429.Contig4_All	PAB2411	82.8	2e-24	COG1697	DNA topoisomerase VI, subunit A	L	Replication, recombination and repair ;
CL2429.Contig4_All	PH1563	83.6	3e-24	COG1697	DNA topoisomerase VI, subunit A	L	Replication, recombination and repair ;
CL2429.Contig4_All	MJ0369	85.1	3e-16	COG1697	DNA topoisomerase VI, subunit A	L	Replication, recombination and repair ;
CL2429.Contig4_All	SPAC17A5.11	65.9	4e-16	COG1697	DNA topoisomerase VI, subunit A	L	Replication, recombination and repair ;
CL2429.Contig4_All	MK0512	79	2e-14	COG1697	DNA topoisomerase VI, subunit A	L	Replication, recombination and repair ;
CL2429.Contig4_All	AF0940	75.9	2e-13	COG1697	DNA topoisomerase VI, subunit A	L	Replication, recombination and repair ;
CL2429.Contig4_All	MTH1008	75.5	2e-13	COG1697	DNA topoisomerase VI, subunit A	L	Replication, recombination and repair ;
CL2429.Contig4_All	MA1586	70.9	6e-12	COG1697	DNA topoisomerase VI, subunit A	L	Replication, recombination and repair ;
CL2429.Contig4_All	ECU04g1110	55.1	5e-11	COG1697	DNA topoisomerase VI, subunit A	L	Replication, recombination and repair ;
CL2429.Contig4_All	VNG0884G	67	8e-11	COG1697	DNA topoisomerase VI, subunit A	L	Replication, recombination and repair ;
CL2429.Contig5_All	PAE2219	94.4	1e-29	COG1697	DNA topoisomerase VI, subunit A	L	Replication, recombination and repair ;
CL2429.Contig5_All	APE0703	86.7	2e-24	COG1697	DNA topoisomerase VI, subunit A	L	Replication, recombination and repair ;
CL2429.Contig5_All	PAB2411	81.3	7e-24	COG1697	DNA topoisomerase VI, subunit A	L	Replication, recombination and repair ;
CL2429.Contig5_All	PH1563	82	9e-24	COG1697	DNA topoisomerase VI, subunit A	L	Replication, recombination and repair ;
CL2429.Contig5_All	SSO0969	85.5	6e-23	COG1697	DNA topoisomerase VI, subunit A	L	Replication, recombination and repair ;
CL2429.Contig5_All	MJ0369	77	6e-14	COG1697	DNA topoisomerase VI, subunit A	L	Replication, recombination and repair ;
CL2429.Contig5_All	MK0512	74.3	4e-13	COG1697	DNA topoisomerase VI, subunit A	L	Replication, recombination and repair ;
CL2429.Contig5_All	SPAC17A5.11	67.4	4e-13	COG1697	DNA topoisomerase VI, subunit A	L	Replication, recombination and repair ;
CL2429.Contig5_All	MTH1008	70.9	5e-12	COG1697	DNA topoisomerase VI, subunit A	L	Replication, recombination and repair ;
CL2429.Contig5_All	AF0940	67.4	5e-11	COG1697	DNA topoisomerase VI, subunit A	L	Replication, recombination and repair ;
CL2429.Contig5_All	ECU04g1110	55.1	5e-10	COG1697	DNA topoisomerase VI, subunit A	L	Replication, recombination and repair ;
CL2429.Contig5_All	MA1586	62.4	2e-09	COG1697	DNA topoisomerase VI, subunit A	L	Replication, recombination and repair ;
CL2429.Contig5_All	VNG0884G	59.7	1e-08	COG1697	DNA topoisomerase VI, subunit A	L	Replication, recombination and repair ;
CL2429.Contig6_All	PAE2219	154	3e-37	COG1697	DNA topoisomerase VI, subunit A	L	Replication, recombination and repair ;
CL2429.Contig6_All	APE0703	140	4e-33	COG1697	DNA topoisomerase VI, subunit A	L	Replication, recombination and repair ;
CL2429.Contig6_All	SSO0969	132	1e-30	COG1697	DNA topoisomerase VI, subunit A	L	Replication, recombination and repair ;
CL2429.Contig6_All	PAB2411	124	4e-28	COG1697	DNA topoisomerase VI, subunit A	L	Replication, recombination and repair ;
CL2429.Contig6_All	MJ0369	124	4e-28	COG1697	DNA topoisomerase VI, subunit A	L	Replication, recombination and repair ;
CL2429.Contig6_All	PH1563	124	5e-28	COG1697	DNA topoisomerase VI, subunit A	L	Replication, recombination and repair ;
CL2429.Contig6_All	AF0940	116	1e-25	COG1697	DNA topoisomerase VI, subunit A	L	Replication, recombination and repair ;
CL2429.Contig6_All	MK0512	107	6e-23	COG1697	DNA topoisomerase VI, subunit A	L	Replication, recombination and repair ;
CL2429.Contig6_All	MA1586	104	3e-22	COG1697	DNA topoisomerase VI, subunit A	L	Replication, recombination and repair ;
CL2429.Contig6_All	SPAC17A5.11	100	6e-21	COG1697	DNA topoisomerase VI, subunit A	L	Replication, recombination and repair ;
CL2429.Contig6_All	MTH1008	100	6e-21	COG1697	DNA topoisomerase VI, subunit A	L	Replication, recombination and repair ;
CL2429.Contig6_All	VNG0884G	97.1	6e-20	COG1697	DNA topoisomerase VI, subunit A	L	Replication, recombination and repair ;
CL2429.Contig6_All	ECU04g1110	77.8	4e-14	COG1697	DNA topoisomerase VI, subunit A	L	Replication, recombination and repair ;
CL2429.Contig6_All	YHL022c	77.4	5e-14	COG1697	DNA topoisomerase VI, subunit A	L	Replication, recombination and repair ;
CL2429.Contig7_All	SPAC17A5.11	79.7	5e-15	COG1697	DNA topoisomerase VI, subunit A	L	Replication, recombination and repair ;
CL2429.Contig7_All	PAE2219	66.2	6e-11	COG1697	DNA topoisomerase VI, subunit A	L	Replication, recombination and repair ;
CL2429.Contig7_All	APE0703	62.8	7e-10	COG1697	DNA topoisomerase VI, subunit A	L	Replication, recombination and repair ;
CL2429.Contig7_All	ECU04g1110	60.5	3e-09	COG1697	DNA topoisomerase VI, subunit A	L	Replication, recombination and repair ;
CL2429.Contig7_All	MJ0369	56.2	6e-08	COG1697	DNA topoisomerase VI, subunit A	L	Replication, recombination and repair ;
CL2429.Contig7_All	PAB2411	55.1	1e-07	COG1697	DNA topoisomerase VI, subunit A	L	Replication, recombination and repair ;
CL2429.Contig7_All	PH1563	53.9	3e-07	COG1697	DNA topoisomerase VI, subunit A	L	Replication, recombination and repair ;
CL2429.Contig7_All	AF0940	53.9	3e-07	COG1697	DNA topoisomerase VI, subunit A	L	Replication, recombination and repair ;
CL2429.Contig7_All	SSO0969	53.5	4e-07	COG1697	DNA topoisomerase VI, subunit A	L	Replication, recombination and repair ;
CL2429.Contig8_All	SPAC17A5.11	79.7	5e-15	COG1697	DNA topoisomerase VI, subunit A	L	Replication, recombination and repair ;
CL2429.Contig8_All	PAE2219	66.2	5e-11	COG1697	DNA topoisomerase VI, subunit A	L	Replication, recombination and repair ;
CL2429.Contig8_All	ECU04g1110	60.5	3e-09	COG1697	DNA topoisomerase VI, subunit A	L	Replication, recombination and repair ;
CL2429.Contig8_All	APE0703	60.1	4e-09	COG1697	DNA topoisomerase VI, subunit A	L	Replication, recombination and repair ;
CL2429.Contig8_All	MJ0369	56.2	5e-08	COG1697	DNA topoisomerase VI, subunit A	L	Replication, recombination and repair ;
CL2429.Contig8_All	PAB2411	55.1	1e-07	COG1697	DNA topoisomerase VI, subunit A	L	Replication, recombination and repair ;
CL2429.Contig8_All	PH1563	53.9	3e-07	COG1697	DNA topoisomerase VI, subunit A	L	Replication, recombination and repair ;
CL2429.Contig8_All	SSO0969	53.5	3e-07	COG1697	DNA topoisomerase VI, subunit A	L	Replication, recombination and repair ;
CL2429.Contig8_All	AF0940	52.8	6e-07	COG1697	DNA topoisomerase VI, subunit A	L	Replication, recombination and repair ;
CL2429.Contig9_All	PAE2219	154	3e-37	COG1697	DNA topoisomerase VI, subunit A	L	Replication, recombination and repair ;
CL2429.Contig9_All	APE0703	138	3e-32	COG1697	DNA topoisomerase VI, subunit A	L	Replication, recombination and repair ;
CL2429.Contig9_All	SSO0969	132	1e-30	COG1697	DNA topoisomerase VI, subunit A	L	Replication, recombination and repair ;
CL2429.Contig9_All	PAB2411	124	4e-28	COG1697	DNA topoisomerase VI, subunit A	L	Replication, recombination and repair ;
CL2429.Contig9_All	MJ0369	124	4e-28	COG1697	DNA topoisomerase VI, subunit A	L	Replication, recombination and repair ;
CL2429.Contig9_All	PH1563	124	5e-28	COG1697	DNA topoisomerase VI, subunit A	L	Replication, recombination and repair ;
CL2429.Contig9_All	AF0940	115	2e-25	COG1697	DNA topoisomerase VI, subunit A	L	Replication, recombination and repair ;
CL2429.Contig9_All	MK0512	107	7e-23	COG1697	DNA topoisomerase VI, subunit A	L	Replication, recombination and repair ;
CL2429.Contig9_All	MA1586	104	3e-22	COG1697	DNA topoisomerase VI, subunit A	L	Replication, recombination and repair ;
CL2429.Contig9_All	SPAC17A5.11	100	6e-21	COG1697	DNA topoisomerase VI, subunit A	L	Replication, recombination and repair ;
CL2429.Contig9_All	MTH1008	100	6e-21	COG1697	DNA topoisomerase VI, subunit A	L	Replication, recombination and repair ;
CL2429.Contig9_All	VNG0884G	97.1	7e-20	COG1697	DNA topoisomerase VI, subunit A	L	Replication, recombination and repair ;
CL2429.Contig9_All	ECU04g1110	77.8	4e-14	COG1697	DNA topoisomerase VI, subunit A	L	Replication, recombination and repair ;
CL2429.Contig9_All	YHL022c	77	7e-14	COG1697	DNA topoisomerase VI, subunit A	L	Replication, recombination and repair ;
CL2429.Contig10_All	PAE2219	94.4	1e-29	COG1697	DNA topoisomerase VI, subunit A	L	Replication, recombination and repair ;
CL2429.Contig10_All	PAB2411	81.3	7e-24	COG1697	DNA topoisomerase VI, subunit A	L	Replication, recombination and repair ;
CL2429.Contig10_All	PH1563	82	1e-23	COG1697	DNA topoisomerase VI, subunit A	L	Replication, recombination and repair ;
CL2429.Contig10_All	APE0703	86.7	1e-23	COG1697	DNA topoisomerase VI, subunit A	L	Replication, recombination and repair ;
CL2429.Contig10_All	SSO0969	85.5	6e-23	COG1697	DNA topoisomerase VI, subunit A	L	Replication, recombination and repair ;
CL2429.Contig10_All	MJ0369	77	7e-14	COG1697	DNA topoisomerase VI, subunit A	L	Replication, recombination and repair ;
CL2429.Contig10_All	MK0512	74.3	5e-13	COG1697	DNA topoisomerase VI, subunit A	L	Replication, recombination and repair ;
CL2429.Contig10_All	SPAC17A5.11	67.4	5e-13	COG1697	DNA topoisomerase VI, subunit A	L	Replication, recombination and repair ;
CL2429.Contig10_All	MTH1008	70.9	5e-12	COG1697	DNA topoisomerase VI, subunit A	L	Replication, recombination and repair ;
CL2429.Contig10_All	AF0940	67.4	6e-11	COG1697	DNA topoisomerase VI, subunit A	L	Replication, recombination and repair ;
CL2429.Contig10_All	ECU04g1110	55.1	6e-10	COG1697	DNA topoisomerase VI, subunit A	L	Replication, recombination and repair ;
CL2429.Contig10_All	MA1586	62.4	2e-09	COG1697	DNA topoisomerase VI, subunit A	L	Replication, recombination and repair ;
CL2429.Contig10_All	VNG0884G	59.7	1e-08	COG1697	DNA topoisomerase VI, subunit A	L	Replication, recombination and repair ;
CL2429.Contig11_All	PAE2219	95.9	4e-20	COG1697	DNA topoisomerase VI, subunit A	L	Replication, recombination and repair ;
CL2429.Contig11_All	APE0703	88.2	8e-18	COG1697	DNA topoisomerase VI, subunit A	L	Replication, recombination and repair ;
CL2429.Contig11_All	SSO0969	87	2e-17	COG1697	DNA topoisomerase VI, subunit A	L	Replication, recombination and repair ;
CL2429.Contig11_All	PH1563	84.3	1e-16	COG1697	DNA topoisomerase VI, subunit A	L	Replication, recombination and repair ;
CL2429.Contig11_All	PAB2411	83.6	2e-16	COG1697	DNA topoisomerase VI, subunit A	L	Replication, recombination and repair ;
CL2429.Contig11_All	MJ0369	78.2	9e-15	COG1697	DNA topoisomerase VI, subunit A	L	Replication, recombination and repair ;
CL2429.Contig11_All	MK0512	75.1	7e-14	COG1697	DNA topoisomerase VI, subunit A	L	Replication, recombination and repair ;
CL2429.Contig11_All	MTH1008	71.6	8e-13	COG1697	DNA topoisomerase VI, subunit A	L	Replication, recombination and repair ;
CL2429.Contig11_All	AF0940	69.3	4e-12	COG1697	DNA topoisomerase VI, subunit A	L	Replication, recombination and repair ;
CL2429.Contig11_All	MA1586	64.3	1e-10	COG1697	DNA topoisomerase VI, subunit A	L	Replication, recombination and repair ;
CL2429.Contig11_All	VNG0884G	60.8	1e-09	COG1697	DNA topoisomerase VI, subunit A	L	Replication, recombination and repair ;
CL2432.Contig3_All	all0283_3	58.2	8e-08	COG2319	FOG: WD40 repeat	R	General function prediction only ;
CL2433.Contig1_All	CAC1728_1	103	2e-21	COG0515	Serine/threonine protein kinase	RTKL	General function prediction only ; Signal transduction mechanisms ; Transcription ; Replication, recombination and repair ;
CL2433.Contig1_All	YAR019c	94.4	9e-19	COG0515	Serine/threonine protein kinase	RTKL	General function prediction only ; Signal transduction mechanisms ; Transcription ; Replication, recombination and repair ;
CL2433.Contig1_All	SA1063_1	91.7	6e-18	COG0515	Serine/threonine protein kinase	RTKL	General function prediction only ; Signal transduction mechanisms ; Transcription ; Replication, recombination and repair ;
CL2433.Contig1_All	CAC0404_1	85.1	6e-16	COG0515	Serine/threonine protein kinase	RTKL	General function prediction only ; Signal transduction mechanisms ; Transcription ; Replication, recombination and repair ;
CL2433.Contig1_All	SPy1625_1	84	1e-15	COG0515	Serine/threonine protein kinase	RTKL	General function prediction only ; Signal transduction mechanisms ; Transcription ; Replication, recombination and repair ;
CL2433.Contig1_All	L138452_1	83.2	2e-15	COG0515	Serine/threonine protein kinase	RTKL	General function prediction only ; Signal transduction mechanisms ; Transcription ; Replication, recombination and repair ;
CL2433.Contig1_All	ECU01g0630	82.8	3e-15	COG0515	Serine/threonine protein kinase	RTKL	General function prediction only ; Signal transduction mechanisms ; Transcription ; Replication, recombination and repair ;
CL2433.Contig1_All	PA0074_1	82.4	4e-15	COG0515	Serine/threonine protein kinase	RTKL	General function prediction only ; Signal transduction mechanisms ; Transcription ; Replication, recombination and repair ;
CL2433.Contig1_All	lin1934_1	82.4	4e-15	COG0515	Serine/threonine protein kinase	RTKL	General function prediction only ; Signal transduction mechanisms ; Transcription ; Replication, recombination and repair ;
CL2433.Contig1_All	DR2518_1	81.6	6e-15	COG0515	Serine/threonine protein kinase	RTKL	General function prediction only ; Signal transduction mechanisms ; Transcription ; Replication, recombination and repair ;
CL2433.Contig1_All	BS_yloP_1	81.3	8e-15	COG0515	Serine/threonine protein kinase	RTKL	General function prediction only ; Signal transduction mechanisms ; Transcription ; Replication, recombination and repair ;
CL2433.Contig1_All	Cgl2127_1	81.3	8e-15	COG0515	Serine/threonine protein kinase	RTKL	General function prediction only ; Signal transduction mechanisms ; Transcription ; Replication, recombination and repair ;
CL2433.Contig1_All	BH2504_1	79.7	2e-14	COG0515	Serine/threonine protein kinase	RTKL	General function prediction only ; Signal transduction mechanisms ; Transcription ; Replication, recombination and repair ;
CL2433.Contig1_All	slr0152	79.3	3e-14	COG0515	Serine/threonine protein kinase	RTKL	General function prediction only ; Signal transduction mechanisms ; Transcription ; Replication, recombination and repair ;
CL2433.Contig1_All	SP1732_1	77.4	1e-13	COG0515	Serine/threonine protein kinase	RTKL	General function prediction only ; Signal transduction mechanisms ; Transcription ; Replication, recombination and repair ;
CL2433.Contig1_All	ML0897	76.6	2e-13	COG0515	Serine/threonine protein kinase	RTKL	General function prediction only ; Signal transduction mechanisms ; Transcription ; Replication, recombination and repair ;
CL2433.Contig1_All	Rv0015c	72	5e-12	COG0515	Serine/threonine protein kinase	RTKL	General function prediction only ; Signal transduction mechanisms ; Transcription ; Replication, recombination and repair ;
CL2433.Contig1_All	MT0018	72	5e-12	COG0515	Serine/threonine protein kinase	RTKL	General function prediction only ; Signal transduction mechanisms ; Transcription ; Replication, recombination and repair ;
CL2433.Contig1_All	ML0017	71.6	6e-12	COG0515	Serine/threonine protein kinase	RTKL	General function prediction only ; Signal transduction mechanisms ; Transcription ; Replication, recombination and repair ;
CL2433.Contig1_All	DR0058_1	68.6	5e-11	COG0515	Serine/threonine protein kinase	RTKL	General function prediction only ; Signal transduction mechanisms ; Transcription ; Replication, recombination and repair ;
CL2437.Contig3_All	CC0042	53.9	1e-06	COG0532	Translation initiation factor 2 (IF-2; GTPase)	J	Translation, ribosomal structure and biogenesis ;
CL2437.Contig5_All	CC0042	53.9	1e-06	COG0532	Translation initiation factor 2 (IF-2; GTPase)	J	Translation, ribosomal structure and biogenesis ;
CL2437.Contig7_All	DR2565	51.2	9e-06	COG0247	Fe-S oxidoreductase	C	Energy production and conversion ;
CL2437.Contig8_All	CC0042	53.9	1e-06	COG0532	Translation initiation factor 2 (IF-2; GTPase)	J	Translation, ribosomal structure and biogenesis ;
CL2444.Contig2_All	Cgl1939	70.9	1e-11	COG0532	Translation initiation factor 2 (IF-2; GTPase)	J	Translation, ribosomal structure and biogenesis ;
CL2444.Contig2_All	Rv3876	54.3	1e-06	COG0455	ATPases involved in chromosome partitioning	D	Cell cycle control, cell division, chromosome partitioning ;
CL2444.Contig2_All	MT3990	54.3	1e-06	COG0455	ATPases involved in chromosome partitioning	D	Cell cycle control, cell division, chromosome partitioning ;
CL2444.Contig2_All	DR2145	52.8	4e-06	COG1119	ABC-type molybdenum transport system, ATPase component/photorepair protein PhrA	P	Inorganic ion transport and metabolism ;
CL2444.Contig2_All	DR0479	52	7e-06	COG0744	Membrane carboxypeptidase (penicillin-binding protein)	M	Cell wall/membrane/envelope biogenesis ;
CL2445.Contig1_All	TM1667	516	7e-146	COG2115	Xylose isomerase	G	Carbohydrate transport and metabolism ;
CL2445.Contig1_All	BH2757	478	2e-134	COG2115	Xylose isomerase	G	Carbohydrate transport and metabolism ;
CL2445.Contig1_All	BS_xylA	475	1e-133	COG2115	Xylose isomerase	G	Carbohydrate transport and metabolism ;
CL2445.Contig1_All	YPO4038	461	2e-129	COG2115	Xylose isomerase	G	Carbohydrate transport and metabolism ;
CL2445.Contig1_All	HI1112	455	1e-127	COG2115	Xylose isomerase	G	Carbohydrate transport and metabolism ;
CL2445.Contig1_All	xylA	454	2e-127	COG2115	Xylose isomerase	G	Carbohydrate transport and metabolism ;
CL2445.Contig1_All	ZxylA	453	4e-127	COG2115	Xylose isomerase	G	Carbohydrate transport and metabolism ;
CL2445.Contig1_All	ECs4448	453	4e-127	COG2115	Xylose isomerase	G	Carbohydrate transport and metabolism ;
CL2445.Contig1_All	STM3661	452	1e-126	COG2115	Xylose isomerase	G	Carbohydrate transport and metabolism ;
CL2445.Contig1_All	BMEI1387	447	4e-125	COG2115	Xylose isomerase	G	Carbohydrate transport and metabolism ;
CL2445.Contig1_All	mlr5036	443	6e-124	COG2115	Xylose isomerase	G	Carbohydrate transport and metabolism ;
CL2445.Contig1_All	SMc03163	442	1e-123	COG2115	Xylose isomerase	G	Carbohydrate transport and metabolism ;
CL2445.Contig1_All	L0230	438	1e-122	COG2115	Xylose isomerase	G	Carbohydrate transport and metabolism ;
CL2445.Contig1_All	AGl774	436	5e-122	COG2115	Xylose isomerase	G	Carbohydrate transport and metabolism ;
CL2445.Contig2_All	TM1667	516	6e-146	COG2115	Xylose isomerase	G	Carbohydrate transport and metabolism ;
CL2445.Contig2_All	BH2757	478	2e-134	COG2115	Xylose isomerase	G	Carbohydrate transport and metabolism ;
CL2445.Contig2_All	BS_xylA	475	1e-133	COG2115	Xylose isomerase	G	Carbohydrate transport and metabolism ;
CL2445.Contig2_All	YPO4038	461	2e-129	COG2115	Xylose isomerase	G	Carbohydrate transport and metabolism ;
CL2445.Contig2_All	HI1112	455	1e-127	COG2115	Xylose isomerase	G	Carbohydrate transport and metabolism ;
CL2445.Contig2_All	xylA	454	2e-127	COG2115	Xylose isomerase	G	Carbohydrate transport and metabolism ;
CL2445.Contig2_All	ZxylA	453	4e-127	COG2115	Xylose isomerase	G	Carbohydrate transport and metabolism ;
CL2445.Contig2_All	ECs4448	453	4e-127	COG2115	Xylose isomerase	G	Carbohydrate transport and metabolism ;
CL2445.Contig2_All	STM3661	452	8e-127	COG2115	Xylose isomerase	G	Carbohydrate transport and metabolism ;
CL2445.Contig2_All	BMEI1387	447	3e-125	COG2115	Xylose isomerase	G	Carbohydrate transport and metabolism ;
CL2445.Contig2_All	mlr5036	443	5e-124	COG2115	Xylose isomerase	G	Carbohydrate transport and metabolism ;
CL2445.Contig2_All	SMc03163	442	1e-123	COG2115	Xylose isomerase	G	Carbohydrate transport and metabolism ;
CL2445.Contig2_All	L0230	438	1e-122	COG2115	Xylose isomerase	G	Carbohydrate transport and metabolism ;
CL2445.Contig2_All	AGl774	436	5e-122	COG2115	Xylose isomerase	G	Carbohydrate transport and metabolism ;
CL2447.Contig1_All	PA1524	62	3e-10	COG4630	Xanthine dehydrogenase, iron-sulfur cluster and FAD-binding subunit A	F	Nucleotide transport and metabolism ;
CL2447.Contig1_All	SMb21011	58.9	2e-09	COG4630	Xanthine dehydrogenase, iron-sulfur cluster and FAD-binding subunit A	F	Nucleotide transport and metabolism ;
CL2447.Contig1_All	mlr5134	57.8	5e-09	COG4630	Xanthine dehydrogenase, iron-sulfur cluster and FAD-binding subunit A	F	Nucleotide transport and metabolism ;
CL2447.Contig1_All	AGc4202	57.4	6e-09	COG4630	Xanthine dehydrogenase, iron-sulfur cluster and FAD-binding subunit A	F	Nucleotide transport and metabolism ;
CL2447.Contig1_All	SMb21286	57	8e-09	COG4630	Xanthine dehydrogenase, iron-sulfur cluster and FAD-binding subunit A	F	Nucleotide transport and metabolism ;
CL2447.Contig1_All	SSO2433	56.2	1e-08	COG2080	Aerobic-type carbon monoxide dehydrogenase, small subunit CoxS/CutS homologs	C	Energy production and conversion ;
CL2447.Contig1_All	RSc2095	55.1	3e-08	COG4630	Xanthine dehydrogenase, iron-sulfur cluster and FAD-binding subunit A	F	Nucleotide transport and metabolism ;
CL2447.Contig1_All	SMb20131	53.9	7e-08	COG2080	Aerobic-type carbon monoxide dehydrogenase, small subunit CoxS/CutS homologs	C	Energy production and conversion ;
CL2447.Contig1_All	mlr1701	53.5	9e-08	COG2080	Aerobic-type carbon monoxide dehydrogenase, small subunit CoxS/CutS homologs	C	Energy production and conversion ;
CL2447.Contig1_All	ygeU	53.1	1e-07	COG2080	Aerobic-type carbon monoxide dehydrogenase, small subunit CoxS/CutS homologs	C	Energy production and conversion ;
CL2447.Contig1_All	Z4207	53.1	1e-07	COG2080	Aerobic-type carbon monoxide dehydrogenase, small subunit CoxS/CutS homologs	C	Energy production and conversion ;
CL2447.Contig1_All	ECs3741	53.1	1e-07	COG2080	Aerobic-type carbon monoxide dehydrogenase, small subunit CoxS/CutS homologs	C	Energy production and conversion ;
CL2447.Contig1_All	DRA0177	51.6	3e-07	COG4630	Xanthine dehydrogenase, iron-sulfur cluster and FAD-binding subunit A	F	Nucleotide transport and metabolism ;
CL2447.Contig1_All	BMEI1576	51.6	3e-07	COG4630	Xanthine dehydrogenase, iron-sulfur cluster and FAD-binding subunit A	F	Nucleotide transport and metabolism ;
CL2447.Contig1_All	APE2213	51.2	5e-07	COG2080	Aerobic-type carbon monoxide dehydrogenase, small subunit CoxS/CutS homologs	C	Energy production and conversion ;
CL2447.Contig1_All	SSO2637	49.3	2e-06	COG2080	Aerobic-type carbon monoxide dehydrogenase, small subunit CoxS/CutS homologs	C	Energy production and conversion ;
CL2447.Contig1_All	BH0749	48.5	3e-06	COG2080	Aerobic-type carbon monoxide dehydrogenase, small subunit CoxS/CutS homologs	C	Energy production and conversion ;
CL2447.Contig1_All	SMa2349	47.4	7e-06	COG2080	Aerobic-type carbon monoxide dehydrogenase, small subunit CoxS/CutS homologs	C	Energy production and conversion ;
CL2447.Contig1_All	mll2289	47	9e-06	COG2080	Aerobic-type carbon monoxide dehydrogenase, small subunit CoxS/CutS homologs	C	Energy production and conversion ;
CL2447.Contig1_All	PAE1936	47	9e-06	COG2080	Aerobic-type carbon monoxide dehydrogenase, small subunit CoxS/CutS homologs	C	Energy production and conversion ;
CL2447.Contig2_All	SMb21286	126	7e-29	COG4630	Xanthine dehydrogenase, iron-sulfur cluster and FAD-binding subunit A	F	Nucleotide transport and metabolism ;
CL2447.Contig2_All	AGc4202	122	1e-27	COG4630	Xanthine dehydrogenase, iron-sulfur cluster and FAD-binding subunit A	F	Nucleotide transport and metabolism ;
CL2447.Contig2_All	SMb21011	120	5e-27	COG4630	Xanthine dehydrogenase, iron-sulfur cluster and FAD-binding subunit A	F	Nucleotide transport and metabolism ;
CL2447.Contig2_All	mlr5134	118	1e-26	COG4630	Xanthine dehydrogenase, iron-sulfur cluster and FAD-binding subunit A	F	Nucleotide transport and metabolism ;
CL2447.Contig2_All	RSc2095	115	2e-25	COG4630	Xanthine dehydrogenase, iron-sulfur cluster and FAD-binding subunit A	F	Nucleotide transport and metabolism ;
CL2447.Contig2_All	BMEI1576	113	5e-25	COG4630	Xanthine dehydrogenase, iron-sulfur cluster and FAD-binding subunit A	F	Nucleotide transport and metabolism ;
CL2447.Contig2_All	PA1524	109	9e-24	COG4630	Xanthine dehydrogenase, iron-sulfur cluster and FAD-binding subunit A	F	Nucleotide transport and metabolism ;
CL2447.Contig2_All	DRA0177	103	4e-22	COG4630	Xanthine dehydrogenase, iron-sulfur cluster and FAD-binding subunit A	F	Nucleotide transport and metabolism ;
CL2447.Contig2_All	SSO2433	84.7	2e-16	COG2080	Aerobic-type carbon monoxide dehydrogenase, small subunit CoxS/CutS homologs	C	Energy production and conversion ;
CL2447.Contig2_All	mlr1701	81.6	2e-15	COG2080	Aerobic-type carbon monoxide dehydrogenase, small subunit CoxS/CutS homologs	C	Energy production and conversion ;
CL2447.Contig2_All	APE2213	79.7	7e-15	COG2080	Aerobic-type carbon monoxide dehydrogenase, small subunit CoxS/CutS homologs	C	Energy production and conversion ;
CL2447.Contig2_All	DRA0233	77.8	3e-14	COG2080	Aerobic-type carbon monoxide dehydrogenase, small subunit CoxS/CutS homologs	C	Energy production and conversion ;
CL2447.Contig2_All	SMa2349	77	5e-14	COG2080	Aerobic-type carbon monoxide dehydrogenase, small subunit CoxS/CutS homologs	C	Energy production and conversion ;
CL2447.Contig2_All	SMb20131	76.3	8e-14	COG2080	Aerobic-type carbon monoxide dehydrogenase, small subunit CoxS/CutS homologs	C	Energy production and conversion ;
CL2447.Contig2_All	SSO2637	75.1	2e-13	COG2080	Aerobic-type carbon monoxide dehydrogenase, small subunit CoxS/CutS homologs	C	Energy production and conversion ;
CL2447.Contig2_All	DRA0235	75.1	2e-13	COG2080	Aerobic-type carbon monoxide dehydrogenase, small subunit CoxS/CutS homologs	C	Energy production and conversion ;
CL2447.Contig2_All	SMb21337	74.7	2e-13	COG2080	Aerobic-type carbon monoxide dehydrogenase, small subunit CoxS/CutS homologs	C	Energy production and conversion ;
CL2447.Contig2_All	CC0022	74.3	3e-13	COG2080	Aerobic-type carbon monoxide dehydrogenase, small subunit CoxS/CutS homologs	C	Energy production and conversion ;
CL2447.Contig2_All	mll1129	73.9	4e-13	COG2080	Aerobic-type carbon monoxide dehydrogenase, small subunit CoxS/CutS homologs	C	Energy production and conversion ;
CL2447.Contig2_All	ZyagT	73.2	7e-13	COG2080	Aerobic-type carbon monoxide dehydrogenase, small subunit CoxS/CutS homologs	C	Energy production and conversion ;
CL2449.Contig1_All	DRA0212	68.9	4e-11	COG2377	Predicted molecular chaperone distantly related to HSP70-fold metalloproteases	O	Posttranslational modification, protein turnover, chaperones ;
CL2449.Contig1_All	Cgl1939	61.2	7e-09	COG0532	Translation initiation factor 2 (IF-2; GTPase)	J	Translation, ribosomal structure and biogenesis ;
CL2449.Contig1_All	DR2133	60.5	1e-08	COG4372	Uncharacterized protein conserved in bacteria with the myosin-like domain	S	Function unknown ;
CL2449.Contig1_All	Rv3876	59.3	3e-08	COG0455	ATPases involved in chromosome partitioning	D	Cell cycle control, cell division, chromosome partitioning ;
CL2449.Contig1_All	MT3990	59.3	3e-08	COG0455	ATPases involved in chromosome partitioning	D	Cell cycle control, cell division, chromosome partitioning ;
CL2449.Contig1_All	DRA0210	57	1e-07	COG0747	ABC-type dipeptide transport system, periplasmic component	E	Amino acid transport and metabolism ;
CL2449.Contig1_All	DR2145	52.4	3e-06	COG1119	ABC-type molybdenum transport system, ATPase component/photorepair protein PhrA	P	Inorganic ion transport and metabolism ;
CL2449.Contig1_All	CC0042	52.4	3e-06	COG0532	Translation initiation factor 2 (IF-2; GTPase)	J	Translation, ribosomal structure and biogenesis ;
CL2449.Contig1_All	DR0479	51.6	6e-06	COG0744	Membrane carboxypeptidase (penicillin-binding protein)	M	Cell wall/membrane/envelope biogenesis ;
CL2449.Contig1_All	MT2529	51.2	8e-06	COG1013	Pyruvate:ferredoxin oxidoreductase and related 2-oxoacid:ferredoxin oxidoreductases, beta subunit	C	Energy production and conversion ;
CL2449.Contig4_All	Rv3876	76.6	4e-13	COG0455	ATPases involved in chromosome partitioning	D	Cell cycle control, cell division, chromosome partitioning ;
CL2449.Contig4_All	MT3990	76.6	4e-13	COG0455	ATPases involved in chromosome partitioning	D	Cell cycle control, cell division, chromosome partitioning ;
CL2449.Contig4_All	SPBC28F2.12	72	9e-12	COG0086	DNA-directed RNA polymerase, beta' subunit/160 kD subunit	K	Transcription ;
CL2449.Contig4_All	DR2133	71.2	2e-11	COG4372	Uncharacterized protein conserved in bacteria with the myosin-like domain	S	Function unknown ;
CL2449.Contig4_All	RSc2303	70.5	3e-11	COG4796	Type II secretory pathway, component HofQ	U	Intracellular trafficking, secretion, and vesicular transport ;
CL2449.Contig4_All	DR0479	68.9	8e-11	COG0744	Membrane carboxypeptidase (penicillin-binding protein)	M	Cell wall/membrane/envelope biogenesis ;
CL2449.Contig4_All	Cgl1939	68.6	1e-10	COG0532	Translation initiation factor 2 (IF-2; GTPase)	J	Translation, ribosomal structure and biogenesis ;
CL2449.Contig4_All	YDL140c	68.2	1e-10	COG0086	DNA-directed RNA polymerase, beta' subunit/160 kD subunit	K	Transcription ;
CL2449.Contig4_All	mlr2363	67.4	2e-10	COG0515	Serine/threonine protein kinase	RTKL	General function prediction only ; Signal transduction mechanisms ; Transcription ; Replication, recombination and repair ;
CL2449.Contig4_All	CC3441	66.6	4e-10	COG2267	Lysophospholipase	I	Lipid transport and metabolism ;
CL2449.Contig4_All	RSc1191	62.4	7e-09	COG2812	DNA polymerase III, gamma/tau subunits	L	Replication, recombination and repair ;
CL2449.Contig4_All	CC0042	62.4	7e-09	COG0532	Translation initiation factor 2 (IF-2; GTPase)	J	Translation, ribosomal structure and biogenesis ;
CL2449.Contig4_All	DR2565	61.2	2e-08	COG0247	Fe-S oxidoreductase	C	Energy production and conversion ;
CL2449.Contig4_All	RSp0884	60.5	3e-08	COG1674	DNA segregation ATPase FtsK/SpoIIIE and related proteins	D	Cell cycle control, cell division, chromosome partitioning ;
CL2449.Contig4_All	YPO2725	60.1	4e-08	COG3501	Uncharacterized protein conserved in bacteria	S	Function unknown ;
CL2449.Contig4_All	DR0400	57	3e-07	COG1674	DNA segregation ATPase FtsK/SpoIIIE and related proteins	D	Cell cycle control, cell division, chromosome partitioning ;
CL2449.Contig4_All	DRA0212	56.6	4e-07	COG2377	Predicted molecular chaperone distantly related to HSP70-fold metalloproteases	O	Posttranslational modification, protein turnover, chaperones ;
CL2449.Contig4_All	DR2417m	56.6	4e-07	COG0595	Predicted hydrolase of the metallo-beta-lactamase superfamily	R	General function prediction only ;
CL2449.Contig4_All	DRA0210	55.8	7e-07	COG0747	ABC-type dipeptide transport system, periplasmic component	E	Amino acid transport and metabolism ;
CL2449.Contig4_All	mlr4742	52.8	6e-06	COG3734	2-keto-3-deoxy-galactonokinase	G	Carbohydrate transport and metabolism ;
CL2449.Contig5_All	Rv3876	76.6	5e-13	COG0455	ATPases involved in chromosome partitioning	D	Cell cycle control, cell division, chromosome partitioning ;
CL2449.Contig5_All	MT3990	76.6	5e-13	COG0455	ATPases involved in chromosome partitioning	D	Cell cycle control, cell division, chromosome partitioning ;
CL2449.Contig5_All	SPBC28F2.12	72	1e-11	COG0086	DNA-directed RNA polymerase, beta' subunit/160 kD subunit	K	Transcription ;
CL2449.Contig5_All	DR2133	71.2	2e-11	COG4372	Uncharacterized protein conserved in bacteria with the myosin-like domain	S	Function unknown ;
CL2449.Contig5_All	RSc2303	70.5	3e-11	COG4796	Type II secretory pathway, component HofQ	U	Intracellular trafficking, secretion, and vesicular transport ;
CL2449.Contig5_All	DR0479	68.9	1e-10	COG0744	Membrane carboxypeptidase (penicillin-binding protein)	M	Cell wall/membrane/envelope biogenesis ;
CL2449.Contig5_All	Cgl1939	68.6	1e-10	COG0532	Translation initiation factor 2 (IF-2; GTPase)	J	Translation, ribosomal structure and biogenesis ;
CL2449.Contig5_All	YDL140c	68.2	2e-10	COG0086	DNA-directed RNA polymerase, beta' subunit/160 kD subunit	K	Transcription ;
CL2449.Contig5_All	mlr2363	67.4	3e-10	COG0515	Serine/threonine protein kinase	RTKL	General function prediction only ; Signal transduction mechanisms ; Transcription ; Replication, recombination and repair ;
CL2449.Contig5_All	CC3441	66.6	5e-10	COG2267	Lysophospholipase	I	Lipid transport and metabolism ;
CL2449.Contig5_All	RSc1191	62.4	9e-09	COG2812	DNA polymerase III, gamma/tau subunits	L	Replication, recombination and repair ;
CL2449.Contig5_All	CC0042	62.4	9e-09	COG0532	Translation initiation factor 2 (IF-2; GTPase)	J	Translation, ribosomal structure and biogenesis ;
CL2449.Contig5_All	DR2565	61.2	2e-08	COG0247	Fe-S oxidoreductase	C	Energy production and conversion ;
CL2449.Contig5_All	RSp0884	60.5	4e-08	COG1674	DNA segregation ATPase FtsK/SpoIIIE and related proteins	D	Cell cycle control, cell division, chromosome partitioning ;
CL2449.Contig5_All	YPO2725	60.1	5e-08	COG3501	Uncharacterized protein conserved in bacteria	S	Function unknown ;
CL2449.Contig5_All	DR0400	57	4e-07	COG1674	DNA segregation ATPase FtsK/SpoIIIE and related proteins	D	Cell cycle control, cell division, chromosome partitioning ;
CL2449.Contig5_All	DRA0212	56.6	5e-07	COG2377	Predicted molecular chaperone distantly related to HSP70-fold metalloproteases	O	Posttranslational modification, protein turnover, chaperones ;
CL2449.Contig5_All	DR2417m	56.6	5e-07	COG0595	Predicted hydrolase of the metallo-beta-lactamase superfamily	R	General function prediction only ;
CL2449.Contig5_All	DRA0210	55.8	9e-07	COG0747	ABC-type dipeptide transport system, periplasmic component	E	Amino acid transport and metabolism ;
CL2449.Contig5_All	mlr4742	52.8	7e-06	COG3734	2-keto-3-deoxy-galactonokinase	G	Carbohydrate transport and metabolism ;
CL2449.Contig6_All	Rv3876	76.6	2e-13	COG0455	ATPases involved in chromosome partitioning	D	Cell cycle control, cell division, chromosome partitioning ;
CL2449.Contig6_All	MT3990	76.6	2e-13	COG0455	ATPases involved in chromosome partitioning	D	Cell cycle control, cell division, chromosome partitioning ;
CL2449.Contig6_All	SPBC28F2.12	72	4e-12	COG0086	DNA-directed RNA polymerase, beta' subunit/160 kD subunit	K	Transcription ;
CL2449.Contig6_All	DR2133	71.2	7e-12	COG4372	Uncharacterized protein conserved in bacteria with the myosin-like domain	S	Function unknown ;
CL2449.Contig6_All	RSc2303	70.5	1e-11	COG4796	Type II secretory pathway, component HofQ	U	Intracellular trafficking, secretion, and vesicular transport ;
CL2449.Contig6_All	DR0479	68.9	3e-11	COG0744	Membrane carboxypeptidase (penicillin-binding protein)	M	Cell wall/membrane/envelope biogenesis ;
CL2449.Contig6_All	Cgl1939	68.6	4e-11	COG0532	Translation initiation factor 2 (IF-2; GTPase)	J	Translation, ribosomal structure and biogenesis ;
CL2449.Contig6_All	YDL140c	68.2	6e-11	COG0086	DNA-directed RNA polymerase, beta' subunit/160 kD subunit	K	Transcription ;
CL2449.Contig6_All	mlr2363	67.4	1e-10	COG0515	Serine/threonine protein kinase	RTKL	General function prediction only ; Signal transduction mechanisms ; Transcription ; Replication, recombination and repair ;
CL2449.Contig6_All	CC3441	66.6	2e-10	COG2267	Lysophospholipase	I	Lipid transport and metabolism ;
CL2449.Contig6_All	RSc1191	62.4	3e-09	COG2812	DNA polymerase III, gamma/tau subunits	L	Replication, recombination and repair ;
CL2449.Contig6_All	CC0042	62.4	3e-09	COG0532	Translation initiation factor 2 (IF-2; GTPase)	J	Translation, ribosomal structure and biogenesis ;
CL2449.Contig6_All	DR2565	61.2	7e-09	COG0247	Fe-S oxidoreductase	C	Energy production and conversion ;
CL2449.Contig6_All	RSp0884	60.5	1e-08	COG1674	DNA segregation ATPase FtsK/SpoIIIE and related proteins	D	Cell cycle control, cell division, chromosome partitioning ;
CL2449.Contig6_All	YPO2725	60.1	2e-08	COG3501	Uncharacterized protein conserved in bacteria	S	Function unknown ;
CL2449.Contig6_All	DR0400	57	1e-07	COG1674	DNA segregation ATPase FtsK/SpoIIIE and related proteins	D	Cell cycle control, cell division, chromosome partitioning ;
CL2449.Contig6_All	DRA0212	56.6	2e-07	COG2377	Predicted molecular chaperone distantly related to HSP70-fold metalloproteases	O	Posttranslational modification, protein turnover, chaperones ;
CL2449.Contig6_All	DR2417m	56.6	2e-07	COG0595	Predicted hydrolase of the metallo-beta-lactamase superfamily	R	General function prediction only ;
CL2449.Contig6_All	DRA0210	55.8	3e-07	COG0747	ABC-type dipeptide transport system, periplasmic component	E	Amino acid transport and metabolism ;
CL2449.Contig6_All	Rv2264c	52.8	3e-06	COG0443	Molecular chaperone	O	Posttranslational modification, protein turnover, chaperones ;
CL2449.Contig7_All	SPBC28F2.12	76.3	2e-13	COG0086	DNA-directed RNA polymerase, beta' subunit/160 kD subunit	K	Transcription ;
CL2449.Contig7_All	YDL140c	74.3	7e-13	COG0086	DNA-directed RNA polymerase, beta' subunit/160 kD subunit	K	Transcription ;
CL2449.Contig7_All	RSc2303	73.6	1e-12	COG4796	Type II secretory pathway, component HofQ	U	Intracellular trafficking, secretion, and vesicular transport ;
CL2449.Contig7_All	mlr2363	70.5	1e-11	COG0515	Serine/threonine protein kinase	RTKL	General function prediction only ; Signal transduction mechanisms ; Transcription ; Replication, recombination and repair ;
CL2449.Contig7_All	Rv3876	68.6	4e-11	COG0455	ATPases involved in chromosome partitioning	D	Cell cycle control, cell division, chromosome partitioning ;
CL2449.Contig7_All	MT3990	68.6	4e-11	COG0455	ATPases involved in chromosome partitioning	D	Cell cycle control, cell division, chromosome partitioning ;
CL2449.Contig7_All	Cgl1939	67.4	9e-11	COG0532	Translation initiation factor 2 (IF-2; GTPase)	J	Translation, ribosomal structure and biogenesis ;
CL2449.Contig7_All	CC3441	66.6	1e-10	COG2267	Lysophospholipase	I	Lipid transport and metabolism ;
CL2449.Contig7_All	RSc1191	61.2	6e-09	COG2812	DNA polymerase III, gamma/tau subunits	L	Replication, recombination and repair ;
CL2449.Contig7_All	CC0042	60.5	1e-08	COG0532	Translation initiation factor 2 (IF-2; GTPase)	J	Translation, ribosomal structure and biogenesis ;
CL2449.Contig7_All	DR2565	60.1	1e-08	COG0247	Fe-S oxidoreductase	C	Energy production and conversion ;
CL2449.Contig7_All	DR2133	59.7	2e-08	COG4372	Uncharacterized protein conserved in bacteria with the myosin-like domain	S	Function unknown ;
CL2449.Contig7_All	YPO2725	57	1e-07	COG3501	Uncharacterized protein conserved in bacteria	S	Function unknown ;
CL2449.Contig7_All	mlr6506	56.6	2e-07	COG3206	Uncharacterized protein involved in exopolysaccharide biosynthesis	M	Cell wall/membrane/envelope biogenesis ;
CL2449.Contig7_All	DR2417m	56.6	2e-07	COG0595	Predicted hydrolase of the metallo-beta-lactamase superfamily	R	General function prediction only ;
CL2449.Contig7_All	DRA0210	55.8	3e-07	COG0747	ABC-type dipeptide transport system, periplasmic component	E	Amino acid transport and metabolism ;
CL2449.Contig7_All	RSp0884	54.7	6e-07	COG1674	DNA segregation ATPase FtsK/SpoIIIE and related proteins	D	Cell cycle control, cell division, chromosome partitioning ;
CL2449.Contig7_All	DR0479	54.7	6e-07	COG0744	Membrane carboxypeptidase (penicillin-binding protein)	M	Cell wall/membrane/envelope biogenesis ;
CL2449.Contig7_All	ML0048	54.3	7e-07	COG0455	ATPases involved in chromosome partitioning	D	Cell cycle control, cell division, chromosome partitioning ;
CL2449.Contig7_All	Rv2264c	53.9	1e-06	COG0443	Molecular chaperone	O	Posttranslational modification, protein turnover, chaperones ;
CL2450.Contig1_All	SPAC19A8.13	110	2e-23	COG0724	RNA-binding proteins (RRM domain)	R	General function prediction only ;
CL2450.Contig1_All	RSc2772	58.5	8e-08	COG1230	Co/Zn/Cd efflux system component	P	Inorganic ion transport and metabolism ;
CL2450.Contig1_All	PA2976	57.8	1e-07	COG1530	Ribonucleases G and E	J	Translation, ribosomal structure and biogenesis ;
CL2450.Contig1_All	SMc00062	53.1	3e-06	COG4991	Uncharacterized protein with a bacterial SH3 domain homologue	S	Function unknown ;
CL2450.Contig2_All	SPAC19A8.13	110	2e-23	COG0724	RNA-binding proteins (RRM domain)	R	General function prediction only ;
CL2450.Contig2_All	RSc2772	58.5	8e-08	COG1230	Co/Zn/Cd efflux system component	P	Inorganic ion transport and metabolism ;
CL2450.Contig2_All	PA2976	57.8	1e-07	COG1530	Ribonucleases G and E	J	Translation, ribosomal structure and biogenesis ;
CL2450.Contig2_All	SMc00062	53.1	3e-06	COG4991	Uncharacterized protein with a bacterial SH3 domain homologue	S	Function unknown ;
CL2450.Contig3_All	SPAC19A8.13	178	4e-44	COG0724	RNA-binding proteins (RRM domain)	R	General function prediction only ;
CL2450.Contig3_All	alr4683	62	4e-09	COG0724	RNA-binding proteins (RRM domain)	R	General function prediction only ;
CL2450.Contig3_All	SPAC16.02c	58.5	4e-08	COG0724	RNA-binding proteins (RRM domain)	R	General function prediction only ;
CL2450.Contig3_All	RSc2772	58.5	4e-08	COG1230	Co/Zn/Cd efflux system component	P	Inorganic ion transport and metabolism ;
CL2450.Contig3_All	PA2976	57.8	7e-08	COG1530	Ribonucleases G and E	J	Translation, ribosomal structure and biogenesis ;
CL2450.Contig3_All	SMc00062	53.1	2e-06	COG4991	Uncharacterized protein with a bacterial SH3 domain homologue	S	Function unknown ;
CL2450.Contig3_All	ssr1480	51.6	5e-06	COG0724	RNA-binding proteins (RRM domain)	R	General function prediction only ;
CL2450.Contig3_All	SPAC140.02	51.6	5e-06	COG0724	RNA-binding proteins (RRM domain)	R	General function prediction only ;
CL2450.Contig3_All	alr0741	51.2	7e-06	COG0724	RNA-binding proteins (RRM domain)	R	General function prediction only ;
CL2450.Contig3_All	AGl2640gl	51.2	7e-06	COG4991	Uncharacterized protein with a bacterial SH3 domain homologue	S	Function unknown ;
CL2450.Contig3_All	DR0392	50.8	9e-06	COG2823	Predicted periplasmic or secreted lipoprotein	R	General function prediction only ;
CL2455.Contig1_All	MA2540	63.5	4e-09	COG1413	FOG: HEAT repeat	C	Energy production and conversion ;
CL2455.Contig3_All	MA1839_2	59.3	4e-08	COG1413	FOG: HEAT repeat	C	Energy production and conversion ;
CL2455.Contig3_All	MA3612	57.4	2e-07	COG5635	Predicted NTPase (NACHT family)	T	Signal transduction mechanisms ;
CL2456.Contig2_All	SPAC644.07	66.6	1e-11	COG0465	ATP-dependent Zn proteases	O	Posttranslational modification, protein turnover, chaperones ;
CL2456.Contig2_All	YDR375c	57.8	5e-09	COG0465	ATP-dependent Zn proteases	O	Posttranslational modification, protein turnover, chaperones ;
CL2456.Contig3_All	SPAC644.07	105	6e-22	COG0465	ATP-dependent Zn proteases	O	Posttranslational modification, protein turnover, chaperones ;
CL2456.Contig3_All	YDR375c	92	5e-18	COG0465	ATP-dependent Zn proteases	O	Posttranslational modification, protein turnover, chaperones ;
CL2456.Contig3_All	MK0486_1	70.1	2e-11	COG0464	ATPases of the AAA+ class	O	Posttranslational modification, protein turnover, chaperones ;
CL2456.Contig3_All	DRA0212	69.3	4e-11	COG2377	Predicted molecular chaperone distantly related to HSP70-fold metalloproteases	O	Posttranslational modification, protein turnover, chaperones ;
CL2456.Contig3_All	DR2133	69.3	4e-11	COG4372	Uncharacterized protein conserved in bacteria with the myosin-like domain	S	Function unknown ;
CL2456.Contig3_All	SPy0015	68.2	8e-11	COG0465	ATP-dependent Zn proteases	O	Posttranslational modification, protein turnover, chaperones ;
CL2456.Contig3_All	DRA0290	66.6	2e-10	COG0465	ATP-dependent Zn proteases	O	Posttranslational modification, protein turnover, chaperones ;
CL2456.Contig3_All	Cgl2640	66.6	2e-10	COG0465	ATP-dependent Zn proteases	O	Posttranslational modification, protein turnover, chaperones ;
CL2456.Contig3_All	SA0469	65.5	5e-10	COG0465	ATP-dependent Zn proteases	O	Posttranslational modification, protein turnover, chaperones ;
CL2456.Contig3_All	SP0013	65.1	7e-10	COG0465	ATP-dependent Zn proteases	O	Posttranslational modification, protein turnover, chaperones ;
CL2456.Contig3_All	Rv3610c	64.3	1e-09	COG0465	ATP-dependent Zn proteases	O	Posttranslational modification, protein turnover, chaperones ;
CL2456.Contig3_All	MT3714	64.3	1e-09	COG0465	ATP-dependent Zn proteases	O	Posttranslational modification, protein turnover, chaperones ;
CL2456.Contig3_All	MK0878	64.3	1e-09	COG1222	ATP-dependent 26S proteasome regulatory subunit	O	Posttranslational modification, protein turnover, chaperones ;
CL2456.Contig3_All	ML0222	63.5	2e-09	COG0465	ATP-dependent Zn proteases	O	Posttranslational modification, protein turnover, chaperones ;
CL2456.Contig3_All	L0204	63.5	2e-09	COG0465	ATP-dependent Zn proteases	O	Posttranslational modification, protein turnover, chaperones ;
CL2456.Contig3_All	Rv3876	62.4	4e-09	COG0455	ATPases involved in chromosome partitioning	D	Cell cycle control, cell division, chromosome partitioning ;
CL2456.Contig3_All	MT3990	62.4	4e-09	COG0455	ATPases involved in chromosome partitioning	D	Cell cycle control, cell division, chromosome partitioning ;
CL2456.Contig3_All	CAC0955	62	6e-09	COG0465	ATP-dependent Zn proteases	O	Posttranslational modification, protein turnover, chaperones ;
CL2456.Contig3_All	Ta0840	61.6	7e-09	COG0464	ATPases of the AAA+ class	O	Posttranslational modification, protein turnover, chaperones ;
CL2456.Contig3_All	TVN0947	61.6	7e-09	COG0464	ATPases of the AAA+ class	O	Posttranslational modification, protein turnover, chaperones ;
CL2456.Contig4_All	SPAC644.07	105	4e-22	COG0465	ATP-dependent Zn proteases	O	Posttranslational modification, protein turnover, chaperones ;
CL2456.Contig4_All	YDR375c	92	3e-18	COG0465	ATP-dependent Zn proteases	O	Posttranslational modification, protein turnover, chaperones ;
CL2456.Contig4_All	MK0486_1	70.1	1e-11	COG0464	ATPases of the AAA+ class	O	Posttranslational modification, protein turnover, chaperones ;
CL2456.Contig4_All	SPy0015	68.2	5e-11	COG0465	ATP-dependent Zn proteases	O	Posttranslational modification, protein turnover, chaperones ;
CL2456.Contig4_All	DRA0212	67.8	7e-11	COG2377	Predicted molecular chaperone distantly related to HSP70-fold metalloproteases	O	Posttranslational modification, protein turnover, chaperones ;
CL2456.Contig4_All	DRA0290	66.6	2e-10	COG0465	ATP-dependent Zn proteases	O	Posttranslational modification, protein turnover, chaperones ;
CL2456.Contig4_All	Cgl2640	66.6	2e-10	COG0465	ATP-dependent Zn proteases	O	Posttranslational modification, protein turnover, chaperones ;
CL2456.Contig4_All	SA0469	65.5	3e-10	COG0465	ATP-dependent Zn proteases	O	Posttranslational modification, protein turnover, chaperones ;
CL2456.Contig4_All	SP0013	65.1	4e-10	COG0465	ATP-dependent Zn proteases	O	Posttranslational modification, protein turnover, chaperones ;
CL2456.Contig4_All	Rv3610c	64.3	8e-10	COG0465	ATP-dependent Zn proteases	O	Posttranslational modification, protein turnover, chaperones ;
CL2456.Contig4_All	MT3714	64.3	8e-10	COG0465	ATP-dependent Zn proteases	O	Posttranslational modification, protein turnover, chaperones ;
CL2456.Contig4_All	MK0878	64.3	8e-10	COG1222	ATP-dependent 26S proteasome regulatory subunit	O	Posttranslational modification, protein turnover, chaperones ;
CL2456.Contig4_All	ML0222	63.5	1e-09	COG0465	ATP-dependent Zn proteases	O	Posttranslational modification, protein turnover, chaperones ;
CL2456.Contig4_All	L0204	63.5	1e-09	COG0465	ATP-dependent Zn proteases	O	Posttranslational modification, protein turnover, chaperones ;
CL2456.Contig4_All	CAC0955	62	4e-09	COG0465	ATP-dependent Zn proteases	O	Posttranslational modification, protein turnover, chaperones ;
CL2456.Contig4_All	Ta0840	61.6	5e-09	COG0464	ATPases of the AAA+ class	O	Posttranslational modification, protein turnover, chaperones ;
CL2456.Contig4_All	TVN0947	61.6	5e-09	COG0464	ATPases of the AAA+ class	O	Posttranslational modification, protein turnover, chaperones ;
CL2456.Contig4_All	SPBC543.09	61.6	5e-09	COG0465	ATP-dependent Zn proteases	O	Posttranslational modification, protein turnover, chaperones ;
CL2456.Contig4_All	PH1840	61.6	5e-09	COG0464	ATPases of the AAA+ class	O	Posttranslational modification, protein turnover, chaperones ;
CL2456.Contig4_All	AF2098	61.2	6e-09	COG0464	ATPases of the AAA+ class	O	Posttranslational modification, protein turnover, chaperones ;
CL2456.Contig5_All	SPAC644.07	105	4e-22	COG0465	ATP-dependent Zn proteases	O	Posttranslational modification, protein turnover, chaperones ;
CL2456.Contig5_All	YDR375c	92	3e-18	COG0465	ATP-dependent Zn proteases	O	Posttranslational modification, protein turnover, chaperones ;
CL2456.Contig5_All	MK0486_1	70.1	1e-11	COG0464	ATPases of the AAA+ class	O	Posttranslational modification, protein turnover, chaperones ;
CL2456.Contig5_All	SPy0015	68.2	5e-11	COG0465	ATP-dependent Zn proteases	O	Posttranslational modification, protein turnover, chaperones ;
CL2456.Contig5_All	DRA0212	67.4	8e-11	COG2377	Predicted molecular chaperone distantly related to HSP70-fold metalloproteases	O	Posttranslational modification, protein turnover, chaperones ;
CL2456.Contig5_All	DRA0290	66.6	1e-10	COG0465	ATP-dependent Zn proteases	O	Posttranslational modification, protein turnover, chaperones ;
CL2456.Contig5_All	Cgl2640	66.6	1e-10	COG0465	ATP-dependent Zn proteases	O	Posttranslational modification, protein turnover, chaperones ;
CL2456.Contig5_All	SA0469	65.5	3e-10	COG0465	ATP-dependent Zn proteases	O	Posttranslational modification, protein turnover, chaperones ;
CL2456.Contig5_All	SP0013	65.1	4e-10	COG0465	ATP-dependent Zn proteases	O	Posttranslational modification, protein turnover, chaperones ;
CL2456.Contig5_All	Rv3610c	64.3	7e-10	COG0465	ATP-dependent Zn proteases	O	Posttranslational modification, protein turnover, chaperones ;
CL2456.Contig5_All	MT3714	64.3	7e-10	COG0465	ATP-dependent Zn proteases	O	Posttranslational modification, protein turnover, chaperones ;
CL2456.Contig5_All	MK0878	64.3	7e-10	COG1222	ATP-dependent 26S proteasome regulatory subunit	O	Posttranslational modification, protein turnover, chaperones ;
CL2456.Contig5_All	ML0222	63.5	1e-09	COG0465	ATP-dependent Zn proteases	O	Posttranslational modification, protein turnover, chaperones ;
CL2456.Contig5_All	L0204	63.5	1e-09	COG0465	ATP-dependent Zn proteases	O	Posttranslational modification, protein turnover, chaperones ;
CL2456.Contig5_All	DR0479	62	4e-09	COG0744	Membrane carboxypeptidase (penicillin-binding protein)	M	Cell wall/membrane/envelope biogenesis ;
CL2456.Contig5_All	CAC0955	62	4e-09	COG0465	ATP-dependent Zn proteases	O	Posttranslational modification, protein turnover, chaperones ;
CL2456.Contig5_All	Ta0840	61.6	5e-09	COG0464	ATPases of the AAA+ class	O	Posttranslational modification, protein turnover, chaperones ;
CL2456.Contig5_All	TVN0947	61.6	5e-09	COG0464	ATPases of the AAA+ class	O	Posttranslational modification, protein turnover, chaperones ;
CL2456.Contig5_All	SPBC543.09	61.6	5e-09	COG0465	ATP-dependent Zn proteases	O	Posttranslational modification, protein turnover, chaperones ;
CL2456.Contig5_All	PH1840	61.6	5e-09	COG0464	ATPases of the AAA+ class	O	Posttranslational modification, protein turnover, chaperones ;
CL2457.Contig1_All	YIL069c	149	4e-36	COG2004	Ribosomal protein S24E	J	Translation, ribosomal structure and biogenesis ;
CL2457.Contig1_All	YER074w	149	4e-36	COG2004	Ribosomal protein S24E	J	Translation, ribosomal structure and biogenesis ;
CL2457.Contig1_All	SPBC17G9.07	149	4e-36	COG2004	Ribosomal protein S24E	J	Translation, ribosomal structure and biogenesis ;
CL2457.Contig1_All	SPAC17G6.06	147	2e-35	COG2004	Ribosomal protein S24E	J	Translation, ribosomal structure and biogenesis ;
CL2457.Contig1_All	PAE2434	60.8	2e-09	COG2004	Ribosomal protein S24E	J	Translation, ribosomal structure and biogenesis ;
CL2457.Contig1_All	PH1909a	59.7	5e-09	COG2004	Ribosomal protein S24E	J	Translation, ribosomal structure and biogenesis ;
CL2457.Contig1_All	PAB3419	58.5	1e-08	COG2004	Ribosomal protein S24E	J	Translation, ribosomal structure and biogenesis ;
CL2457.Contig1_All	ECU10g1570i	57.8	2e-08	COG2004	Ribosomal protein S24E	J	Translation, ribosomal structure and biogenesis ;
CL2457.Contig2_All	SPBC17G9.07	158	1e-38	COG2004	Ribosomal protein S24E	J	Translation, ribosomal structure and biogenesis ;
CL2457.Contig2_All	YIL069c	151	1e-36	COG2004	Ribosomal protein S24E	J	Translation, ribosomal structure and biogenesis ;
CL2457.Contig2_All	YER074w	151	1e-36	COG2004	Ribosomal protein S24E	J	Translation, ribosomal structure and biogenesis ;
CL2457.Contig2_All	SPAC17G6.06	148	1e-35	COG2004	Ribosomal protein S24E	J	Translation, ribosomal structure and biogenesis ;
CL2457.Contig2_All	PAB3419	60.1	4e-09	COG2004	Ribosomal protein S24E	J	Translation, ribosomal structure and biogenesis ;
CL2457.Contig2_All	PAE2434	59.3	7e-09	COG2004	Ribosomal protein S24E	J	Translation, ribosomal structure and biogenesis ;
CL2457.Contig2_All	PH1909a	58.5	1e-08	COG2004	Ribosomal protein S24E	J	Translation, ribosomal structure and biogenesis ;
CL2457.Contig2_All	ECU10g1570i	58.2	2e-08	COG2004	Ribosomal protein S24E	J	Translation, ribosomal structure and biogenesis ;
CL2457.Contig2_All	MTH267	50.1	4e-06	COG2004	Ribosomal protein S24E	J	Translation, ribosomal structure and biogenesis ;
CL2460.Contig1_All	Cgl1939	40.4	8e-06	COG0532	Translation initiation factor 2 (IF-2; GTPase)	J	Translation, ribosomal structure and biogenesis ;
CL2460.Contig2_All	Rv3876	61.6	5e-09	COG0455	ATPases involved in chromosome partitioning	D	Cell cycle control, cell division, chromosome partitioning ;
CL2460.Contig2_All	MT3990	61.6	5e-09	COG0455	ATPases involved in chromosome partitioning	D	Cell cycle control, cell division, chromosome partitioning ;
CL2460.Contig2_All	YPO2725	59.7	2e-08	COG3501	Uncharacterized protein conserved in bacteria	S	Function unknown ;
CL2460.Contig2_All	Cgl1939	58.5	5e-08	COG0532	Translation initiation factor 2 (IF-2; GTPase)	J	Translation, ribosomal structure and biogenesis ;
CL2460.Contig2_All	XF0818	40	2e-07	COG2730	Endoglucanase	G	Carbohydrate transport and metabolism ;
CL2460.Contig2_All	RSc1191	54.7	7e-07	COG2812	DNA polymerase III, gamma/tau subunits	L	Replication, recombination and repair ;
CL2460.Contig2_All	DR2600	53.1	2e-06	COG2340	Uncharacterized protein with SCP/PR1 domains	S	Function unknown ;
CL2460.Contig2_All	DRA0212	52.8	2e-06	COG2377	Predicted molecular chaperone distantly related to HSP70-fold metalloproteases	O	Posttranslational modification, protein turnover, chaperones ;
CL2460.Contig2_All	RSc1986	52.4	3e-06	COG3170	Tfp pilus assembly protein FimV	NU	Cell motility ; Intracellular trafficking, secretion, and vesicular transport ;
CL2460.Contig2_All	DRA0210	51.6	6e-06	COG0747	ABC-type dipeptide transport system, periplasmic component	E	Amino acid transport and metabolism ;
CL2460.Contig4_All	Rv3876	77	9e-14	COG0455	ATPases involved in chromosome partitioning	D	Cell cycle control, cell division, chromosome partitioning ;
CL2460.Contig4_All	MT3990	77	9e-14	COG0455	ATPases involved in chromosome partitioning	D	Cell cycle control, cell division, chromosome partitioning ;
CL2460.Contig4_All	YPO2725	67.4	7e-11	COG3501	Uncharacterized protein conserved in bacteria	S	Function unknown ;
CL2460.Contig4_All	CC3441	64.3	6e-10	COG2267	Lysophospholipase	I	Lipid transport and metabolism ;
CL2460.Contig4_All	RSc1191	57.8	6e-08	COG2812	DNA polymerase III, gamma/tau subunits	L	Replication, recombination and repair ;
CL2460.Contig4_All	PA0197	57	1e-07	COG0810	Periplasmic protein TonB, links inner and outer membranes	M	Cell wall/membrane/envelope biogenesis ;
CL2460.Contig4_All	mlr2363	55.1	4e-07	COG0515	Serine/threonine protein kinase	RTKL	General function prediction only ; Signal transduction mechanisms ; Transcription ; Replication, recombination and repair ;
CL2460.Contig4_All	SMc00904	55.1	4e-07	COG1187	16S rRNA uridine-516 pseudouridylate synthase and related pseudouridylate synthases	J	Translation, ribosomal structure and biogenesis ;
CL2460.Contig4_All	SPBC28F2.12	54.3	6e-07	COG0086	DNA-directed RNA polymerase, beta' subunit/160 kD subunit	K	Transcription ;
CL2460.Contig4_All	Rv0312	54.3	6e-07	COG0443	Molecular chaperone	O	Posttranslational modification, protein turnover, chaperones ;
CL2460.Contig4_All	RSc2303	54.3	6e-07	COG4796	Type II secretory pathway, component HofQ	U	Intracellular trafficking, secretion, and vesicular transport ;
CL2460.Contig4_All	MT0326	54.3	6e-07	COG0443	Molecular chaperone	O	Posttranslational modification, protein turnover, chaperones ;
CL2460.Contig4_All	XF0818	53.1	1e-06	COG2730	Endoglucanase	G	Carbohydrate transport and metabolism ;
CL2460.Contig4_All	mll2069	52.8	2e-06	COG2319	FOG: WD40 repeat	R	General function prediction only ;
CL2460.Contig4_All	Rv2264c	52	3e-06	COG0443	Molecular chaperone	O	Posttranslational modification, protein turnover, chaperones ;
CL2460.Contig4_All	MT2324	52	3e-06	COG0443	Molecular chaperone	O	Posttranslational modification, protein turnover, chaperones ;
CL2460.Contig4_All	YDL140c	51.6	4e-06	COG0086	DNA-directed RNA polymerase, beta' subunit/160 kD subunit	K	Transcription ;
CL2460.Contig4_All	slr0599	50.4	9e-06	COG0515	Serine/threonine protein kinase	RTKL	General function prediction only ; Signal transduction mechanisms ; Transcription ; Replication, recombination and repair ;
CL2462.Contig1_All	SPBC30B4.07c	163	5e-40	COG5242	RNA polymerase II transcription initiation/nucleotide excision repair factor TFIIH, subunit TFB4	KL	Transcription ; Replication, recombination and repair ;
CL2462.Contig1_All	YPR056w	113	7e-25	COG5242	RNA polymerase II transcription initiation/nucleotide excision repair factor TFIIH, subunit TFB4	KL	Transcription ; Replication, recombination and repair ;
CL2462.Contig1_All	ECU07g0880	61.6	3e-09	COG5242	RNA polymerase II transcription initiation/nucleotide excision repair factor TFIIH, subunit TFB4	KL	Transcription ; Replication, recombination and repair ;
CL2462.Contig2_All	SPBC30B4.07c	147	5e-35	COG5242	RNA polymerase II transcription initiation/nucleotide excision repair factor TFIIH, subunit TFB4	KL	Transcription ; Replication, recombination and repair ;
CL2462.Contig2_All	YPR056w	95.5	2e-19	COG5242	RNA polymerase II transcription initiation/nucleotide excision repair factor TFIIH, subunit TFB4	KL	Transcription ; Replication, recombination and repair ;
CL2462.Contig2_All	ECU07g0880	60.8	5e-09	COG5242	RNA polymerase II transcription initiation/nucleotide excision repair factor TFIIH, subunit TFB4	KL	Transcription ; Replication, recombination and repair ;
CL2462.Contig3_All	SPBC30B4.07c	147	5e-35	COG5242	RNA polymerase II transcription initiation/nucleotide excision repair factor TFIIH, subunit TFB4	KL	Transcription ; Replication, recombination and repair ;
CL2462.Contig3_All	YPR056w	95.5	2e-19	COG5242	RNA polymerase II transcription initiation/nucleotide excision repair factor TFIIH, subunit TFB4	KL	Transcription ; Replication, recombination and repair ;
CL2462.Contig3_All	ECU07g0880	60.8	5e-09	COG5242	RNA polymerase II transcription initiation/nucleotide excision repair factor TFIIH, subunit TFB4	KL	Transcription ; Replication, recombination and repair ;
CL2462.Contig4_All	SPBC30B4.07c	105	8e-23	COG5242	RNA polymerase II transcription initiation/nucleotide excision repair factor TFIIH, subunit TFB4	KL	Transcription ; Replication, recombination and repair ;
CL2462.Contig4_All	YPR056w	74.3	2e-13	COG5242	RNA polymerase II transcription initiation/nucleotide excision repair factor TFIIH, subunit TFB4	KL	Transcription ; Replication, recombination and repair ;
CL2462.Contig4_All	ECU07g0880	54.7	2e-07	COG5242	RNA polymerase II transcription initiation/nucleotide excision repair factor TFIIH, subunit TFB4	KL	Transcription ; Replication, recombination and repair ;
CL2462.Contig5_All	SPBC30B4.07c	105	1e-22	COG5242	RNA polymerase II transcription initiation/nucleotide excision repair factor TFIIH, subunit TFB4	KL	Transcription ; Replication, recombination and repair ;
CL2462.Contig5_All	YPR056w	74.3	3e-13	COG5242	RNA polymerase II transcription initiation/nucleotide excision repair factor TFIIH, subunit TFB4	KL	Transcription ; Replication, recombination and repair ;
CL2462.Contig5_All	ECU07g0880	54.7	3e-07	COG5242	RNA polymerase II transcription initiation/nucleotide excision repair factor TFIIH, subunit TFB4	KL	Transcription ; Replication, recombination and repair ;
CL2462.Contig6_All	SPBC30B4.07c	100	3e-21	COG5242	RNA polymerase II transcription initiation/nucleotide excision repair factor TFIIH, subunit TFB4	KL	Transcription ; Replication, recombination and repair ;
CL2462.Contig6_All	YPR056w	65.1	2e-10	COG5242	RNA polymerase II transcription initiation/nucleotide excision repair factor TFIIH, subunit TFB4	KL	Transcription ; Replication, recombination and repair ;
CL2462.Contig6_All	ECU07g0880	57	5e-08	COG5242	RNA polymerase II transcription initiation/nucleotide excision repair factor TFIIH, subunit TFB4	KL	Transcription ; Replication, recombination and repair ;
CL2462.Contig7_All	SPBC30B4.07c	100	2e-21	COG5242	RNA polymerase II transcription initiation/nucleotide excision repair factor TFIIH, subunit TFB4	KL	Transcription ; Replication, recombination and repair ;
CL2462.Contig7_All	YPR056w	65.1	1e-10	COG5242	RNA polymerase II transcription initiation/nucleotide excision repair factor TFIIH, subunit TFB4	KL	Transcription ; Replication, recombination and repair ;
CL2462.Contig7_All	ECU07g0880	57	4e-08	COG5242	RNA polymerase II transcription initiation/nucleotide excision repair factor TFIIH, subunit TFB4	KL	Transcription ; Replication, recombination and repair ;
CL2462.Contig8_All	SPBC30B4.07c	100	2e-21	COG5242	RNA polymerase II transcription initiation/nucleotide excision repair factor TFIIH, subunit TFB4	KL	Transcription ; Replication, recombination and repair ;
CL2462.Contig8_All	YPR056w	65.1	1e-10	COG5242	RNA polymerase II transcription initiation/nucleotide excision repair factor TFIIH, subunit TFB4	KL	Transcription ; Replication, recombination and repair ;
CL2462.Contig8_All	ECU07g0880	57	4e-08	COG5242	RNA polymerase II transcription initiation/nucleotide excision repair factor TFIIH, subunit TFB4	KL	Transcription ; Replication, recombination and repair ;
CL2462.Contig9_All	SPBC30B4.07c	77	2e-14	COG5242	RNA polymerase II transcription initiation/nucleotide excision repair factor TFIIH, subunit TFB4	KL	Transcription ; Replication, recombination and repair ;
CL2462.Contig9_All	ECU07g0880	53.5	2e-07	COG5242	RNA polymerase II transcription initiation/nucleotide excision repair factor TFIIH, subunit TFB4	KL	Transcription ; Replication, recombination and repair ;
CL2462.Contig10_All	SPBC30B4.07c	77	2e-14	COG5242	RNA polymerase II transcription initiation/nucleotide excision repair factor TFIIH, subunit TFB4	KL	Transcription ; Replication, recombination and repair ;
CL2462.Contig10_All	ECU07g0880	53.5	2e-07	COG5242	RNA polymerase II transcription initiation/nucleotide excision repair factor TFIIH, subunit TFB4	KL	Transcription ; Replication, recombination and repair ;
CL2462.Contig11_All	SPBC30B4.07c	77	3e-14	COG5242	RNA polymerase II transcription initiation/nucleotide excision repair factor TFIIH, subunit TFB4	KL	Transcription ; Replication, recombination and repair ;
CL2462.Contig11_All	ECU07g0880	53.5	3e-07	COG5242	RNA polymerase II transcription initiation/nucleotide excision repair factor TFIIH, subunit TFB4	KL	Transcription ; Replication, recombination and repair ;
CL2465.Contig1_All	YAR019c	135	3e-31	COG0515	Serine/threonine protein kinase	RTKL	General function prediction only ; Signal transduction mechanisms ; Transcription ; Replication, recombination and repair ;
CL2465.Contig1_All	CAC1728_1	113	2e-24	COG0515	Serine/threonine protein kinase	RTKL	General function prediction only ; Signal transduction mechanisms ; Transcription ; Replication, recombination and repair ;
CL2465.Contig1_All	PA0074_1	112	3e-24	COG0515	Serine/threonine protein kinase	RTKL	General function prediction only ; Signal transduction mechanisms ; Transcription ; Replication, recombination and repair ;
CL2465.Contig1_All	ECU01g0630	108	7e-23	COG0515	Serine/threonine protein kinase	RTKL	General function prediction only ; Signal transduction mechanisms ; Transcription ; Replication, recombination and repair ;
CL2465.Contig1_All	BH2504_1	105	4e-22	COG0515	Serine/threonine protein kinase	RTKL	General function prediction only ; Signal transduction mechanisms ; Transcription ; Replication, recombination and repair ;
CL2465.Contig1_All	lin1934_1	103	2e-21	COG0515	Serine/threonine protein kinase	RTKL	General function prediction only ; Signal transduction mechanisms ; Transcription ; Replication, recombination and repair ;
CL2465.Contig1_All	ML0897	102	5e-21	COG0515	Serine/threonine protein kinase	RTKL	General function prediction only ; Signal transduction mechanisms ; Transcription ; Replication, recombination and repair ;
CL2465.Contig1_All	BS_yloP_1	99.8	2e-20	COG0515	Serine/threonine protein kinase	RTKL	General function prediction only ; Signal transduction mechanisms ; Transcription ; Replication, recombination and repair ;
CL2465.Contig1_All	YBL105c_2	99.4	3e-20	COG0515	Serine/threonine protein kinase	RTKL	General function prediction only ; Signal transduction mechanisms ; Transcription ; Replication, recombination and repair ;
CL2465.Contig1_All	L138452_1	98.2	7e-20	COG0515	Serine/threonine protein kinase	RTKL	General function prediction only ; Signal transduction mechanisms ; Transcription ; Replication, recombination and repair ;
CL2465.Contig1_All	MT0017_1	95.9	3e-19	COG0515	Serine/threonine protein kinase	RTKL	General function prediction only ; Signal transduction mechanisms ; Transcription ; Replication, recombination and repair ;
CL2465.Contig1_All	Rv0014c_1	95.9	3e-19	COG0515	Serine/threonine protein kinase	RTKL	General function prediction only ; Signal transduction mechanisms ; Transcription ; Replication, recombination and repair ;
CL2465.Contig1_All	SA1063_1	94.4	1e-18	COG0515	Serine/threonine protein kinase	RTKL	General function prediction only ; Signal transduction mechanisms ; Transcription ; Replication, recombination and repair ;
CL2465.Contig1_All	Cgl0042	92.4	4e-18	COG0515	Serine/threonine protein kinase	RTKL	General function prediction only ; Signal transduction mechanisms ; Transcription ; Replication, recombination and repair ;
CL2465.Contig1_All	ML0016_1	92.4	4e-18	COG0515	Serine/threonine protein kinase	RTKL	General function prediction only ; Signal transduction mechanisms ; Transcription ; Replication, recombination and repair ;
CL2465.Contig1_All	SPy1625_1	91.7	6e-18	COG0515	Serine/threonine protein kinase	RTKL	General function prediction only ; Signal transduction mechanisms ; Transcription ; Replication, recombination and repair ;
CL2465.Contig1_All	SPAC14C4.03	90.9	1e-17	COG0515	Serine/threonine protein kinase	RTKL	General function prediction only ; Signal transduction mechanisms ; Transcription ; Replication, recombination and repair ;
CL2465.Contig1_All	SP1732_1	90.9	1e-17	COG0515	Serine/threonine protein kinase	RTKL	General function prediction only ; Signal transduction mechanisms ; Transcription ; Replication, recombination and repair ;
CL2465.Contig1_All	Cgl2127_1	89.7	2e-17	COG0515	Serine/threonine protein kinase	RTKL	General function prediction only ; Signal transduction mechanisms ; Transcription ; Replication, recombination and repair ;
CL2465.Contig1_All	DR2518_1	89	4e-17	COG0515	Serine/threonine protein kinase	RTKL	General function prediction only ; Signal transduction mechanisms ; Transcription ; Replication, recombination and repair ;
CL2465.Contig2_All	YAR019c	135	3e-31	COG0515	Serine/threonine protein kinase	RTKL	General function prediction only ; Signal transduction mechanisms ; Transcription ; Replication, recombination and repair ;
CL2465.Contig2_All	CAC1728_1	113	2e-24	COG0515	Serine/threonine protein kinase	RTKL	General function prediction only ; Signal transduction mechanisms ; Transcription ; Replication, recombination and repair ;
CL2465.Contig2_All	PA0074_1	112	3e-24	COG0515	Serine/threonine protein kinase	RTKL	General function prediction only ; Signal transduction mechanisms ; Transcription ; Replication, recombination and repair ;
CL2465.Contig2_All	ECU01g0630	108	7e-23	COG0515	Serine/threonine protein kinase	RTKL	General function prediction only ; Signal transduction mechanisms ; Transcription ; Replication, recombination and repair ;
CL2465.Contig2_All	BH2504_1	105	4e-22	COG0515	Serine/threonine protein kinase	RTKL	General function prediction only ; Signal transduction mechanisms ; Transcription ; Replication, recombination and repair ;
CL2465.Contig2_All	lin1934_1	103	2e-21	COG0515	Serine/threonine protein kinase	RTKL	General function prediction only ; Signal transduction mechanisms ; Transcription ; Replication, recombination and repair ;
CL2465.Contig2_All	ML0897	102	5e-21	COG0515	Serine/threonine protein kinase	RTKL	General function prediction only ; Signal transduction mechanisms ; Transcription ; Replication, recombination and repair ;
CL2465.Contig2_All	BS_yloP_1	99.8	2e-20	COG0515	Serine/threonine protein kinase	RTKL	General function prediction only ; Signal transduction mechanisms ; Transcription ; Replication, recombination and repair ;
CL2465.Contig2_All	YBL105c_2	99.4	3e-20	COG0515	Serine/threonine protein kinase	RTKL	General function prediction only ; Signal transduction mechanisms ; Transcription ; Replication, recombination and repair ;
CL2465.Contig2_All	L138452_1	98.2	7e-20	COG0515	Serine/threonine protein kinase	RTKL	General function prediction only ; Signal transduction mechanisms ; Transcription ; Replication, recombination and repair ;
CL2465.Contig2_All	MT0017_1	95.9	3e-19	COG0515	Serine/threonine protein kinase	RTKL	General function prediction only ; Signal transduction mechanisms ; Transcription ; Replication, recombination and repair ;
CL2465.Contig2_All	Rv0014c_1	95.9	3e-19	COG0515	Serine/threonine protein kinase	RTKL	General function prediction only ; Signal transduction mechanisms ; Transcription ; Replication, recombination and repair ;
CL2465.Contig2_All	SA1063_1	94.4	1e-18	COG0515	Serine/threonine protein kinase	RTKL	General function prediction only ; Signal transduction mechanisms ; Transcription ; Replication, recombination and repair ;
CL2465.Contig2_All	Cgl0042	92.4	4e-18	COG0515	Serine/threonine protein kinase	RTKL	General function prediction only ; Signal transduction mechanisms ; Transcription ; Replication, recombination and repair ;
CL2465.Contig2_All	ML0016_1	92.4	4e-18	COG0515	Serine/threonine protein kinase	RTKL	General function prediction only ; Signal transduction mechanisms ; Transcription ; Replication, recombination and repair ;
CL2465.Contig2_All	SPy1625_1	91.7	7e-18	COG0515	Serine/threonine protein kinase	RTKL	General function prediction only ; Signal transduction mechanisms ; Transcription ; Replication, recombination and repair ;
CL2465.Contig2_All	SPAC14C4.03	90.9	1e-17	COG0515	Serine/threonine protein kinase	RTKL	General function prediction only ; Signal transduction mechanisms ; Transcription ; Replication, recombination and repair ;
CL2465.Contig2_All	SP1732_1	90.9	1e-17	COG0515	Serine/threonine protein kinase	RTKL	General function prediction only ; Signal transduction mechanisms ; Transcription ; Replication, recombination and repair ;
CL2465.Contig2_All	Cgl2127_1	89.7	2e-17	COG0515	Serine/threonine protein kinase	RTKL	General function prediction only ; Signal transduction mechanisms ; Transcription ; Replication, recombination and repair ;
CL2465.Contig2_All	DR2518_1	89	4e-17	COG0515	Serine/threonine protein kinase	RTKL	General function prediction only ; Signal transduction mechanisms ; Transcription ; Replication, recombination and repair ;
CL2465.Contig3_All	YAR019c	68.6	2e-11	COG0515	Serine/threonine protein kinase	RTKL	General function prediction only ; Signal transduction mechanisms ; Transcription ; Replication, recombination and repair ;
CL2465.Contig3_All	ECU01g0630	64.7	3e-10	COG0515	Serine/threonine protein kinase	RTKL	General function prediction only ; Signal transduction mechanisms ; Transcription ; Replication, recombination and repair ;
CL2465.Contig3_All	ECU02g0510	60.1	7e-09	COG0515	Serine/threonine protein kinase	RTKL	General function prediction only ; Signal transduction mechanisms ; Transcription ; Replication, recombination and repair ;
CL2465.Contig3_All	PA0074_1	55.5	2e-07	COG0515	Serine/threonine protein kinase	RTKL	General function prediction only ; Signal transduction mechanisms ; Transcription ; Replication, recombination and repair ;
CL2465.Contig3_All	slr0152	52.8	1e-06	COG0515	Serine/threonine protein kinase	RTKL	General function prediction only ; Signal transduction mechanisms ; Transcription ; Replication, recombination and repair ;
CL2465.Contig3_All	Cgl0042	52.8	1e-06	COG0515	Serine/threonine protein kinase	RTKL	General function prediction only ; Signal transduction mechanisms ; Transcription ; Replication, recombination and repair ;
CL2465.Contig3_All	ECU01g1320	52.4	1e-06	COG0515	Serine/threonine protein kinase	RTKL	General function prediction only ; Signal transduction mechanisms ; Transcription ; Replication, recombination and repair ;
CL2465.Contig3_All	MT0017_1	52.4	1e-06	COG0515	Serine/threonine protein kinase	RTKL	General function prediction only ; Signal transduction mechanisms ; Transcription ; Replication, recombination and repair ;
CL2465.Contig3_All	Rv0014c_1	52.4	1e-06	COG0515	Serine/threonine protein kinase	RTKL	General function prediction only ; Signal transduction mechanisms ; Transcription ; Replication, recombination and repair ;
CL2465.Contig3_All	YBL105c_2	52	2e-06	COG0515	Serine/threonine protein kinase	RTKL	General function prediction only ; Signal transduction mechanisms ; Transcription ; Replication, recombination and repair ;
CL2465.Contig3_All	CAC1728_1	51.2	3e-06	COG0515	Serine/threonine protein kinase	RTKL	General function prediction only ; Signal transduction mechanisms ; Transcription ; Replication, recombination and repair ;
CL2465.Contig3_All	SPAC14C4.03	50.8	4e-06	COG0515	Serine/threonine protein kinase	RTKL	General function prediction only ; Signal transduction mechanisms ; Transcription ; Replication, recombination and repair ;
CL2465.Contig3_All	ML0017	50.8	4e-06	COG0515	Serine/threonine protein kinase	RTKL	General function prediction only ; Signal transduction mechanisms ; Transcription ; Replication, recombination and repair ;
CL2465.Contig3_All	SA1063_1	50.4	6e-06	COG0515	Serine/threonine protein kinase	RTKL	General function prediction only ; Signal transduction mechanisms ; Transcription ; Replication, recombination and repair ;
CL2466.Contig1_All	DR2133	58.9	3e-08	COG4372	Uncharacterized protein conserved in bacteria with the myosin-like domain	S	Function unknown ;
CL2466.Contig1_All	Cgl1939	58.5	3e-08	COG0532	Translation initiation factor 2 (IF-2; GTPase)	J	Translation, ribosomal structure and biogenesis ;
CL2466.Contig1_All	DRA0212	57.4	8e-08	COG2377	Predicted molecular chaperone distantly related to HSP70-fold metalloproteases	O	Posttranslational modification, protein turnover, chaperones ;
CL2466.Contig1_All	DRA0210	53.5	1e-06	COG0747	ABC-type dipeptide transport system, periplasmic component	E	Amino acid transport and metabolism ;
CL2466.Contig1_All	RSc1191	46.6	1e-06	COG2812	DNA polymerase III, gamma/tau subunits	L	Replication, recombination and repair ;
CL2466.Contig1_All	mlr4742	53.1	1e-06	COG3734	2-keto-3-deoxy-galactonokinase	G	Carbohydrate transport and metabolism ;
CL2466.Contig1_All	DR2417m	53.1	1e-06	COG0595	Predicted hydrolase of the metallo-beta-lactamase superfamily	R	General function prediction only ;
CL2466.Contig1_All	YMR109w	53.1	1e-06	COG5022	Myosin heavy chain	Z	Cytoskeleton ;
CL2466.Contig1_All	Rv2839c	53.1	1e-06	COG0532	Translation initiation factor 2 (IF-2; GTPase)	J	Translation, ribosomal structure and biogenesis ;
CL2466.Contig1_All	MT2905	53.1	1e-06	COG0532	Translation initiation factor 2 (IF-2; GTPase)	J	Translation, ribosomal structure and biogenesis ;
CL2466.Contig1_All	DR0479	50.4	9e-06	COG0744	Membrane carboxypeptidase (penicillin-binding protein)	M	Cell wall/membrane/envelope biogenesis ;
CL2466.Contig2_All	DR2133	62.4	2e-09	COG4372	Uncharacterized protein conserved in bacteria with the myosin-like domain	S	Function unknown ;
CL2466.Contig2_All	Cgl1939	58.2	3e-08	COG0532	Translation initiation factor 2 (IF-2; GTPase)	J	Translation, ribosomal structure and biogenesis ;
CL2466.Contig2_All	DRA0212	57.4	5e-08	COG2377	Predicted molecular chaperone distantly related to HSP70-fold metalloproteases	O	Posttranslational modification, protein turnover, chaperones ;
CL2466.Contig2_All	Rv3876	39.3	3e-07	COG0455	ATPases involved in chromosome partitioning	D	Cell cycle control, cell division, chromosome partitioning ;
CL2466.Contig2_All	MT3990	39.3	3e-07	COG0455	ATPases involved in chromosome partitioning	D	Cell cycle control, cell division, chromosome partitioning ;
CL2466.Contig2_All	RSc1191	46.6	3e-07	COG2812	DNA polymerase III, gamma/tau subunits	L	Replication, recombination and repair ;
CL2466.Contig2_All	DRA0210	53.5	8e-07	COG0747	ABC-type dipeptide transport system, periplasmic component	E	Amino acid transport and metabolism ;
CL2466.Contig2_All	mlr4742	53.1	1e-06	COG3734	2-keto-3-deoxy-galactonokinase	G	Carbohydrate transport and metabolism ;
CL2466.Contig2_All	Rv2839c	52.4	2e-06	COG0532	Translation initiation factor 2 (IF-2; GTPase)	J	Translation, ribosomal structure and biogenesis ;
CL2466.Contig2_All	MT2905	52.4	2e-06	COG0532	Translation initiation factor 2 (IF-2; GTPase)	J	Translation, ribosomal structure and biogenesis ;
CL2466.Contig2_All	DR2417m	52.4	2e-06	COG0595	Predicted hydrolase of the metallo-beta-lactamase superfamily	R	General function prediction only ;
CL2466.Contig3_All	DR2133	62.4	2e-09	COG4372	Uncharacterized protein conserved in bacteria with the myosin-like domain	S	Function unknown ;
CL2466.Contig3_All	Cgl1939	58.5	3e-08	COG0532	Translation initiation factor 2 (IF-2; GTPase)	J	Translation, ribosomal structure and biogenesis ;
CL2466.Contig3_All	DRA0212	57.4	7e-08	COG2377	Predicted molecular chaperone distantly related to HSP70-fold metalloproteases	O	Posttranslational modification, protein turnover, chaperones ;
CL2466.Contig3_All	Rv3876	39.3	3e-07	COG0455	ATPases involved in chromosome partitioning	D	Cell cycle control, cell division, chromosome partitioning ;
CL2466.Contig3_All	MT3990	39.3	3e-07	COG0455	ATPases involved in chromosome partitioning	D	Cell cycle control, cell division, chromosome partitioning ;
CL2466.Contig3_All	RSc1191	46.6	4e-07	COG2812	DNA polymerase III, gamma/tau subunits	L	Replication, recombination and repair ;
CL2466.Contig3_All	DRA0210	53.5	1e-06	COG0747	ABC-type dipeptide transport system, periplasmic component	E	Amino acid transport and metabolism ;
CL2466.Contig3_All	mlr4742	53.1	1e-06	COG3734	2-keto-3-deoxy-galactonokinase	G	Carbohydrate transport and metabolism ;
CL2466.Contig3_All	Rv2839c	53.1	1e-06	COG0532	Translation initiation factor 2 (IF-2; GTPase)	J	Translation, ribosomal structure and biogenesis ;
CL2466.Contig3_All	MT2905	53.1	1e-06	COG0532	Translation initiation factor 2 (IF-2; GTPase)	J	Translation, ribosomal structure and biogenesis ;
CL2466.Contig3_All	DR2417m	53.1	1e-06	COG0595	Predicted hydrolase of the metallo-beta-lactamase superfamily	R	General function prediction only ;
CL2466.Contig3_All	DR0479	50.4	8e-06	COG0744	Membrane carboxypeptidase (penicillin-binding protein)	M	Cell wall/membrane/envelope biogenesis ;
CL2474.Contig1_All	all1418	128	2e-29	COG1028	Dehydrogenases with different specificities (related to short-chain alcohol dehydrogenases)	IQR	Lipid transport and metabolism ; Secondary metabolites biosynthesis, transport and catabolism ; General function prediction only ;
CL2474.Contig1_All	VNG0115G	110	3e-24	COG4221	Short-chain alcohol dehydrogenase of unknown specificity	R	General function prediction only ;
CL2474.Contig1_All	alr2142	102	1e-21	COG4221	Short-chain alcohol dehydrogenase of unknown specificity	R	General function prediction only ;
CL2474.Contig1_All	MA2687	102	1e-21	COG1028	Dehydrogenases with different specificities (related to short-chain alcohol dehydrogenases)	IQR	Lipid transport and metabolism ; Secondary metabolites biosynthesis, transport and catabolism ; General function prediction only ;
CL2474.Contig1_All	MA2686	102	1e-21	COG1028	Dehydrogenases with different specificities (related to short-chain alcohol dehydrogenases)	IQR	Lipid transport and metabolism ; Secondary metabolites biosynthesis, transport and catabolism ; General function prediction only ;
CL2474.Contig1_All	AGc1567	101	3e-21	COG4221	Short-chain alcohol dehydrogenase of unknown specificity	R	General function prediction only ;
CL2474.Contig1_All	lin0452	100	3e-21	COG4221	Short-chain alcohol dehydrogenase of unknown specificity	R	General function prediction only ;
CL2474.Contig1_All	TM0325	100	3e-21	COG1028	Dehydrogenases with different specificities (related to short-chain alcohol dehydrogenases)	IQR	Lipid transport and metabolism ; Secondary metabolites biosynthesis, transport and catabolism ; General function prediction only ;
CL2474.Contig1_All	ML1094	100	3e-21	COG1028	Dehydrogenases with different specificities (related to short-chain alcohol dehydrogenases)	IQR	Lipid transport and metabolism ; Secondary metabolites biosynthesis, transport and catabolism ; General function prediction only ;
CL2474.Contig1_All	SMa0320	100	4e-21	COG4221	Short-chain alcohol dehydrogenase of unknown specificity	R	General function prediction only ;
CL2474.Contig1_All	TVN1344	100	6e-21	COG1028	Dehydrogenases with different specificities (related to short-chain alcohol dehydrogenases)	IQR	Lipid transport and metabolism ; Secondary metabolites biosynthesis, transport and catabolism ; General function prediction only ;
CL2474.Contig1_All	L179660	99.8	7e-21	COG4221	Short-chain alcohol dehydrogenase of unknown specificity	R	General function prediction only ;
CL2474.Contig1_All	BMEI0268	99.8	7e-21	COG1028	Dehydrogenases with different specificities (related to short-chain alcohol dehydrogenases)	IQR	Lipid transport and metabolism ; Secondary metabolites biosynthesis, transport and catabolism ; General function prediction only ;
CL2474.Contig1_All	BS_yqjQ	97.8	3e-20	COG0300	Short-chain dehydrogenases of various substrate specificities	R	General function prediction only ;
CL2474.Contig1_All	all2963	97.1	5e-20	COG1028	Dehydrogenases with different specificities (related to short-chain alcohol dehydrogenases)	IQR	Lipid transport and metabolism ; Secondary metabolites biosynthesis, transport and catabolism ; General function prediction only ;
CL2474.Contig1_All	SMa0326	96.3	8e-20	COG1028	Dehydrogenases with different specificities (related to short-chain alcohol dehydrogenases)	IQR	Lipid transport and metabolism ; Secondary metabolites biosynthesis, transport and catabolism ; General function prediction only ;
CL2474.Contig1_All	SMa2343	94.4	3e-19	COG4221	Short-chain alcohol dehydrogenase of unknown specificity	R	General function prediction only ;
CL2474.Contig1_All	Ta0251	94	4e-19	COG1028	Dehydrogenases with different specificities (related to short-chain alcohol dehydrogenases)	IQR	Lipid transport and metabolism ; Secondary metabolites biosynthesis, transport and catabolism ; General function prediction only ;
CL2474.Contig1_All	RSc2321	93.2	7e-19	COG0300	Short-chain dehydrogenases of various substrate specificities	R	General function prediction only ;
CL2474.Contig1_All	PAE2832	92.4	1e-18	COG1028	Dehydrogenases with different specificities (related to short-chain alcohol dehydrogenases)	IQR	Lipid transport and metabolism ; Secondary metabolites biosynthesis, transport and catabolism ; General function prediction only ;
CL2474.Contig2_All	all1418	98.6	1e-20	COG1028	Dehydrogenases with different specificities (related to short-chain alcohol dehydrogenases)	IQR	Lipid transport and metabolism ; Secondary metabolites biosynthesis, transport and catabolism ; General function prediction only ;
CL2474.Contig2_All	VNG0115G	90.1	4e-18	COG4221	Short-chain alcohol dehydrogenase of unknown specificity	R	General function prediction only ;
CL2474.Contig2_All	TM0325	89.4	7e-18	COG1028	Dehydrogenases with different specificities (related to short-chain alcohol dehydrogenases)	IQR	Lipid transport and metabolism ; Secondary metabolites biosynthesis, transport and catabolism ; General function prediction only ;
CL2474.Contig2_All	lin0452	85.9	7e-17	COG4221	Short-chain alcohol dehydrogenase of unknown specificity	R	General function prediction only ;
CL2474.Contig2_All	L179660	85.9	7e-17	COG4221	Short-chain alcohol dehydrogenase of unknown specificity	R	General function prediction only ;
CL2474.Contig2_All	BMEI0268	85.1	1e-16	COG1028	Dehydrogenases with different specificities (related to short-chain alcohol dehydrogenases)	IQR	Lipid transport and metabolism ; Secondary metabolites biosynthesis, transport and catabolism ; General function prediction only ;
CL2474.Contig2_All	alr2142	84.7	2e-16	COG4221	Short-chain alcohol dehydrogenase of unknown specificity	R	General function prediction only ;
CL2474.Contig2_All	all2963	84.3	2e-16	COG1028	Dehydrogenases with different specificities (related to short-chain alcohol dehydrogenases)	IQR	Lipid transport and metabolism ; Secondary metabolites biosynthesis, transport and catabolism ; General function prediction only ;
CL2474.Contig2_All	ML1094	84	3e-16	COG1028	Dehydrogenases with different specificities (related to short-chain alcohol dehydrogenases)	IQR	Lipid transport and metabolism ; Secondary metabolites biosynthesis, transport and catabolism ; General function prediction only ;
CL2474.Contig2_All	SMa0326	83.6	4e-16	COG1028	Dehydrogenases with different specificities (related to short-chain alcohol dehydrogenases)	IQR	Lipid transport and metabolism ; Secondary metabolites biosynthesis, transport and catabolism ; General function prediction only ;
CL2474.Contig2_All	MA2687	83.6	4e-16	COG1028	Dehydrogenases with different specificities (related to short-chain alcohol dehydrogenases)	IQR	Lipid transport and metabolism ; Secondary metabolites biosynthesis, transport and catabolism ; General function prediction only ;
CL2474.Contig2_All	MA2686	83.6	4e-16	COG1028	Dehydrogenases with different specificities (related to short-chain alcohol dehydrogenases)	IQR	Lipid transport and metabolism ; Secondary metabolites biosynthesis, transport and catabolism ; General function prediction only ;
CL2474.Contig2_All	RSc2321	83.2	5e-16	COG0300	Short-chain dehydrogenases of various substrate specificities	R	General function prediction only ;
CL2474.Contig2_All	SMa0320	80.9	2e-15	COG4221	Short-chain alcohol dehydrogenase of unknown specificity	R	General function prediction only ;
CL2474.Contig2_All	AGc1567	80.9	2e-15	COG4221	Short-chain alcohol dehydrogenase of unknown specificity	R	General function prediction only ;
CL2474.Contig2_All	VNG1341G	80.1	4e-15	COG1028	Dehydrogenases with different specificities (related to short-chain alcohol dehydrogenases)	IQR	Lipid transport and metabolism ; Secondary metabolites biosynthesis, transport and catabolism ; General function prediction only ;
CL2474.Contig2_All	VNG0523G	80.1	4e-15	COG4221	Short-chain alcohol dehydrogenase of unknown specificity	R	General function prediction only ;
CL2474.Contig2_All	VNG0364G	79.3	7e-15	COG1028	Dehydrogenases with different specificities (related to short-chain alcohol dehydrogenases)	IQR	Lipid transport and metabolism ; Secondary metabolites biosynthesis, transport and catabolism ; General function prediction only ;
CL2474.Contig2_All	SMa2343	79	9e-15	COG4221	Short-chain alcohol dehydrogenase of unknown specificity	R	General function prediction only ;
CL2474.Contig2_All	BS_yqjQ	78.6	1e-14	COG0300	Short-chain dehydrogenases of various substrate specificities	R	General function prediction only ;
CL2476.Contig1_All	slr1842	321	2e-87	COG0031	Cysteine synthase	E	Amino acid transport and metabolism ;
CL2476.Contig1_All	alr4552	314	3e-85	COG0031	Cysteine synthase	E	Amino acid transport and metabolism ;
CL2476.Contig1_All	AGc543	314	3e-85	COG0031	Cysteine synthase	E	Amino acid transport and metabolism ;
CL2476.Contig1_All	all2521	313	6e-85	COG0031	Cysteine synthase	E	Amino acid transport and metabolism ;
CL2476.Contig1_All	mll4616	311	1e-84	COG0031	Cysteine synthase	E	Amino acid transport and metabolism ;
CL2476.Contig1_All	SMc00421	310	3e-84	COG0031	Cysteine synthase	E	Amino acid transport and metabolism ;
CL2476.Contig1_All	Rv2334	306	5e-83	COG0031	Cysteine synthase	E	Amino acid transport and metabolism ;
CL2476.Contig1_All	MT2397	306	5e-83	COG0031	Cysteine synthase	E	Amino acid transport and metabolism ;
CL2476.Contig1_All	ML0839	305	2e-82	COG0031	Cysteine synthase	E	Amino acid transport and metabolism ;
CL2476.Contig1_All	BMEI0101	300	4e-81	COG0031	Cysteine synthase	E	Amino acid transport and metabolism ;
CL2476.Contig1_All	CAC2235	291	2e-78	COG0031	Cysteine synthase	E	Amino acid transport and metabolism ;
CL2476.Contig1_All	MA2720	290	4e-78	COG0031	Cysteine synthase	E	Amino acid transport and metabolism ;
CL2476.Contig1_All	NMB0763	290	5e-78	COG0031	Cysteine synthase	E	Amino acid transport and metabolism ;
CL2476.Contig1_All	NMA0974	290	5e-78	COG0031	Cysteine synthase	E	Amino acid transport and metabolism ;
CL2476.Contig1_All	Cgl2508	276	5e-74	COG0031	Cysteine synthase	E	Amino acid transport and metabolism ;
CL2476.Contig1_All	CC3625	275	1e-73	COG0031	Cysteine synthase	E	Amino acid transport and metabolism ;
CL2476.Contig1_All	BH0088	271	2e-72	COG0031	Cysteine synthase	E	Amino acid transport and metabolism ;
CL2476.Contig1_All	cysK	271	2e-72	COG0031	Cysteine synthase	E	Amino acid transport and metabolism ;
CL2476.Contig1_All	ZcysK	271	2e-72	COG0031	Cysteine synthase	E	Amino acid transport and metabolism ;
CL2476.Contig1_All	ECs3286	271	2e-72	COG0031	Cysteine synthase	E	Amino acid transport and metabolism ;
CL2476.Contig2_All	slr1842	136	8e-32	COG0031	Cysteine synthase	E	Amino acid transport and metabolism ;
CL2476.Contig2_All	SMc00421	135	1e-31	COG0031	Cysteine synthase	E	Amino acid transport and metabolism ;
CL2476.Contig2_All	mll4616	134	4e-31	COG0031	Cysteine synthase	E	Amino acid transport and metabolism ;
CL2476.Contig2_All	all2521	134	5e-31	COG0031	Cysteine synthase	E	Amino acid transport and metabolism ;
CL2476.Contig2_All	AGc543	133	9e-31	COG0031	Cysteine synthase	E	Amino acid transport and metabolism ;
CL2476.Contig2_All	alr4552	132	1e-30	COG0031	Cysteine synthase	E	Amino acid transport and metabolism ;
CL2476.Contig2_All	BMEI0101	129	1e-29	COG0031	Cysteine synthase	E	Amino acid transport and metabolism ;
CL2476.Contig2_All	CAC2235	122	1e-27	COG0031	Cysteine synthase	E	Amino acid transport and metabolism ;
CL2476.Contig2_All	YGR155w_1	122	2e-27	COG0031	Cysteine synthase	E	Amino acid transport and metabolism ;
CL2476.Contig2_All	Rv2334	120	6e-27	COG0031	Cysteine synthase	E	Amino acid transport and metabolism ;
CL2476.Contig2_All	MT2397	120	6e-27	COG0031	Cysteine synthase	E	Amino acid transport and metabolism ;
CL2476.Contig2_All	DR0789	120	8e-27	COG0031	Cysteine synthase	E	Amino acid transport and metabolism ;
CL2476.Contig2_All	ML0839	118	2e-26	COG0031	Cysteine synthase	E	Amino acid transport and metabolism ;
CL2476.Contig2_All	CAC0931	118	3e-26	COG0031	Cysteine synthase	E	Amino acid transport and metabolism ;
CL2476.Contig2_All	SPy1618	117	4e-26	COG0031	Cysteine synthase	E	Amino acid transport and metabolism ;
CL2476.Contig2_All	Cgl2508	117	4e-26	COG0031	Cysteine synthase	E	Amino acid transport and metabolism ;
CL2476.Contig2_All	BS_ytkP	117	5e-26	COG0031	Cysteine synthase	E	Amino acid transport and metabolism ;
CL2476.Contig2_All	BH3271	117	5e-26	COG0031	Cysteine synthase	E	Amino acid transport and metabolism ;
CL2476.Contig2_All	cysK	114	6e-25	COG0031	Cysteine synthase	E	Amino acid transport and metabolism ;
CL2476.Contig2_All	ZcysK	114	6e-25	COG0031	Cysteine synthase	E	Amino acid transport and metabolism ;
CL2476.Contig3_All	mll4616	199	5e-51	COG0031	Cysteine synthase	E	Amino acid transport and metabolism ;
CL2476.Contig3_All	all2521	195	9e-50	COG0031	Cysteine synthase	E	Amino acid transport and metabolism ;
CL2476.Contig3_All	SMc00421	195	9e-50	COG0031	Cysteine synthase	E	Amino acid transport and metabolism ;
CL2476.Contig3_All	AGc543	194	2e-49	COG0031	Cysteine synthase	E	Amino acid transport and metabolism ;
CL2476.Contig3_All	slr1842	193	3e-49	COG0031	Cysteine synthase	E	Amino acid transport and metabolism ;
CL2476.Contig3_All	alr4552	192	8e-49	COG0031	Cysteine synthase	E	Amino acid transport and metabolism ;
CL2476.Contig3_All	BMEI0101	186	5e-47	COG0031	Cysteine synthase	E	Amino acid transport and metabolism ;
CL2476.Contig3_All	DR0789	183	3e-46	COG0031	Cysteine synthase	E	Amino acid transport and metabolism ;
CL2476.Contig3_All	ML0839	182	5e-46	COG0031	Cysteine synthase	E	Amino acid transport and metabolism ;
CL2476.Contig3_All	CAC2235	181	1e-45	COG0031	Cysteine synthase	E	Amino acid transport and metabolism ;
CL2476.Contig3_All	Rv2334	181	1e-45	COG0031	Cysteine synthase	E	Amino acid transport and metabolism ;
CL2476.Contig3_All	MT2397	181	1e-45	COG0031	Cysteine synthase	E	Amino acid transport and metabolism ;
CL2476.Contig3_All	NMB0763	179	7e-45	COG0031	Cysteine synthase	E	Amino acid transport and metabolism ;
CL2476.Contig3_All	NMA0974	179	7e-45	COG0031	Cysteine synthase	E	Amino acid transport and metabolism ;
CL2476.Contig3_All	Cgl2508	176	6e-44	COG0031	Cysteine synthase	E	Amino acid transport and metabolism ;
CL2476.Contig3_All	MA2720	168	1e-41	COG0031	Cysteine synthase	E	Amino acid transport and metabolism ;
CL2476.Contig3_All	cysK	166	3e-41	COG0031	Cysteine synthase	E	Amino acid transport and metabolism ;
CL2476.Contig3_All	ZcysK	166	3e-41	COG0031	Cysteine synthase	E	Amino acid transport and metabolism ;
CL2476.Contig3_All	ECs3286	166	3e-41	COG0031	Cysteine synthase	E	Amino acid transport and metabolism ;
CL2476.Contig3_All	CAC0931	166	3e-41	COG0031	Cysteine synthase	E	Amino acid transport and metabolism ;
CL2476.Contig4_All	mll4616	192	6e-49	COG0031	Cysteine synthase	E	Amino acid transport and metabolism ;
CL2476.Contig4_All	SMc00421	191	1e-48	COG0031	Cysteine synthase	E	Amino acid transport and metabolism ;
CL2476.Contig4_All	AGc543	191	2e-48	COG0031	Cysteine synthase	E	Amino acid transport and metabolism ;
CL2476.Contig4_All	alr4552	188	1e-47	COG0031	Cysteine synthase	E	Amino acid transport and metabolism ;
CL2476.Contig4_All	all2521	188	1e-47	COG0031	Cysteine synthase	E	Amino acid transport and metabolism ;
CL2476.Contig4_All	slr1842	186	4e-47	COG0031	Cysteine synthase	E	Amino acid transport and metabolism ;
CL2476.Contig4_All	DR0789	182	1e-45	COG0031	Cysteine synthase	E	Amino acid transport and metabolism ;
CL2476.Contig4_All	BMEI0101	181	2e-45	COG0031	Cysteine synthase	E	Amino acid transport and metabolism ;
CL2476.Contig4_All	CAC2235	180	4e-45	COG0031	Cysteine synthase	E	Amino acid transport and metabolism ;
CL2476.Contig4_All	ML0839	176	4e-44	COG0031	Cysteine synthase	E	Amino acid transport and metabolism ;
CL2476.Contig4_All	Rv2334	175	1e-43	COG0031	Cysteine synthase	E	Amino acid transport and metabolism ;
CL2476.Contig4_All	MT2397	175	1e-43	COG0031	Cysteine synthase	E	Amino acid transport and metabolism ;
CL2476.Contig4_All	NMB0763	174	3e-43	COG0031	Cysteine synthase	E	Amino acid transport and metabolism ;
CL2476.Contig4_All	NMA0974	174	3e-43	COG0031	Cysteine synthase	E	Amino acid transport and metabolism ;
CL2476.Contig4_All	Cgl2508	171	1e-42	COG0031	Cysteine synthase	E	Amino acid transport and metabolism ;
CL2476.Contig4_All	cysK	165	1e-40	COG0031	Cysteine synthase	E	Amino acid transport and metabolism ;
CL2476.Contig4_All	ZcysK	165	1e-40	COG0031	Cysteine synthase	E	Amino acid transport and metabolism ;
CL2476.Contig4_All	ECs3286	165	1e-40	COG0031	Cysteine synthase	E	Amino acid transport and metabolism ;
CL2476.Contig4_All	YPO3011	163	4e-40	COG0031	Cysteine synthase	E	Amino acid transport and metabolism ;
CL2476.Contig4_All	STM2430	163	4e-40	COG0031	Cysteine synthase	E	Amino acid transport and metabolism ;
CL2476.Contig5_All	slr1842	143	8e-34	COG0031	Cysteine synthase	E	Amino acid transport and metabolism ;
CL2476.Contig5_All	mll4616	140	4e-33	COG0031	Cysteine synthase	E	Amino acid transport and metabolism ;
CL2476.Contig5_All	all2521	140	4e-33	COG0031	Cysteine synthase	E	Amino acid transport and metabolism ;
CL2476.Contig5_All	SMc00421	139	1e-32	COG0031	Cysteine synthase	E	Amino acid transport and metabolism ;
CL2476.Contig5_All	alr4552	136	7e-32	COG0031	Cysteine synthase	E	Amino acid transport and metabolism ;
CL2476.Contig5_All	AGc543	136	7e-32	COG0031	Cysteine synthase	E	Amino acid transport and metabolism ;
CL2476.Contig5_All	BMEI0101	134	4e-31	COG0031	Cysteine synthase	E	Amino acid transport and metabolism ;
[truncated: 260,357+ more rows]
