# Supplementary material for: Transcriptome characterization and expression profile of Coix lacryma-jobi L. in response to drought
Source: PLoS One. 2021 Sep 3;16(9):e0256875. doi: 10.1371/journal.pone.0256875 (PMC8415600; doi:10.1371/journal.pone.0256875)
Supplement: S4 Table — (XLSX) [file pone.0256875.s004.xlsx]

## Sheet: Table S4  All-Unigene.GO
Table S4 The list of GO function of all unigenes
The samples of 3-leaf stage Coix leaves were taken after drought treated for 7 days and the control samples also taken at 3-leaf stage but were watered with 80-85% soil humidity.
geneID	GO
CL1.Contig1_All	GO:0003899	GO:0006283	GO:0008270	GO:0006367	GO:0005730	GO:0005665	GO:0003677	GO:0001193
CL1.Contig2_All	GO:0003899	GO:0006283	GO:0008270	GO:0006367	GO:0005730	GO:0000418	GO:0000419	GO:0080188	GO:0005665	GO:0003677	GO:0001193
CL1.Contig3_All	GO:0003899	GO:0006283	GO:0008270	GO:0006367	GO:0005730	GO:0000418	GO:0000419	GO:0080188	GO:0005665	GO:0003677	GO:0001193
CL1.Contig4_All	GO:0003899	GO:0006283	GO:0008270	GO:0006367	GO:0005730	GO:0000418	GO:0000419	GO:0080188	GO:0005665	GO:0003677	GO:0001193
CL1.Contig5_All	GO:0003899	GO:0006283	GO:0008270	GO:0006367	GO:0005730	GO:0005665	GO:0003677	GO:0001193
CL1.Contig6_All	GO:0003899	GO:0006283	GO:0008270	GO:0006367	GO:0005730	GO:0000418	GO:0000419	GO:0080188	GO:0005665	GO:0003677	GO:0001193
CL1.Contig7_All	GO:0003899	GO:0006283	GO:0008270	GO:0006367	GO:0005730	GO:0000418	GO:0000419	GO:0080188	GO:0005665	GO:0003677	GO:0001193
CL1.Contig8_All	GO:0003899	GO:0006283	GO:0008270	GO:0006367	GO:0005730	GO:0005665	GO:0003677	GO:0001193
CL10.Contig1_All	GO:0031408	GO:0046872	GO:0016702	GO:0009536	GO:0055114
CL10.Contig2_All	GO:0031408	GO:0046872	GO:0016702	GO:0009536	GO:0055114
CL100.Contig1_All	GO:0006259	GO:0003676	GO:0003824
CL100.Contig2_All	GO:0003964	GO:0006278	GO:0003723	GO:0004190	GO:0006508	GO:0015074
CL1000.Contig1_All	GO:0042626	GO:0005886	GO:0055085	GO:0005524	GO:0016021	GO:0008152
CL1000.Contig2_All	GO:0042626	GO:0005886	GO:0055085	GO:0005524	GO:0016021	GO:0008152
CL1000.Contig3_All	GO:0042626	GO:0005886	GO:0055085	GO:0005524	GO:0016021	GO:0008152
CL1000.Contig4_All	GO:0042626	GO:0005886	GO:0055085	GO:0005524	GO:0016021	GO:0008152
CL1000.Contig5_All	GO:0042626	GO:0005886	GO:0055085	GO:0005524	GO:0016021	GO:0008152
CL1002.Contig10_All	GO:0016760	GO:0071555	GO:0005886	GO:0030244	GO:0016021	GO:0008270
CL1002.Contig11_All	GO:0016760	GO:0071555	GO:0005886	GO:0030244	GO:0016021	GO:0008270
CL1002.Contig12_All	GO:0009653	GO:0005802	GO:0008270	GO:0009825	GO:0042221	GO:0042538	GO:0030244	GO:0044765	GO:0048869	GO:0016760	GO:0016021	GO:0005768	GO:0005886	GO:0009833	GO:0071555
CL1002.Contig1_All	GO:0008270	GO:0009414	GO:0045492	GO:0050832	GO:0042742	GO:0005618	GO:0006970	GO:0030244	GO:0009834	GO:0016760	GO:0010413	GO:0016021	GO:0010116	GO:0005886	GO:0071555
CL1002.Contig2_All	GO:0016760	GO:0071555	GO:0005886	GO:0030244	GO:0016021	GO:0008270
CL1002.Contig3_All	GO:0016760	GO:0071555	GO:0005886	GO:0030244	GO:0016021	GO:0008270
CL1002.Contig4_All	GO:0016760	GO:0071555	GO:0005886	GO:0030244	GO:0016021	GO:0008270
CL1002.Contig5_All	GO:0016760	GO:0071555	GO:0005886	GO:0030244	GO:0016021	GO:0008270
CL1002.Contig6_All	GO:0008270	GO:0009414	GO:0045492	GO:0050832	GO:0042742	GO:0005618	GO:0006970	GO:0030244	GO:0009834	GO:0016760	GO:0010413	GO:0016021	GO:0010116	GO:0005886	GO:0071555
CL1002.Contig7_All	GO:0008270	GO:0009414	GO:0045492	GO:0050832	GO:0042742	GO:0005618	GO:0006970	GO:0030244	GO:0009834	GO:0016760	GO:0010413	GO:0016021	GO:0010116	GO:0005886	GO:0071555
CL1002.Contig8_All	GO:0016760	GO:0071555	GO:0005886	GO:0030244	GO:0016021	GO:0008270
CL1002.Contig9_All	GO:0016760	GO:0071555	GO:0005886	GO:0030244	GO:0016021	GO:0008270
CL1003.Contig1_All	GO:0055072	GO:0010343	GO:0042651	GO:0010039	GO:0009507
CL1003.Contig2_All	GO:0055072	GO:0010343	GO:0042651	GO:0010039	GO:0009507
CL1003.Contig3_All	GO:0055072	GO:0010343	GO:0042651	GO:0010039	GO:0009507
CL1003.Contig4_All	GO:0055072	GO:0010343	GO:0042651	GO:0010039	GO:0009507
CL1003.Contig5_All	GO:0055072	GO:0010343	GO:0042651	GO:0010039	GO:0009507
CL1003.Contig6_All	GO:0055072	GO:0010343	GO:0042651	GO:0010039	GO:0009507
CL1004.Contig1_All	GO:0005829	GO:0008565	GO:0008536	GO:0042991	GO:0005643	GO:0000059
CL1004.Contig2_All	GO:0005829	GO:0008565	GO:0008536	GO:0042991	GO:0005643	GO:0000059
CL1004.Contig3_All	GO:0005829	GO:0008565	GO:0008536	GO:0042991	GO:0005643	GO:0000059
CL1004.Contig4_All	GO:0005829	GO:0008565	GO:0008536	GO:0042991	GO:0005643	GO:0000059
CL1005.Contig1_All	GO:0030126	GO:0006468	GO:0006890	GO:0006891	GO:0016905	GO:0006888	GO:0006886	GO:0005198
CL1005.Contig2_All	GO:0030126	GO:0006468	GO:0006890	GO:0006891	GO:0016905	GO:0006888	GO:0006886	GO:0005198
CL1005.Contig3_All	GO:0030126	GO:0006468	GO:0006890	GO:0006891	GO:0016905	GO:0006888	GO:0006886	GO:0005198
CL1005.Contig4_All	GO:0006891	GO:0006890	GO:0006886	GO:0006888	GO:0030126	GO:0005198
CL1005.Contig5_All	GO:0030126	GO:0006468	GO:0006890	GO:0006891	GO:0016905	GO:0006888	GO:0006886	GO:0005198
CL1005.Contig6_All	GO:0006891	GO:0006890	GO:0006886	GO:0006888	GO:0030126	GO:0005198
CL1005.Contig7_All	GO:0030126	GO:0006468	GO:0006890	GO:0006891	GO:0016905	GO:0006888	GO:0006886	GO:0005198
CL1005.Contig8_All	GO:0030126	GO:0006468	GO:0006890	GO:0006891	GO:0016905	GO:0006888	GO:0006886	GO:0005198
CL1006.Contig1_All	GO:0012505	GO:0048193	GO:0005484	GO:0048278	GO:0031201	GO:0006906	GO:0006886	GO:0000149	GO:0016021
CL1006.Contig2_All	GO:0012505	GO:0048193	GO:0005484	GO:0048278	GO:0031201	GO:0006906	GO:0006886	GO:0000149	GO:0016021
CL1007.Contig1_All	GO:0016310	GO:0004672	GO:0016020	GO:0016023	GO:0005739	GO:0000166
CL1007.Contig2_All	GO:0016310	GO:0004672	GO:0016020	GO:0016023	GO:0005739	GO:0000166
CL1009.Contig1_All	GO:0035434	GO:0005507	GO:0043231	GO:0043682	GO:0005887	GO:0000166	GO:0008152
CL1009.Contig2_All	GO:0005802	GO:0005887	GO:0010119	GO:0000166	GO:0009755	GO:0035434	GO:0006487	GO:0000303	GO:0008219	GO:0005768	GO:0043682	GO:0009863	GO:0009723	GO:0005507
CL1009.Contig3_All	GO:0035434	GO:0005507	GO:0043231	GO:0043682	GO:0005887	GO:0000166	GO:0008152
CL1009.Contig4_All	GO:0005802	GO:0005887	GO:0010119	GO:0000166	GO:0009755	GO:0035434	GO:0006487	GO:0000303	GO:0008219	GO:0005768	GO:0043682	GO:0009863	GO:0009723	GO:0005507
CL101.Contig1_All	GO:0015937	GO:0005524	GO:0016310	GO:0004594
CL101.Contig2_All	GO:0015937	GO:0005524	GO:0016310	GO:0004594
CL101.Contig3_All	GO:0015937	GO:0005524	GO:0016310	GO:0004594
CL1010.Contig1_All	GO:0051536	GO:0009113	GO:0046872	GO:0009536	GO:0009116	GO:0004044	GO:0006189
CL1010.Contig2_All	GO:0051536	GO:0009113	GO:0046872	GO:0009536	GO:0009116	GO:0004044	GO:0006189
CL1010.Contig3_All	GO:0051536	GO:0009113	GO:0046872	GO:0009536	GO:0009116	GO:0004044	GO:0006189
CL1010.Contig4_All	GO:0051536	GO:0009113	GO:0046872	GO:0009532	GO:0006364	GO:0009116	GO:0009658	GO:0004044	GO:0006189
CL1012.Contig1_All	GO:0005739
CL1012.Contig2_All	GO:0005739
CL1013.Contig1_All	GO:0016023
CL1013.Contig2_All	GO:0016023
CL1014.Contig1_All	GO:0016021	GO:0031966	GO:0009507
CL1017.Contig1_All	GO:0003917	GO:0003677	GO:0005694	GO:0006265	GO:0005739
CL1017.Contig2_All	GO:0006268	GO:0003917	GO:0003677	GO:0005694	GO:0006265	GO:0009507
CL1018.Contig1_All	GO:0016021	GO:0005794	GO:0005739
CL1018.Contig2_All	GO:0016021	GO:0005794	GO:0005739
CL1018.Contig3_All	GO:0016021	GO:0005739
CL1019.Contig10_All	GO:0009734	GO:0006355	GO:0003677	GO:0005634
CL1019.Contig1_All	GO:0003712	GO:0009725	GO:0006355
CL1019.Contig2_All	GO:0006355	GO:0003712
CL1019.Contig3_All	GO:0003712	GO:0009725	GO:0006355
CL1019.Contig4_All	GO:0006355	GO:0003712
CL1019.Contig5_All	GO:0009734	GO:0006355	GO:0003677	GO:0005634
CL1019.Contig6_All	GO:0006355	GO:0003712
CL1019.Contig7_All	GO:0006355	GO:0003712
CL1019.Contig8_All	GO:0006355	GO:0003712
CL1019.Contig9_All	GO:0006355	GO:0003712
CL102.Contig10_All	GO:0003824
CL102.Contig11_All	GO:0003824
CL102.Contig12_All	GO:0003824
CL102.Contig14_All	GO:0003824
CL102.Contig15_All	GO:0003824
CL102.Contig16_All	GO:0003824
CL102.Contig17_All	GO:0003824
CL102.Contig18_All	GO:0003824
CL102.Contig19_All	GO:0003824
CL102.Contig1_All	GO:0003824
CL102.Contig20_All	GO:0003824
CL102.Contig21_All	GO:0003824
CL102.Contig22_All	GO:0003824
CL102.Contig23_All	GO:0003824
CL102.Contig24_All	GO:0003824
CL102.Contig25_All	GO:0003824
CL102.Contig26_All	GO:0003824
CL102.Contig27_All	GO:0003824
CL102.Contig28_All	GO:0003824
CL102.Contig29_All	GO:0003824
CL102.Contig2_All	GO:0003824
CL102.Contig30_All	GO:0003824
CL102.Contig31_All	GO:0003824
CL102.Contig32_All	GO:0003824
CL102.Contig33_All	GO:0003824
CL102.Contig34_All	GO:0003824
CL102.Contig35_All	GO:0003824
CL102.Contig36_All	GO:0003824
CL102.Contig37_All	GO:0003824
CL102.Contig38_All	GO:0003824
CL102.Contig39_All	GO:0003824
CL102.Contig3_All	GO:0003824
CL102.Contig40_All	GO:0003824
CL102.Contig41_All	GO:0003824
CL102.Contig42_All	GO:0003824
CL102.Contig43_All	GO:0003824
CL102.Contig44_All	GO:0003824
CL102.Contig45_All	GO:0003824
CL102.Contig46_All	GO:0003824
CL102.Contig47_All	GO:0003824
CL102.Contig48_All	GO:0003824
CL102.Contig49_All	GO:0003824
CL102.Contig4_All	GO:0003824
CL102.Contig50_All	GO:0003824
CL102.Contig51_All	GO:0003824
CL102.Contig52_All	GO:0003824
CL102.Contig53_All	GO:0003824
CL102.Contig54_All	GO:0003824
CL102.Contig55_All	GO:0003824
CL102.Contig56_All	GO:0003824
CL102.Contig57_All	GO:0003824
CL102.Contig58_All	GO:0003824
CL102.Contig59_All	GO:0003824
CL102.Contig5_All	GO:0003824
CL102.Contig60_All	GO:0003824
CL102.Contig61_All	GO:0003824
CL102.Contig62_All	GO:0003824
CL102.Contig63_All	GO:0003824
CL102.Contig64_All	GO:0003824
CL102.Contig66_All	GO:0003824
CL102.Contig67_All	GO:0003824
CL102.Contig68_All	GO:0003824
CL102.Contig69_All	GO:0003824
CL102.Contig6_All	GO:0003824
CL102.Contig71_All	GO:0003824
CL102.Contig7_All	GO:0003824
CL102.Contig8_All	GO:0003824
CL102.Contig9_All	GO:0003824
CL1020.Contig1_All	GO:0071704	GO:0044238	GO:0005739	GO:0044699	GO:0044237
CL1020.Contig2_All	GO:0071704	GO:0044238	GO:0005739	GO:0044699	GO:0044237
CL1021.Contig1_All	GO:0043161	GO:0008270	GO:0051026	GO:0016874	GO:0003677	GO:0061630	GO:0016567	GO:0005694	GO:0005634
CL1021.Contig2_All	GO:0043161	GO:0008270	GO:0051026	GO:0016874	GO:0003677	GO:0061630	GO:0016567	GO:0005694	GO:0005634
CL1021.Contig3_All	GO:0043161	GO:0008270	GO:0051026	GO:0016874	GO:0003677	GO:0061630	GO:0016567	GO:0005694	GO:0005634
CL1021.Contig4_All	GO:0043161	GO:0008270	GO:0051026	GO:0061630	GO:0016567	GO:0005634
CL1023.Contig1_All	GO:0046872	GO:0048573	GO:0004392	GO:0010229	GO:0015979	GO:0009507	GO:0003700	GO:0006788
CL1023.Contig2_All	GO:0046872	GO:0048573	GO:0004392	GO:0010229	GO:0015979	GO:0009507	GO:0003700	GO:0006788
CL1025.Contig1_All	GO:0016556	GO:0005743	GO:0004222	GO:0006508	GO:0002949	GO:0009507	GO:0009793
CL1025.Contig2_All	GO:0016556	GO:0005743	GO:0004222	GO:0006508	GO:0002949	GO:0009507	GO:0009793
CL1025.Contig3_All	GO:0016556	GO:0005743	GO:0004222	GO:0006508	GO:0002949	GO:0009507	GO:0009793
CL1025.Contig4_All	GO:0016556	GO:0005743	GO:0004222	GO:0006508	GO:0002949	GO:0009507	GO:0009793
CL1026.Contig1_All	GO:0009688
CL1027.Contig1_All	GO:0006355	GO:0003677	GO:0016021	GO:0005634
CL1027.Contig2_All	GO:0006355	GO:0003677	GO:0016021	GO:0005634
CL1027.Contig3_All	GO:0006355	GO:0003677	GO:0016021	GO:0005634
CL1028.Contig1_All	GO:0016021	GO:0005739	GO:0009507
CL1028.Contig2_All	GO:0016021	GO:0005739	GO:0009507
CL1028.Contig3_All	GO:0016021	GO:0005739	GO:0009507
CL1028.Contig4_All	GO:0016021	GO:0005739	GO:0009507
CL1028.Contig5_All	GO:0016021	GO:0005739	GO:0009507
CL1030.Contig1_All	GO:0004871	GO:0007186	GO:0006810	GO:0005525	GO:0031683	GO:0003924	GO:0008152
CL1030.Contig2_All	GO:0004871	GO:0007186	GO:0006810	GO:0005525	GO:0031683	GO:0003924	GO:0008152
CL1030.Contig3_All	GO:0004871	GO:0007186	GO:0006810	GO:0005525	GO:0031683	GO:0003924	GO:0008152
CL1030.Contig4_All	GO:0004871	GO:0007186	GO:0006810	GO:0005525	GO:0031683	GO:0003924	GO:0008152
CL1030.Contig5_All	GO:0006810	GO:0044699
CL1030.Contig6_All	GO:0004871	GO:0007186	GO:0006810	GO:0005525	GO:0031683	GO:0003924	GO:0008152
CL1030.Contig7_All	GO:0004871	GO:0007186	GO:0006810	GO:0005525	GO:0031683	GO:0003924	GO:0008152
CL1030.Contig8_All	GO:0006810	GO:0044699
CL1031.Contig10_All	GO:0051016	GO:0045010
CL1031.Contig11_All	GO:0051016	GO:0045010
CL1031.Contig16_All	GO:0051016	GO:0009536	GO:0045010
CL1031.Contig19_All	GO:0051016	GO:0045010
CL1031.Contig21_All	GO:0051016	GO:0045010
CL1031.Contig23_All	GO:0051016	GO:0045010
CL1031.Contig24_All	GO:0051016	GO:0045010
CL1031.Contig30_All	GO:0051016	GO:0045010
CL1031.Contig8_All	GO:0051016	GO:0045010
CL1034.Contig1_All	GO:0006355	GO:0043565	GO:0003700	GO:0005634
CL1034.Contig2_All	GO:0006355	GO:0043565	GO:0003700	GO:0005634
CL1035.Contig2_All	GO:0005739
CL1037.Contig1_All	GO:0004066	GO:0006541	GO:0006529	GO:0005829	GO:0005739	GO:0042803
CL1037.Contig2_All	GO:0004066	GO:0006541	GO:0006529	GO:0005829	GO:0005739	GO:0042803
CL1038.Contig1_All	GO:0016579	GO:0008270	GO:0036459
CL1038.Contig2_All	GO:0016579	GO:0008270	GO:0036459
CL1038.Contig3_All	GO:0016579	GO:0008270	GO:0036459
CL1038.Contig4_All	GO:0016579	GO:0008270	GO:0036459
CL1038.Contig5_All	GO:0036459	GO:0016579	GO:0006511	GO:0005634	GO:0005829	GO:0008270
CL104.Contig10_All	GO:0004568	GO:0005975	GO:0006032	GO:0008061	GO:0016998
CL104.Contig1_All	GO:0004568	GO:0005975	GO:0006032	GO:0008061	GO:0016998
CL104.Contig2_All	GO:0004568	GO:0005975	GO:0006032	GO:0008061	GO:0016998
CL104.Contig3_All	GO:0004568	GO:0005975	GO:0006032	GO:0008061	GO:0016998
CL104.Contig4_All	GO:0004568	GO:0005975	GO:0006032	GO:0008061	GO:0016998
CL104.Contig5_All	GO:0004568	GO:0005975	GO:0006032	GO:0008061	GO:0016998
CL104.Contig6_All	GO:0004568	GO:0005975	GO:0006032	GO:0008061	GO:0016998
CL104.Contig7_All	GO:0004568	GO:0005975	GO:0006032	GO:0008061	GO:0016998
CL104.Contig8_All	GO:0004568	GO:0005975	GO:0006032	GO:0008061	GO:0016998
CL104.Contig9_All	GO:0004568	GO:0005975	GO:0006032	GO:0008061	GO:0016998
CL1040.Contig10_All	GO:0008270	GO:0016021
CL1040.Contig11_All	GO:0008270	GO:0016021
CL1040.Contig12_All	GO:0008270	GO:0016021
CL1040.Contig13_All	GO:0008270	GO:0016021
CL1040.Contig1_All	GO:0008270	GO:0016021
CL1040.Contig2_All	GO:0008270	GO:0016021
CL1040.Contig3_All	GO:0008270	GO:0016021
CL1040.Contig4_All	GO:0008270	GO:0016021
CL1040.Contig5_All	GO:0008270	GO:0016021
CL1040.Contig6_All	GO:0008270	GO:0016021
CL1040.Contig7_All	GO:0008270	GO:0016021
CL1040.Contig8_All	GO:0008270	GO:0016021
CL1040.Contig9_All	GO:0008270	GO:0016021
CL1041.Contig10_All	GO:0006468	GO:0004674	GO:0004842	GO:0005524	GO:0016567	GO:0005515	GO:0006950
CL1041.Contig11_All	GO:0006468	GO:0004674	GO:0004842	GO:0005524	GO:0016567	GO:0005515	GO:0006950
CL1041.Contig1_All	GO:0006468	GO:0004674	GO:0044699	GO:0004842	GO:0005524	GO:0016567	GO:0009507	GO:0006950	GO:0009607	GO:0009605	GO:0010033	GO:0005886
CL1041.Contig2_All	GO:0006468	GO:0004674	GO:0004842	GO:0005524	GO:0016567	GO:0005515	GO:0009507	GO:0006950	GO:0005886
CL1041.Contig3_All	GO:0006468	GO:0004674	GO:0004842	GO:0005524	GO:0016567	GO:0005515	GO:0006950
CL1041.Contig4_All	GO:0006468	GO:0004674	GO:0004842	GO:0005524	GO:0016567	GO:0006950
CL1041.Contig5_All	GO:0006468	GO:0004674	GO:0004842	GO:0005524	GO:0016567	GO:0005515	GO:0006950	GO:0005634
CL1041.Contig6_All	GO:0006468	GO:0004674	GO:0004842	GO:0005524	GO:0016567	GO:0005515	GO:0006950
CL1041.Contig7_All	GO:0006468	GO:0004674	GO:0004842	GO:0005524	GO:0016567	GO:0005515	GO:0006950
CL1041.Contig8_All	GO:0006468	GO:0004674	GO:0004842	GO:0005524	GO:0016567	GO:0005515	GO:0006950
CL1041.Contig9_All	GO:0006468	GO:0004674	GO:0004842	GO:0005524	GO:0016567	GO:0005515	GO:0006950
CL1043.Contig1_All	GO:0008568	GO:0005524
CL1043.Contig2_All	GO:0008568	GO:0005524
CL1043.Contig3_All	GO:0008568	GO:0005524
CL1044.Contig1_All	GO:0006355	GO:0003677	GO:0016602	GO:0003700
CL1044.Contig2_All	GO:0006355	GO:0003677	GO:0016602	GO:0003700
CL1045.Contig2_All	GO:0016021
CL1045.Contig3_All	GO:0016021
CL1045.Contig4_All	GO:0016021
CL1045.Contig6_All	GO:0016021
CL1046.Contig10_All	GO:0046872
CL1046.Contig12_All	GO:0048731	GO:0044763	GO:0044260	GO:0048518	GO:0090304	GO:0019219	GO:0005488	GO:0060255	GO:0006325
CL1046.Contig13_All	GO:0046872
CL1046.Contig14_All	GO:0046872
CL1046.Contig15_All	GO:0046872
CL1046.Contig7_All	GO:0048731	GO:0044763	GO:0044260	GO:0048518	GO:0090304	GO:0019219	GO:0005488	GO:0060255	GO:0006325
CL1047.Contig1_All	GO:0004386	GO:0003677	GO:1902185	GO:0005524	GO:0005634
CL1047.Contig2_All	GO:0004386	GO:0003677	GO:1902185	GO:0005524	GO:0005634
CL1049.Contig1_All	GO:0016021	GO:0016023	GO:0006810
CL1049.Contig2_All	GO:0016021	GO:0016023	GO:0006810
CL1049.Contig3_All	GO:0016021	GO:0016023	GO:0006810
CL1049.Contig4_All	GO:0016021	GO:0016023	GO:0006810
CL105.Contig1_All	GO:0016798	GO:0005975	GO:0016020
CL105.Contig2_All	GO:0016798	GO:0005975	GO:0016020
CL105.Contig3_All	GO:0016798	GO:0005975	GO:0016020
CL1050.Contig1_All	GO:0005730	GO:0009749	GO:0009744	GO:0010252
CL1050.Contig2_All	GO:0010252	GO:0003723
CL1051.Contig1_All	GO:0005886	GO:0048544	GO:0006468	GO:0005524	GO:0016021	GO:0004674
CL1051.Contig2_All	GO:0016021	GO:0006468	GO:0004674	GO:0016023	GO:0005524	GO:0048544	GO:0005886
CL1051.Contig3_All	GO:0005886	GO:0048544	GO:0006468	GO:0005524	GO:0016021	GO:0004674
CL1051.Contig4_All	GO:0005886	GO:0006468	GO:0004674	GO:0000166
CL1051.Contig5_All	GO:0005886	GO:0048544	GO:0006468	GO:0005524	GO:0016021	GO:0004674
CL1051.Contig6_All	GO:0005886	GO:0048544	GO:0006468	GO:0005524	GO:0016021	GO:0004674
CL1051.Contig7_All	GO:0005886	GO:0006468	GO:0004674	GO:0000166
CL1051.Contig8_All	GO:0005886	GO:0006468	GO:0004674	GO:0000166
CL1052.Contig6_All	GO:0016491	GO:0055114
CL1053.Contig1_All	GO:0016491	GO:0003735	GO:0022627	GO:0016021	GO:0006412	GO:0005739	GO:0055114
CL1053.Contig2_All	GO:0016491	GO:0003735	GO:0022627	GO:0016021	GO:0006412	GO:0005739	GO:0055114
CL1053.Contig3_All	GO:0016491	GO:0003735	GO:0022627	GO:0016021	GO:0006412	GO:0005739	GO:0055114
CL1055.Contig10_All	GO:0016740
CL1055.Contig1_All	GO:0016740
CL1055.Contig2_All	GO:0016740
CL1055.Contig3_All	GO:0016740
CL1055.Contig4_All	GO:0005688	GO:1990726	GO:0046540	GO:0003723	GO:0000398	GO:0071011	GO:0016740	GO:0000932	GO:0005829	GO:0071013
CL1055.Contig5_All	GO:0016740
CL1055.Contig6_All	GO:0003917	GO:0003918	GO:0003677	GO:0005694	GO:0016740	GO:0006265
CL1055.Contig7_All	GO:0016740
CL1055.Contig8_All	GO:0016740
CL1055.Contig9_All	GO:0016740
CL1056.Contig11_All	GO:0016021	GO:0005739	GO:0009706
CL1056.Contig12_All	GO:0016021	GO:0005739	GO:0009706
CL1056.Contig1_All	GO:0016021	GO:0005739	GO:0009706
CL1056.Contig2_All	GO:0016021	GO:0005739	GO:0009706
CL1056.Contig3_All	GO:0016021	GO:0005739	GO:0009706
CL1056.Contig4_All	GO:0016021	GO:0005739	GO:0009706
CL1056.Contig5_All	GO:0016021	GO:0005739	GO:0009706
CL1056.Contig6_All	GO:0016021	GO:0005739	GO:0009706
CL1056.Contig7_All	GO:0016021	GO:0005739	GO:0009706
CL1056.Contig9_All	GO:0016021	GO:0005739	GO:0009706
CL1057.Contig1_All	GO:0016021	GO:0055114	GO:0000139	GO:0016023	GO:0016491	GO:0045492	GO:0016413	GO:0009507	GO:0050832	GO:0009737	GO:0005783	GO:0009834
CL1057.Contig2_All	GO:0016021	GO:0055114	GO:0000139	GO:0016023	GO:0016491	GO:0045492	GO:0016413	GO:0009507	GO:0050832	GO:0009737	GO:0005783	GO:0009834
CL1057.Contig3_All	GO:0016021	GO:0055114	GO:0000139	GO:0016023	GO:0016491	GO:0045492	GO:0016413	GO:0009507	GO:0009834
CL1057.Contig4_All	GO:0016021	GO:0055114	GO:0000139	GO:0016023	GO:0016491	GO:0045492	GO:0016413	GO:0009507	GO:0009834
CL1057.Contig5_All	GO:0050896	GO:0016021	GO:0055114	GO:0000139	GO:0016491	GO:0045492	GO:0016413	GO:0009507	GO:0009834
CL1059.Contig1_All	GO:0003735	GO:0055085	GO:0006839	GO:0016021	GO:0006412	GO:0031966
CL1059.Contig2_All	GO:0003735	GO:0055085	GO:0006839	GO:0016021	GO:0006412	GO:0031966
CL1059.Contig3_All	GO:0003735	GO:0055085	GO:0006839	GO:0016021	GO:0006412	GO:0031966
CL106.Contig1_All	GO:0034968	GO:0016740	GO:0009791	GO:0048608
CL106.Contig2_All	GO:0034968	GO:0016740	GO:0009791	GO:0048608
CL106.Contig3_All	GO:0034968	GO:0050789	GO:0009908	GO:0044424
CL106.Contig4_All	GO:0034968	GO:0050789	GO:0009908	GO:0044424	GO:0008168
CL1061.Contig1_All	GO:0016021	GO:0047262	GO:0000139	GO:0005768	GO:0010289	GO:0005802
CL1061.Contig2_All	GO:0016021	GO:0047262	GO:0000139	GO:0010075	GO:0005768	GO:0010289	GO:0005802
CL1061.Contig3_All	GO:0047262	GO:0000139	GO:0045489	GO:0071555	GO:0016021	GO:0016023
CL1062.Contig1_All	GO:0005829	GO:0055114	GO:0009851	GO:0051537	GO:0050302	GO:0009055	GO:0016614	GO:0004854	GO:0043546	GO:0009688	GO:0071949	GO:0009115	GO:0005506
CL1062.Contig2_All	GO:0005829	GO:0055114	GO:0009851	GO:0051537	GO:0050302	GO:0009055	GO:0016614	GO:0004854	GO:0043546	GO:0009688	GO:0071949	GO:0009115	GO:0005506
CL1064.Contig5_All	GO:0016021	GO:0006810	GO:0005215
CL1066.Contig1_All	GO:0006468	GO:0005524	GO:0007165	GO:0016021	GO:0004674
CL1066.Contig2_All	GO:0006468	GO:0005524	GO:0007165	GO:0016021	GO:0004674
CL1068.Contig1_All	GO:0005829	GO:0004849	GO:0044211	GO:0006206	GO:0005524	GO:0044206	GO:0016310	GO:0009507	GO:0016757
CL1068.Contig2_All	GO:0005829	GO:0004849	GO:0044211	GO:0006206	GO:0005524	GO:0044206	GO:0016310	GO:0009507	GO:0016757
CL1068.Contig3_All	GO:0005829	GO:0004849	GO:0044211	GO:0006206	GO:0005524	GO:0044206	GO:0016310	GO:0009507	GO:0016757
CL1068.Contig4_All	GO:0005829	GO:0004849	GO:0044211	GO:0006206	GO:0005524	GO:0044206	GO:0016310	GO:0009507	GO:0016757
CL1069.Contig10_All	GO:0004747	GO:0006014	GO:0046835	GO:0005739
CL1069.Contig11_All	GO:0004747	GO:0006014	GO:0046835	GO:0005739
CL1069.Contig12_All	GO:0004747	GO:0006014	GO:0046835	GO:0005739
CL1069.Contig13_All	GO:0004747	GO:0006014	GO:0046835	GO:0005739
CL1069.Contig14_All	GO:0004747	GO:0006014	GO:0046835	GO:0005739
CL1069.Contig15_All	GO:0004747	GO:0006014	GO:0046835	GO:0005739
CL1069.Contig16_All	GO:0004747	GO:0006014	GO:0046835	GO:0005739
CL1069.Contig17_All	GO:0004747	GO:0006014	GO:0046835	GO:0005739
CL1069.Contig1_All	GO:0004747	GO:0006014	GO:0046835	GO:0005739
CL1069.Contig2_All	GO:0004747	GO:0006014	GO:0046835	GO:0005739
CL1069.Contig3_All	GO:0004747	GO:0006014	GO:0046835	GO:0005739
CL1069.Contig4_All	GO:0004747	GO:0006014	GO:0046835	GO:0005739
CL1069.Contig5_All	GO:0004747	GO:0006014	GO:0046835	GO:0005739
CL1069.Contig6_All	GO:0004747	GO:0006014	GO:0046835	GO:0005739
CL1069.Contig7_All	GO:0004747	GO:0006014	GO:0046835	GO:0005739
CL1069.Contig8_All	GO:0004747	GO:0006014	GO:0046835	GO:0005739
CL1069.Contig9_All	GO:0004747	GO:0006014	GO:0046835	GO:0005739
CL1071.Contig1_All	GO:0000139	GO:0009506	GO:0005886	GO:0006811	GO:0016021	GO:0009507	GO:0016023
CL1071.Contig2_All	GO:0005794	GO:0009506	GO:0005886	GO:0016021	GO:0009507	GO:0016023
CL1071.Contig3_All	GO:0016021	GO:0016023	GO:0009506	GO:0005794	GO:0005886
CL1071.Contig4_All	GO:0000139	GO:0009506	GO:0005886	GO:0006811	GO:0016021	GO:0009507	GO:0016023
CL1071.Contig5_All	GO:0000139	GO:0009506	GO:0005886	GO:0006811	GO:0016021	GO:0009507	GO:0016023
CL1071.Contig6_All	GO:0016021	GO:0016023	GO:0009506	GO:0005794	GO:0005886
CL1073.Contig1_All	GO:0030145	GO:0004177	GO:0016805	GO:0050821	GO:0006508	GO:0008237	GO:0005739
CL1073.Contig2_All	GO:0030145	GO:0004177	GO:0050821	GO:0006508	GO:0008237	GO:0005739
CL1074.Contig1_All	GO:0009536
CL1074.Contig2_All	GO:0009536
CL1074.Contig3_All	GO:0009536
CL1074.Contig4_All	GO:0009536
CL1074.Contig5_All	GO:0009536
CL1074.Contig6_All	GO:0009536
CL1074.Contig7_All	GO:0009536
CL1074.Contig8_All	GO:0005634	GO:0009941	GO:0009570
CL1075.Contig1_All	GO:0044260	GO:1901363	GO:0034641	GO:0010467	GO:0044238	GO:0097159
CL1075.Contig2_All	GO:0044260	GO:1901363	GO:0034641	GO:0010467	GO:0044238	GO:0097159
CL1075.Contig3_All	GO:0009987
CL1075.Contig4_All	GO:0044260	GO:1901363	GO:0034641	GO:0010467	GO:0044238	GO:0097159
CL1075.Contig5_All	GO:0009987
CL1075.Contig7_All	GO:0009987
CL1075.Contig8_All	GO:0009987
CL1075.Contig9_All	GO:0009987
CL1076.Contig1_All	GO:0009536	GO:0004834	GO:0000162	GO:0030170
CL1076.Contig2_All	GO:0004834	GO:0033984	GO:0009507	GO:0000162	GO:0030170
CL1076.Contig3_All	GO:0009536	GO:0004834	GO:0000162	GO:0030170
CL1076.Contig4_All	GO:0009536	GO:0004834	GO:0000162	GO:0030170
CL1076.Contig5_All	GO:0009536	GO:0004834	GO:0000162	GO:0030170
CL1076.Contig6_All	GO:0009536	GO:0004834	GO:0000162	GO:0030170
CL1076.Contig7_All	GO:0009536	GO:0004834	GO:0000162	GO:0030170
CL1077.Contig1_All	GO:0003723	GO:0005634	GO:0030529	GO:0000166	GO:0006396
CL1077.Contig2_All	GO:0003723	GO:0005634	GO:0030529	GO:0000166	GO:0006396
CL1077.Contig3_All	GO:0003723	GO:0005634	GO:0030529	GO:0000166	GO:0006396
CL1077.Contig4_All	GO:0003723	GO:0005634	GO:0030529	GO:0000166	GO:0006396
CL1079.Contig1_All	GO:0004519	GO:0005634	GO:0005886	GO:0004527
CL1079.Contig2_All	GO:0004519	GO:0005634	GO:0005886	GO:0004527
CL1079.Contig3_All	GO:0004519	GO:0005634	GO:0005886	GO:0004527
CL1079.Contig4_All	GO:0004519	GO:0005634	GO:0005886	GO:0004527
CL1079.Contig5_All	GO:0004519	GO:0005634	GO:0005886	GO:0004527
CL1079.Contig6_All	GO:0004519	GO:0005634	GO:0005886	GO:0004527
CL1079.Contig7_All	GO:0004519	GO:0005634	GO:0005886	GO:0004527
CL1079.Contig8_All	GO:0004519	GO:0005634	GO:0005886	GO:0004527
CL1079.Contig9_All	GO:0004519	GO:0005634	GO:0005886	GO:0004527
CL1081.Contig1_All	GO:0003676	GO:0008270	GO:0016023	GO:0009536
CL1081.Contig2_All	GO:0010501	GO:0004004	GO:0003723	GO:0005524
CL1081.Contig3_All	GO:0010501	GO:0004004	GO:0003723	GO:0005524	GO:0008270
CL1081.Contig4_All	GO:0010501	GO:0004004	GO:0003723	GO:0005524
CL1081.Contig5_All	GO:0010501	GO:0004004	GO:0003723	GO:0005524
CL1081.Contig6_All	GO:0003676	GO:0008270
CL1081.Contig7_All	GO:0010501	GO:0004004	GO:0003723	GO:0005524
CL1081.Contig8_All	GO:0010501	GO:0004004	GO:0003723	GO:0005524
CL1081.Contig9_All	GO:0010501	GO:0004004	GO:0003723	GO:0005524
CL1082.Contig1_All	GO:0046983
CL1082.Contig3_All	GO:0046983
CL1082.Contig4_All	GO:0046983
CL1082.Contig5_All	GO:0046983
CL1083.Contig1_All	GO:0030247	GO:0006468	GO:0005524	GO:0016021	GO:0004674
CL1083.Contig2_All	GO:0030247	GO:0006468	GO:0005524	GO:0016021	GO:0004674
CL1083.Contig3_All	GO:0030247	GO:0006468	GO:0005524	GO:0016021	GO:0004674
CL1083.Contig4_All	GO:0030247	GO:0006468	GO:0005524	GO:0016021	GO:0004674
CL1084.Contig1_All	GO:0008270	GO:0042981	GO:0048025	GO:0005737	GO:0005975	GO:0034645	GO:0003824	GO:0005524
CL1084.Contig2_All	GO:0008270	GO:0042981	GO:0048025	GO:0005737	GO:0004386	GO:0005975	GO:0034645	GO:0003677	GO:0005634	GO:0005524
CL1085.Contig2_All	GO:0008017	GO:0006470	GO:0007015	GO:0051015	GO:0009556	GO:0009574	GO:0005819	GO:0004721	GO:0009524
CL1085.Contig3_All	GO:0043168	GO:0016023	GO:0032559	GO:0032550
CL1085.Contig4_All	GO:0008233	GO:0010207	GO:0019288	GO:0016021	GO:0006508
CL1085.Contig5_All	GO:0043168	GO:0016023	GO:0032559	GO:0032550
CL1085.Contig6_All	GO:0008233	GO:0010207	GO:0019288	GO:0016021	GO:0006508
CL1085.Contig7_All	GO:0006470	GO:0004721	GO:0016021
CL1085.Contig9_All	GO:0006470	GO:0004721
CL1086.Contig1_All	GO:0005840	GO:0005739	GO:0035196	GO:0003735	GO:0010267	GO:0042254	GO:0009507	GO:0051607
CL1086.Contig2_All	GO:0005840	GO:0005739	GO:0035196	GO:0003735	GO:0010267	GO:0042254	GO:0009507	GO:0051607
CL1087.Contig1_All	GO:0004713	GO:0018108	GO:0016597	GO:0005524	GO:0004674	GO:0009536
CL1087.Contig2_All	GO:0004715	GO:0018108	GO:0016597	GO:0005524	GO:0004674	GO:0009536
CL1087.Contig3_All	GO:0004713	GO:0018108	GO:0016597	GO:0005524	GO:0004674	GO:0009536
CL1087.Contig4_All	GO:0004713	GO:0018108	GO:0016597	GO:0005524	GO:0004674	GO:0009536
CL1087.Contig5_All	GO:0004715	GO:0018108	GO:0016597	GO:0005524	GO:0004674	GO:0009536
CL1088.Contig1_All	GO:0044599
CL1088.Contig2_All	GO:0005634	GO:0044599
CL109.Contig10_All	GO:0005887	GO:1902358	GO:0008271
CL109.Contig11_All	GO:0005887	GO:1902358	GO:0008271
CL109.Contig1_All	GO:0005887	GO:1902358	GO:0008271
CL109.Contig20_All	GO:0005887	GO:1902358	GO:0008271
CL109.Contig22_All	GO:0005887	GO:1902358	GO:0008271
CL109.Contig23_All	GO:0005887	GO:1902358	GO:0008271
CL109.Contig24_All	GO:0005887	GO:1902358	GO:0008271
CL109.Contig2_All	GO:0005887	GO:1902358	GO:0008271
CL109.Contig5_All	GO:0005887	GO:1902358	GO:0008271
CL109.Contig6_All	GO:0005887	GO:1902358	GO:0008271
CL109.Contig7_All	GO:0005887	GO:1902358	GO:0008271
CL109.Contig8_All	GO:0005887	GO:1902358	GO:0008271
CL109.Contig9_All	GO:0005887	GO:1902358	GO:0008271
CL1090.Contig1_All	GO:0008017	GO:0051013	GO:0016021	GO:0008352	GO:0005874
CL1092.Contig10_All	GO:0005737	GO:0005200	GO:0007018	GO:0005525	GO:0008152	GO:0003924	GO:0005874
CL1092.Contig11_All	GO:0005737	GO:0005200	GO:0007018	GO:0005525	GO:0008152	GO:0003924	GO:0005874
CL1092.Contig1_All	GO:0005737	GO:0005200	GO:0007018	GO:0005525	GO:0008152	GO:0003924	GO:0005874
CL1092.Contig2_All	GO:0005737	GO:0005200	GO:0007018	GO:0005525	GO:0008152	GO:0003924	GO:0005874
CL1092.Contig3_All	GO:0005737	GO:0005200	GO:0007018	GO:0005525	GO:0008152	GO:0003924	GO:0005874
CL1092.Contig4_All	GO:0048767	GO:0006833	GO:0005525	GO:0000271	GO:0043481	GO:0009825	GO:0007018	GO:0007010	GO:0006096	GO:0019344	GO:0016126	GO:0005200	GO:0009266	GO:0009740	GO:0010498	GO:0010162	GO:0005886	GO:0005737	GO:0006084	GO:0016132	GO:0005874	GO:0006972	GO:0003924	GO:0046686	GO:0009932	GO:0007030	GO:0006094	GO:0071555
CL1092.Contig6_All	GO:0005737	GO:0005200	GO:0007018	GO:0005525	GO:0008152	GO:0003924	GO:0005874
CL1092.Contig7_All	GO:0005737	GO:0005200	GO:0007018	GO:0005525	GO:0008152	GO:0003924	GO:0005874
CL1092.Contig8_All	GO:0005737	GO:0005200	GO:0007018	GO:0005525	GO:0008152	GO:0003924	GO:0005874
CL1092.Contig9_All	GO:0005737	GO:0005200	GO:0007018	GO:0005525	GO:0008152	GO:0003924	GO:0005874
CL1093.Contig10_All	GO:0020037	GO:0016021	GO:0016705	GO:0004497	GO:0005506	GO:0055114
CL1093.Contig1_All	GO:0020037	GO:0016021	GO:0016705	GO:0004497	GO:0005506	GO:0055114
CL1093.Contig2_All	GO:0020037	GO:0016021	GO:0016705	GO:0004497	GO:0005506	GO:0055114
CL1093.Contig3_All	GO:0020037	GO:0016021	GO:0016705	GO:0004497	GO:0005506	GO:0055114
CL1093.Contig4_All	GO:0020037	GO:0016021	GO:0016705	GO:0004497	GO:0005506	GO:0055114
CL1093.Contig5_All	GO:0020037	GO:0016021	GO:0016705	GO:0004497	GO:0005506	GO:0055114
CL1093.Contig6_All	GO:0020037	GO:0016021	GO:0016705	GO:0004497	GO:0005506	GO:0055114
CL1093.Contig7_All	GO:0016020	GO:0046872	GO:0016491
CL1093.Contig8_All	GO:0020037	GO:0016021	GO:0016705	GO:0004497	GO:0005506	GO:0055114
CL1093.Contig9_All	GO:0020037	GO:0016021	GO:0016705	GO:0004497	GO:0005506	GO:0055114
CL1094.Contig1_All	GO:0044464
CL1094.Contig2_All	GO:0044464
CL1094.Contig3_All	GO:0043229
CL1095.Contig1_All	GO:0005739	GO:0005667	GO:0006355	GO:0003677	GO:0003700	GO:0005634
CL1095.Contig2_All	GO:0005739	GO:0005667	GO:0006355	GO:0003677	GO:0003700	GO:0005634
CL1096.Contig1_All	GO:0003676	GO:0000166
CL1096.Contig2_All	GO:0003676	GO:0000166
CL1096.Contig3_All	GO:0003676	GO:0000166
CL1097.Contig1_All	GO:0030663	GO:0016192	GO:0016021	GO:0019028	GO:0015031
CL1097.Contig2_All	GO:0030663	GO:0016192	GO:0016021	GO:0019028	GO:0015031
CL1098.Contig15_All	GO:0044260	GO:0090304
CL1098.Contig2_All	GO:0004523	GO:0003964	GO:0003677	GO:0006278	GO:0003723	GO:0090502	GO:0015074	GO:0006310
CL1098.Contig9_All	GO:0004523	GO:0003676	GO:0090502	GO:0015074	GO:0009536
CL1099.Contig10_All	GO:0006468	GO:0005524	GO:0016021	GO:0004674
CL1099.Contig11_All	GO:0006468	GO:0005524	GO:0016021	GO:0004674
CL1099.Contig12_All	GO:0006468	GO:0005524	GO:0016021	GO:0004674
CL1099.Contig13_All	GO:0006468	GO:0005524	GO:0016021	GO:0004674
CL1099.Contig14_All	GO:0006468	GO:0005524	GO:0016021	GO:0004674
CL1099.Contig15_All	GO:0004672	GO:0016020
CL1099.Contig16_All	GO:0006468	GO:0005524	GO:0016021	GO:0004674
CL1099.Contig18_All	GO:0006468	GO:0005524	GO:0016021	GO:0004674
CL1099.Contig19_All	GO:0016021	GO:0016787	GO:0005886	GO:0016042
CL1099.Contig20_All	GO:0006468	GO:0005524	GO:0016021	GO:0004674
CL1099.Contig21_All	GO:0006468	GO:0005524	GO:0016021	GO:0004674
CL1099.Contig22_All	GO:0006468	GO:0005524	GO:0016021	GO:0004674
CL1099.Contig23_All	GO:0016021	GO:0016787	GO:0005886	GO:0016042
CL1099.Contig24_All	GO:0006468	GO:0005524	GO:0016021	GO:0004674
CL1099.Contig25_All	GO:0006468	GO:0005524	GO:0016021	GO:0004674
CL1099.Contig26_All	GO:0016021	GO:0016787	GO:0005886	GO:0016042
CL1099.Contig27_All	GO:0004672	GO:0016020
CL1099.Contig28_All	GO:0004672	GO:0016020
CL1099.Contig29_All	GO:0016021	GO:0016787	GO:0005886	GO:0016042
CL1099.Contig2_All	GO:0004672	GO:0016020
CL1099.Contig30_All	GO:0004672	GO:0016020
CL1099.Contig31_All	GO:0004672	GO:0016020
CL1099.Contig32_All	GO:0004672	GO:0016020
CL1099.Contig33_All	GO:0006468	GO:0005524	GO:0016021	GO:0004674
CL1099.Contig34_All	GO:0006468	GO:0005524	GO:0016021	GO:0004674
CL1099.Contig35_All	GO:0006468	GO:0005524	GO:0016021	GO:0004674
CL1099.Contig3_All	GO:0004672	GO:0016020
CL1099.Contig4_All	GO:0004672	GO:0016020
CL1099.Contig5_All	GO:0004672	GO:0016020
CL1099.Contig6_All	GO:0004672	GO:0016020
CL1099.Contig7_All	GO:0004672	GO:0016020
CL1099.Contig9_All	GO:0006468	GO:0005524	GO:0016021	GO:0004674
CL11.Contig6_All	GO:0008152	GO:0003824
CL110.Contig10_All	GO:0016458	GO:0003968	GO:0009791	GO:0050896	GO:0048608	GO:0001172
CL110.Contig11_All	GO:0016458	GO:0003968	GO:0009791	GO:0050896	GO:0048608	GO:0001172
CL110.Contig12_All	GO:0016458	GO:0003968	GO:0009791	GO:0050896	GO:0048608	GO:0001172
CL110.Contig13_All	GO:0016458	GO:0003968	GO:0009791	GO:0050896	GO:0048608	GO:0001172
CL110.Contig14_All	GO:0016458	GO:0003968	GO:0009791	GO:0050896	GO:0048608	GO:0001172
CL110.Contig15_All	GO:0016458	GO:0003968	GO:0009791	GO:0050896	GO:0048608	GO:0001172
CL110.Contig1_All	GO:0016441	GO:0001172	GO:0003968	GO:0009507
CL110.Contig2_All	GO:0044763	GO:0044260	GO:0016779	GO:0009791	GO:0050896	GO:0048608	GO:0044238	GO:0050789
CL110.Contig3_All	GO:0044763	GO:0044260	GO:0016779	GO:0009791	GO:0050896	GO:0048608	GO:0044238	GO:0050789
CL110.Contig4_All	GO:0044763	GO:0044260	GO:0016779	GO:0009791	GO:0050896	GO:0048608	GO:0044238	GO:0050789
CL110.Contig5_All	GO:0044763	GO:0044260	GO:0009791	GO:0050896	GO:0048608	GO:0044238	GO:0050789
CL110.Contig6_All	GO:0044763	GO:0044260	GO:0009791	GO:0050896	GO:0048608	GO:0044238	GO:0050789
CL110.Contig7_All	GO:0044763	GO:0044260	GO:0016779	GO:0009791	GO:0050896	GO:0048608	GO:0044238	GO:0050789
CL110.Contig9_All	GO:0016458	GO:0003968	GO:0009791	GO:0050896	GO:0048608	GO:0001172
CL1100.Contig1_All	GO:0005793	GO:0016021	GO:0015786
CL1100.Contig3_All	GO:0005793	GO:0016021	GO:0015786
CL1101.Contig1_All	GO:0005488	GO:0016023
CL1101.Contig2_All	GO:0005524	GO:0051082	GO:0016021	GO:0016023
CL1101.Contig3_All	GO:0005524	GO:0051082	GO:0016023
CL1101.Contig4_All	GO:0005488	GO:0016023
CL1102.Contig1_All	GO:0006855	GO:0016021	GO:0015297	GO:0015238
CL1102.Contig2_All	GO:0006855	GO:0016021	GO:0015297	GO:0015238
CL1102.Contig3_All	GO:0006855	GO:0016021	GO:0015297	GO:0015238
CL1102.Contig4_All	GO:0006855	GO:0016021	GO:0015297	GO:0015238
CL1102.Contig5_All	GO:0015238	GO:0005886	GO:0006855	GO:0005774	GO:0016021	GO:0015297
CL1102.Contig6_All	GO:0006855	GO:0016021	GO:0015297	GO:0015238
CL1102.Contig7_All	GO:0006855	GO:0016021	GO:0015297	GO:0015238
CL1102.Contig8_All	GO:0015238	GO:0005886	GO:0006855	GO:0009610	GO:0005774	GO:0015824	GO:0016021	GO:0015297
CL1102.Contig9_All	GO:0006855	GO:0016021	GO:0015297	GO:0015238
CL1107.Contig10_All	GO:0006468	GO:0004672	GO:0005524
CL1107.Contig1_All	GO:0004713	GO:0006468	GO:0005524	GO:0004674	GO:0009536
CL1107.Contig2_All	GO:0004713	GO:0006468	GO:0005524	GO:0004674	GO:0009536
CL1107.Contig3_All	GO:0004713	GO:0006468	GO:0005524	GO:0004674	GO:0009536
CL1107.Contig4_All	GO:0004713	GO:0006468	GO:0005524	GO:0004674	GO:0009536
CL1107.Contig5_All	GO:0043231	GO:0044444	GO:0016021
CL1107.Contig6_All	GO:0004713	GO:0006468	GO:0005524	GO:0004674
CL1107.Contig7_All	GO:0006468	GO:0004672	GO:0005524	GO:0016020
CL1107.Contig8_All	GO:0006468	GO:0004672	GO:0005524
CL1107.Contig9_All	GO:0006468	GO:0004672	GO:0005524	GO:0016020
CL1108.Contig10_All	GO:0009507
CL1108.Contig11_All	GO:0009507
CL1108.Contig12_All	GO:0009507
CL1108.Contig13_All	GO:0009507
CL1108.Contig14_All	GO:0009507
CL1108.Contig15_All	GO:0009507
CL1108.Contig16_All	GO:0009507
CL1108.Contig17_All	GO:0009507
CL1108.Contig18_All	GO:0009507
CL1108.Contig19_All	GO:0009507
CL1108.Contig1_All	GO:0009507
CL1108.Contig20_All	GO:0009507
CL1108.Contig21_All	GO:0009507
CL1108.Contig2_All	GO:0009507
CL1108.Contig3_All	GO:0009507
CL1108.Contig4_All	GO:0009507
CL1108.Contig5_All	GO:0009507
CL1108.Contig6_All	GO:0009507
CL1108.Contig7_All	GO:0009507
CL1108.Contig8_All	GO:0009507
CL1108.Contig9_All	GO:0009507
CL111.Contig10_All	GO:0016021	GO:0031965	GO:0006811	GO:0009536
CL111.Contig11_All	GO:0016021	GO:0031965	GO:0006811	GO:0009536
CL111.Contig12_All	GO:0016021	GO:0031965	GO:0006811	GO:0009536
CL111.Contig13_All	GO:0016021	GO:0031965	GO:0006811	GO:0009536
CL111.Contig14_All	GO:0016021	GO:0031965	GO:0006811	GO:0009536
CL111.Contig15_All	GO:0016021	GO:0031965	GO:0006811	GO:0009536
CL111.Contig16_All	GO:0016021	GO:0031965	GO:0006811	GO:0009536
CL111.Contig17_All	GO:0016021	GO:0031965	GO:0006811	GO:0009536
CL111.Contig18_All	GO:0016021	GO:0031965	GO:0006811	GO:0009536
CL111.Contig19_All	GO:0016021	GO:0031965	GO:0006811	GO:0009536
CL111.Contig1_All	GO:0016021	GO:0031965	GO:0006811	GO:0009536
CL111.Contig20_All	GO:0016021	GO:0031965	GO:0006811	GO:0009536
CL111.Contig21_All	GO:0016021	GO:0031965	GO:0006811	GO:0009536
CL111.Contig22_All	GO:0016021	GO:0031965	GO:0006811	GO:0009536
CL111.Contig23_All	GO:0016021	GO:0031965	GO:0006811	GO:0009536
CL111.Contig24_All	GO:0016021	GO:0031965	GO:0006811	GO:0009536
CL111.Contig2_All	GO:0016021	GO:0031965	GO:0006811	GO:0009536
CL111.Contig3_All	GO:0016021	GO:0031965	GO:0006811	GO:0009536
CL111.Contig4_All	GO:0016021	GO:0031965	GO:0006811	GO:0009536
CL111.Contig5_All	GO:0016021	GO:0031965	GO:0006811	GO:0009536
CL111.Contig6_All	GO:0016021	GO:0031965	GO:0006811	GO:0009536
CL111.Contig7_All	GO:0016021	GO:0031965	GO:0006811	GO:0009536
CL111.Contig8_All	GO:0016021	GO:0031965	GO:0006811	GO:0009536
CL111.Contig9_All	GO:0016021	GO:0031965	GO:0006811	GO:0009536
CL1110.Contig2_All	GO:0009536
CL1110.Contig4_All	GO:0009536
CL1111.Contig1_All	GO:0005737	GO:0046872	GO:0033760	GO:0010041	GO:0031418	GO:0055114
CL1112.Contig1_All	GO:0016021	GO:0005783
CL1112.Contig2_All	GO:0016021	GO:0005783
CL1112.Contig3_All	GO:0016021
CL1113.Contig1_All	GO:0003899	GO:0003677	GO:0006351	GO:0032549	GO:0005634
CL1113.Contig2_All	GO:0003899	GO:0005829	GO:0005488	GO:0005634
CL1113.Contig3_All	GO:0005829	GO:0005736	GO:0003677	GO:0032549	GO:0001054	GO:0009507	GO:0006351
CL1114.Contig1_All	GO:0007067	GO:0000228	GO:0007062	GO:0006346	GO:0016246
CL1114.Contig2_All	GO:0007067	GO:0000228	GO:0007062	GO:0006346	GO:0016246
CL1115.Contig1_All	GO:0006355	GO:0003700	GO:0003677	GO:0005634
CL1115.Contig2_All	GO:0006355	GO:0003700	GO:0003677	GO:0005634
CL1115.Contig3_All	GO:0006355	GO:0003700	GO:0003677	GO:0005634
CL1116.Contig1_All	GO:0003676	GO:0006364	GO:0009507
CL1116.Contig2_All	GO:0003676	GO:0016787	GO:0006364	GO:0009507
CL1117.Contig1_All	GO:0016310	GO:0006464	GO:0004672	GO:0009536	GO:0000166
CL1117.Contig2_All	GO:0016310	GO:0006464	GO:0004672	GO:0009536	GO:0000166
CL1117.Contig3_All	GO:0016310	GO:0006464	GO:0004672	GO:0000166
CL1117.Contig4_All	GO:0016310	GO:0006464	GO:0004672	GO:0000166
CL1117.Contig5_All	GO:0016310	GO:0006464	GO:0004672	GO:0000166
CL1117.Contig6_All	GO:0016310	GO:0006464	GO:0004672	GO:0000166
CL1118.Contig1_All	GO:0005737	GO:0046914	GO:0046916	GO:0030001
CL1118.Contig2_All	GO:0005737	GO:0046914	GO:0046916	GO:0030001
CL1118.Contig3_All	GO:0005737	GO:0046914	GO:0046916	GO:0030001
CL1118.Contig4_All	GO:0005737	GO:0046914	GO:0046916	GO:0030001
CL1119.Contig1_All	GO:0006412	GO:0016021	GO:0000027	GO:0019843	GO:0003735	GO:0006260	GO:0022625	GO:0005634
CL1119.Contig2_All	GO:0001510	GO:0006412	GO:0016021	GO:0005730	GO:0000027	GO:0009506	GO:0019843	GO:0003735	GO:0006260	GO:0009507	GO:0005773	GO:0022625	GO:0005794
CL1119.Contig3_All	GO:0006412	GO:0016021	GO:0000027	GO:0019843	GO:0003735	GO:0006260	GO:0022625	GO:0005634
CL1119.Contig4_All	GO:0006412	GO:0016021	GO:0000027	GO:0019843	GO:0003735	GO:0006260	GO:0022625	GO:0005634
CL112.Contig1_All	GO:0016311	GO:0005829	GO:0016791
CL112.Contig2_All	GO:0016311	GO:0005829	GO:0016791
CL1120.Contig1_All	GO:0006629	GO:0016298	GO:0005618	GO:0016023
CL1120.Contig2_All	GO:0016023	GO:0006629	GO:0016298
CL1120.Contig3_All	GO:0016023	GO:0006629	GO:0016298
CL1121.Contig1_All	GO:0000166
CL1121.Contig2_All	GO:0000166
CL1121.Contig3_All	GO:0000166
CL1121.Contig4_All	GO:0000166
CL1122.Contig1_All	GO:0004526	GO:0006379	GO:0090502	GO:0030677	GO:0000171	GO:0006364	GO:0033204	GO:0008033	GO:0000172
CL1122.Contig2_All	GO:0004526	GO:0006379	GO:0090502	GO:0030677	GO:0000171	GO:0006364	GO:0033204	GO:0008033	GO:0000172
CL1122.Contig3_All	GO:0004526	GO:0006379	GO:0090502	GO:0030677	GO:0000171	GO:0006364	GO:0033204	GO:0008033	GO:0000172
CL1122.Contig4_All	GO:0004526	GO:0006379	GO:0090502	GO:0030677	GO:0000171	GO:0006364	GO:0033204	GO:0008033	GO:0000172
CL1122.Contig5_All	GO:0000278	GO:0004526	GO:0006379	GO:0005655	GO:0090502	GO:0000171	GO:0006364	GO:0033204	GO:0008033	GO:0000172	GO:0048522	GO:0009410
CL1122.Contig6_All	GO:0000278	GO:0004526	GO:0006379	GO:0005655	GO:0090502	GO:0000171	GO:0006364	GO:0033204	GO:0008033	GO:0000172	GO:0048522	GO:0009410
CL1122.Contig7_All	GO:0000278	GO:0004526	GO:0006379	GO:0005655	GO:0090502	GO:0000171	GO:0006364	GO:0033204	GO:0008033	GO:0000172	GO:0048522	GO:0009410
CL1123.Contig12_All	GO:0000145	GO:0006887
CL1124.Contig1_All	GO:0006952	GO:0016021	GO:0006468	GO:0004674	GO:0009506	GO:0016023	GO:0005524	GO:0005886
CL1124.Contig2_All	GO:0006952	GO:0009506	GO:0005886	GO:0006468	GO:0005524	GO:0016021	GO:0004674
CL1124.Contig3_All	GO:0006952	GO:0016021	GO:0006468	GO:0004674	GO:0009506	GO:0016023	GO:0005524	GO:0005886
CL1124.Contig4_All	GO:0006952	GO:0009506	GO:0005886	GO:0006468	GO:0005524	GO:0016021	GO:0004674
CL1126.Contig1_All	GO:0006355	GO:0043565	GO:0003700	GO:0005634
CL1126.Contig2_All	GO:0006355	GO:0043565	GO:0003700	GO:0005634
CL1126.Contig3_All	GO:0016023	GO:0042802	GO:0006355	GO:0043565	GO:0003700	GO:0005634
CL1129.Contig10_All	GO:0009987
CL1129.Contig11_All	GO:0009987
CL1129.Contig2_All	GO:0009987
CL1129.Contig5_All	GO:0009987
CL1129.Contig7_All	GO:0009987
CL1129.Contig8_All	GO:0009987
CL113.Contig1_All	GO:0008417	GO:0042546	GO:0044723
CL113.Contig2_All	GO:0044260	GO:0008417	GO:0044723	GO:0042546
CL113.Contig3_All	GO:0005794	GO:0036065	GO:0009969	GO:0008107	GO:0009832	GO:0016021
CL1130.Contig1_All	GO:0031348	GO:0016023	GO:0006777	GO:0009867	GO:0009862	GO:0010363	GO:0061598	GO:0006612	GO:0050832	GO:0043069	GO:0005829	GO:0000165	GO:0009734	GO:0009409	GO:0009738	GO:0030151	GO:0030968	GO:0061599	GO:0018315
CL1130.Contig2_All	GO:0031348	GO:0016023	GO:0006777	GO:0009867	GO:0009862	GO:0010363	GO:0061598	GO:0006612	GO:0050832	GO:0043069	GO:0005829	GO:0000165	GO:0009734	GO:0009409	GO:0009738	GO:0030151	GO:0030968	GO:0061599	GO:0018315
CL1131.Contig3_All	GO:0006261	GO:0048519	GO:0000166	GO:0006310	GO:0004672	GO:0043414	GO:0051726	GO:0044710	GO:1903047	GO:0006464	GO:0016568	GO:0060255	GO:1902589
CL1133.Contig1_All	GO:0005829
CL1133.Contig6_All	GO:0005829
CL1139.Contig1_All	GO:0016021	GO:0046872	GO:0005634	GO:0003677
CL114.Contig1_All	GO:0005743	GO:0003735	GO:0055085	GO:0006839	GO:0016021	GO:0006412	GO:0009536	GO:0005215
CL114.Contig2_All	GO:0005743	GO:0003735	GO:0055085	GO:0006839	GO:0016021	GO:0006412	GO:0009536	GO:0005215
CL1140.Contig1_All	GO:0016311	GO:0016021	GO:0016791	GO:0090447	GO:0010143
CL1140.Contig2_All	GO:0016311	GO:0016020	GO:0016791	GO:0090447	GO:0010143
CL1142.Contig1_All	GO:0005737	GO:0035556	GO:0046777	GO:0010155	GO:0004674
CL1142.Contig2_All	GO:0046777	GO:0035556	GO:0004674	GO:0004871	GO:0010155	GO:0005737
CL1142.Contig3_All	GO:0046777	GO:0035556	GO:0004674	GO:0004871	GO:0010155	GO:0005737
CL1142.Contig4_All	GO:0046777	GO:0035556	GO:0004674	GO:0004871	GO:0010155	GO:0005737
CL1142.Contig5_All	GO:0046777	GO:0035556	GO:0004674	GO:0004871	GO:0010155	GO:0005737
CL1142.Contig6_All	GO:0005737	GO:0035556	GO:0046777	GO:0010155	GO:0004674
CL1143.Contig1_All	GO:0016310	GO:0004672	GO:0016020	GO:0016023	GO:0000166
CL1143.Contig2_All	GO:0016310	GO:0004672	GO:0016020	GO:0016023	GO:0000166
CL1143.Contig3_All	GO:0006468	GO:0005524	GO:0016021	GO:0004674
CL1143.Contig4_All	GO:0006468	GO:0005524	GO:0016021	GO:0004674
CL1144.Contig1_All	GO:0006772	GO:0030975	GO:0005524	GO:0004788	GO:0016310	GO:0016301	GO:0009229
CL1144.Contig2_All	GO:0006772	GO:0030975	GO:0005524	GO:0004788	GO:0016310	GO:0016301	GO:0009229
CL1144.Contig3_All	GO:0006772	GO:0030975	GO:0005524	GO:0004788	GO:0016310	GO:0016301	GO:0009229
CL1144.Contig4_All	GO:0006772	GO:0030975	GO:0005524	GO:0004788	GO:0016310	GO:0016301	GO:0009229
CL1145.Contig1_All	GO:0016023
CL1148.Contig1_All	GO:0016021
CL1148.Contig2_All	GO:0016021
CL1148.Contig3_All	GO:0016021
CL1149.Contig2_All	GO:0015238	GO:0005886	GO:0006855	GO:0016021	GO:0009507	GO:0015297
CL1149.Contig3_All	GO:0015238	GO:0005886	GO:0006855	GO:0016021	GO:0009507	GO:0015297
CL1149.Contig4_All	GO:0006855	GO:0016021	GO:0015297	GO:0015238
CL1149.Contig5_All	GO:0006855	GO:0016021	GO:0015297	GO:0015238
CL1150.Contig1_All	GO:0051287	GO:0005829	GO:0047995	GO:0055114
CL1152.Contig1_All	GO:0006623	GO:0005622	GO:0006486	GO:0016192
CL1152.Contig4_All	GO:0006623	GO:0005622	GO:0006486	GO:0016192
CL1152.Contig5_All	GO:0006623	GO:0005622	GO:0006486	GO:0016192
CL1152.Contig7_All	GO:0006623	GO:0005622	GO:0006486	GO:0016192
CL1153.Contig1_All	GO:0051287	GO:0030267	GO:0008679	GO:0004616	GO:0009570	GO:0005739	GO:0055114
CL1153.Contig2_All	GO:0050660	GO:0051287	GO:0030267	GO:0008679	GO:0004616	GO:0009570	GO:0016021	GO:0005739	GO:0055114
CL1154.Contig1_All	GO:0006355	GO:0009507	GO:0003690	GO:0005739
CL1154.Contig2_All	GO:0006355	GO:0009507	GO:0003690	GO:0005739
CL1154.Contig3_All	GO:0006355	GO:0009507	GO:0003690	GO:0005739
CL1154.Contig4_All	GO:0006355	GO:0009507	GO:0003690	GO:0005739
CL1154.Contig5_All	GO:0006355	GO:0009507	GO:0003690	GO:0005739
CL1154.Contig6_All	GO:0006355	GO:0009507	GO:0003690	GO:0005739
CL1156.Contig1_All	GO:0016023
CL1156.Contig2_All	GO:0016023
CL1157.Contig1_All	GO:0050826	GO:0009793	GO:0010114	GO:0010099	GO:0019915	GO:0010182	GO:0009933	GO:0016567	GO:0009637	GO:0009845	GO:0010228	GO:0035196	GO:0009873	GO:0009909	GO:0042752	GO:0005634	GO:0010162
CL1157.Contig2_All	GO:0050826	GO:0009793	GO:0010114	GO:0010099	GO:0019915	GO:0010182	GO:0009933	GO:0016567	GO:0009637	GO:0009845	GO:0010228	GO:0035196	GO:0009873	GO:0009909	GO:0042752	GO:0005634	GO:0010162
CL1157.Contig3_All	GO:0050826	GO:0009793	GO:0010114	GO:0010099	GO:0019915	GO:0010182	GO:0009933	GO:0016567	GO:0009637	GO:0009845	GO:0010228	GO:0035196	GO:0009873	GO:0009909	GO:0042752	GO:0005634	GO:0010162
CL1158.Contig1_All	GO:0016746	GO:0008152
CL116.Contig10_All	GO:0016021	GO:0005739	GO:0019898
CL116.Contig11_All	GO:0005794	GO:0005739	GO:0019898
CL116.Contig12_All	GO:0005739	GO:0019898
CL116.Contig13_All	GO:0005739	GO:0019898
CL116.Contig14_All	GO:0005739	GO:0019898
CL116.Contig15_All	GO:0016021	GO:0005794	GO:0005739	GO:0019898
CL116.Contig16_All	GO:0005739	GO:0019898
CL116.Contig17_All	GO:0005739	GO:0019898
CL116.Contig18_All	GO:0005739	GO:0019898
CL116.Contig19_All	GO:0005739	GO:0019898
CL116.Contig1_All	GO:0005739	GO:0019898
CL116.Contig20_All	GO:0005739	GO:0019898
CL116.Contig21_All	GO:0005739	GO:0019898
CL116.Contig22_All	GO:0016021	GO:0005794	GO:0005739	GO:0019898
CL116.Contig23_All	GO:0005739	GO:0019898
CL116.Contig24_All	GO:0005739	GO:0019898
CL116.Contig25_All	GO:0016021	GO:0005739	GO:0019898
CL116.Contig26_All	GO:0005739	GO:0019898
CL116.Contig27_All	GO:0005794	GO:0005739	GO:0019898
CL116.Contig2_All	GO:0005739	GO:0019898
CL116.Contig3_All	GO:0005739	GO:0019898
CL116.Contig4_All	GO:0005739	GO:0019898
CL116.Contig5_All	GO:0005794	GO:0005739	GO:0019898
CL116.Contig6_All	GO:0016021	GO:0005794	GO:0005739	GO:0019898
CL116.Contig7_All	GO:0005739	GO:0019898
CL116.Contig8_All	GO:0005739	GO:0019898
CL116.Contig9_All	GO:0005739	GO:0019898
CL1160.Contig1_All	GO:0009813	GO:0080043	GO:0052696	GO:0043231	GO:0080044
CL1160.Contig2_All	GO:0009813	GO:0080043	GO:0052696	GO:0080044	GO:0005739
CL1161.Contig10_All	GO:0000278	GO:0003723	GO:0006396	GO:0009867	GO:0042742	GO:0009611	GO:0000956	GO:0009863	GO:0009630	GO:0048571	GO:0019344
CL1161.Contig12_All	GO:0000278	GO:0003723	GO:0006396	GO:0009867	GO:0042742	GO:0009611	GO:0000956	GO:0009863	GO:0009630	GO:0048571	GO:0019344
CL1161.Contig14_All	GO:0000278	GO:0009630	GO:0009611	GO:0009867	GO:0048571	GO:0006412	GO:0042742	GO:0000956	GO:0005730	GO:0006396	GO:0019344	GO:0003723	GO:0048471	GO:0009863
CL1161.Contig16_All	GO:0000278	GO:0003723	GO:0006396	GO:0009867	GO:0042742	GO:0009611	GO:0000956	GO:0009863	GO:0009630	GO:0048571	GO:0019344
CL1161.Contig18_All	GO:0000278	GO:0003723	GO:0006396	GO:0009867	GO:0042742	GO:0009611	GO:0000956	GO:0009863	GO:0009630	GO:0048571	GO:0019344
CL1161.Contig2_All	GO:0000278	GO:0003723	GO:0006396	GO:0009867	GO:0042742	GO:0009611	GO:0000956	GO:0009863	GO:0009630	GO:0048571	GO:0019344
CL1161.Contig3_All	GO:0000278	GO:0003723	GO:0006396	GO:0009867	GO:0042742	GO:0009611	GO:0000956	GO:0009863	GO:0009630	GO:0048571	GO:0019344
CL1161.Contig4_All	GO:0000278	GO:0003723	GO:0006396	GO:0009867	GO:0042742	GO:0009611	GO:0000956	GO:0009863	GO:0009630	GO:0048571	GO:0019344
CL1161.Contig5_All	GO:0000278	GO:0003723	GO:0006396	GO:0009867	GO:0042742	GO:0009611	GO:0000956	GO:0009863	GO:0009630	GO:0048571	GO:0019344
CL1161.Contig6_All	GO:0000278	GO:0003723	GO:0006396	GO:0009867	GO:0042742	GO:0009611	GO:0000956	GO:0009863	GO:0009630	GO:0048571	GO:0019344
CL1161.Contig7_All	GO:0000278	GO:0003723	GO:0006396	GO:0009867	GO:0042742	GO:0009611	GO:0000956	GO:0009863	GO:0009630	GO:0048571	GO:0019344
CL1163.Contig1_All	GO:0006468	GO:0005524	GO:0004674
CL1163.Contig2_All	GO:0006468	GO:0005524	GO:0004674
CL1163.Contig3_All	GO:0006468	GO:0005524	GO:0004674
CL1163.Contig4_All	GO:0006468	GO:0005524	GO:0004674
CL1163.Contig5_All	GO:0006468	GO:0005524	GO:0004674
CL1163.Contig6_All	GO:0006468	GO:0005524	GO:0004674
CL1163.Contig7_All	GO:0006468	GO:0005524	GO:0004674
CL1163.Contig8_All	GO:0006468	GO:0005524	GO:0004674
CL1163.Contig9_All	GO:0006468	GO:0005524	GO:0004674
CL1164.Contig10_All	GO:0001077	GO:0045944	GO:0043565	GO:0005634
CL1164.Contig11_All	GO:0001077	GO:0045944	GO:0043565	GO:0005634
CL1164.Contig12_All	GO:0001077	GO:0045944	GO:0043565	GO:0005634
CL1164.Contig13_All	GO:0001077	GO:0045944	GO:0043565	GO:0005634
CL1164.Contig14_All	GO:0001077	GO:0045944	GO:0043565	GO:0005634
CL1164.Contig15_All	GO:0001077	GO:0045944	GO:0043565	GO:0005634
CL1164.Contig1_All	GO:0001077	GO:0045944	GO:0043565	GO:0005634
CL1164.Contig2_All	GO:0001077	GO:0045944	GO:0043565	GO:0005634
CL1164.Contig3_All	GO:0001077	GO:0045944	GO:0043565	GO:0005634
CL1164.Contig4_All	GO:0001077	GO:0045944	GO:0043565	GO:0005634
CL1164.Contig5_All	GO:0001077	GO:0045944	GO:0043565	GO:0005634
CL1164.Contig6_All	GO:0001077	GO:0045944	GO:0043565	GO:0005634
CL1164.Contig7_All	GO:0001077	GO:0045944	GO:0043565	GO:0005634
CL1164.Contig8_All	GO:0001077	GO:0045944	GO:0043565	GO:0005634
CL1164.Contig9_All	GO:0001077	GO:0045944	GO:0043565	GO:0005634
CL1165.Contig1_All	GO:0009813	GO:0008194	GO:0052696	GO:0043231	GO:0016758
CL1166.Contig13_All	GO:0003964	GO:0006278	GO:0003723
CL1166.Contig16_All	GO:0003964	GO:0006278	GO:0003723
CL1166.Contig17_All	GO:0003964	GO:0006278	GO:0003723
CL1166.Contig18_All	GO:0003964	GO:0006278	GO:0003723
CL1166.Contig19_All	GO:0003964	GO:0006278	GO:0003723
CL1166.Contig3_All	GO:0009733
CL1166.Contig4_All	GO:0009733
CL1166.Contig5_All	GO:0003964	GO:0006278	GO:0003723
CL1166.Contig6_All	GO:0003964	GO:0006278	GO:0003723
CL1166.Contig9_All	GO:0003964	GO:0006278	GO:0003723
CL1167.Contig1_All	GO:0035556	GO:0005622	GO:0004697	GO:0018105	GO:0005524
CL1167.Contig2_All	GO:0035556	GO:0005622	GO:0004697	GO:0018105	GO:0005524
CL1168.Contig1_All	GO:0016021	GO:0043234	GO:0015995	GO:0005515	GO:0000304	GO:0009535	GO:0031969	GO:0005886	GO:0031408
CL1168.Contig2_All	GO:0016021	GO:0043234	GO:0015995	GO:0005515	GO:0000304	GO:0009535	GO:0031969	GO:0005886	GO:0031408
CL1168.Contig3_All	GO:0016021	GO:0043234	GO:0015995	GO:0005515	GO:0000304	GO:0009535	GO:0031969	GO:0005886	GO:0031408
CL117.Contig10_All	GO:0016021	GO:0009507
CL117.Contig11_All	GO:0016021	GO:0009507
CL117.Contig12_All	GO:0016021	GO:0009507
CL117.Contig13_All	GO:0016021
CL117.Contig14_All	GO:0016021	GO:0009507
CL117.Contig15_All	GO:0016021	GO:0009507
CL117.Contig16_All	GO:0016021	GO:0009507
CL117.Contig17_All	GO:0016021	GO:0009507
CL117.Contig18_All	GO:0016021	GO:0009507
CL117.Contig19_All	GO:0016021	GO:0009507
CL117.Contig1_All	GO:0016021
CL117.Contig20_All	GO:0016021	GO:0009507
CL117.Contig21_All	GO:0016020	GO:0009507
CL117.Contig23_All	GO:0016021
CL117.Contig24_All	GO:0016021	GO:0009507
CL117.Contig25_All	GO:0016021	GO:0009507
CL117.Contig26_All	GO:0016021	GO:0009507
CL117.Contig27_All	GO:0016021	GO:0009507
CL117.Contig28_All	GO:0016021	GO:0009507
CL117.Contig29_All	GO:0016021	GO:0009507
CL117.Contig2_All	GO:0016021
CL117.Contig30_All	GO:0016021	GO:0009507
CL117.Contig31_All	GO:0016021	GO:0009507
CL117.Contig3_All	GO:0016021	GO:0009507
CL117.Contig4_All	GO:0016021
CL117.Contig5_All	GO:0016021
CL117.Contig6_All	GO:0016021	GO:0009507
CL117.Contig7_All	GO:0016021
CL117.Contig8_All	GO:0016021
CL117.Contig9_All	GO:0016021	GO:0009507
CL1170.Contig1_All	GO:0003677
CL1170.Contig2_All	GO:0005488	GO:0006351
CL1170.Contig3_All	GO:0005488	GO:0006351
CL1170.Contig4_All	GO:0009536
CL1170.Contig5_All	GO:0009536
CL1172.Contig1_All	GO:0005829	GO:0003676	GO:0009631	GO:0005634	GO:0000166	GO:0008270
CL1172.Contig2_All	GO:0005829	GO:0003676	GO:0009631	GO:0005634	GO:0000166	GO:0008270
CL1172.Contig3_All	GO:0005829	GO:0003676	GO:0009631	GO:0005634	GO:0000166	GO:0008270
CL1172.Contig4_All	GO:0005829	GO:0003676	GO:0009631	GO:0005634	GO:0000166	GO:0008270
CL1173.Contig1_All	GO:0046556	GO:0046373	GO:0016023
CL1173.Contig2_All	GO:0046556	GO:0046373	GO:0016023
CL1174.Contig10_All	GO:0019288	GO:0016556	GO:0005829	GO:0003824	GO:0009536	GO:0005739
CL1174.Contig11_All	GO:0019288	GO:0016556	GO:0005829	GO:0003824	GO:0009536	GO:0005739
CL1174.Contig1_All	GO:0019288	GO:0016556	GO:0005829	GO:0003824	GO:0009536	GO:0005739
CL1174.Contig2_All	GO:0019288	GO:0016556	GO:0005829	GO:0003824	GO:0009536	GO:0005739
CL1174.Contig3_All	GO:0019288	GO:0016556	GO:0005829	GO:0003824	GO:0009536	GO:0005739
CL1174.Contig4_All	GO:0019288	GO:0016556	GO:0005829	GO:0003824	GO:0009536	GO:0005739
CL1174.Contig5_All	GO:0019288	GO:0016556	GO:0005829	GO:0003824	GO:0009536	GO:0005739
CL1174.Contig6_All	GO:0019288	GO:0016556	GO:0005829	GO:0003824	GO:0009536	GO:0005739
CL1174.Contig7_All	GO:0019288	GO:0016556	GO:0005829	GO:0003824	GO:0009536
CL1174.Contig8_All	GO:0019288	GO:0016556	GO:0005829	GO:0003824	GO:0009536	GO:0005739
CL1174.Contig9_All	GO:0019288	GO:0016556	GO:0005829	GO:0003824	GO:0009536	GO:0005739
CL1175.Contig1_All	GO:0070217	GO:0016480	GO:0000994	GO:0005737	GO:0005634
CL1176.Contig1_All	GO:0016021	GO:0005739
CL1178.Contig1_All	GO:0005794	GO:0010584	GO:0016021	GO:0005783	GO:0005739
CL1178.Contig2_All	GO:0005794	GO:0010584	GO:0016021	GO:0005783	GO:0005739
CL1179.Contig1_All	GO:0005739
CL1179.Contig2_All	GO:0005739
CL1179.Contig3_All	GO:0005739
CL118.Contig3_All	GO:0005739
CL118.Contig8_All	GO:0005739
CL1183.Contig1_All	GO:0009536
CL1183.Contig2_All	GO:0009536
CL1183.Contig3_All	GO:0009536
CL1184.Contig1_All	GO:0000139	GO:0016757	GO:0071555	GO:0016021	GO:0008152	GO:0016023
CL1184.Contig2_All	GO:0080116	GO:0010417	GO:0016021	GO:0000139	GO:0071555	GO:0016023	GO:0042285	GO:0009834
CL1184.Contig3_All	GO:0000139	GO:0016757	GO:0071555	GO:0016021	GO:0008152	GO:0016023
CL1184.Contig4_All	GO:0000139	GO:0016757	GO:0071555	GO:0016021	GO:0008152	GO:0016023	GO:0005739
CL1184.Contig5_All	GO:0000139	GO:0016757	GO:0071555	GO:0016021	GO:0008152	GO:0016023
CL1185.Contig1_All	GO:0016021	GO:0005737
CL1185.Contig2_All	GO:0016021
CL1185.Contig3_All	GO:0016021
CL1185.Contig4_All	GO:0016021
CL1188.Contig1_All	GO:0015297	GO:0009611	GO:0032550	GO:0015969	GO:0035639	GO:0009507	GO:0048767	GO:0006855	GO:0032555	GO:0008728	GO:0042594	GO:0008893	GO:0015238	GO:0009737	GO:0005886
CL1188.Contig2_All	GO:0009611	GO:0016020	GO:0015969	GO:0022857	GO:0009507	GO:0048767	GO:0008728	GO:0042594	GO:0008893	GO:0009737
CL119.Contig1_All	GO:0003676	GO:0046983
CL119.Contig3_All	GO:0003676	GO:0046983
CL119.Contig4_All	GO:0003676	GO:0046983
CL119.Contig5_All	GO:0003676	GO:0046983
CL119.Contig6_All	GO:0003676	GO:0046983
CL1190.Contig1_All	GO:0006355	GO:0003700
CL1190.Contig2_All	GO:0006355	GO:0007275	GO:0005634	GO:0009536
CL1190.Contig3_All	GO:0006355	GO:0007275	GO:0005634	GO:0009536
CL1191.Contig1_All	GO:0004849	GO:0031307	GO:0005524	GO:0006222	GO:0016310
CL1191.Contig2_All	GO:0071704	GO:0016301	GO:0031307	GO:0016310	GO:0009058	GO:0044238	GO:0005524
CL1191.Contig3_All	GO:0005829	GO:0004849	GO:0031307	GO:0006206	GO:0005524	GO:0006222	GO:0016310	GO:0043097
CL1191.Contig4_All	GO:0071704	GO:0016301	GO:0031307	GO:0016310	GO:0009058	GO:0044238	GO:0005524
CL1191.Contig5_All	GO:0005829	GO:0004849	GO:0031307	GO:0006206	GO:0005524	GO:0006222	GO:0016310	GO:0043097
CL1191.Contig6_All	GO:0031307	GO:0004849	GO:0016310	GO:0006222	GO:0005524
CL1194.Contig1_All	GO:0046872
CL1194.Contig2_All	GO:0046872
CL1194.Contig3_All	GO:0043484	GO:0060149	GO:0046872	GO:0016607
CL1194.Contig4_All	GO:0046872
CL1194.Contig5_All	GO:0046872
CL1194.Contig6_All	GO:0046872	GO:0010468	GO:0050794	GO:0005634
CL1194.Contig7_All	GO:0046872
CL1194.Contig8_All	GO:0046872
CL1194.Contig9_All	GO:0046872	GO:0010468	GO:0050794	GO:0005634
CL1195.Contig10_All	GO:0004672	GO:0006468	GO:0005524	GO:0016021	GO:0016023
CL1195.Contig11_All	GO:0004672	GO:0006468	GO:0005524	GO:0016021
CL1195.Contig12_All	GO:0004672	GO:0006468	GO:0005524	GO:0016021	GO:0016023
CL1195.Contig13_All	GO:0004672	GO:0006468	GO:0005524	GO:0016021
CL1195.Contig14_All	GO:0004672	GO:0006468	GO:0005524	GO:0016021	GO:0016023
CL1195.Contig15_All	GO:0004672	GO:0006468	GO:0005524	GO:0016021	GO:0016023
CL1195.Contig1_All	GO:0004672	GO:0006468	GO:0005524	GO:0016021	GO:0016023
CL1195.Contig2_All	GO:0004672	GO:0006468	GO:0005524	GO:0016021	GO:0016023
CL1195.Contig4_All	GO:0004672	GO:0006468	GO:0005524	GO:0016021
CL1195.Contig5_All	GO:0004672	GO:0006468	GO:0005524	GO:0016021	GO:0016023
CL1195.Contig6_All	GO:0016301	GO:0016310	GO:0016020	GO:0000166
CL1195.Contig7_All	GO:0004672	GO:0006468	GO:0005524	GO:0016021	GO:0016023
CL1195.Contig8_All	GO:0004672	GO:0006468	GO:0005524	GO:0016021	GO:0016023
CL1195.Contig9_All	GO:0016301	GO:0016310	GO:0016020	GO:0000166
CL1196.Contig1_All	GO:0016021	GO:0052917	GO:0030433	GO:0097502	GO:0005789	GO:0006487
CL1196.Contig2_All	GO:0016021	GO:0052917	GO:0030433	GO:0097502	GO:0005789	GO:0006487
CL1196.Contig3_All	GO:0016021	GO:0030433	GO:0097502	GO:0000009	GO:0006487
CL1197.Contig1_All	GO:0018105	GO:0046777	GO:0035556	GO:0005516	GO:0005509	GO:0009931	GO:0009738	GO:0005524	GO:0005737	GO:0004683
CL1197.Contig2_All	GO:0018105	GO:0046777	GO:0035556	GO:0005516	GO:0005509	GO:0009931	GO:0009738	GO:0005524	GO:0005737	GO:0004683
CL1197.Contig3_All	GO:0018105	GO:0046777	GO:0035556	GO:0005516	GO:0005509	GO:0009931	GO:0009738	GO:0005524	GO:0005737	GO:0004683
CL1197.Contig4_All	GO:0018105	GO:0046777	GO:0035556	GO:0005516	GO:0005509	GO:0009931	GO:0009738	GO:0005524	GO:0005737	GO:0004683
CL1197.Contig5_All	GO:0018105	GO:0046777	GO:0035556	GO:0005516	GO:0005509	GO:0009931	GO:0009738	GO:0005524	GO:0005737	GO:0004683
CL1197.Contig6_All	GO:0018105	GO:0046777	GO:0035556	GO:0005516	GO:0005509	GO:0009931	GO:0009738	GO:0005524	GO:0005737	GO:0004683
CL1197.Contig7_All	GO:0018105	GO:0046777	GO:0035556	GO:0005516	GO:0005509	GO:0009931	GO:0009738	GO:0005524	GO:0005737	GO:0004683
CL1197.Contig8_All	GO:0018105	GO:0046777	GO:0035556	GO:0005516	GO:0005509	GO:0009931	GO:0009738	GO:0005524	GO:0005737	GO:0004683
CL1198.Contig1_All	GO:0005829	GO:0003746	GO:0003747	GO:0004781	GO:0002184	GO:0006414	GO:0003924	GO:0018444	GO:0005525
CL1199.Contig1_All	GO:0009536
CL1199.Contig2_All	GO:0009536
CL12.Contig2_All	GO:0005737	GO:0000166	GO:0003723
CL12.Contig3_All	GO:0005737	GO:0000166	GO:0003723
CL12.Contig7_All	GO:0005737	GO:0000166	GO:0003723
CL120.Contig10_All	GO:0010021	GO:0044249	GO:0009011	GO:0044238	GO:0009753	GO:0009506	GO:0009611	GO:0016844	GO:0005774	GO:0044711	GO:0051365	GO:0009507	GO:0005794	GO:0005886
CL120.Contig13_All	GO:0010021	GO:0044249	GO:0009011	GO:0044238	GO:0009753	GO:0009506	GO:0009611	GO:0016844	GO:0005774	GO:0044711	GO:0051365	GO:0009507	GO:0005794	GO:0005886
CL120.Contig14_All	GO:0010021	GO:0044249	GO:0009011	GO:0044238	GO:0009753	GO:0009506	GO:0009611	GO:0016844	GO:0005774	GO:0044711	GO:0051365	GO:0009507	GO:0005794	GO:0005886
CL1200.Contig11_All	GO:0016021
CL1200.Contig14_All	GO:0016021
CL1200.Contig17_All	GO:0016021
CL1200.Contig18_All	GO:0016021
CL1200.Contig1_All	GO:0016021
CL1200.Contig24_All	GO:0016021
CL1200.Contig27_All	GO:0016021
CL1200.Contig28_All	GO:0016021
CL1200.Contig29_All	GO:0016021
CL1200.Contig2_All	GO:0016021
CL1200.Contig30_All	GO:0016021
CL1200.Contig31_All	GO:0016021
CL1200.Contig32_All	GO:0016021
CL1200.Contig33_All	GO:0016021
CL1200.Contig34_All	GO:0016021
CL1200.Contig35_All	GO:0016021
CL1200.Contig36_All	GO:0016021
CL1200.Contig37_All	GO:0016021
CL1200.Contig38_All	GO:0016021
CL1200.Contig3_All	GO:0016021
CL1200.Contig41_All	GO:0016021
CL1200.Contig46_All	GO:0016021
CL1200.Contig4_All	GO:0016021
CL1200.Contig5_All	GO:0016021
CL1200.Contig6_All	GO:0016021
CL1200.Contig7_All	GO:0016021
CL1200.Contig8_All	GO:0016021
CL1200.Contig9_All	GO:0016021
CL1201.Contig1_All	GO:0016021	GO:1990190	GO:0031415	GO:0016023	GO:0051604	GO:0010228	GO:0017198	GO:0006475	GO:1990189	GO:0022626	GO:0018002
CL1201.Contig2_All	GO:0016021	GO:1990190	GO:0031415	GO:0016023	GO:0051604	GO:0010228	GO:0017198	GO:0006475	GO:1990189	GO:0022626	GO:0018002
CL1202.Contig1_All	GO:0001510	GO:0006606	GO:0006626	GO:0016491	GO:0005634
CL1202.Contig2_All	GO:0001510	GO:0006606	GO:0006626	GO:0016491	GO:0005634
CL1205.Contig1_All	GO:0005773
CL1206.Contig1_All	GO:0008270	GO:0006355	GO:0003677	GO:0048366	GO:0005634
CL1206.Contig2_All	GO:0008270	GO:0006355	GO:0003677	GO:0048366	GO:0005634
CL1206.Contig3_All	GO:0008270	GO:0006355	GO:0003677	GO:0048366	GO:0005634
CL1207.Contig10_All	GO:0050662	GO:0003824	GO:0008152
CL1207.Contig11_All	GO:0050662	GO:0003824	GO:0008152
CL1207.Contig1_All	GO:0006694	GO:0050662	GO:0055114	GO:0003854
CL1207.Contig2_All	GO:0050662	GO:0003824	GO:0008152
CL1207.Contig3_All	GO:0050662	GO:0003824	GO:0008152
CL1207.Contig4_All	GO:0050662	GO:0003824	GO:0008152
CL1207.Contig5_All	GO:0050662	GO:0003824	GO:0008152
CL1207.Contig6_All	GO:0050662	GO:0003824	GO:0008152
CL1207.Contig7_All	GO:0050662	GO:0003824	GO:0008152
CL1207.Contig8_All	GO:0050662	GO:0003824	GO:0008152
CL1207.Contig9_All	GO:0050662	GO:0003824	GO:0008152
CL1209.Contig1_All	GO:0006952	GO:0043531	GO:0005524	GO:0016023	GO:0006915
CL1209.Contig2_All	GO:0006952	GO:0043531	GO:0005524	GO:0016023	GO:0006915
CL1209.Contig3_All	GO:0006952	GO:0043531	GO:0005524	GO:0016023	GO:0006915
CL1209.Contig4_All	GO:0006952	GO:0043531	GO:0005524	GO:0016023	GO:0006915
CL1209.Contig5_All	GO:0006952	GO:0043531	GO:0005524	GO:0016023	GO:0006915
CL1209.Contig6_All	GO:0006952	GO:0043531	GO:0005524	GO:0016023	GO:0006915
CL1209.Contig7_All	GO:0006952	GO:0043531	GO:0005524	GO:0016023	GO:0006915
CL1209.Contig8_All	GO:0006952	GO:0043531	GO:0005524	GO:0016023	GO:0006915
CL1209.Contig9_All	GO:0006952	GO:0043531	GO:0005524	GO:0016023	GO:0006915
CL121.Contig1_All	GO:0005488
CL121.Contig2_All	GO:0005488
CL121.Contig3_All	GO:0005488
CL121.Contig4_All	GO:0003676
CL121.Contig5_All	GO:0005488
CL121.Contig6_All	GO:0005488
CL1212.Contig1_All	GO:0009536
CL1213.Contig1_All	GO:0045893	GO:0010218	GO:0005515	GO:0009867	GO:0016592	GO:0010114	GO:0009585	GO:0009911	GO:0050832	GO:0003677	GO:0031349
CL1213.Contig2_All	GO:0045893	GO:0010218	GO:0005515	GO:0009867	GO:0016592	GO:0010114	GO:0009585	GO:0009911	GO:0050832	GO:0003677	GO:0031349
CL1213.Contig3_All	GO:0045893	GO:0010218	GO:0005515	GO:0009867	GO:0016592	GO:0010114	GO:0009585	GO:0009911	GO:0050832	GO:0003677	GO:0031349
CL1214.Contig1_All	GO:0006355	GO:0003676	GO:0016021	GO:0008270
CL1214.Contig2_All	GO:0006355	GO:0003676	GO:0016021	GO:0008270
CL1214.Contig3_All	GO:0006355	GO:0003676	GO:0016021	GO:0008270
CL1214.Contig4_All	GO:0006355	GO:0003676	GO:0016021	GO:0008270
CL1214.Contig5_All	GO:0006355	GO:0003676	GO:0016021	GO:0008270
CL1215.Contig1_All	GO:0046658	GO:0009055	GO:0016023
CL1215.Contig2_All	GO:0046658	GO:0009055	GO:0016023
CL1216.Contig1_All	GO:0005737	GO:0046872	GO:0004722	GO:0006470
CL1217.Contig1_All	GO:0000911	GO:0031023	GO:0007067	GO:0051225	GO:0005515	GO:0007020	GO:0005634
CL1217.Contig2_All	GO:0000911	GO:0031023	GO:0007067	GO:0051225	GO:0005515	GO:0007020	GO:0005634
CL1218.Contig1_All	GO:0045893	GO:0006312	GO:0050826	GO:0008270	GO:0000741	GO:0009793	GO:0006406	GO:0016579	GO:0016571	GO:0045694	GO:0010388	GO:0009640	GO:0005829	GO:0019915	GO:0005681	GO:0010182	GO:0009933	GO:0016567	GO:0009845	GO:0010074	GO:0010228	GO:0003723	GO:0009909	GO:0000398	GO:0010162
CL1218.Contig2_All	GO:0045893	GO:0006312	GO:0050826	GO:0008270	GO:0000741	GO:0009793	GO:0006406	GO:0016579	GO:0016571	GO:0045694	GO:0010388	GO:0009640	GO:0005829	GO:0019915	GO:0005681	GO:0010182	GO:0009933	GO:0016567	GO:0009845	GO:0010074	GO:0010228	GO:0003723	GO:0009909	GO:0000398	GO:0010162
CL1218.Contig3_All	GO:0045893	GO:0006312	GO:0050826	GO:0008270	GO:0000741	GO:0009793	GO:0006406	GO:0016579	GO:0016571	GO:0045694	GO:0010388	GO:0009640	GO:0005829	GO:0019915	GO:0005681	GO:0010182	GO:0009933	GO:0016567	GO:0009845	GO:0010074	GO:0010228	GO:0003723	GO:0009909	GO:0000398	GO:0010162
CL1218.Contig4_All	GO:0045893	GO:0006312	GO:0050826	GO:0008270	GO:0000741	GO:0009793	GO:0006406	GO:0016579	GO:0016571	GO:0045694	GO:0010388	GO:0009640	GO:0005829	GO:0019915	GO:0005681	GO:0010182	GO:0009933	GO:0016567	GO:0009845	GO:0010074	GO:0010228	GO:0003723	GO:0009909	GO:0000398	GO:0010162
CL1218.Contig5_All	GO:0045893	GO:0006312	GO:0050826	GO:0008270	GO:0000741	GO:0009793	GO:0006406	GO:0016579	GO:0016571	GO:0045694	GO:0010388	GO:0009640	GO:0005829	GO:0019915	GO:0005681	GO:0010182	GO:0009933	GO:0016567	GO:0009845	GO:0010074	GO:0010228	GO:0003723	GO:0009909	GO:0000398	GO:0010162
CL1218.Contig6_All	GO:0045893	GO:0006312	GO:0050826	GO:0008270	GO:0000741	GO:0009793	GO:0006406	GO:0016579	GO:0016571	GO:0045694	GO:0010388	GO:0009640	GO:0005829	GO:0019915	GO:0005681	GO:0010182	GO:0009933	GO:0016567	GO:0009845	GO:0010074	GO:0010228	GO:0003723	GO:0009909	GO:0000398	GO:0010162
CL1218.Contig7_All	GO:0045893	GO:0006312	GO:0050826	GO:0008270	GO:0000741	GO:0009793	GO:0006406	GO:0016579	GO:0016571	GO:0045694	GO:0010388	GO:0009640	GO:0005829	GO:0019915	GO:0005681	GO:0010182	GO:0009933	GO:0016567	GO:0009845	GO:0010074	GO:0010228	GO:0003723	GO:0009909	GO:0000398	GO:0010162
CL122.Contig1_All	GO:0005829	GO:0004478	GO:0046872	GO:0006556	GO:0006730	GO:0005524
CL122.Contig2_All	GO:0005829	GO:0004478	GO:0046872	GO:0006556	GO:0006730	GO:0005524
CL122.Contig3_All	GO:0005829	GO:0009651	GO:0004478	GO:0046872	GO:0006556	GO:0006730	GO:0005524
CL122.Contig4_All	GO:0005829	GO:0004478	GO:0046872	GO:0006556	GO:0006730	GO:0005524
CL122.Contig5_All	GO:0005829	GO:0009651	GO:0004478	GO:0046872	GO:0006556	GO:0006730	GO:0005524
CL1220.Contig10_All	GO:0015868	GO:0015711	GO:0015858	GO:0044464	GO:0051503	GO:0016020
CL1220.Contig11_All	GO:0015868	GO:0015711	GO:0015858	GO:0051503	GO:0016020
CL1220.Contig2_All	GO:0006810	GO:0016020
CL1220.Contig3_All	GO:0006810	GO:0016020
CL1220.Contig6_All	GO:0006810	GO:0016020
CL1220.Contig8_All	GO:0006810	GO:0016020
CL1220.Contig9_All	GO:0015868	GO:0015711	GO:0015858	GO:0051503	GO:0016020
CL1222.Contig1_All	GO:0003676	GO:0008270	GO:0015074
CL1223.Contig1_All	GO:0032147	GO:0004674	GO:0005739	GO:0023014	GO:0005524	GO:0042981	GO:0031098	GO:0007346
CL1223.Contig2_All	GO:0005773
CL1225.Contig1_All	GO:0005739	GO:0008270
CL1225.Contig2_All	GO:0005739	GO:0008270
CL1226.Contig10_All	GO:0006952	GO:0009506	GO:0005886	GO:0004713	GO:0006468	GO:0005524	GO:0016021	GO:0004674
CL1226.Contig1_All	GO:0006952	GO:0016021	GO:0006468	GO:0004674	GO:0009506	GO:0016023	GO:0004713	GO:0005524	GO:0005886
CL1226.Contig2_All	GO:0006952	GO:0016021	GO:0006468	GO:0004674	GO:0009506	GO:0016023	GO:0004713	GO:0005524	GO:0005886
CL1226.Contig3_All	GO:0006952	GO:0016021	GO:0006468	GO:0004674	GO:0009506	GO:0016023	GO:0005524	GO:0005886
CL1226.Contig4_All	GO:0006952	GO:0016021	GO:0006468	GO:0004674	GO:0009506	GO:0016023	GO:0005524	GO:0005886
CL1226.Contig5_All	GO:0006952	GO:0016021	GO:0006468	GO:0004674	GO:0009506	GO:0016023	GO:0005524	GO:0005886
CL1226.Contig6_All	GO:0006952	GO:0016021	GO:0006468	GO:0004674	GO:0009506	GO:0016023	GO:0004713	GO:0005524	GO:0005886
CL1226.Contig7_All	GO:0006952	GO:0016021	GO:0006468	GO:0004674	GO:0009506	GO:0016023	GO:0004713	GO:0005524	GO:0005886
CL1226.Contig8_All	GO:0006952	GO:0016021	GO:0006468	GO:0004674	GO:0009506	GO:0016023	GO:0005524	GO:0005886
CL1226.Contig9_All	GO:0006952	GO:0016021	GO:0006468	GO:0004674	GO:0009506	GO:0016023	GO:0004713	GO:0005524	GO:0005886
CL1227.Contig2_All	GO:0034968	GO:0042393	GO:0018024	GO:0005694	GO:0005634	GO:0008270
CL1228.Contig10_All	GO:0005886	GO:0016021	GO:0005783	GO:0048235
CL1228.Contig11_All	GO:0005886	GO:0016021	GO:0005783	GO:0048235
CL1228.Contig12_All	GO:0005886	GO:0016021	GO:0005783	GO:0048235
CL1228.Contig13_All	GO:0005886	GO:0016021	GO:0005783	GO:0048235
CL1228.Contig14_All	GO:0005886	GO:0016021	GO:0005783	GO:0048235
CL1228.Contig15_All	GO:0005886	GO:0016021	GO:0005783	GO:0048235
CL1228.Contig16_All	GO:0005886	GO:0016021	GO:0005783	GO:0048235
CL1228.Contig17_All	GO:0005886	GO:0016021	GO:0005783	GO:0048235
CL1228.Contig18_All	GO:0005886	GO:0016021	GO:0005783	GO:0048235
CL1228.Contig19_All	GO:0005886	GO:0016021	GO:0005783	GO:0048235
CL1228.Contig1_All	GO:0005886	GO:0016021	GO:0007338	GO:0005783	GO:0048235
CL1228.Contig20_All	GO:0005886	GO:0016021	GO:0005783	GO:0048235
CL1228.Contig21_All	GO:0005886	GO:0016021	GO:0007338	GO:0005783	GO:0048235
CL1228.Contig22_All	GO:0005886	GO:0005783	GO:0044425	GO:0048235
CL1228.Contig23_All	GO:0005886	GO:0016021	GO:0005783	GO:0048235
CL1228.Contig24_All	GO:0005886	GO:0016021	GO:0005783	GO:0048235
CL1228.Contig25_All	GO:0005886	GO:0016021	GO:0005783	GO:0048235
CL1228.Contig26_All	GO:0005886	GO:0016021	GO:0005783	GO:0048235
CL1228.Contig27_All	GO:0005886	GO:0016021	GO:0005783	GO:0048235
CL1228.Contig28_All	GO:0005886	GO:0016021	GO:0005783	GO:0048235
CL1228.Contig29_All	GO:0005886	GO:0016021	GO:0005783	GO:0048235
CL1228.Contig2_All	GO:0005886	GO:0016021	GO:0005783	GO:0048235
CL1228.Contig30_All	GO:0005886	GO:0016021	GO:0005783	GO:0048235
CL1228.Contig31_All	GO:0005886	GO:0016021	GO:0005783	GO:0048235
CL1228.Contig32_All	GO:0005886	GO:0016021	GO:0005783	GO:0048235
CL1228.Contig33_All	GO:0005886	GO:0016021	GO:0005783	GO:0048235
CL1228.Contig34_All	GO:0005886	GO:0016021	GO:0005783	GO:0048235
CL1228.Contig35_All	GO:0005886	GO:0016021	GO:0005783	GO:0048235
CL1228.Contig36_All	GO:0005886	GO:0005783	GO:0044425	GO:0048235
CL1228.Contig37_All	GO:0005886	GO:0016021	GO:0007338	GO:0005783	GO:0048235
CL1228.Contig38_All	GO:0005886	GO:0016021	GO:0005783	GO:0048235
CL1228.Contig3_All	GO:0005886	GO:0016021	GO:0005783	GO:0048235
CL1228.Contig4_All	GO:0005886	GO:0005783	GO:0044425	GO:0048235
CL1228.Contig5_All	GO:0005886	GO:0016021	GO:0005783	GO:0048235
CL1228.Contig6_All	GO:0005886	GO:0016021	GO:0005783	GO:0048235
CL1228.Contig7_All	GO:0005886	GO:0016021	GO:0005783	GO:0048235
CL1228.Contig8_All	GO:0005886	GO:0016021	GO:0005783	GO:0048235
CL1228.Contig9_All	GO:0005886	GO:0016021	GO:0005783	GO:0048235
CL1229.Contig1_All	GO:0035091	GO:0005929	GO:0061512
CL1229.Contig2_All	GO:0035091	GO:0005929	GO:0061512
CL1229.Contig3_All	GO:0035091	GO:0005929	GO:0061512
CL1229.Contig4_All	GO:0035091	GO:0005929	GO:0061512
CL1229.Contig5_All	GO:0035091	GO:0005929	GO:0061512
CL1229.Contig6_All	GO:0035091	GO:0005929	GO:0061512
CL123.Contig1_All	GO:0046872
CL123.Contig2_All	GO:0046872
CL123.Contig4_All	GO:0046872
CL1230.Contig1_All	GO:0016021	GO:0055085	GO:0005215
CL1230.Contig2_All	GO:0016021	GO:0055085	GO:0005215
CL1230.Contig3_All	GO:0016021	GO:0055085	GO:0005215
CL1230.Contig4_All	GO:0016021	GO:0055085	GO:0005215
CL1231.Contig1_All	GO:0071555	GO:0005618	GO:0016021	GO:0005576	GO:0019953	GO:0016023
CL1233.Contig1_All	GO:0003677	GO:0005524	GO:0004386	GO:0005634	GO:0006351
CL1233.Contig2_All	GO:0003677	GO:0005524	GO:0004386	GO:0005634	GO:0006351
CL1234.Contig1_All	GO:0006355
CL1234.Contig2_All	GO:0006355
CL1234.Contig3_All	GO:0006355
CL1234.Contig4_All	GO:0006355
CL1235.Contig10_All	GO:0006289	GO:0000439	GO:0006351
CL1235.Contig11_All	GO:0000439	GO:0006351	GO:0006289
CL1235.Contig12_All	GO:0006289	GO:0000439	GO:0006351
CL1235.Contig13_All	GO:0006289	GO:0000439	GO:0006351
CL1235.Contig14_All	GO:0006289	GO:0000439	GO:0006351
CL1235.Contig15_All	GO:0006289	GO:0000439	GO:0006351
CL1235.Contig16_All	GO:0006289	GO:0000439	GO:0006351
CL1235.Contig1_All	GO:0006289	GO:0000439	GO:0006351
CL1235.Contig2_All	GO:0006289	GO:0000439	GO:0006351
CL1235.Contig3_All	GO:0000439	GO:0006351	GO:0006289
CL1235.Contig4_All	GO:0006289	GO:0000439	GO:0006351
CL1235.Contig5_All	GO:0006289	GO:0000439	GO:0006351
CL1235.Contig6_All	GO:0000439	GO:0006351	GO:0006289
CL1235.Contig7_All	GO:0006289	GO:0000439	GO:0006351
CL1235.Contig8_All	GO:0006289	GO:0000439	GO:0006351
CL1235.Contig9_All	GO:0006289	GO:0000439	GO:0006351
CL1236.Contig1_All	GO:0005739
CL1236.Contig2_All	GO:0005739
CL1237.Contig1_All	GO:0006355	GO:0003677	GO:0005634
CL1237.Contig2_All	GO:0006355	GO:0003677	GO:0005634
CL124.Contig39_All	GO:0000785	GO:0008270	GO:0018024	GO:0010093	GO:0005737	GO:0006355	GO:0044212	GO:0051568	GO:0009909	GO:0005886	GO:0005634	GO:0010314	GO:0035556
CL1240.Contig1_All	GO:0006355	GO:0003677	GO:0005634
CL1240.Contig2_All	GO:0006355	GO:0003677	GO:0005634
CL1240.Contig3_All	GO:0006355	GO:0003677	GO:0005634
CL1240.Contig4_All	GO:0006355	GO:0003677	GO:0005634
CL1241.Contig1_All	GO:0016021
CL1241.Contig2_All	GO:0016020
CL1241.Contig3_All	GO:0016021
CL1242.Contig1_All	GO:0008375	GO:0016021	GO:0008152	GO:0016023
CL1242.Contig2_All	GO:0005794	GO:0008375	GO:0008152	GO:0016020	GO:0016023
CL1242.Contig3_All	GO:0008375	GO:0016021	GO:0008152	GO:0016023
CL1243.Contig10_All	GO:0005737	GO:0004364	GO:0009072	GO:0006749
CL1243.Contig1_All	GO:0004252	GO:0005618	GO:0006508	GO:0016023
CL1243.Contig2_All	GO:0004252	GO:0005618	GO:0006508	GO:0016023
CL1243.Contig3_All	GO:0005737	GO:0004364	GO:0009072	GO:0006749	GO:0016853
CL1243.Contig4_All	GO:0005737	GO:0004364	GO:0009072	GO:0006749
CL1243.Contig6_All	GO:0005737	GO:0004364	GO:0009072	GO:0006749	GO:0016853
CL1243.Contig7_All	GO:0005737	GO:0004364	GO:0009072	GO:0006749
CL1243.Contig8_All	GO:0005488	GO:0016301
CL1243.Contig9_All	GO:0005737	GO:0004364	GO:0009072	GO:0006749	GO:0016853
CL1245.Contig1_All	GO:0005634	GO:0005829
CL1245.Contig3_All	GO:0005634	GO:0005829
CL1245.Contig4_All	GO:0005634	GO:0005829
CL1246.Contig1_All	GO:0008234	GO:0006508
CL1247.Contig1_All	GO:0005794	GO:0036065	GO:0009969	GO:0008107	GO:0009832	GO:0016021
CL1247.Contig2_All	GO:0005794	GO:0036065	GO:0009969	GO:0008107	GO:0009832	GO:0016021
CL1248.Contig1_All	GO:0042802	GO:0031965	GO:0098655	GO:0008324	GO:0006813	GO:0016021	GO:0044005	GO:0009536
CL1248.Contig2_All	GO:0042802	GO:0031965	GO:0098655	GO:0008324	GO:0006813	GO:0016021	GO:0044005	GO:0009536
CL1249.Contig1_All	GO:0003964	GO:0006333	GO:0003677	GO:0003682	GO:0006278	GO:0003723	GO:0004190	GO:0006508	GO:0015074	GO:0006310
CL1249.Contig3_All	GO:0003964	GO:0006333	GO:0003677	GO:0003682	GO:0006278	GO:0003723	GO:0004190	GO:0006508	GO:0015074	GO:0006310
CL125.Contig1_All	GO:0008270	GO:0005743	GO:0006627	GO:0004222
CL125.Contig2_All	GO:0008270	GO:0005743	GO:0006627	GO:0004222
CL1250.Contig1_All	GO:0005975	GO:0016021	GO:0005773	GO:0004575
CL1250.Contig2_All	GO:0005975	GO:0016021	GO:0005773	GO:0004575
CL1251.Contig1_All	GO:0016021
CL1251.Contig2_All	GO:0016021
CL1251.Contig3_All	GO:0016021
CL1251.Contig4_All	GO:0016021
CL1252.Contig10_All	GO:0005739	GO:0046872	GO:0006435	GO:0004829	GO:0005524	GO:0009570	GO:0009793
CL1252.Contig11_All	GO:0005739	GO:0046872	GO:0006435	GO:0004829	GO:0005524	GO:0009570	GO:0009793
CL1252.Contig12_All	GO:0005739	GO:0046872	GO:0006435	GO:0004829	GO:0005524	GO:0009570	GO:0009793
CL1252.Contig1_All	GO:0005739	GO:0046872	GO:0006435	GO:0004829	GO:0005524	GO:0009570	GO:0009793
CL1252.Contig2_All	GO:0005739	GO:0046872	GO:0006435	GO:0004829	GO:0005524	GO:0009570	GO:0009793
CL1252.Contig3_All	GO:0005739	GO:0046872	GO:0006435	GO:0004829	GO:0005524	GO:0009570	GO:0009793
CL1252.Contig4_All	GO:0005739	GO:0046872	GO:0006435	GO:0004829	GO:0005524	GO:0009570	GO:0009793
CL1252.Contig5_All	GO:0005739	GO:0046872	GO:0006435	GO:0004829	GO:0005524	GO:0009570	GO:0009793
CL1252.Contig6_All	GO:0005739	GO:0046872	GO:0006435	GO:0004829	GO:0005524	GO:0009570	GO:0009793
CL1252.Contig7_All	GO:0005739	GO:0046872	GO:0006435	GO:0004829	GO:0005524	GO:0009570	GO:0009793
CL1252.Contig8_All	GO:0005739	GO:0046872	GO:0006435	GO:0004829	GO:0005524	GO:0009570	GO:0009793
CL1252.Contig9_All	GO:0005739	GO:0046872	GO:0006435	GO:0004829	GO:0005524	GO:0009570	GO:0009793
CL1253.Contig1_All	GO:0004672	GO:0006468	GO:0005524	GO:0016023	GO:0009536
CL1253.Contig2_All	GO:0005886	GO:0004713	GO:0006468	GO:0005524	GO:0004674
CL1253.Contig3_All	GO:0004674	GO:0005524	GO:0004713	GO:0000165
CL1253.Contig4_All	GO:0004713	GO:0006468	GO:0005524	GO:0004674
CL1253.Contig5_All	GO:0004713	GO:0006468	GO:0005524	GO:0004674
CL1253.Contig6_All	GO:0006468	GO:0005524	GO:0004674
CL1253.Contig7_All	GO:0004713	GO:0006468	GO:0005524	GO:0004674
CL1253.Contig8_All	GO:0016310	GO:0004713	GO:0005524	GO:0004674
CL1253.Contig9_All	GO:0016310	GO:0004713	GO:0005524	GO:0004674
CL1255.Contig1_All	GO:0005793	GO:0005338	GO:0090480	GO:0016021	GO:0015786
CL1255.Contig2_All	GO:0005794	GO:0005793	GO:0006863	GO:0090480	GO:0005338	GO:0016021	GO:0015786
CL1255.Contig3_All	GO:0005793	GO:0090480	GO:0016021	GO:0015786
CL1257.Contig1_All	GO:0003333	GO:0015171	GO:0016021
CL1257.Contig2_All	GO:0003333	GO:0015171	GO:0016021
CL1257.Contig3_All	GO:0003333	GO:0015171	GO:0016021
CL1257.Contig4_All	GO:0003333	GO:0015171	GO:0016021
CL1257.Contig5_All	GO:0003333	GO:0015171	GO:0016021
CL1257.Contig6_All	GO:0003333	GO:0015171	GO:0016021
CL1257.Contig7_All	GO:0003333	GO:0015171	GO:0016021
CL1257.Contig8_All	GO:0003333	GO:0015171	GO:0016021
CL1257.Contig9_All	GO:0003333	GO:0015171	GO:0016021
CL126.Contig10_All	GO:0016021
CL126.Contig11_All	GO:0016021
CL126.Contig1_All	GO:0016021
CL126.Contig2_All	GO:0016021
CL126.Contig3_All	GO:0016021
CL126.Contig4_All	GO:0016020
CL126.Contig5_All	GO:0016020
CL126.Contig6_All	GO:0016021
CL126.Contig7_All	GO:0016021
CL126.Contig8_All	GO:0016021
CL126.Contig9_All	GO:0016021
CL1261.Contig1_All	GO:0016117	GO:0010027	GO:0005524	GO:0009535
CL1261.Contig2_All	GO:0016117	GO:0010027	GO:0005524	GO:0016887	GO:0009535
CL1261.Contig3_All	GO:0016117	GO:0010027	GO:0005524	GO:0009535
CL1261.Contig4_All	GO:0016117	GO:0010027	GO:0005524	GO:0016887	GO:0009535
CL1261.Contig5_All	GO:0016117	GO:0010027	GO:0005524	GO:0016887	GO:0009535
CL1262.Contig1_All	GO:0016021	GO:0030026	GO:0005381	GO:0071281	GO:0005739	GO:0034755	GO:0005384	GO:0005774	GO:0006880	GO:0071421
CL1262.Contig2_All	GO:0016021	GO:0030026	GO:0005381	GO:0071281	GO:0034755	GO:0005384	GO:0005774	GO:0006880	GO:0071421
CL1262.Contig3_All	GO:0016021	GO:0030026	GO:0005381	GO:0071281	GO:0034755	GO:0005384	GO:0005774	GO:0006880	GO:0071421
CL1263.Contig2_All	GO:0000911	GO:0048453	GO:0048451	GO:0008270	GO:0042127
CL1264.Contig1_All	GO:0042981	GO:0048025	GO:0005737
CL1265.Contig1_All	GO:0031365	GO:0005739	GO:0046872	GO:0004177	GO:0006508	GO:0019408	GO:0008235	GO:0009507	GO:0009737
CL1265.Contig2_All	GO:0031365	GO:0005739	GO:0046872	GO:0004177	GO:0006508	GO:0019408	GO:0008235	GO:0009507	GO:0009737
CL1268.Contig10_All	GO:0008270	GO:0003676	GO:0000166
CL1268.Contig11_All	GO:0008270	GO:0003676	GO:0000166
CL1268.Contig12_All	GO:0008270	GO:0003676	GO:0000166
CL1268.Contig1_All	GO:0008270	GO:0003676	GO:0000166
CL1268.Contig2_All	GO:0008270	GO:0003676	GO:0000166
CL1268.Contig3_All	GO:0008270	GO:0003676	GO:0000166
CL1268.Contig4_All	GO:0008270	GO:0003676	GO:0000166
CL1268.Contig5_All	GO:0008270	GO:0003676	GO:0000166
CL1268.Contig6_All	GO:0008270	GO:0003676	GO:0000166
CL1268.Contig8_All	GO:0008270	GO:0003676	GO:0000166
CL1268.Contig9_All	GO:0008270	GO:0003676	GO:0000166
CL1269.Contig1_All	GO:0016311	GO:0046872	GO:0003993
CL1269.Contig2_All	GO:0005737	GO:0005200	GO:0046872	GO:0003993	GO:0005525	GO:0016311	GO:0007017	GO:0003924	GO:0005874
CL1269.Contig3_All	GO:0005737	GO:0005200	GO:0046872	GO:0003993	GO:0005525	GO:0016311	GO:0007017	GO:0003924	GO:0005874
CL1269.Contig4_All	GO:0005737	GO:0005200	GO:0046872	GO:0003993	GO:0005525	GO:0016311	GO:0007017	GO:0003924	GO:0005874
CL1269.Contig5_All	GO:0005737	GO:0005200	GO:0046872	GO:0003993	GO:0005525	GO:0016311	GO:0007017	GO:0003924	GO:0005874
CL1269.Contig6_All	GO:0005737	GO:0005200	GO:0046872	GO:0003993	GO:0005525	GO:0016311	GO:0007017	GO:0003924	GO:0005874
CL1270.Contig1_All	GO:0016021	GO:0003729	GO:0005686	GO:0000245	GO:0071004	GO:0071013	GO:0009507	GO:0005689
CL1270.Contig2_All	GO:0016021	GO:0003729	GO:0005686	GO:0000245	GO:0071004	GO:0071013	GO:0009507	GO:0005689
CL1271.Contig1_All	GO:0007010	GO:0006094	GO:0006457	GO:0009220	GO:0001510	GO:0010498	GO:0010388	GO:0009640	GO:0005829	GO:0051082	GO:0009909	GO:0034968	GO:0005524
CL1272.Contig10_All	GO:0006422	GO:0005737	GO:0003676	GO:0004815	GO:0044723	GO:0005524
CL1272.Contig11_All	GO:0006422	GO:0005737	GO:0003676	GO:0004815	GO:0044723	GO:0005524
CL1272.Contig12_All	GO:0006422	GO:0005737	GO:0003676	GO:0004815	GO:0044723	GO:0005524
CL1272.Contig13_All	GO:0010267	GO:0016021	GO:0008270
CL1272.Contig14_All	GO:0046872	GO:0016020	GO:0006351
CL1272.Contig15_All	GO:0046872	GO:0016020	GO:0006351
CL1272.Contig16_All	GO:0046872	GO:0016020
CL1272.Contig17_All	GO:0046872	GO:0016020
CL1272.Contig18_All	GO:0006422	GO:0005737	GO:0003676	GO:0004815	GO:0044723	GO:0005524
CL1272.Contig1_All	GO:0010267	GO:0016021	GO:0008270
CL1272.Contig2_All	GO:0010267
CL1272.Contig3_All	GO:0010267	GO:0016021	GO:0008270
CL1272.Contig4_All	GO:0010267
CL1272.Contig5_All	GO:0010267	GO:0016021	GO:0008270
CL1272.Contig6_All	GO:0010267	GO:0016021	GO:0008270
CL1272.Contig7_All	GO:0010267	GO:0016021	GO:0008270
CL1272.Contig8_All	GO:0010267	GO:0016021	GO:0008270
CL1272.Contig9_All	GO:0010267	GO:0016021	GO:0008270
CL1274.Contig1_All	GO:0004672	GO:0006468	GO:0005524	GO:0016021	GO:0005739
CL1274.Contig2_All	GO:0004672	GO:0006468	GO:0005524	GO:0016021	GO:0005739
CL1274.Contig3_All	GO:0004672	GO:0006468	GO:0005524	GO:0016021	GO:0005739
CL1274.Contig4_All	GO:0004672	GO:0006468	GO:0005524	GO:0016021	GO:0005739
CL1274.Contig5_All	GO:0016301	GO:0016310	GO:0016020	GO:0016023	GO:0005739
CL1274.Contig6_All	GO:0004672	GO:0006468	GO:0005524	GO:0016021	GO:0005739
CL1275.Contig1_All	GO:0004402	GO:0006357	GO:0003713	GO:0003677	GO:0006338	GO:0003682	GO:0035066	GO:0005634	GO:0003700
CL1275.Contig2_All	GO:0008270	GO:0004402	GO:0006357	GO:0003713	GO:0003677	GO:0006338	GO:0003682	GO:0035066	GO:0005634	GO:0003700
CL1275.Contig3_All	GO:0004402	GO:0006357	GO:0003676	GO:0003713	GO:0006338	GO:0003682	GO:0035066	GO:0005634	GO:0003700
CL1276.Contig1_All	GO:0008152	GO:0016787
CL1276.Contig2_All	GO:0008152	GO:0016787
CL1277.Contig1_All	GO:0016021	GO:0005739	GO:0005886
CL1277.Contig2_All	GO:0016021	GO:0005739	GO:0005886
CL1277.Contig3_All	GO:0016021	GO:0005739	GO:0005886
CL1277.Contig4_All	GO:0016021	GO:0005739	GO:0005886
CL128.Contig1_All	GO:0016747	GO:0006633	GO:0016021
CL128.Contig2_All	GO:0016747	GO:0006633	GO:0016021
CL1280.Contig1_All	GO:0055085	GO:0010540	GO:0016021	GO:0042626	GO:0010541	GO:0005524	GO:0010329	GO:0008152	GO:0010315	GO:0005886
CL1280.Contig2_All	GO:0042626	GO:0055085	GO:0005524	GO:0016021	GO:0008152
CL1281.Contig10_All	GO:0008152	GO:0003824
CL1281.Contig14_All	GO:0008152	GO:0003824
CL1281.Contig17_All	GO:0008152	GO:0003824
CL1281.Contig19_All	GO:0008152	GO:0003824
CL1281.Contig1_All	GO:0008152	GO:0003824
CL1281.Contig20_All	GO:0008152	GO:0003824
CL1281.Contig23_All	GO:0008152	GO:0003824
CL1281.Contig24_All	GO:0008152	GO:0003824
CL1281.Contig26_All	GO:0008152	GO:0003824
CL1281.Contig27_All	GO:0008152	GO:0003824
CL1281.Contig28_All	GO:0008152	GO:0003824
CL1281.Contig29_All	GO:0008152	GO:0003824
CL1281.Contig30_All	GO:0008152	GO:0003824
CL1281.Contig31_All	GO:0008152	GO:0003824
CL1281.Contig4_All	GO:0008152	GO:0003824
CL1281.Contig6_All	GO:0008152	GO:0003824
CL1281.Contig7_All	GO:0008152	GO:0003824
CL1281.Contig9_All	GO:0008152	GO:0003824
CL1282.Contig1_All	GO:0016021	GO:0055085	GO:0005215
CL1282.Contig2_All	GO:0016021	GO:0055085	GO:0005215
CL1282.Contig3_All	GO:0016021	GO:0055085	GO:0005215
CL1283.Contig1_All	GO:0016709	GO:0020037	GO:0016020	GO:0044550	GO:0005506	GO:0055114
CL1283.Contig2_All	GO:0016709	GO:0020037	GO:0016020	GO:0044550	GO:0005506	GO:0055114
CL1284.Contig1_All	GO:0004525	GO:0007275	GO:0000166	GO:0016442	GO:0090502	GO:0051607	GO:0043412	GO:0006259	GO:0030422	GO:0043167	GO:0005737	GO:0006355	GO:2000113	GO:0048507	GO:0003723	GO:0051172	GO:0005634	GO:0006325
CL1284.Contig2_All	GO:0004525	GO:0007275	GO:0000166	GO:0016442	GO:0090502	GO:0051607	GO:0043412	GO:0006259	GO:0030422	GO:0043167	GO:0005737	GO:0006355	GO:2000113	GO:0048507	GO:0003723	GO:0051172	GO:0005634	GO:0006325
CL1284.Contig3_All	GO:0004525	GO:0007275	GO:0000166	GO:0016442	GO:0090502	GO:0051607	GO:0043412	GO:0006259	GO:0030422	GO:0043167	GO:0005737	GO:0006355	GO:2000113	GO:0048507	GO:0003723	GO:0051172	GO:0005634	GO:0006325
CL1284.Contig4_All	GO:0004525	GO:0007275	GO:0000166	GO:0016442	GO:0090502	GO:0051607	GO:0043412	GO:0006259	GO:0030422	GO:0043167	GO:0005737	GO:0006355	GO:2000113	GO:0048507	GO:0003723	GO:0051172	GO:0005634	GO:0006325
CL1287.Contig3_All	GO:0003676	GO:0009536	GO:0015074
CL1288.Contig1_All	GO:0008477	GO:0006152	GO:0005829
CL1288.Contig2_All	GO:0008477	GO:0006152	GO:0005829
CL1288.Contig3_All	GO:0008477	GO:0006152	GO:0005829
CL1288.Contig4_All	GO:0008477	GO:0006152	GO:0005829
CL1288.Contig5_All	GO:0006154	GO:0047622	GO:0005618	GO:0006148	GO:0047724	GO:0005829	GO:0048046
CL1288.Contig6_All	GO:0008477	GO:0006152	GO:0005829
CL1289.Contig2_All	GO:0009658	GO:0010098	GO:0005737	GO:0009793
CL129.Contig2_All	GO:0003677
CL129.Contig3_All	GO:0003677
CL129.Contig4_All	GO:0003677
CL129.Contig5_All	GO:0003677
CL129.Contig6_All	GO:0003677
CL129.Contig7_All	GO:0003677
CL1290.Contig1_All	GO:0015079	GO:0071805	GO:0016021
CL1290.Contig2_All	GO:0015079	GO:0071805	GO:0016021
CL1290.Contig3_All	GO:0015079	GO:0071805	GO:0016021
CL1291.Contig10_All	GO:0005739
CL1291.Contig12_All	GO:0005739
CL1291.Contig13_All	GO:0005739
CL1291.Contig14_All	GO:0005739
CL1291.Contig1_All	GO:0005739
CL1291.Contig2_All	GO:0005739
CL1291.Contig3_All	GO:0005739
CL1291.Contig4_All	GO:0005739
CL1291.Contig5_All	GO:0005739
CL1291.Contig6_All	GO:0005739
CL1291.Contig7_All	GO:0005739
CL1291.Contig8_All	GO:0005739
CL1291.Contig9_All	GO:0005739
CL1292.Contig1_All	GO:0006855	GO:0016021	GO:0015297	GO:0015238
CL1292.Contig2_All	GO:0006855	GO:0016021	GO:0015297	GO:0015238
CL1292.Contig3_All	GO:0006855	GO:0016021	GO:0015297	GO:0015238
CL1292.Contig4_All	GO:0006855	GO:0016021	GO:0015297	GO:0015238
CL1293.Contig1_All	GO:0010155	GO:0010218	GO:0009941	GO:0005786	GO:0010114	GO:0009744	GO:0046777	GO:0080085	GO:0042802	GO:0009637	GO:0019344	GO:0045038	GO:0009535
CL1293.Contig2_All	GO:0010155	GO:0010218	GO:0009941	GO:0005786	GO:0010114	GO:0009744	GO:0046777	GO:0080085	GO:0042802	GO:0009637	GO:0019344	GO:0045038	GO:0009535
CL1293.Contig3_All	GO:0010155	GO:0010218	GO:0009941	GO:0005786	GO:0010114	GO:0009744	GO:0046777	GO:0080085	GO:0042802	GO:0009637	GO:0019344	GO:0045038	GO:0009535
CL1294.Contig1_All	GO:0000139	GO:0016757	GO:0071555	GO:0016021	GO:0008152
CL1294.Contig2_All	GO:0000139	GO:0016757	GO:0071555	GO:0016021	GO:0008152
CL1294.Contig3_All	GO:0000139	GO:0016757	GO:0071555	GO:0016021	GO:0008152
CL1295.Contig1_All	GO:0006376	GO:0003723
CL1295.Contig2_All	GO:0006376	GO:0003723
CL1295.Contig3_All	GO:0006376	GO:0003723
CL1295.Contig4_All	GO:0006376	GO:0003723
CL1295.Contig5_All	GO:0006376	GO:0003723
CL1295.Contig6_All	GO:0006376	GO:0003723
CL1295.Contig7_All	GO:0006376	GO:0003723
CL1295.Contig8_All	GO:0006376	GO:0003723
CL1295.Contig9_All	GO:0006376	GO:0003723
CL1296.Contig1_All	GO:0003723	GO:0006310	GO:0006278	GO:0006333	GO:0003964	GO:0003677	GO:0006508	GO:0000719	GO:0004190	GO:0003904	GO:0015074	GO:0003682
CL1297.Contig1_All	GO:0006412	GO:0008270	GO:0032790	GO:0005622	GO:0003924	GO:0005525
CL1297.Contig2_All	GO:0006412	GO:0016779	GO:0008270	GO:0032790	GO:0005622	GO:0003924	GO:0005525
CL1297.Contig3_All	GO:0006412	GO:0016779	GO:0008270	GO:0032790	GO:0005622	GO:0003924	GO:0005525
CL1297.Contig4_All	GO:0006412	GO:0016779	GO:0008270	GO:0032790	GO:0005622	GO:0003924	GO:0005525
CL1297.Contig5_All	GO:0006412	GO:0016779	GO:0008270	GO:0032790	GO:0005622	GO:0003924	GO:0005525
CL1299.Contig1_All	GO:0006355	GO:0043565	GO:0003700
CL1299.Contig2_All	GO:0006355	GO:0043565	GO:0003700
CL1301.Contig1_All	GO:0020037	GO:0016021	GO:0016705	GO:0004497	GO:0005506	GO:0055114
CL1301.Contig2_All	GO:0016020	GO:0046914	GO:0004497
CL1301.Contig3_All	GO:0004497	GO:0005506	GO:0020037	GO:0016705	GO:0016021	GO:0016023	GO:0055114
CL1302.Contig1_All	GO:0009813	GO:0005506	GO:0016706	GO:0055114
CL1304.Contig1_All	GO:0005829	GO:0010498	GO:0006551	GO:0007010	GO:0009536	GO:0006573	GO:0003984	GO:0006094	GO:0009082	GO:0016597
CL1304.Contig2_All	GO:0005829	GO:0010498	GO:0006551	GO:0007010	GO:0009536	GO:0006573	GO:0003984	GO:0006094	GO:0009082	GO:0016597
CL1304.Contig3_All	GO:0005829	GO:0010498	GO:0006551	GO:0007010	GO:0009536	GO:0006573	GO:0003984	GO:0006094	GO:0009082	GO:0016597
CL1304.Contig4_All	GO:0009536	GO:0003984	GO:0009082	GO:0016597	GO:1901605
CL1305.Contig1_All	GO:0005047	GO:0070039	GO:0006635	GO:0009536	GO:0016558	GO:0005525	GO:0005785	GO:0003723	GO:0006614	GO:0003924	GO:0000453
CL1305.Contig2_All	GO:0003723	GO:0070039	GO:0016558	GO:0009536	GO:0000453	GO:0006635
CL1305.Contig3_All	GO:0003723	GO:0070039	GO:0016558	GO:0009536	GO:0000453	GO:0006635
CL1307.Contig1_All	GO:0046713	GO:0098656	GO:0005452	GO:0046715	GO:0016021
CL1307.Contig2_All	GO:0046713	GO:0098656	GO:0005452	GO:0046715	GO:0016021
CL1307.Contig3_All	GO:0046713	GO:0098656	GO:0005452	GO:0046715	GO:0016021
CL1308.Contig1_All	GO:0016559	GO:0005779	GO:0009506	GO:0042802	GO:0009627	GO:0031347	GO:0044375
CL1308.Contig2_All	GO:0016559	GO:0005779	GO:0009506	GO:0042802	GO:0009627	GO:0031347	GO:0044375
CL131.Contig1_All	GO:0006346	GO:0031048	GO:0000911	GO:0051567	GO:0008283	GO:0006306	GO:0009909	GO:0006260
CL131.Contig2_All	GO:0006346	GO:0031048	GO:0000911	GO:0051567	GO:0008283	GO:0006306	GO:0009909	GO:0006260
CL1310.Contig1_All	GO:0045893	GO:0043247	GO:0031048	GO:0006312	GO:0007067	GO:0005515	GO:0010332	GO:0007131	GO:0000911	GO:0016579	GO:0010638	GO:0016571	GO:0000724	GO:0048453	GO:0042138	GO:0010388	GO:0009640	GO:0010564	GO:0009560	GO:0010090	GO:0071479	GO:0016444	GO:0016567	GO:0048451	GO:0032204	GO:0007140	GO:0007129	GO:0043687	GO:0007062
CL1310.Contig2_All	GO:0045893	GO:0043247	GO:0031048	GO:0006312	GO:0007067	GO:0005515	GO:0010332	GO:0007131	GO:0000911	GO:0016579	GO:0010638	GO:0016571	GO:0000724	GO:0048453	GO:0042138	GO:0010388	GO:0009640	GO:0010564	GO:0009560	GO:0010090	GO:0071479	GO:0016444	GO:0016567	GO:0048451	GO:0032204	GO:0007140	GO:0007129	GO:0043687	GO:0007062
CL1310.Contig3_All	GO:0045893	GO:0043247	GO:0031048	GO:0006312	GO:0007067	GO:0005515	GO:0010332	GO:0007131	GO:0000911	GO:0016579	GO:0010638	GO:0016571	GO:0000724	GO:0048453	GO:0042138	GO:0010388	GO:0009640	GO:0010564	GO:0009560	GO:0010090	GO:0071479	GO:0016444	GO:0016567	GO:0048451	GO:0032204	GO:0007140	GO:0007129	GO:0043687	GO:0007062
CL1312.Contig1_All	GO:0006378	GO:0003723	GO:0004652	GO:0016021	GO:0005634	GO:0009536
CL1312.Contig2_All	GO:0006378	GO:0003723	GO:0004652	GO:0016021	GO:0005634	GO:0009536
CL1313.Contig1_All	GO:0009648	GO:0006468	GO:0004674	GO:0010229	GO:0005524	GO:0004713	GO:0003700
CL1313.Contig2_All	GO:0016301
CL1313.Contig3_All	GO:0010332	GO:0006468	GO:0010225	GO:0006281	GO:0004674	GO:0051726	GO:0007623	GO:0005524	GO:0006325	GO:2001020
CL1313.Contig4_All	GO:0009648	GO:0006468	GO:0004674	GO:0010229	GO:0005524	GO:0004713	GO:0003700
CL1313.Contig5_All	GO:0010332	GO:0010225	GO:0006281	GO:0004674	GO:0051726	GO:0007623	GO:0006325	GO:2001020
CL1314.Contig1_All	GO:0016298	GO:0006629	GO:0016020
CL1314.Contig2_All	GO:0016298	GO:0006629	GO:0016020
CL1315.Contig1_All	GO:0030247	GO:0006468	GO:0005524	GO:0016021	GO:0016023	GO:0004674
CL1315.Contig2_All	GO:0030247	GO:0006468	GO:0005524	GO:0016021	GO:0016023	GO:0004674
CL1315.Contig3_All	GO:0006468	GO:0005524	GO:0016021	GO:0016023	GO:0004674
CL1316.Contig1_All	GO:0003964	GO:0003677	GO:0006278	GO:0003723	GO:0004190	GO:0006508	GO:0008270	GO:0015074	GO:0006310	GO:0005739
CL1316.Contig2_All	GO:0003964	GO:0003677	GO:0006278	GO:0003723	GO:0004190	GO:0006508	GO:0008270	GO:0015074	GO:0006310
CL1317.Contig1_All	GO:0016021	GO:0008250	GO:0034976	GO:0018279	GO:0009651	GO:0006364	GO:0009627	GO:0043687	GO:0009507	GO:0004579	GO:0005886	GO:0047484
CL1317.Contig2_All	GO:0016021	GO:0008250	GO:0034976	GO:0018279	GO:0009651	GO:0006364	GO:0009627	GO:0043687	GO:0009507	GO:0004579	GO:0005886	GO:0047484
CL1318.Contig1_All	GO:0005681	GO:0000245	GO:0000387	GO:0070417	GO:0000380
CL1318.Contig2_All	GO:0005681	GO:0000245	GO:0000387	GO:0070417	GO:0000380
CL1318.Contig3_All	GO:0000245	GO:0000387	GO:0005681
CL1319.Contig1_All	GO:0016491	GO:0055114	GO:0005506
CL1319.Contig2_All	GO:0016491	GO:0055114	GO:0005506
CL132.Contig2_All	GO:0030942	GO:0006614	GO:0005786	GO:0005047	GO:0005829	GO:0005783	GO:0008312
CL132.Contig4_All	GO:0030942	GO:0006614	GO:0005786	GO:0005047	GO:0005829	GO:0005783	GO:0008312
CL1320.Contig1_All	GO:0006355	GO:0003700
CL1320.Contig2_All	GO:0006355	GO:0003700
CL1321.Contig1_All	GO:0005777	GO:0016798	GO:0008152	GO:0005886
CL1321.Contig2_All	GO:0005777	GO:0016798	GO:0008152	GO:0005886
CL1322.Contig10_All	GO:0051721	GO:0006098	GO:0019760	GO:0019252	GO:0032041	GO:0042903	GO:0043621	GO:0016575	GO:0000023	GO:0009507	GO:0016556	GO:0005829	GO:0019288	GO:0006355	GO:0043014	GO:0090042	GO:0048487	GO:0005634	GO:0010027
CL1322.Contig11_All	GO:0051721	GO:0006098	GO:0019760	GO:0004407	GO:0019252	GO:0042903	GO:0043621	GO:0016575	GO:0000023	GO:0009507	GO:0016556	GO:0005829	GO:0019288	GO:0043014	GO:0090042	GO:0048487	GO:0005634	GO:0010027
CL1322.Contig12_All	GO:0051721	GO:0006098	GO:0019760	GO:0019252	GO:0032041	GO:0042903	GO:0043621	GO:0016575	GO:0000023	GO:0009507	GO:0016556	GO:0005829	GO:0019288	GO:0006355	GO:0043014	GO:0090042	GO:0048487	GO:0005634	GO:0010027
CL1322.Contig1_All	GO:0051721	GO:0006098	GO:0019760	GO:0019252	GO:0032041	GO:0042903	GO:0043621	GO:0016575	GO:0000023	GO:0009507	GO:0016556	GO:0005829	GO:0019288	GO:0006355	GO:0043014	GO:0090042	GO:0048487	GO:0005634	GO:0010027
CL1322.Contig2_All	GO:0051721	GO:0006098	GO:0019760	GO:0019252	GO:0032041	GO:0042903	GO:0043621	GO:0016575	GO:0000023	GO:0009507	GO:0016556	GO:0005829	GO:0019288	GO:0006355	GO:0043014	GO:0090042	GO:0048487	GO:0005634	GO:0010027
CL1322.Contig3_All	GO:0051721	GO:0006098	GO:0019760	GO:0004407	GO:0019252	GO:0006351	GO:0042903	GO:0043621	GO:0016575	GO:0000023	GO:0009507	GO:0016556	GO:0005829	GO:0019288	GO:0043014	GO:0090042	GO:0048487	GO:0005634	GO:0010027
CL1322.Contig4_All	GO:0051721	GO:0006098	GO:0019760	GO:0004407	GO:0019252	GO:0006351	GO:0042903	GO:0043621	GO:0016575	GO:0000023	GO:0009507	GO:0016556	GO:0005829	GO:0019288	GO:0043014	GO:0090042	GO:0048487	GO:0005634	GO:0010027
CL1322.Contig5_All	GO:0051721	GO:0006098	GO:0019760	GO:0019252	GO:0032041	GO:0042903	GO:0043621	GO:0016575	GO:0000023	GO:0009507	GO:0016556	GO:0005829	GO:0019288	GO:0006355	GO:0043014	GO:0090042	GO:0048487	GO:0005634	GO:0010027
CL1322.Contig6_All	GO:0051721	GO:0006098	GO:0019760	GO:0019252	GO:0032041	GO:0042903	GO:0043621	GO:0016575	GO:0000023	GO:0009507	GO:0016556	GO:0005829	GO:0019288	GO:0006355	GO:0043014	GO:0090042	GO:0048487	GO:0005634	GO:0010027
CL1322.Contig7_All	GO:0051721	GO:0006098	GO:0019760	GO:0019252	GO:0032041	GO:0042903	GO:0043621	GO:0016575	GO:0000023	GO:0009507	GO:0016556	GO:0005829	GO:0019288	GO:0006355	GO:0043014	GO:0090042	GO:0048487	GO:0005634	GO:0010027
CL1322.Contig8_All	GO:0051721	GO:0006098	GO:0019760	GO:0019252	GO:0032041	GO:0042903	GO:0043621	GO:0016575	GO:0000023	GO:0009507	GO:0016556	GO:0005829	GO:0019288	GO:0006355	GO:0043014	GO:0090042	GO:0048487	GO:0005634	GO:0010027
CL1322.Contig9_All	GO:0051721	GO:0006098	GO:0019760	GO:0019252	GO:0032041	GO:0042903	GO:0043621	GO:0016575	GO:0000023	GO:0009507	GO:0016556	GO:0005829	GO:0019288	GO:0006355	GO:0043014	GO:0090042	GO:0048487	GO:0005634	GO:0010027
CL1323.Contig1_All	GO:0005739
CL1323.Contig2_All	GO:0003676	GO:0046872	GO:0016020
CL1325.Contig1_All	GO:0005524	GO:0042026	GO:0005739
CL1325.Contig2_All	GO:0005524	GO:0042026	GO:0005739
CL1325.Contig3_All	GO:0005524	GO:0042026	GO:0005739
CL1327.Contig1_All	GO:0003676	GO:0046872
CL1327.Contig2_All	GO:0003676
CL1328.Contig1_All	GO:0016021	GO:0016023	GO:0008152	GO:0016787
CL1328.Contig2_All	GO:0016021	GO:0016023	GO:0008152	GO:0016787
CL1333.Contig10_All	GO:0005886	GO:0006468	GO:0005524	GO:0004674	GO:0005739
CL1333.Contig11_All	GO:0005886	GO:0006468	GO:0005524	GO:0004674	GO:0005739
CL1333.Contig12_All	GO:0005886	GO:0006468	GO:0005524	GO:0004674	GO:0005739
CL1333.Contig13_All	GO:0005886	GO:0006468	GO:0005524	GO:0004674	GO:0005739
CL1333.Contig14_All	GO:0005886	GO:0006468	GO:0005524	GO:0004674	GO:0005739
CL1333.Contig15_All	GO:0005886	GO:0006468	GO:0005524	GO:0004674	GO:0005739
CL1333.Contig16_All	GO:0005886	GO:0006468	GO:0005524	GO:0004674	GO:0005739
CL1333.Contig17_All	GO:0005886	GO:0006468	GO:0005524	GO:0004674	GO:0005739
CL1333.Contig18_All	GO:0005886	GO:0006468	GO:0005524	GO:0004674	GO:0005739
CL1333.Contig19_All	GO:0005886	GO:0006468	GO:0005524	GO:0004674	GO:0005739
CL1333.Contig1_All	GO:0005886	GO:0006468	GO:0005524	GO:0004674	GO:0005739
CL1333.Contig20_All	GO:0005886	GO:0006468	GO:0005524	GO:0004674	GO:0005739
CL1333.Contig21_All	GO:0005886	GO:0006468	GO:0005524	GO:0004674	GO:0005739
CL1333.Contig22_All	GO:0005886	GO:0006468	GO:0005524	GO:0004674	GO:0005739
CL1333.Contig23_All	GO:0005886	GO:0006468	GO:0005524	GO:0004674	GO:0005739
CL1333.Contig24_All	GO:0005886	GO:0006468	GO:0005524	GO:0004674	GO:0005739
CL1333.Contig25_All	GO:0005886	GO:0006468	GO:0005524	GO:0004674	GO:0005739
CL1333.Contig26_All	GO:0005886	GO:0006468	GO:0005524	GO:0004674	GO:0005739
CL1333.Contig27_All	GO:0005886	GO:0006468	GO:0005524	GO:0004674	GO:0005739
CL1333.Contig28_All	GO:0005886	GO:0006468	GO:0005524	GO:0004674	GO:0005739
CL1333.Contig2_All	GO:0005886	GO:0006468	GO:0005524	GO:0004674	GO:0005739
CL1333.Contig3_All	GO:0005886	GO:0006468	GO:0005524	GO:0004674	GO:0005739
CL1333.Contig4_All	GO:0005886	GO:0006468	GO:0005524	GO:0004674	GO:0005739
CL1333.Contig5_All	GO:0005886	GO:0006468	GO:0005524	GO:0004674	GO:0005739
CL1333.Contig6_All	GO:0005886	GO:0006468	GO:0005524	GO:0004674	GO:0005739
CL1333.Contig7_All	GO:0005886	GO:0006468	GO:0005524	GO:0004674	GO:0005739
CL1333.Contig8_All	GO:0005886	GO:0006468	GO:0005524	GO:0004674	GO:0005739
CL1333.Contig9_All	GO:0005886	GO:0006468	GO:0005524	GO:0004674	GO:0005739
CL1334.Contig10_All	GO:0006468	GO:0004674	GO:0044710	GO:0007165	GO:0071554	GO:0016021	GO:0005524
CL1334.Contig11_All	GO:0016021	GO:0004674	GO:0016491	GO:0005524	GO:0000165
CL1334.Contig12_All	GO:0016021	GO:0006468	GO:0044710	GO:0004674	GO:0005524
CL1334.Contig13_All	GO:0016021	GO:0006468	GO:0004674	GO:0005524
CL1334.Contig14_All	GO:0000186	GO:0042546	GO:0045491	GO:0032440	GO:0005622	GO:0016021	GO:0004709	GO:0055114	GO:0005524
CL1334.Contig15_All	GO:0016021	GO:0055114	GO:0005622	GO:0005524	GO:0000186	GO:0004709	GO:0032440
CL1334.Contig16_All	GO:0042546	GO:0045491	GO:0016491	GO:0005576	GO:0007169	GO:0004674	GO:0000165	GO:0016021	GO:0005524
CL1334.Contig17_All	GO:0006468	GO:0004674	GO:0044710	GO:0007165	GO:0071554	GO:0016021	GO:0005524
CL1334.Contig18_All	GO:0044036	GO:0006468	GO:0004674	GO:0044710	GO:0007165	GO:0016021	GO:0005524
CL1334.Contig19_All	GO:0016021	GO:0006468	GO:0044710	GO:0004674	GO:0005524
CL1334.Contig1_All	GO:0016021	GO:0004674	GO:0007169	GO:0016491	GO:0005524	GO:0005576	GO:0000165
CL1334.Contig20_All	GO:0016021	GO:0006468	GO:0044710	GO:0004674	GO:0005524
CL1334.Contig2_All	GO:0016021	GO:0006468	GO:0044710	GO:0004674	GO:0005524
CL1334.Contig3_All	GO:0016021	GO:0004674	GO:0016491	GO:0005524	GO:0000165
CL1334.Contig4_All	GO:0016021	GO:0004674	GO:0016491	GO:0005524	GO:0000165
CL1334.Contig5_All	GO:0016021	GO:0006468	GO:0044710	GO:0004674	GO:0005524
CL1334.Contig6_All	GO:0016021	GO:0004674	GO:0007169	GO:0016491	GO:0005524	GO:0005576	GO:0000165
CL1334.Contig7_All	GO:0044036	GO:0006468	GO:0004674	GO:0044710	GO:0007165	GO:0016021	GO:0005524
CL1334.Contig8_All	GO:0006468	GO:0004674	GO:0044710	GO:0007165	GO:0071554	GO:0016021	GO:0005524
CL1334.Contig9_All	GO:0016021	GO:0006468	GO:0004674	GO:0005524
CL1335.Contig10_All	GO:0006468	GO:0035556	GO:0004674	GO:0005524	GO:0005737	GO:0005634
CL1335.Contig11_All	GO:0006468	GO:0035556	GO:0004674	GO:0009738	GO:0005524	GO:0005737	GO:0005634
CL1335.Contig12_All	GO:0006468	GO:0035556	GO:0004674	GO:0009738	GO:0005524	GO:0005737	GO:0005634
CL1335.Contig13_All	GO:0006468	GO:0035556	GO:0004674	GO:0009738	GO:0005524	GO:0005737	GO:0005634
CL1335.Contig1_All	GO:0006468	GO:0035556	GO:0004674	GO:0009738	GO:0005524	GO:0005737	GO:0005634
CL1335.Contig2_All	GO:0006468	GO:0035556	GO:0004674	GO:0009738	GO:0005524	GO:0005737	GO:0005634
CL1335.Contig3_All	GO:0006468	GO:0035556	GO:0004674	GO:0042742	GO:0009738	GO:0005524	GO:0005737	GO:0005634
CL1335.Contig4_All	GO:0006468	GO:0035556	GO:0004674	GO:0042742	GO:0009738	GO:0005524	GO:0005737	GO:0005634
CL1335.Contig5_All	GO:0006468	GO:0035556	GO:0004674	GO:0009738	GO:0005524	GO:0005737	GO:0005634
CL1335.Contig6_All	GO:0006468	GO:0035556	GO:0004674	GO:0009738	GO:0005524	GO:0005737	GO:0005634
CL1335.Contig7_All	GO:0006468	GO:0035556	GO:0004674	GO:0042742	GO:0009738	GO:0005524	GO:0005737	GO:0005634
CL1335.Contig8_All	GO:0006468	GO:0035556	GO:0004674	GO:0042742	GO:0009738	GO:0005524	GO:0005737	GO:0005634
CL1335.Contig9_All	GO:0006468	GO:0035556	GO:0004674	GO:0009738	GO:0005524	GO:0005737	GO:0005634
CL1337.Contig1_All	GO:0005634
CL1337.Contig3_All	GO:0005634
CL1337.Contig4_All	GO:0005634
CL1337.Contig6_All	GO:0005634
CL134.Contig1_All	GO:0005829	GO:0006470	GO:0080022	GO:0005730	GO:0046872	GO:0048863	GO:0004722	GO:0005515	GO:0000159	GO:0005886
CL134.Contig2_All	GO:0006470	GO:0004721	GO:0046872	GO:0005737
CL134.Contig3_All	GO:0006470	GO:0004721	GO:0046872	GO:0005737
CL134.Contig4_All	GO:0006470	GO:0004721	GO:0046872	GO:0005737
CL134.Contig5_All	GO:0005829	GO:0006470	GO:0080022	GO:0005730	GO:0046872	GO:0048863	GO:0004722	GO:0005515	GO:0000159	GO:0005886
CL134.Contig6_All	GO:0048863	GO:0046872	GO:0004722	GO:0005886	GO:0005515	GO:0080022	GO:0006470	GO:0005634	GO:0005829
CL1340.Contig1_All	GO:0016020
CL1340.Contig2_All	GO:0016020
CL1341.Contig1_All	GO:0043231	GO:0030529	GO:0044444
CL1341.Contig2_All	GO:0043231	GO:0030529	GO:0044444
CL1341.Contig3_All	GO:0043231	GO:0030529	GO:0044444
CL1341.Contig4_All	GO:0043231	GO:0030529	GO:0044444
CL1342.Contig1_All	GO:0005829	GO:0046686
CL1343.Contig2_All	GO:0009560	GO:0051302	GO:0016021	GO:0005739	GO:0032875	GO:0010082
CL1343.Contig3_All	GO:0009560	GO:0051302	GO:0016021	GO:0005739	GO:0032875	GO:0010082
CL1343.Contig4_All	GO:0009560	GO:0051302	GO:0016021	GO:0005739	GO:0032875	GO:0010082
CL1343.Contig5_All	GO:0009560	GO:0051302	GO:0016021	GO:0005739	GO:0032875	GO:0010082
CL1343.Contig6_All	GO:0009560	GO:0051302	GO:0016021	GO:0005739	GO:0032875	GO:0010082
CL1343.Contig7_All	GO:0009560	GO:0051302	GO:0016021	GO:0005739	GO:0032875	GO:0010082
CL1345.Contig1_All	GO:0006952	GO:0009506	GO:0005886	GO:0006468	GO:0005524	GO:0004674
CL1345.Contig2_All	GO:0006952	GO:0009506	GO:0005886	GO:0006468	GO:0005524	GO:0004674
CL1345.Contig3_All	GO:0006952	GO:0009506	GO:0005886	GO:0006468	GO:0005524	GO:0004674
CL1345.Contig4_All	GO:0006952	GO:0009506	GO:0005886	GO:0006468	GO:0005524	GO:0004674
CL1347.Contig7_All	GO:0009536
CL135.Contig10_All	GO:0016491	GO:0005777	GO:0005829	GO:0008270
CL135.Contig1_All	GO:0005829	GO:0005777	GO:0055114	GO:0008270	GO:0003960
CL135.Contig2_All	GO:0005829	GO:0005777	GO:0055114	GO:0008270	GO:0003960
CL135.Contig3_All	GO:0005777	GO:0005829
CL135.Contig4_All	GO:0005777
CL135.Contig5_All	GO:0005777
CL135.Contig6_All	GO:0005777	GO:0005829
CL135.Contig7_All	GO:0005777
CL135.Contig8_All	GO:0005777
CL135.Contig9_All	GO:0005777
CL1350.Contig1_All	GO:0044763	GO:0005739	GO:0009719	GO:0009536	GO:0001101	GO:1901700	GO:0050794	GO:0051716	GO:0006950	GO:0010033
CL1351.Contig1_All	GO:0032440	GO:0005524	GO:0055114
CL1351.Contig2_All	GO:0005524
CL1351.Contig3_All	GO:0032440	GO:0005524	GO:0055114
CL1351.Contig4_All	GO:0032440	GO:0005524	GO:0055114
CL1351.Contig5_All	GO:0032440	GO:0005524	GO:0055114
CL1351.Contig6_All	GO:0005524
CL1353.Contig3_All	GO:0005515
CL1353.Contig4_All	GO:0005515
CL1353.Contig9_All	GO:0005515
CL1356.Contig1_All	GO:0005856	GO:0005737	GO:0005524
CL1356.Contig2_All	GO:0005737	GO:0005200	GO:0005884	GO:0005524	GO:0003774
CL1357.Contig1_All	GO:0016021	GO:0004864	GO:0004872	GO:0010427	GO:0009738	GO:0043086	GO:0080163	GO:0005737	GO:0005634
CL1357.Contig2_All	GO:0016021	GO:0004864	GO:0004872	GO:0010427	GO:0009738	GO:0043086	GO:0080163	GO:0005737	GO:0005634
CL1358.Contig1_All	GO:0004553	GO:0005975	GO:0009793	GO:0009507
CL1358.Contig2_All	GO:0004553	GO:0005975	GO:0009793	GO:0009507
CL1359.Contig2_All	GO:0009535	GO:0015979
CL1359.Contig3_All	GO:0009535	GO:0015979
CL136.Contig10_All	GO:0009295	GO:0005739	GO:0009330	GO:0006261	GO:0007059	GO:0003677	GO:0005524	GO:0003918	GO:0009507	GO:0006265
CL136.Contig11_All	GO:0009295	GO:0005739	GO:0009330	GO:0006261	GO:0007059	GO:0003677	GO:0005524	GO:0003918	GO:0009507	GO:0006265
CL136.Contig12_All	GO:0009295	GO:0005739	GO:0009330	GO:0006261	GO:0007059	GO:0003677	GO:0005524	GO:0003918	GO:0009507	GO:0006265
CL136.Contig13_All	GO:0006259	GO:0005739	GO:0097159	GO:1901363	GO:0003916
CL136.Contig14_All	GO:0006259	GO:0005739	GO:0097159	GO:1901363	GO:0003916
CL136.Contig15_All	GO:0009295	GO:0005739	GO:0009330	GO:0006261	GO:0007059	GO:0003677	GO:0005524	GO:0003918	GO:0009507	GO:0006265
CL136.Contig16_All	GO:0006259	GO:0005739	GO:0097159	GO:1901363	GO:0003916
CL136.Contig17_All	GO:0009295	GO:0005739	GO:0009330	GO:0006261	GO:0007059	GO:0003677	GO:0005524	GO:0003918	GO:0009507	GO:0006265
CL136.Contig18_All	GO:0009295	GO:0005739	GO:0009330	GO:0006261	GO:0007059	GO:0003677	GO:0005524	GO:0003918	GO:0009507	GO:0006265
CL136.Contig19_All	GO:0009295	GO:0005739	GO:0009330	GO:0006261	GO:0007059	GO:0003677	GO:0005524	GO:0003918	GO:0009507	GO:0006265
CL136.Contig20_All	GO:0006259	GO:0005739	GO:0097159	GO:1901363	GO:0003916
CL136.Contig21_All	GO:0006259	GO:0005739	GO:0097159	GO:1901363	GO:0003916
CL136.Contig22_All	GO:0006259	GO:0005739	GO:0097159	GO:1901363	GO:0003916
CL136.Contig23_All	GO:0009295	GO:0005739	GO:0009330	GO:0006261	GO:0007059	GO:0003677	GO:0005524	GO:0003918	GO:0009507	GO:0006265
CL136.Contig24_All	GO:0006259	GO:0005739	GO:0097159	GO:1901363	GO:0003916
CL136.Contig25_All	GO:0009295	GO:0005739	GO:0009330	GO:0006261	GO:0007059	GO:0003677	GO:0005524	GO:0003918	GO:0009507	GO:0006265
CL136.Contig26_All	GO:0009295	GO:0005739	GO:0009330	GO:0006261	GO:0007059	GO:0003677	GO:0005524	GO:0003918	GO:0009507	GO:0006265
CL136.Contig27_All	GO:0006259	GO:0005739	GO:0097159	GO:1901363	GO:0003916
CL136.Contig28_All	GO:0006259	GO:0005739	GO:0097159	GO:1901363	GO:0003916
CL136.Contig2_All	GO:0009295	GO:0005739	GO:0009330	GO:0006261	GO:0007059	GO:0003677	GO:0005524	GO:0003918	GO:0009507	GO:0006265
CL136.Contig3_All	GO:0006259	GO:0005739	GO:0097159	GO:1901363	GO:0003916
CL136.Contig4_All	GO:0009295	GO:0005739	GO:0009330	GO:0006261	GO:0007059	GO:0003677	GO:0005524	GO:0003918	GO:0009507	GO:0006265
CL136.Contig5_All	GO:0006259	GO:0005739	GO:0097159	GO:1901363	GO:0003916
CL136.Contig6_All	GO:0006259	GO:0005739	GO:0097159	GO:1901363	GO:0003916
CL136.Contig7_All	GO:0006259	GO:0005739	GO:0097159	GO:1901363	GO:0003916
CL136.Contig8_All	GO:0009295	GO:0005739	GO:0009330	GO:0006261	GO:0007059	GO:0003677	GO:0005524	GO:0003918	GO:0009507	GO:0006265
CL136.Contig9_All	GO:0006259	GO:0005739	GO:0097159	GO:1901363	GO:0003916
CL1360.Contig10_All	GO:0005634
CL1360.Contig13_All	GO:0005634
CL1360.Contig23_All	GO:0005634
CL1360.Contig27_All	GO:0005634
CL1360.Contig29_All	GO:0005634
CL1360.Contig9_All	GO:0005634
CL1361.Contig1_All	GO:0055085	GO:0006412	GO:0016021	GO:0006839	GO:0005743	GO:0003735	GO:0015867	GO:0048653	GO:0005347
CL1361.Contig2_All	GO:0006412	GO:0003735	GO:0044765	GO:0005215	GO:0016020
CL1361.Contig3_All	GO:0055085	GO:0006412	GO:0016021	GO:0006839	GO:0005743	GO:0003735	GO:0015867	GO:0048653	GO:0005347
CL1361.Contig4_All	GO:0006412	GO:0003735	GO:0044765	GO:0005215	GO:0016020
CL1362.Contig10_All	GO:0008152	GO:0016787	GO:0009536	GO:0046685
CL1362.Contig11_All	GO:0009536
CL1362.Contig12_All	GO:0008152	GO:0016787	GO:0009536
CL1362.Contig13_All	GO:0008152	GO:0016787	GO:0009536	GO:0046685
CL1362.Contig14_All	GO:0008152	GO:0016787	GO:0009536
CL1362.Contig15_All	GO:0008152	GO:0016787	GO:0009536
CL1362.Contig16_All	GO:0008152	GO:0016787	GO:0009536
CL1362.Contig17_All	GO:0008152	GO:0016787	GO:0009536
CL1362.Contig18_All	GO:0008152	GO:0016787	GO:0009536
CL1362.Contig19_All	GO:0008152	GO:0016787	GO:0009536
CL1362.Contig1_All	GO:0009536
CL1362.Contig20_All	GO:0008152	GO:0016787	GO:0009536
CL1362.Contig21_All	GO:0008152	GO:0016787	GO:0009536
CL1362.Contig22_All	GO:0008152	GO:0016787	GO:0009536
CL1362.Contig23_All	GO:0008152	GO:0016787	GO:0009536
CL1362.Contig2_All	GO:0008152	GO:0016787	GO:0009536	GO:0046685
CL1362.Contig3_All	GO:0008152	GO:0016787	GO:0009536
CL1362.Contig4_All	GO:0008152	GO:0016787	GO:0009536	GO:0046685
CL1362.Contig5_All	GO:0009536
CL1362.Contig6_All	GO:0009536
CL1362.Contig7_All	GO:0008152	GO:0016787	GO:0009536	GO:0046685
CL1362.Contig8_All	GO:0009536
CL1362.Contig9_All	GO:0008152	GO:0016787	GO:0009536	GO:0046685
CL1363.Contig1_All	GO:0004190	GO:0016021	GO:0006508	GO:0016023	GO:0010008
CL1363.Contig2_All	GO:0004190	GO:0016021	GO:0006508	GO:0016023	GO:0010008
CL1363.Contig3_All	GO:0004190	GO:0016021	GO:0006508	GO:0016023	GO:0010008
CL1363.Contig4_All	GO:0005768	GO:0004190	GO:0016021	GO:0006508	GO:0016023
CL1363.Contig5_All	GO:0004190	GO:0016021	GO:0006508	GO:0016023	GO:0010008
CL1363.Contig6_All	GO:0004190	GO:0016021	GO:0006508	GO:0016023	GO:0010008
CL1364.Contig10_All	GO:0006952	GO:0009506	GO:0005886	GO:0006468	GO:0004674	GO:0000166
CL1364.Contig11_All	GO:0006952	GO:0009506	GO:0005886	GO:0006468	GO:0004674
CL1364.Contig15_All	GO:0006952	GO:0009506	GO:0005886	GO:0006468	GO:0004674
CL1364.Contig2_All	GO:0006952	GO:0009506	GO:0005886	GO:0006468	GO:0004674	GO:0000166
CL1364.Contig3_All	GO:0006952	GO:0009506	GO:0005886	GO:0006468	GO:0004674
CL1364.Contig4_All	GO:0006952	GO:0006468	GO:0004674	GO:0009506	GO:0005886
CL1364.Contig7_All	GO:0006952	GO:0009506	GO:0005886	GO:0006468	GO:0004674	GO:0000166
CL1364.Contig8_All	GO:0006952	GO:0009506	GO:0005886	GO:0006468	GO:0004674	GO:0000166
CL1364.Contig9_All	GO:0006952	GO:0009506	GO:0005886	GO:0006468	GO:0004674
CL1365.Contig1_All	GO:0008152	GO:0000166
CL1365.Contig2_All	GO:0003746	GO:0016887	GO:0005524	GO:0006414
CL1366.Contig1_All	GO:0017056	GO:0031080	GO:0005487	GO:0006606	GO:0006355	GO:0005515	GO:0000973	GO:0006406
CL1366.Contig2_All	GO:0017056	GO:0031080	GO:0005487	GO:0006606	GO:0006355	GO:0005515	GO:0000973	GO:0006406
CL1366.Contig3_All	GO:0017056	GO:0031080	GO:0005487	GO:0006606	GO:0006355	GO:0005515	GO:0000973	GO:0006406
CL1367.Contig1_All	GO:0005886	GO:0009507
CL1367.Contig2_All	GO:0005886	GO:0009507
CL1368.Contig1_All	GO:0003676	GO:0008270	GO:0015074
CL1368.Contig2_All	GO:0009631	GO:0032508	GO:0001072	GO:0009651	GO:0043412	GO:0031564	GO:0003697	GO:0005730	GO:0005829	GO:0008234	GO:0043457	GO:0009845	GO:0010228	GO:0030529	GO:0003690	GO:0006508	GO:0009737	GO:0005886	GO:0005507	GO:0004004	GO:0005524	GO:0048316	GO:0010501	GO:0048443	GO:0003729	GO:0009269	GO:0005739
CL1368.Contig3_All	GO:0003676	GO:0008270	GO:0015074
CL1368.Contig4_All	GO:0005488
CL1368.Contig5_All	GO:0003676	GO:0008270	GO:0015074
CL1368.Contig6_All	GO:0005488
CL1369.Contig5_All	GO:0044238	GO:0043170
CL1369.Contig7_All	GO:0044238	GO:0043170
CL137.Contig1_All	GO:0008568	GO:0005524
CL137.Contig2_All	GO:0008568
CL137.Contig4_All	GO:0008568	GO:0005524
CL137.Contig5_All	GO:0000413	GO:0016023	GO:0003755	GO:0005528	GO:0061077	GO:0005789
CL137.Contig6_All	GO:0005789	GO:0005528	GO:0000413	GO:0061077	GO:0016023	GO:0003755
CL137.Contig7_All	GO:0000413	GO:0016023	GO:0003755	GO:0005528	GO:0061077	GO:0005789
CL137.Contig8_All	GO:0008568	GO:0005524
CL1370.Contig1_All	GO:0046872	GO:0009505	GO:0098869	GO:0006979	GO:0042744	GO:0009664	GO:0020037	GO:0004601	GO:0005576	GO:0016023	GO:0055114
CL1370.Contig2_All	GO:0046872	GO:0009505	GO:0098869	GO:0006979	GO:0042744	GO:0009664	GO:0020037	GO:0004601	GO:0005576	GO:0016023	GO:0055114
CL1370.Contig3_All	GO:0046872	GO:0009505	GO:0098869	GO:0006979	GO:0042744	GO:0009664	GO:0020037	GO:0004601	GO:0005576	GO:0016023	GO:0055114
CL1370.Contig4_All	GO:0046872	GO:0009505	GO:0098869	GO:0006979	GO:0042744	GO:0009664	GO:0020037	GO:0004601	GO:0005576	GO:0016023	GO:0055114
CL1371.Contig1_All	GO:0004338	GO:0047701	GO:0005975	GO:0033907	GO:0005576	GO:0004565	GO:0016023	GO:0080083
CL1372.Contig3_All	GO:0016021	GO:0006468	GO:0004672	GO:0016023	GO:0005524
CL1373.Contig1_All	GO:0009987	GO:0003677	GO:0046983	GO:0005634
CL1373.Contig2_All	GO:0009987	GO:0003677	GO:0046983	GO:0005634
CL1373.Contig3_All	GO:0009987	GO:0003677	GO:0046983	GO:0005634
CL1374.Contig2_All	GO:0006259	GO:0044763	GO:0051276	GO:0044710	GO:0016023
CL1374.Contig3_All	GO:0006259	GO:0044763	GO:0051276	GO:0044710	GO:0016023
CL1374.Contig4_All	GO:0006259	GO:0044763	GO:0051276	GO:0004386	GO:0044710
CL1374.Contig7_All	GO:0006259	GO:0044763	GO:0051276	GO:0004386	GO:0044710
CL1374.Contig8_All	GO:0006259	GO:0044763	GO:0051276	GO:0004386	GO:0044710
CL1374.Contig9_All	GO:0032508	GO:0003678	GO:0005524	GO:0006281	GO:0000723
CL1375.Contig1_All	GO:0020037	GO:0016021	GO:0016705	GO:0022900	GO:0004497	GO:0005506
CL1375.Contig2_All	GO:0020037	GO:0016021	GO:0016705	GO:0022900	GO:0004497	GO:0005506
CL1376.Contig1_All	GO:0055114	GO:0004455	GO:0009097	GO:0009099	GO:0000287	GO:0070402	GO:0016853	GO:0042803	GO:0009507
CL1376.Contig2_All	GO:0005829	GO:0005507	GO:0005618	GO:0055114	GO:0005739	GO:0009941	GO:0004455	GO:0009097	GO:0009099	GO:0000287	GO:0070402	GO:0009570	GO:0016853	GO:0042803	GO:0046686	GO:0048046
CL1376.Contig3_All	GO:0055114	GO:0004455	GO:0009097	GO:0009099	GO:0000287	GO:0070402	GO:0016853	GO:0042803	GO:0009507
CL1377.Contig10_All	GO:0005768	GO:0006457	GO:0042277	GO:0005576	GO:0000413	GO:0016023	GO:0005783	GO:0005802	GO:0003755
CL1377.Contig11_All	GO:0005768	GO:0006457	GO:0042277	GO:0005576	GO:0000413	GO:0016023	GO:0005783	GO:0005802	GO:0003755
CL1377.Contig12_All	GO:0005768	GO:0006457	GO:0042277	GO:0005576	GO:0000413	GO:0016023	GO:0005783	GO:0005802	GO:0003755
CL1377.Contig1_All	GO:0005768	GO:0006457	GO:0042277	GO:0005576	GO:0000413	GO:0016023	GO:0005783	GO:0005802	GO:0003755
CL1377.Contig2_All	GO:0005768	GO:0006457	GO:0042277	GO:0005576	GO:0000413	GO:0016023	GO:0005783	GO:0005802	GO:0003755
CL1377.Contig3_All	GO:0005768	GO:0006457	GO:0042277	GO:0005576	GO:0000413	GO:0016023	GO:0005783	GO:0005802	GO:0003755
CL1377.Contig5_All	GO:0005768	GO:0006457	GO:0042277	GO:0005576	GO:0000413	GO:0016023	GO:0005783	GO:0005802	GO:0003755
CL1377.Contig6_All	GO:0005768	GO:0006457	GO:0042277	GO:0005576	GO:0000413	GO:0016023	GO:0005783	GO:0005802	GO:0003755
CL1377.Contig7_All	GO:0005768	GO:0006457	GO:0042277	GO:0005576	GO:0000413	GO:0016023	GO:0005783	GO:0005802	GO:0003755
CL1377.Contig8_All	GO:0005768	GO:0006457	GO:0042277	GO:0005576	GO:0000413	GO:0016023	GO:0005783	GO:0005802	GO:0003755
CL1377.Contig9_All	GO:0005768	GO:0006457	GO:0042277	GO:0005576	GO:0000413	GO:0016023	GO:0005783	GO:0005802	GO:0003755
CL1378.Contig1_All	GO:0012505	GO:0016021	GO:0046527	GO:0006664
CL1378.Contig2_All	GO:0012505	GO:0016021	GO:0046527	GO:0006664
CL1378.Contig3_All	GO:0012505	GO:0016021	GO:0046527	GO:0006664
CL1378.Contig4_All	GO:0012505	GO:0016021	GO:0046527	GO:0006664
CL1379.Contig1_All	GO:0008152	GO:0003824
CL1379.Contig2_All	GO:0008152	GO:0003824
CL138.Contig1_All	GO:0006790	GO:0047627	GO:0005777	GO:0009150	GO:0005634
CL138.Contig2_All	GO:0006790	GO:0047627	GO:0005777	GO:0009150
CL1380.Contig1_All	GO:0032259	GO:0009536	GO:0008168
CL1380.Contig2_All	GO:0032259	GO:0009536	GO:0008168
CL1380.Contig3_All	GO:0032259	GO:0009536	GO:0008168
CL1381.Contig1_All	GO:0016020	GO:0046872
CL1382.Contig1_All	GO:0016132	GO:0016021	GO:0055114	GO:0010295	GO:0010268	GO:0046345	GO:0007275	GO:0016023	GO:0016125	GO:0020037	GO:0005506
CL1382.Contig2_All	GO:0016132	GO:0016021	GO:0055114	GO:0010295	GO:0010268	GO:0046345	GO:0007275	GO:0016023	GO:0016125	GO:0020037	GO:0005506
CL1382.Contig3_All	GO:0016132	GO:0016021	GO:0055114	GO:0010295	GO:0010268	GO:0046345	GO:0007275	GO:0016023	GO:0016125	GO:0020037	GO:0005506
CL1383.Contig1_All	GO:0008270
CL1383.Contig2_All	GO:0008270
CL1383.Contig3_All	GO:0008270
CL1383.Contig4_All	GO:0008270
CL1383.Contig5_All	GO:0005634	GO:0008270
CL1383.Contig6_All	GO:0008270
CL1383.Contig7_All	GO:0008270
CL1386.Contig10_All	GO:0016021	GO:0043022	GO:0005739	GO:0005509
CL1386.Contig1_All	GO:0016021	GO:0043022	GO:0005739	GO:0005509
CL1386.Contig2_All	GO:0016021	GO:0043022	GO:0005739	GO:0005509
CL1386.Contig3_All	GO:0016021	GO:0043022	GO:0005739	GO:0005509
CL1386.Contig4_All	GO:0016021	GO:0043022	GO:0005739	GO:0005509
CL1386.Contig5_All	GO:0016021	GO:0043022	GO:0005739	GO:0005509
CL1386.Contig6_All	GO:0016021	GO:0043022	GO:0005739	GO:0005509
CL1386.Contig7_All	GO:0016021	GO:0043022	GO:0005739	GO:0005509
CL1386.Contig8_All	GO:0016021	GO:0043022	GO:0005739	GO:0005509
CL1386.Contig9_All	GO:0016021	GO:0043022	GO:0005739	GO:0005509
CL1388.Contig11_All	GO:0016021
CL1388.Contig12_All	GO:0005488
CL1388.Contig13_All	GO:0016787	GO:0006807
CL1388.Contig1_All	GO:0016020
CL1388.Contig2_All	GO:0016021
CL1388.Contig3_All	GO:0016020
CL1388.Contig4_All	GO:0016021
CL1388.Contig5_All	GO:0016020
CL1388.Contig6_All	GO:0016021
CL1388.Contig7_All	GO:0005488	GO:0016020
CL1388.Contig8_All	GO:0005488	GO:0016020
CL1388.Contig9_All	GO:0005488	GO:0016020
CL1389.Contig1_All	GO:0016021
CL1389.Contig2_All	GO:0016021
CL1389.Contig3_All	GO:0016021
CL1389.Contig4_All	GO:0016021
CL1389.Contig5_All	GO:0016021
CL1389.Contig6_All	GO:0016021
CL1392.Contig1_All	GO:0044444	GO:0043231
CL1392.Contig2_All	GO:0044444	GO:0043231
CL1392.Contig3_All	GO:0044444	GO:0043231
CL1392.Contig4_All	GO:0044444	GO:0043231
CL1392.Contig5_All	GO:0044444	GO:0043231
CL1392.Contig6_All	GO:0044444	GO:0043231
CL1392.Contig7_All	GO:0044444	GO:0043231
CL1393.Contig1_All	GO:0006952	GO:0016021	GO:0006468	GO:0004674	GO:0009506	GO:0016023	GO:0005524	GO:0048544	GO:0005886
CL1393.Contig2_All	GO:0006952	GO:0009506	GO:0005886	GO:0006468	GO:0005524	GO:0016021	GO:0004674
CL1393.Contig3_All	GO:0006952	GO:0009506	GO:0005886	GO:0006468	GO:0005524	GO:0016021	GO:0004674
CL1393.Contig4_All	GO:0006952	GO:0009506	GO:0005886	GO:0006468	GO:0005524	GO:0016021	GO:0004674
CL1394.Contig10_All	GO:0009507
CL1394.Contig11_All	GO:0009507
CL1394.Contig12_All	GO:0009507
CL1394.Contig13_All	GO:0009507
CL1394.Contig14_All	GO:0009507
CL1394.Contig15_All	GO:0009507
CL1394.Contig16_All	GO:0009507
CL1394.Contig17_All	GO:0009507
CL1394.Contig18_All	GO:0009507
CL1394.Contig19_All	GO:0009507
CL1394.Contig1_All	GO:0009507
CL1394.Contig20_All	GO:0009507
CL1394.Contig21_All	GO:0009536
CL1394.Contig22_All	GO:0009507
CL1394.Contig23_All	GO:0009507
CL1394.Contig24_All	GO:0009507
CL1394.Contig25_All	GO:0009507
CL1394.Contig26_All	GO:0009507
CL1394.Contig27_All	GO:0009507
CL1394.Contig28_All	GO:0009507
CL1394.Contig29_All	GO:0009536
CL1394.Contig2_All	GO:0009507
CL1394.Contig30_All	GO:0009536
CL1394.Contig31_All	GO:0009536
CL1394.Contig32_All	GO:0009507
CL1394.Contig33_All	GO:0009507
CL1394.Contig3_All	GO:0009507
CL1394.Contig4_All	GO:0009507
CL1394.Contig5_All	GO:0009507
CL1394.Contig6_All	GO:0009507
CL1394.Contig7_All	GO:0009507
CL1394.Contig8_All	GO:0009507
CL1394.Contig9_All	GO:0009507
CL1395.Contig1_All	GO:0006457	GO:0016491	GO:0005524	GO:0005634
CL1395.Contig2_All	GO:0006457	GO:0016491	GO:0005524	GO:0005634
CL1395.Contig3_All	GO:0006457	GO:0016491	GO:0005524	GO:0005634
CL1395.Contig4_All	GO:0006457	GO:0016491	GO:0005524	GO:0005634
CL1396.Contig1_All	GO:0009908	GO:0006355	GO:0003677	GO:0048262	GO:0005634
CL1396.Contig2_All	GO:0009908	GO:0006355	GO:0003677	GO:0048262	GO:0005634
CL1398.Contig1_All	GO:0016023
CL1399.Contig1_All	GO:0004842	GO:0016567	GO:0009966	GO:0016021	GO:0008270
CL1399.Contig2_All	GO:0004842	GO:0016567	GO:0009966	GO:0016021	GO:0008270
CL1399.Contig3_All	GO:0004842	GO:0016567	GO:0009966	GO:0016021	GO:0008270
CL1399.Contig4_All	GO:0004842	GO:0016567	GO:0009966	GO:0016021	GO:0008270
CL14.Contig1_All	GO:0005737	GO:1901363	GO:0097159
CL14.Contig2_All	GO:0005634	GO:0008270
CL14.Contig3_All	GO:0016023
CL140.Contig10_All	GO:0016023	GO:0046983	GO:0003677
CL140.Contig11_All	GO:0046983	GO:0003677
CL140.Contig13_All	GO:0046983	GO:0003677
CL140.Contig1_All	GO:0016023	GO:0046983	GO:0003677
CL140.Contig2_All	GO:0016023	GO:0046983	GO:0003677
CL140.Contig3_All	GO:0046983	GO:0003677
CL140.Contig4_All	GO:0003676	GO:0009536
CL140.Contig5_All	GO:0046983	GO:0003677
CL140.Contig6_All	GO:0016023	GO:0046983	GO:0003677
CL140.Contig7_All	GO:0016023	GO:0046983	GO:0003677
CL140.Contig8_All	GO:0016023	GO:0046983	GO:0003677
CL140.Contig9_All	GO:0046983	GO:0003677	GO:0009536
CL1400.Contig1_All	GO:0016788	GO:0008152
CL1400.Contig2_All	GO:0016788	GO:0008152
CL1400.Contig3_All	GO:0016788	GO:0008152
CL1400.Contig4_All	GO:0016788	GO:0008152
CL1400.Contig5_All	GO:0016788	GO:0008152
CL1400.Contig6_All	GO:0016788	GO:0008152
CL1400.Contig7_All	GO:0016788	GO:0008152
CL1401.Contig1_All	GO:0007165	GO:0016023
CL1401.Contig2_All	GO:0007165	GO:0016023
CL1401.Contig3_All	GO:0007165	GO:0016023
CL1401.Contig4_All	GO:0016023
CL1401.Contig5_All	GO:0007165	GO:0016023
CL1402.Contig1_All	GO:0042626	GO:0055085	GO:0005524	GO:0016021	GO:0008152	GO:0016023
CL1402.Contig2_All	GO:0042626	GO:0055085	GO:0005524	GO:0016021	GO:0008152	GO:0016023
CL1402.Contig3_All	GO:0042626	GO:0055085	GO:0005524	GO:0016021	GO:0008152	GO:0016023
CL1402.Contig4_All	GO:0042626	GO:0055085	GO:0005524	GO:0016021	GO:0008152	GO:0016023
CL1403.Contig1_All	GO:0004722	GO:0004672	GO:0006468	GO:0005524	GO:0006470	GO:0005634
CL1403.Contig2_All	GO:0004722	GO:0004672	GO:0006468	GO:0005524	GO:0006470
CL1403.Contig3_All	GO:0004722	GO:0004672	GO:0006468	GO:0005524	GO:0006470
CL1403.Contig4_All	GO:0004722	GO:0004672	GO:0006468	GO:0005524	GO:0006470	GO:0005634
CL1405.Contig1_All	GO:0050224	GO:0004338	GO:0047701	GO:0080079	GO:0005975	GO:0033907	GO:0047668	GO:0004567	GO:0042973	GO:0016021	GO:0004565	GO:0016023	GO:0005739	GO:0042803	GO:0080083
CL1406.Contig1_All	GO:0008287	GO:0004722	GO:0006470	GO:0016020
CL1406.Contig2_All	GO:0008287	GO:0003993	GO:0004722	GO:0006470	GO:0016020	GO:0048481
CL1406.Contig3_All	GO:0008287	GO:0003993	GO:0004722	GO:0006470	GO:0016020	GO:0048481
CL1407.Contig1_All	GO:0008152	GO:0016787
CL1407.Contig2_All	GO:0008152	GO:0016787
CL1408.Contig1_All	GO:0003735	GO:0022625	GO:0006412
CL1408.Contig2_All	GO:0003735	GO:0022625	GO:0006412
CL1408.Contig3_All	GO:0003735	GO:0022625	GO:0006412
CL1408.Contig4_All	GO:0003735	GO:0022625	GO:0006412
CL1409.Contig1_All	GO:0005739	GO:0048481	GO:0045995	GO:0006426	GO:0009658	GO:0005524	GO:0046983	GO:0009570	GO:0009793	GO:0004820
CL1409.Contig2_All	GO:0005739	GO:0048481	GO:0045995	GO:0006426	GO:0009658	GO:0005524	GO:0046983	GO:0009570	GO:0009793	GO:0004820
CL1409.Contig3_All	GO:0005739	GO:0048481	GO:0045995	GO:0006426	GO:0009658	GO:0005524	GO:0046983	GO:0009570	GO:0009793	GO:0004820
CL1410.Contig1_All	GO:0005737	GO:0004105	GO:0008284	GO:0006656
CL1410.Contig2_All	GO:0005737	GO:0004105	GO:0006656
CL1412.Contig1_All	GO:0016021	GO:0016023	GO:0005794	GO:0003824
CL1412.Contig2_All	GO:0016020	GO:0016023	GO:0003824
CL1412.Contig3_All	GO:0016020	GO:0016023	GO:0003824
CL1412.Contig4_All	GO:0016021	GO:0016023	GO:0005794	GO:0003824
CL1412.Contig5_All	GO:0016020	GO:0016023	GO:0003824
CL1413.Contig1_All	GO:0022626	GO:0019773	GO:0006511	GO:0005634	GO:0004298
CL1413.Contig2_All	GO:0022626	GO:0019773	GO:0006511	GO:0005634	GO:0004298
CL1414.Contig1_All	GO:0003964	GO:0003677	GO:0006278	GO:0003723	GO:0008270	GO:0015074	GO:0006310
CL1416.Contig2_All	GO:0005488	GO:0006259
CL1416.Contig4_All	GO:0005488	GO:0006259	GO:0003824
CL1417.Contig1_All	GO:0016023	GO:0009880	GO:0000226	GO:0010431	GO:0007178	GO:0010227	GO:0000911	GO:0004675	GO:0042742	GO:0046777	GO:0010152	GO:0007030	GO:0009556	GO:0042802	GO:0043234	GO:0009742	GO:0010228	GO:0045595	GO:0016021	GO:0033612	GO:0007062	GO:0005524	GO:0010072
CL1417.Contig2_All	GO:0016021	GO:0006468	GO:0004674	GO:0005739	GO:0019199	GO:0016023	GO:0005524	GO:0007165
CL1417.Contig3_All	GO:0016023	GO:0009880	GO:0000226	GO:0010431	GO:0007178	GO:0010227	GO:0000911	GO:0004675	GO:0042742	GO:0046777	GO:0010152	GO:0007030	GO:0009556	GO:0042802	GO:0043234	GO:0009742	GO:0010228	GO:0045595	GO:0016021	GO:0033612	GO:0007062	GO:0005524	GO:0010072
CL1417.Contig4_All	GO:0016021	GO:0006468	GO:0004674	GO:0005739	GO:0019199	GO:0005524	GO:0007165
CL1418.Contig1_All	GO:0006468	GO:0005524	GO:0007165	GO:0016021	GO:0004674
CL1418.Contig2_All	GO:0005829	GO:0016021	GO:0006468	GO:0004674	GO:0005524	GO:0007165	GO:0009737
CL1418.Contig3_All	GO:0006468	GO:0005524	GO:0007165	GO:0004674
CL1420.Contig1_All	GO:0005622	GO:0006886
CL1420.Contig2_All	GO:0005622	GO:0006886
CL1420.Contig3_All	GO:0005622	GO:0006886
CL1420.Contig4_All	GO:0005622	GO:0006886
CL1420.Contig5_All	GO:0005622	GO:0006886
CL1421.Contig10_All	GO:0000155	GO:0016310	GO:0005524	GO:0007165
CL1421.Contig11_All	GO:0046777	GO:0009927	GO:0005623	GO:0005524	GO:0030003	GO:0007165	GO:0042803	GO:0070838	GO:0000155
CL1421.Contig12_All	GO:0046777	GO:0009927	GO:0005623	GO:0005524	GO:0030003	GO:0007165	GO:0042803	GO:0070838	GO:0000155
CL1421.Contig1_All	GO:0046777	GO:0009927	GO:0005623	GO:0005524	GO:0030003	GO:0007165	GO:0042803	GO:0070838	GO:0000155
CL1421.Contig2_All	GO:0046777	GO:0009927	GO:0005623	GO:0005524	GO:0030003	GO:0007165	GO:0042803	GO:0070838	GO:0000155
CL1421.Contig3_All	GO:0046777	GO:0009927	GO:0005623	GO:0005524	GO:0030003	GO:0007165	GO:0042803	GO:0070838	GO:0000155
CL1421.Contig4_All	GO:0046777	GO:0009927	GO:0005623	GO:0005524	GO:0030003	GO:0007165	GO:0042803	GO:0070838	GO:0000155
CL1421.Contig5_All	GO:0046777	GO:0009927	GO:0005623	GO:0005524	GO:0030003	GO:0007165	GO:0042803	GO:0070838	GO:0000155
CL1421.Contig6_All	GO:0046777	GO:0009927	GO:0005623	GO:0005524	GO:0030003	GO:0007165	GO:0042803	GO:0070838	GO:0000155
CL1421.Contig7_All	GO:0000155	GO:0016310	GO:0005524	GO:0007165
CL1421.Contig8_All	GO:0046777	GO:0009927	GO:0005623	GO:0005524	GO:0030003	GO:0007165	GO:0042803	GO:0070838	GO:0000155
CL1421.Contig9_All	GO:0046777	GO:0009927	GO:0005623	GO:0005524	GO:0030003	GO:0007165	GO:0042803	GO:0070838	GO:0000155
CL1422.Contig1_All	GO:0005737	GO:0016491	GO:0055114	GO:0008270
CL1422.Contig2_All	GO:0005737	GO:0016491	GO:0055114	GO:0008270
CL1422.Contig3_All	GO:0005737	GO:0055114	GO:0008270	GO:0016616
CL1422.Contig4_All	GO:0005737	GO:0016491	GO:0055114	GO:0008270
CL1422.Contig5_All	GO:0005737	GO:0016491	GO:0055114	GO:0008270
CL1422.Contig6_All	GO:0005737	GO:0016491	GO:0055114	GO:0008270
CL1422.Contig7_All	GO:0005737	GO:0016491	GO:0055114	GO:0008270
CL1422.Contig8_All	GO:0005737	GO:0016491	GO:0055114	GO:0008270
CL1424.Contig1_All	GO:0003677
CL1424.Contig2_All	GO:0003677
CL1424.Contig3_All	GO:0003677
CL1424.Contig4_All	GO:0003677
CL1425.Contig1_All	GO:0009941	GO:0009058	GO:0016740
CL1425.Contig2_All	GO:0009941	GO:0009058	GO:0016740
CL1426.Contig1_All	GO:0008270	GO:0016021
CL1426.Contig2_All	GO:0008270	GO:0016021
CL1427.Contig1_All	GO:0044260	GO:0090304
CL1428.Contig1_All	GO:1903401	GO:0015185	GO:0015812	GO:0016021	GO:0015189	GO:0015180	GO:0089711	GO:0015808	GO:1903826	GO:0015181	GO:0005313	GO:0015297
CL1428.Contig2_All	GO:1903401	GO:0015185	GO:0015812	GO:0016021	GO:0015189	GO:0015180	GO:0089711	GO:0015808	GO:1903826	GO:0015181	GO:0005313	GO:0015297
CL1428.Contig3_All	GO:1903401	GO:0015185	GO:0015812	GO:0016021	GO:0015189	GO:0015180	GO:0089711	GO:0015808	GO:1903826	GO:0015181	GO:0005313	GO:0015297
CL1428.Contig4_All	GO:1903401	GO:0015185	GO:0015812	GO:0016021	GO:0015189	GO:0015180	GO:0089711	GO:0015808	GO:1903826	GO:0015181	GO:0005313	GO:0015297
CL1428.Contig5_All	GO:1903401	GO:0015185	GO:0015812	GO:0016021	GO:0015189	GO:0015180	GO:0089711	GO:0015808	GO:1903826	GO:0015181	GO:0005313	GO:0015297
CL1428.Contig6_All	GO:1903401	GO:0015185	GO:0015812	GO:0016021	GO:0015189	GO:0015180	GO:0089711	GO:0015808	GO:1903826	GO:0015181	GO:0005313	GO:0015297
CL1428.Contig7_All	GO:1903401	GO:0015185	GO:0015812	GO:0016021	GO:0015189	GO:0015180	GO:0089711	GO:0015808	GO:1903826	GO:0015181	GO:0005313	GO:0015297
CL1428.Contig8_All	GO:1903401	GO:0015185	GO:0015812	GO:0016021	GO:0015189	GO:0015180	GO:0089711	GO:0015808	GO:1903826	GO:0015181	GO:0005313	GO:0015297
CL1428.Contig9_All	GO:1903401	GO:0015185	GO:0015812	GO:0016021	GO:0015189	GO:0015180	GO:0089711	GO:0015808	GO:1903826	GO:0015181	GO:0005313	GO:0015297
CL1429.Contig1_All	GO:0016021	GO:0009507
CL1429.Contig2_All	GO:0016021	GO:0009507
CL143.Contig1_All	GO:0005737	GO:0035091	GO:0032587	GO:1900027	GO:0007165	GO:0008270
CL143.Contig2_All	GO:0035091	GO:0032587	GO:0046872	GO:1900027
CL1430.Contig1_All	GO:0016021	GO:1902600	GO:0009860	GO:0005451	GO:0012505	GO:0006885	GO:0009827
CL1430.Contig2_All	GO:0016021	GO:1902600	GO:0009860	GO:0005451	GO:0012505	GO:0006885	GO:0009827
CL1431.Contig1_All	GO:0046872	GO:0009772	GO:0045156	GO:0009523	GO:0018298	GO:0016168	GO:0016021	GO:0009535
CL1431.Contig2_All	GO:0046872	GO:0009772	GO:0045156	GO:0009523	GO:0018298	GO:0016168	GO:0016021	GO:0009535
CL1432.Contig1_All	GO:0031408	GO:0046872	GO:0016702	GO:0009536	GO:0055114
CL1432.Contig2_All	GO:0031408	GO:0046872	GO:0016702	GO:0009536	GO:0055114
CL1432.Contig3_All	GO:0031408	GO:0046872	GO:0016702	GO:0009536	GO:0055114
CL1432.Contig4_All	GO:0031408	GO:0046872	GO:0016702	GO:0009536	GO:0055114
CL1432.Contig5_All	GO:0031408	GO:0046872	GO:0016702	GO:0009536	GO:0055114
CL1432.Contig6_All	GO:0031408	GO:0046872	GO:0016165	GO:0009570	GO:0009534	GO:0055114
CL1433.Contig1_All	GO:0006526	GO:0009507	GO:0004042	GO:0005739
CL1433.Contig2_All	GO:0006526	GO:0022857	GO:0005886	GO:0055085	GO:0016021	GO:0009507	GO:0004042	GO:0005739
CL1433.Contig3_All	GO:0006526	GO:0022857	GO:0005886	GO:0055085	GO:0016021	GO:0009507	GO:0004042	GO:0005739
CL1433.Contig4_All	GO:0006526	GO:0022857	GO:0005886	GO:0055085	GO:0016021	GO:0004042	GO:0009536	GO:0005739
CL1433.Contig5_All	GO:0016021	GO:0005886	GO:0055085	GO:0022857
CL1433.Contig6_All	GO:0006526	GO:0009507	GO:0004042	GO:0005739
CL1433.Contig7_All	GO:0006526	GO:0022857	GO:0005886	GO:0055085	GO:0016021	GO:0004042	GO:0009536	GO:0005739
CL1433.Contig8_All	GO:0006526	GO:0009507	GO:0004042	GO:0005739
CL1433.Contig9_All	GO:0006526	GO:0009507	GO:0004042	GO:0005739
CL1435.Contig1_All	GO:0004163	GO:0019287	GO:0005524	GO:0005829
CL1435.Contig2_All	GO:0004163	GO:0019287	GO:0005524	GO:0005829
CL1435.Contig3_All	GO:0004163	GO:0019287	GO:0005524	GO:0005829
CL1436.Contig1_All	GO:0046475	GO:0030643	GO:0005623	GO:0008889
CL1436.Contig2_All	GO:0046475	GO:0047395	GO:0030643	GO:0005623	GO:0008889
CL1437.Contig2_All	GO:0009536
CL1438.Contig1_All	GO:0006412	GO:0000461	GO:0006407	GO:0003735	GO:0022627	GO:0030686	GO:0000028	GO:0000447
CL1438.Contig2_All	GO:0008792	GO:0006412	GO:0000028	GO:0000447	GO:0006527	GO:0000461	GO:0003735	GO:0030686	GO:0008295	GO:0006407	GO:0022627
CL1438.Contig3_All	GO:0006412	GO:0000461	GO:0006407	GO:0003735	GO:0022627	GO:0030686	GO:0000028	GO:0000447
CL1441.Contig1_All	GO:0001510	GO:0009560	GO:0005730	GO:0000741	GO:0000398	GO:0009640	GO:0006626	GO:0006312	GO:0010388	GO:0051604	GO:0016592
CL1441.Contig2_All	GO:0001510	GO:0009560	GO:0005730	GO:0000741	GO:0000398	GO:0009640	GO:0006626	GO:0006312	GO:0010388	GO:0051604	GO:0016592
CL1442.Contig1_All	GO:0009536	GO:0045723	GO:0009414	GO:1901959	GO:0009651	GO:0006355	GO:0040008	GO:0003677	GO:0000981	GO:0009887	GO:0010187	GO:0009737	GO:0009873	GO:0005634
CL1442.Contig2_All	GO:0007275	GO:0009536	GO:0006355	GO:0003677	GO:0003700	GO:0005634
CL1442.Contig3_All	GO:0009536	GO:0045723	GO:0009414	GO:1901959	GO:0009651	GO:0006355	GO:0040008	GO:0003677	GO:0000981	GO:0009887	GO:0010187	GO:0009737	GO:0009873	GO:0005634
CL1442.Contig4_All	GO:0009536	GO:0045723	GO:0009414	GO:1901959	GO:0009651	GO:0006355	GO:0040008	GO:0003677	GO:0000981	GO:0009887	GO:0010187	GO:0009737	GO:0009873	GO:0005634
CL1443.Contig2_All	GO:0003676	GO:0006312	GO:0009560	GO:0000166
CL1443.Contig3_All	GO:0003676	GO:0006312	GO:0009560	GO:0000166
CL1444.Contig1_All	GO:0004672	GO:0006468	GO:0005524
CL1444.Contig2_All	GO:0004672	GO:0006468	GO:0005524
CL1444.Contig3_All	GO:0004672	GO:0006468	GO:0005524
CL1445.Contig1_All	GO:0009909	GO:0051568	GO:0010228	GO:0016740	GO:0010452	GO:0005737	GO:0005634
CL1445.Contig2_All	GO:0009909	GO:0051568	GO:0010228	GO:0016740	GO:0010452	GO:0005737	GO:0005634
CL1445.Contig3_All	GO:0009909	GO:0051568	GO:0010228	GO:0016740	GO:0010452	GO:0005737	GO:0005634
CL1445.Contig4_All	GO:0009909	GO:0051568	GO:0010228	GO:0016740	GO:0010452	GO:0005737	GO:0005634
CL1445.Contig5_All	GO:0009909	GO:0051568	GO:0010228	GO:0016740	GO:0010452	GO:0005737	GO:0005634
CL1445.Contig6_All	GO:0009909	GO:0051568	GO:0010228	GO:0016740	GO:0010452	GO:0005737	GO:0005634
CL1446.Contig1_All	GO:0005634	GO:0016021
CL1446.Contig2_All	GO:0005634	GO:0016021
CL1447.Contig1_All	GO:0046983	GO:0005634
CL1447.Contig2_All	GO:0046983	GO:0005634	GO:0003677
CL1447.Contig3_All	GO:0046983	GO:0005634
CL1447.Contig4_All	GO:0046983
CL145.Contig1_All	GO:0003333	GO:0005886	GO:0015171	GO:0016021
CL145.Contig2_All	GO:0003333	GO:0005886	GO:0015171	GO:0016021
CL145.Contig3_All	GO:0003333	GO:0005886	GO:0015171	GO:0016021
CL145.Contig4_All	GO:0003333	GO:0005886	GO:0015171	GO:0016021
CL145.Contig5_All	GO:0003333	GO:0005886	GO:0015171	GO:0016021
CL145.Contig6_All	GO:0003333	GO:0005886	GO:0015171	GO:0016021
CL145.Contig7_All	GO:0003333	GO:0005886	GO:0015171	GO:0016021
CL145.Contig8_All	GO:0003333	GO:0005886	GO:0015171	GO:0016021
CL1451.Contig10_All	GO:0008409	GO:0090305	GO:0003887	GO:0009933	GO:0010468	GO:0009640	GO:0006261	GO:0051301	GO:0003677	GO:1990067	GO:2000011	GO:1902749	GO:0005737	GO:0071897
CL1451.Contig11_All	GO:0008409	GO:0090305	GO:0003887	GO:0009933	GO:0010468	GO:0009640	GO:0006261	GO:0051301	GO:0003677	GO:1990067	GO:2000011	GO:1902749	GO:0005737	GO:0071897	GO:0005634
CL1451.Contig12_All	GO:0008409	GO:0090305	GO:0003887	GO:0009933	GO:0010468	GO:0009640	GO:0006261	GO:0051301	GO:0003677	GO:1990067	GO:2000011	GO:1902749	GO:0005737	GO:0071897
CL1451.Contig13_All	GO:0008409	GO:0090305	GO:0003887	GO:0009933	GO:0010468	GO:0009640	GO:0006261	GO:0051301	GO:0003677	GO:1990067	GO:2000011	GO:1902749	GO:0005737	GO:0071897	GO:0005634
CL1451.Contig14_All	GO:0008409	GO:0090305	GO:0003887	GO:0009933	GO:0010468	GO:0009640	GO:0006261	GO:0051301	GO:0003677	GO:1990067	GO:2000011	GO:1902749	GO:0005737	GO:0071897
CL1451.Contig15_All	GO:0008409	GO:0090305	GO:0003887	GO:0009933	GO:0010468	GO:0009640	GO:0006261	GO:0051301	GO:0003677	GO:1990067	GO:2000011	GO:1902749	GO:0005737	GO:0071897
CL1451.Contig16_All	GO:0008409	GO:0090305	GO:0003887	GO:0009933	GO:0010468	GO:0009640	GO:0006261	GO:0051301	GO:0003677	GO:1990067	GO:2000011	GO:1902749	GO:0005737	GO:0071897
CL1451.Contig17_All	GO:0008409	GO:0090305	GO:0003887	GO:0009933	GO:0010468	GO:0009640	GO:0006261	GO:0051301	GO:0003677	GO:1990067	GO:2000011	GO:1902749	GO:0005737	GO:0071897
CL1451.Contig18_All	GO:0008409	GO:0090305	GO:0003887	GO:0009933	GO:0010468	GO:0009640	GO:0006261	GO:0051301	GO:0003677	GO:1990067	GO:2000011	GO:1902749	GO:0005737	GO:0071897
CL1451.Contig19_All	GO:0008409	GO:0090305	GO:0003887	GO:0009933	GO:0010468	GO:0009640	GO:0006261	GO:0051301	GO:0003677	GO:1990067	GO:2000011	GO:1902749	GO:0005737	GO:0071897
CL1451.Contig1_All	GO:0008409	GO:0090305	GO:0003887	GO:0009933	GO:0010468	GO:0009640	GO:0006261	GO:0051301	GO:0003677	GO:1990067	GO:2000011	GO:1902749	GO:0005737	GO:0071897
CL1451.Contig20_All	GO:0008409	GO:0090305	GO:0003887	GO:0009933	GO:0010468	GO:0009640	GO:0006261	GO:0051301	GO:0003677	GO:1990067	GO:2000011	GO:1902749	GO:0005737	GO:0071897
CL1451.Contig2_All	GO:0008409	GO:0090305	GO:0003887	GO:0009933	GO:0010468	GO:0009640	GO:0006261	GO:0051301	GO:0003677	GO:1990067	GO:2000011	GO:1902749	GO:0005737	GO:0071897
CL1451.Contig3_All	GO:0008409	GO:0090305	GO:0003887	GO:0009933	GO:0010468	GO:0009640	GO:0006261	GO:0051301	GO:0003677	GO:1990067	GO:2000011	GO:1902749	GO:0005737	GO:0071897
CL1451.Contig4_All	GO:0008409	GO:0090305	GO:0003887	GO:0009933	GO:0010468	GO:0009640	GO:0006261	GO:0051301	GO:0003677	GO:1990067	GO:2000011	GO:1902749	GO:0005737	GO:0071897
CL1451.Contig5_All	GO:0008409	GO:0090305	GO:0003887	GO:0009933	GO:0010468	GO:0009640	GO:0006261	GO:0051301	GO:0003677	GO:1990067	GO:2000011	GO:1902749	GO:0005737	GO:0071897
CL1451.Contig6_All	GO:0008409	GO:0090305	GO:0003887	GO:0009933	GO:0010468	GO:0009640	GO:0006261	GO:0051301	GO:0003677	GO:1990067	GO:2000011	GO:1902749	GO:0005737	GO:0071897
CL1451.Contig7_All	GO:0008409	GO:0090305	GO:0003887	GO:0009933	GO:0010468	GO:0009640	GO:0006261	GO:0051301	GO:0003677	GO:1990067	GO:2000011	GO:1902749	GO:0005737	GO:0071897
CL1451.Contig8_All	GO:0008409	GO:0090305	GO:0003887	GO:0009933	GO:0010468	GO:0009640	GO:0006261	GO:0051301	GO:0003677	GO:1990067	GO:2000011	GO:1902749	GO:0005737	GO:0071897
CL1451.Contig9_All	GO:0008409	GO:0090305	GO:0003887	GO:0009933	GO:0010468	GO:0009640	GO:0006261	GO:0051301	GO:0003677	GO:1990067	GO:2000011	GO:1902749	GO:0005737	GO:0071897
CL1454.Contig1_All	GO:0004004	GO:0005681	GO:0000398	GO:0005524	GO:0044822
CL1454.Contig2_All	GO:0004004	GO:0005681	GO:0000398	GO:0005524	GO:0044822
CL1455.Contig1_All	GO:0016021	GO:0009522	GO:0016168	GO:0030076	GO:0010264	GO:0046872	GO:0018298	GO:0009941	GO:0015996	GO:0009637	GO:0031409	GO:0009768	GO:0009535	GO:0009523	GO:0010287	GO:0010218
CL1455.Contig2_All	GO:0016021	GO:0009522	GO:0016168	GO:0010264	GO:0046872	GO:0018298	GO:0009941	GO:0015996	GO:0009637	GO:0031409	GO:0009768	GO:0009535	GO:0010287	GO:0010218
CL1456.Contig1_All	GO:0005802	GO:0016021	GO:0005768
CL1456.Contig2_All	GO:0005802	GO:0016021	GO:0005768
CL1457.Contig10_All	GO:0016568	GO:0044238	GO:0004407	GO:0010053	GO:0044260	GO:0045604	GO:0005737	GO:0005634
CL1457.Contig1_All	GO:0016568	GO:0044238	GO:0004407	GO:0010053	GO:0044260	GO:0045604	GO:0005737	GO:0005634
CL1457.Contig6_All	GO:0016568	GO:0044238	GO:0004407	GO:0010053	GO:0044260	GO:0045604	GO:0005737	GO:0005634
CL1457.Contig7_All	GO:0016568	GO:0044238	GO:0004407	GO:0010053	GO:0044260	GO:0045604	GO:0005737	GO:0005634
CL1457.Contig8_All	GO:0016568	GO:0044238	GO:0004407	GO:0010053	GO:0044260	GO:0045604	GO:0005737	GO:0005634
CL1457.Contig9_All	GO:0016568	GO:0044238	GO:0004407	GO:0010053	GO:0044260	GO:0045604	GO:0005737	GO:0005634
CL1458.Contig1_All	GO:0003676	GO:0008270	GO:0015074
CL1459.Contig1_All	GO:0005840	GO:0003735	GO:0006412
CL146.Contig1_All	GO:0006790	GO:0047627	GO:0005777	GO:0009150	GO:0004780	GO:0005634	GO:0005739	GO:0000166
CL146.Contig2_All	GO:0006790	GO:0047627	GO:0005777	GO:0009150	GO:0004780	GO:0005634	GO:0005739	GO:0000166
CL146.Contig3_All	GO:0006790	GO:0047627	GO:0005777	GO:0009150	GO:0004780	GO:0005634	GO:0005739	GO:0000166
CL146.Contig4_All	GO:0006790	GO:0047627	GO:0005777	GO:0009150	GO:0004780	GO:0005634	GO:0005739	GO:0000166
CL146.Contig5_All	GO:0006790	GO:0047627	GO:0005777	GO:0009150	GO:0004780	GO:0005634	GO:0005739	GO:0000166
CL146.Contig6_All	GO:0006790	GO:0047627	GO:0005777	GO:0009150	GO:0004780
CL1460.Contig1_All	GO:0007010	GO:0006094	GO:0006457	GO:0016020	GO:0044183	GO:0009220	GO:0001510	GO:0010498	GO:0051050	GO:0010388	GO:0009640	GO:0005829	GO:0051082	GO:0009506	GO:0009909	GO:0034968	GO:0005524
CL1460.Contig2_All	GO:0007010	GO:0006094	GO:0006457	GO:0016020	GO:0009220	GO:0001510	GO:0010498	GO:0010388	GO:0009640	GO:0005829	GO:0051082	GO:0009506	GO:0009909	GO:0034968	GO:0005524
CL1460.Contig3_All	GO:0007010	GO:0006094	GO:0006457	GO:0016020	GO:0044183	GO:0009220	GO:0001510	GO:0010498	GO:0051050	GO:0010388	GO:0009640	GO:0005829	GO:0051082	GO:0009506	GO:0009909	GO:0034968	GO:0005524
CL1464.Contig1_All	GO:0005829	GO:0009536	GO:0009908	GO:0006355	GO:0051781	GO:0010091	GO:0048826	GO:0005634
CL1464.Contig2_All	GO:0005829	GO:0009536	GO:0009908	GO:0006355	GO:0051781	GO:0010091	GO:0048826	GO:0005634
CL1465.Contig1_All	GO:0046983	GO:0003677
CL1465.Contig2_All	GO:0046983	GO:0003677
CL1465.Contig4_All	GO:0046983	GO:0003677
CL1466.Contig1_All	GO:0003677
CL1466.Contig2_All	GO:0003677
CL1466.Contig3_All	GO:0003677
CL1467.Contig1_All	GO:0031348	GO:0005515	GO:0009867	GO:0004715	GO:0009862	GO:0009414	GO:0010363	GO:0004712	GO:0006612	GO:0050832	GO:0043069	GO:0005829	GO:0042538	GO:0004674	GO:0000165	GO:0009734	GO:0009742	GO:0018108	GO:0009409	GO:0010305	GO:0009738	GO:0009723	GO:0030968	GO:0005634	GO:0005524
CL1467.Contig2_All	GO:0031348	GO:0005515	GO:0009867	GO:0004715	GO:0009862	GO:0009414	GO:0010363	GO:0004712	GO:0006612	GO:0050832	GO:0043069	GO:0005829	GO:0042538	GO:0004674	GO:0000165	GO:0009734	GO:0009742	GO:0018108	GO:0009409	GO:0010305	GO:0009738	GO:0009723	GO:0030968	GO:0005634	GO:0005524
CL1467.Contig3_All	GO:0031348	GO:0005515	GO:0009867	GO:0004715	GO:0009862	GO:0009414	GO:0010363	GO:0004712	GO:0006612	GO:0050832	GO:0043069	GO:0005829	GO:0042538	GO:0004674	GO:0000165	GO:0009734	GO:0009742	GO:0018108	GO:0009409	GO:0010305	GO:0009738	GO:0009723	GO:0030968	GO:0005634	GO:0005524
CL1467.Contig4_All	GO:0031348	GO:0005515	GO:0009867	GO:0004715	GO:0009862	GO:0009414	GO:0010363	GO:0004712	GO:0006612	GO:0050832	GO:0043069	GO:0005829	GO:0042538	GO:0004674	GO:0000165	GO:0009734	GO:0009742	GO:0018108	GO:0009409	GO:0010305	GO:0009738	GO:0009723	GO:0030968	GO:0005634	GO:0005524
CL1467.Contig5_All	GO:0031348	GO:0005515	GO:0009867	GO:0004715	GO:0009862	GO:0009414	GO:0010363	GO:0004712	GO:0006612	GO:0050832	GO:0043069	GO:0005829	GO:0042538	GO:0004674	GO:0000165	GO:0009734	GO:0009742	GO:0018108	GO:0009409	GO:0010305	GO:0009738	GO:0009723	GO:0030968	GO:0005634	GO:0005524
CL1467.Contig6_All	GO:0031348	GO:0005515	GO:0009867	GO:0004715	GO:0009862	GO:0009414	GO:0010363	GO:0004712	GO:0006612	GO:0050832	GO:0043069	GO:0005829	GO:0042538	GO:0004674	GO:0000165	GO:0009734	GO:0009742	GO:0018108	GO:0009409	GO:0010305	GO:0009738	GO:0009723	GO:0030968	GO:0005634	GO:0005524
CL1468.Contig1_All	GO:0044444
CL1468.Contig2_All	GO:0044444
CL147.Contig1_All	GO:0003676	GO:0015074
CL1470.Contig1_All	GO:0006355	GO:0003700	GO:0005634
CL1470.Contig2_All	GO:0006355	GO:0003700	GO:0005634
CL1471.Contig1_All	GO:0045899	GO:0031597	GO:0017025	GO:0008540	GO:1901800	GO:0036402	GO:0031595	GO:0008233	GO:0005886	GO:0005524	GO:0030433
CL1472.Contig1_All	GO:0016709	GO:0016020	GO:0046872	GO:0044550
CL1472.Contig2_All	GO:0016709	GO:0020037	GO:0016021	GO:0044550	GO:0005506	GO:0055114
CL1472.Contig3_All	GO:0016709	GO:0020037	GO:0016021	GO:0044550	GO:0005506	GO:0055114
CL1472.Contig4_All	GO:0016709	GO:0020037	GO:0016021	GO:0044550	GO:0005506	GO:0055114
CL1474.Contig1_All	GO:0010501	GO:0003723	GO:0004004	GO:0005739	GO:0006364	GO:0005524	GO:0000184	GO:0005634
CL1474.Contig2_All	GO:0010501	GO:0003723	GO:0004004	GO:0005739	GO:0006364	GO:0005524	GO:0000184	GO:0005634
CL1474.Contig3_All	GO:0010501	GO:0003723	GO:0004004	GO:0005739	GO:0006364	GO:0005524	GO:0000184	GO:0005634
CL1474.Contig4_All	GO:0010501	GO:0003723	GO:0004004	GO:0005739	GO:0006364	GO:0005524	GO:0000184	GO:0005634
CL1474.Contig5_All	GO:0010501	GO:0003723	GO:0004004	GO:0005739	GO:0006364	GO:0005524	GO:0000184	GO:0005634
CL1474.Contig6_All	GO:0010501	GO:0003723	GO:0004004	GO:0005739	GO:0006364	GO:0005524	GO:0000184	GO:0005634
CL1474.Contig7_All	GO:0010501	GO:0003723	GO:0004004	GO:0005739	GO:0006364	GO:0005524	GO:0000184	GO:0005634
CL1475.Contig1_All	GO:0006412	GO:0003735	GO:0022627	GO:0000028	GO:0005773	GO:0005634
CL1477.Contig10_All	GO:0005634
CL1477.Contig11_All	GO:0005634
CL1477.Contig12_All	GO:0005634
CL1477.Contig13_All	GO:0005634
CL1477.Contig15_All	GO:0005634
CL1477.Contig16_All	GO:0005634
[truncated: 40,177 more rows]
[truncated: 30 more columns]
