# Supplementary material for: Transcriptome characterization and expression profile of Coix lacryma-jobi L. in response to drought
Source: PLoS One. 2021 Sep 3;16(9):e0256875. doi: 10.1371/journal.pone.0256875 (PMC8415600; doi:10.1371/journal.pone.0256875)
Supplement: S5 Table — (XLSX) [file pone.0256875.s005.xlsx]

## Sheet: Sheet1
Table S5 The list of KEGG pathway annotation of all unigenes.
The samples of 3-leaf stage Coix leaves were taken after drought treated for 7 days and the control samples also taken at 3-leaf stage but were watered with 80-85% soil humidity.
	Pathway	All genes with pathway annotation (36515)	Pathway ID	Level 1	Level 2
1	Metabolic pathways	9282 (25.42%)	ko01100	Metabolism	Global map
2	RNA transport	6464 (17.7%)	ko03013	Genetic Information Processing	Translation
3	mRNA surveillance pathway	5711 (15.64%)	ko03015	Genetic Information Processing	Translation
4	Biosynthesis of secondary metabolites	3666 (10.04%)	ko01110	Metabolism	Global map
5	Glycerophospholipid metabolism	2868 (7.85%)	ko00564	Metabolism	Lipid metabolism
6	Endocytosis	2806 (7.68%)	ko04144	Cellular Processes	Transport and catabolism
7	Ether lipid metabolism	2576 (7.05%)	ko00565	Metabolism	Lipid metabolism
8	Plant-pathogen interaction	2155 (5.9%)	ko04626	Organismal Systems	Environmental adaptation
9	Spliceosome	1670 (4.57%)	ko03040	Genetic Information Processing	Transcription
10	Plant hormone signal transduction	1630 (4.46%)	ko04075	Environmental Information Processing	Signal transduction
11	Starch and sucrose metabolism	1152 (3.15%)	ko00500	Metabolism	Carbohydrate metabolism
12	Protein processing in endoplasmic reticulum	1028 (2.82%)	ko04141	Genetic Information Processing	Folding, sorting and degradation
13	Purine metabolism	988 (2.71%)	ko00230	Metabolism	Nucleotide metabolism
14	Pyrimidine metabolism	885 (2.42%)	ko00240	Metabolism	Nucleotide metabolism
15	RNA degradation	855 (2.34%)	ko03018	Genetic Information Processing	Folding, sorting and degradation
16	Ribosome biogenesis in eukaryotes	782 (2.14%)	ko03008	Genetic Information Processing	Translation
17	Pentose and glucuronate interconversions	679 (1.86%)	ko00040	Metabolism	Carbohydrate metabolism
18	Ubiquitin mediated proteolysis	650 (1.78%)	ko04120	Genetic Information Processing	Folding, sorting and degradation
19	Phenylpropanoid biosynthesis	589 (1.61%)	ko00940	Metabolism	Biosynthesis of other secondary metabolites
20	RNA polymerase	582 (1.59%)	ko03020	Genetic Information Processing	Transcription
21	Ribosome	579 (1.59%)	ko03010	Genetic Information Processing	Translation
22	Glycolysis / Gluconeogenesis	525 (1.44%)	ko00010	Metabolism	Carbohydrate metabolism
23	Nucleotide excision repair	459 (1.26%)	ko03420	Genetic Information Processing	Replication and repair
24	Homologous recombination	421 (1.15%)	ko03440	Genetic Information Processing	Replication and repair
25	Amino sugar and nucleotide sugar metabolism	414 (1.13%)	ko00520	Metabolism	Carbohydrate metabolism
26	Galactose metabolism	374 (1.02%)	ko00052	Metabolism	Carbohydrate metabolism
27	Oxidative phosphorylation	367 (1.01%)	ko00190	Metabolism	Energy metabolism
28	Zeatin biosynthesis	365 (1%)	ko00908	Metabolism	Metabolism of terpenoids and polyketides
29	DNA replication	347 (0.95%)	ko03030	Genetic Information Processing	Replication and repair
30	ABC transporters	347 (0.95%)	ko02010	Environmental Information Processing	Membrane transport
31	Cysteine and methionine metabolism	328 (0.9%)	ko00270	Metabolism	Amino acid metabolism
32	Stilbenoid, diarylheptanoid and gingerol biosynthesis	316 (0.87%)	ko00945	Metabolism	Biosynthesis of other secondary metabolites
33	Fructose and mannose metabolism	306 (0.84%)	ko00051	Metabolism	Carbohydrate metabolism
34	Phagosome	281 (0.77%)	ko04145	Cellular Processes	Transport and catabolism
35	Glycerolipid metabolism	279 (0.76%)	ko00561	Metabolism	Lipid metabolism
36	Phenylalanine metabolism	273 (0.75%)	ko00360	Metabolism	Amino acid metabolism
37	Flavonoid biosynthesis	272 (0.74%)	ko00941	Metabolism	Biosynthesis of other secondary metabolites
38	Mismatch repair	266 (0.73%)	ko03430	Genetic Information Processing	Replication and repair
39	Phosphatidylinositol signaling system	262 (0.72%)	ko04070	Environmental Information Processing	Signal transduction
40	Cyanoamino acid metabolism	261 (0.71%)	ko00460	Metabolism	Metabolism of other amino acids
41	Basal transcription factors	254 (0.7%)	ko03022	Genetic Information Processing	Transcription
42	Pentose phosphate pathway	253 (0.69%)	ko00030	Metabolism	Carbohydrate metabolism
43	Pyruvate metabolism	250 (0.68%)	ko00620	Metabolism	Carbohydrate metabolism
44	Arginine and proline metabolism	242 (0.66%)	ko00330	Metabolism	Amino acid metabolism
45	Terpenoid backbone biosynthesis	236 (0.65%)	ko00900	Metabolism	Metabolism of terpenoids and polyketides
46	Limonene and pinene degradation	232 (0.64%)	ko00903	Metabolism	Metabolism of terpenoids and polyketides
47	Circadian rhythm - plant	230 (0.63%)	ko04712	Organismal Systems	Environmental adaptation
48	Glutathione metabolism	222 (0.61%)	ko00480	Metabolism	Metabolism of other amino acids
49	Glycine, serine and threonine metabolism	219 (0.6%)	ko00260	Metabolism	Amino acid metabolism
50	Peroxisome	218 (0.6%)	ko04146	Cellular Processes	Transport and catabolism
51	Carotenoid biosynthesis	210 (0.58%)	ko00906	Metabolism	Metabolism of terpenoids and polyketides
52	Aminoacyl-tRNA biosynthesis	206 (0.56%)	ko00970	Genetic Information Processing	Translation
53	Inositol phosphate metabolism	189 (0.52%)	ko00562	Metabolism	Carbohydrate metabolism
54	Base excision repair	183 (0.5%)	ko03410	Genetic Information Processing	Replication and repair
55	Tyrosine metabolism	183 (0.5%)	ko00350	Metabolism	Amino acid metabolism
56	Glyoxylate and dicarboxylate metabolism	180 (0.49%)	ko00630	Metabolism	Carbohydrate metabolism
57	Other glycan degradation	177 (0.48%)	ko00511	Metabolism	Glycan biosynthesis and metabolism
58	Benzoxazinoid biosynthesis	169 (0.46%)	ko00402	Metabolism	Biosynthesis of other secondary metabolites
59	Glycosylphosphatidylinositol(GPI)-anchor biosynthesis	167 (0.46%)	ko00563	Metabolism	Glycan biosynthesis and metabolism
60	Valine, leucine and isoleucine degradation	165 (0.45%)	ko00280	Metabolism	Amino acid metabolism
61	Natural killer cell mediated cytotoxicity	161 (0.44%)	ko04650	Organismal Systems	Immune system
62	Fatty acid metabolism	154 (0.42%)	ko00071	Metabolism	Lipid metabolism
63	Carbon fixation in photosynthetic organisms	153 (0.42%)	ko00710	Metabolism	Energy metabolism
64	Ubiquinone and other terpenoid-quinone biosynthesis	149 (0.41%)	ko00130	Metabolism	Metabolism of cofactors and vitamins
65	Cutin, suberine and wax biosynthesis	144 (0.39%)	ko00073	Metabolism	Lipid metabolism
66	alpha-Linolenic acid metabolism	142 (0.39%)	ko00592	Metabolism	Lipid metabolism
67	Regulation of autophagy	136 (0.37%)	ko04140	Cellular Processes	Transport and catabolism
68	Citrate cycle (TCA cycle)	136 (0.37%)	ko00020	Metabolism	Carbohydrate metabolism
69	Diterpenoid biosynthesis	132 (0.36%)	ko00904	Metabolism	Metabolism of terpenoids and polyketides
70	beta-Alanine metabolism	131 (0.36%)	ko00410	Metabolism	Metabolism of other amino acids
71	Tryptophan metabolism	129 (0.35%)	ko00380	Metabolism	Amino acid metabolism
72	Sphingolipid metabolism	129 (0.35%)	ko00600	Metabolism	Lipid metabolism
73	Isoflavonoid biosynthesis	129 (0.35%)	ko00943	Metabolism	Biosynthesis of other secondary metabolites
74	Ascorbate and aldarate metabolism	127 (0.35%)	ko00053	Metabolism	Carbohydrate metabolism
75	Photosynthesis	126 (0.35%)	ko00195	Metabolism	Energy metabolism
76	Phenylalanine, tyrosine and tryptophan biosynthesis	122 (0.33%)	ko00400	Metabolism	Amino acid metabolism
77	Flavone and flavonol biosynthesis	121 (0.33%)	ko00944	Metabolism	Biosynthesis of other secondary metabolites
78	Proteasome	119 (0.33%)	ko03050	Genetic Information Processing	Folding, sorting and degradation
79	Circadian rhythm - mammal	118 (0.32%)	ko04710	Organismal Systems	Environmental adaptation
80	Protein export	117 (0.32%)	ko03060	Genetic Information Processing	Folding, sorting and degradation
81	Alanine, aspartate and glutamate metabolism	117 (0.32%)	ko00250	Metabolism	Amino acid metabolism
82	Steroid biosynthesis	117 (0.32%)	ko00100	Metabolism	Lipid metabolism
83	Porphyrin and chlorophyll metabolism	112 (0.31%)	ko00860	Metabolism	Metabolism of cofactors and vitamins
84	Lysine degradation	111 (0.3%)	ko00310	Metabolism	Amino acid metabolism
85	Nitrogen metabolism	109 (0.3%)	ko00910	Metabolism	Energy metabolism
86	Valine, leucine and isoleucine biosynthesis	108 (0.3%)	ko00290	Metabolism	Amino acid metabolism
87	N-Glycan biosynthesis	102 (0.28%)	ko00510	Metabolism	Glycan biosynthesis and metabolism
88	Pantothenate and CoA biosynthesis	99 (0.27%)	ko00770	Metabolism	Metabolism of cofactors and vitamins
89	Fatty acid elongation	95 (0.26%)	ko00062	Metabolism	Lipid metabolism
90	Glycosaminoglycan degradation	93 (0.25%)	ko00531	Metabolism	Glycan biosynthesis and metabolism
91	Propanoate metabolism	85 (0.23%)	ko00640	Metabolism	Carbohydrate metabolism
92	Biosynthesis of unsaturated fatty acids	80 (0.22%)	ko01040	Metabolism	Lipid metabolism
93	Riboflavin metabolism	77 (0.21%)	ko00740	Metabolism	Metabolism of cofactors and vitamins
94	SNARE interactions in vesicular transport	72 (0.2%)	ko04130	Genetic Information Processing	Folding, sorting and degradation
95	Brassinosteroid biosynthesis	72 (0.2%)	ko00905	Metabolism	Metabolism of terpenoids and polyketides
96	Glucosinolate biosynthesis	70 (0.19%)	ko00966	Metabolism	Biosynthesis of other secondary metabolites
97	Non-homologous end-joining	68 (0.19%)	ko03450	Genetic Information Processing	Replication and repair
98	Betalain biosynthesis	67 (0.18%)	ko00965	Metabolism	Biosynthesis of other secondary metabolites
99	Butanoate metabolism	61 (0.17%)	ko00650	Metabolism	Carbohydrate metabolism
100	Isoquinoline alkaloid biosynthesis	61 (0.17%)	ko00950	Metabolism	Biosynthesis of other secondary metabolites
101	Fatty acid biosynthesis	57 (0.16%)	ko00061	Metabolism	Lipid metabolism
102	Lysine biosynthesis	57 (0.16%)	ko00300	Metabolism	Amino acid metabolism
103	Tropane, piperidine and pyridine alkaloid biosynthesis	56 (0.15%)	ko00960	Metabolism	Biosynthesis of other secondary metabolites
104	Histidine metabolism	56 (0.15%)	ko00340	Metabolism	Amino acid metabolism
105	Sulfur metabolism	56 (0.15%)	ko00920	Metabolism	Energy metabolism
106	Glycosphingolipid biosynthesis - ganglio series	55 (0.15%)	ko00604	Metabolism	Glycan biosynthesis and metabolism
107	Nicotinate and nicotinamide metabolism	53 (0.15%)	ko00760	Metabolism	Metabolism of cofactors and vitamins
108	One carbon pool by folate	51 (0.14%)	ko00670	Metabolism	Metabolism of cofactors and vitamins
109	Linoleic acid metabolism	48 (0.13%)	ko00591	Metabolism	Lipid metabolism
110	Sesquiterpenoid and triterpenoid biosynthesis	47 (0.13%)	ko00909	Metabolism	Metabolism of terpenoids and polyketides
111	Arachidonic acid metabolism	42 (0.12%)	ko00590	Metabolism	Lipid metabolism
112	Selenocompound metabolism	42 (0.12%)	ko00450	Metabolism	Metabolism of other amino acids
113	Sulfur relay system	42 (0.12%)	ko04122	Genetic Information Processing	Folding, sorting and degradation
114	Vitamin B6 metabolism	37 (0.1%)	ko00750	Metabolism	Metabolism of cofactors and vitamins
115	Monoterpenoid biosynthesis	30 (0.08%)	ko00902	Metabolism	Metabolism of terpenoids and polyketides
116	Other types of O-glycan biosynthesis	29 (0.08%)	ko00514	Metabolism	Glycan biosynthesis and metabolism
117	Glycosphingolipid biosynthesis - globo series	29 (0.08%)	ko00603	Metabolism	Glycan biosynthesis and metabolism
118	Folate biosynthesis	27 (0.07%)	ko00790	Metabolism	Metabolism of cofactors and vitamins
119	Photosynthesis - antenna proteins	26 (0.07%)	ko00196	Metabolism	Energy metabolism
120	Indole alkaloid biosynthesis	23 (0.06%)	ko00901	Metabolism	Biosynthesis of other secondary metabolites
121	Thiamine metabolism	22 (0.06%)	ko00730	Metabolism	Metabolism of cofactors and vitamins
122	Taurine and hypotaurine metabolism	22 (0.06%)	ko00430	Metabolism	Metabolism of other amino acids
123	Synthesis and degradation of ketone bodies	15 (0.04%)	ko00072	Metabolism	Lipid metabolism
124	Anthocyanin biosynthesis	13 (0.04%)	ko00942	Metabolism	Biosynthesis of other secondary metabolites
125	Caffeine metabolism	12 (0.03%)	ko00232	Metabolism	Biosynthesis of other secondary metabolites
126	C5-Branched dibasic acid metabolism	9 (0.02%)	ko00660	Metabolism	Carbohydrate metabolism
127	Biotin metabolism	8 (0.02%)	ko00780	Metabolism	Metabolism of cofactors and vitamins
128	Lipoic acid metabolism	7 (0.02%)	ko00785	Metabolism	Metabolism of cofactors and vitamins
#	Pathway	Differentially expressed genes
1	Metabolic pathways (no map in kegg database)	CL1.Contig1_All, CL1.Contig2_All, CL1.Contig3_All, CL1.Contig4_All, CL1.Contig5_All, CL1.Contig6_All, CL1.Contig7_All, CL1.Contig8_All, CL10.Contig1_All, CL10.Contig2_All, CL100.Contig1_All, CL101.Contig1_All, CL101.Contig2_All, CL101.Contig3_All, CL1010.Contig1_All, CL1010.Contig2_All, CL1010.Contig3_All, CL1010.Contig4_All, CL1014.Contig1_All, CL1014.Contig2_All, CL102.Contig10_All, CL102.Conti…
86.Contig1_All, CL3186.Contig2_All, CL3186.Contig3_All, CL3186.Contig4_All, CL3186.Contig5_All, CL3186.Contig6_All, CL3186.Contig7_All, CL3186.Contig8_All, CL3186.Contig9_All, CL3188.Contig1_All, CL3188.Contig2_All, CL3193.Contig1_All, CL3193.Contig2_All, CL3193.Contig3_All, CL3197.Contig2_All, CL3202.Contig2_All, CL3205.Contig11_All, CL3205.Contig13_All, CL3205.Contig6_All, CL3205.Contig7_All, C…
ntig1_All, CL6026.Contig2_All, CL6027.Contig1_All, CL6027.Contig2_All, CL603.Contig1_All, CL603.Contig2_All, CL603.Contig3_All, CL603.Contig4_All, CL603.Contig5_All, CL603.Contig6_All, CL6034.Contig1_All, CL6034.Contig2_All, CL6041.Contig1_All, CL6048.Contig1_All, CL6048.Contig2_All, CL6052.Contig1_All, CL6052.Contig2_All, CL6057.Contig1_All, CL6057.Contig2_All, CL6057.Contig3_All, CL6059.Contig1…
gene10585_All, Unigene1058_All, Unigene10591_All, Unigene105_All, Unigene10608_All, Unigene1060_All, Unigene10612_All, Unigene10616_All, Unigene10642_All, Unigene10643_All, Unigene10648_All, Unigene10649_All, Unigene10677_All, Unigene10679_All, Unigene10688_All, Unigene10711_All, Unigene10718_All, Unigene10731_All, Unigene10734_All, Unigene10755_All, Unigene1076_All, Unigene10795_All, Unigene1083…
25282_All, Unigene25283_All, Unigene25286_All, Unigene25295_All, Unigene2529_All, Unigene252_All, Unigene25303_All, Unigene25304_All, Unigene25305_All, Unigene2530_All, Unigene25311_All, Unigene25312_All, Unigene25316_All, Unigene2531_All, Unigene25330_All, Unigene25338_All, Unigene25350_All, Unigene25351_All, Unigene25358_All, Unigene25359_All, Unigene25363_All, Unigene25368_All, Unigene25370_Al…
nigene46705_All, Unigene46739_All, Unigene46762_All, Unigene4678_All, Unigene467_All, Unigene46861_All, Unigene46907_All, Unigene46974_All, Unigene47009_All, Unigene47031_All, Unigene47034_All, Unigene47038_All, Unigene47108_All, Unigene47109_All, Unigene47112_All, Unigene47114_All, Unigene47180_All, Unigene47189_All, Unigene4720_All, Unigene4743_All, Unigene4753_All, Unigene4764_All, Unigene4770…
2	RNA transport	CL1014.Contig1_All, CL1014.Contig2_All, CL1026.Contig1_All, CL1032.Contig2_All, CL1045.Contig2_All, CL1045.Contig6_All, CL1065.Contig1_All, CL1065.Contig2_All, CL1065.Contig3_All, CL1065.Contig4_All, CL1065.Contig5_All, CL1065.Contig6_All, CL1065.Contig7_All, CL1065.Contig8_All, CL1065.Contig9_All, CL1074.Contig2_All, CL1074.Contig3_All, CL1074.Contig4_All, CL1074.Contig5_All, CL1074.Contig8_All,…
L4345.Contig3_All, CL4345.Contig4_All, CL4350.Contig1_All, CL4350.Contig3_All, CL4351.Contig6_All, CL4360.Contig1_All, CL437.Contig1_All, CL4371.Contig1_All, CL4371.Contig2_All, CL4371.Contig3_All, CL4383.Contig1_All, CL4383.Contig3_All, CL4383.Contig4_All, CL4383.Contig5_All, CL4385.Contig1_All, CL4385.Contig2_All, CL4385.Contig3_All, CL4395.Contig5_All, CL4395.Contig6_All, CL4399.Contig1_All, C…
, Unigene10778_All, Unigene10808_All, Unigene10816_All, Unigene1081_All, Unigene10959_All, Unigene11005_All, Unigene11043_All, Unigene1106_All, Unigene11097_All, Unigene11102_All, Unigene11117_All, Unigene11122_All, Unigene11212_All, Unigene1124_All, Unigene11276_All, Unigene1128_All, Unigene11299_All, Unigene11344_All, Unigene11362_All, Unigene11367_All, Unigene11380_All, Unigene11441_All, Unige…
094_All, Unigene29118_All, Unigene2911_All, Unigene29132_All, Unigene29145_All, Unigene29146_All, Unigene2915_All, Unigene29161_All, Unigene29178_All, Unigene29183_All, Unigene29185_All, Unigene29190_All, Unigene29196_All, Unigene29200_All, Unigene29204_All, Unigene29210_All, Unigene2922_All, Unigene29231_All, Unigene29232_All, Unigene29247_All, Unigene2925_All, Unigene29263_All, Unigene29266_All…
3	mRNA surveillance pathway	CL1014.Contig1_All, CL1014.Contig2_All, CL1026.Contig1_All, CL1032.Contig2_All, CL1045.Contig2_All, CL1045.Contig6_All, CL1065.Contig1_All, CL1065.Contig2_All, CL1065.Contig3_All, CL1065.Contig4_All, CL1065.Contig5_All, CL1065.Contig6_All, CL1065.Contig7_All, CL1065.Contig8_All, CL1065.Contig9_All, CL1074.Contig2_All, CL1074.Contig3_All, CL1074.Contig4_All, CL1074.Contig5_All, CL1074.Contig8_All,…
514.Contig2_All, CL514.Contig30_All, CL514.Contig31_All, CL514.Contig3_All, CL514.Contig4_All, CL514.Contig5_All, CL514.Contig6_All, CL514.Contig7_All, CL514.Contig8_All, CL514.Contig9_All, CL5145.Contig1_All, CL5145.Contig2_All, CL516.Contig1_All, CL5160.Contig1_All, CL5160.Contig2_All, CL5160.Contig3_All, CL5163.Contig1_All, CL5163.Contig2_All, CL5171.Contig3_All, CL5171.Contig4_All, CL5187.Con…
Unigene15718_All, Unigene15722_All, Unigene15737_All, Unigene1574_All, Unigene15753_All, Unigene15754_All, Unigene15757_All, Unigene15763_All, Unigene15769_All, Unigene15776_All, Unigene15782_All, Unigene15785_All, Unigene15791_All, Unigene15810_All, Unigene15816_All, Unigene15818_All, Unigene15824_All, Unigene15838_All, Unigene15857_All, Unigene15863_All, Unigene15864_All, Unigene15865_All, Unig…
ene41855_All, Unigene41872_All, Unigene41880_All, Unigene41881_All, Unigene41942_All, Unigene41968_All, Unigene41978_All, Unigene42002_All, Unigene42060_All, Unigene42067_All, Unigene42072_All, Unigene42074_All, Unigene4208_All, Unigene42157_All, Unigene42167_All, Unigene42297_All, Unigene42335_All, Unigene42390_All, Unigene42429_All, Unigene4243_All, Unigene42466_All, Unigene42478_All, Unigene42…
4	Biosynthesis of secondary metabolites (no map in kegg database)	CL1010.Contig1_All, CL1010.Contig2_All, CL1010.Contig3_All, CL1010.Contig4_All, CL1030.Contig1_All, CL1030.Contig2_All, CL1030.Contig3_All, CL1030.Contig4_All, CL1030.Contig6_All, CL1030.Contig7_All, CL1034.Contig1_All, CL1034.Contig2_All, CL104.Contig10_All, CL104.Contig1_All, CL104.Contig2_All, CL104.Contig3_All, CL104.Contig4_All, CL104.Contig5_All, CL104.Contig6_All, CL104.Contig7_All, CL104.…
ig2_All, CL8747.Contig1_All, CL8758.Contig1_All, CL8768.Contig6_All, CL8794.Contig1_All, CL8815.Contig1_All, CL8815.Contig2_All, CL8826.Contig1_All, CL8826.Contig2_All, CL8832.Contig1_All, CL8832.Contig2_All, CL8838.Contig1_All, CL8838.Contig2_All, CL8838.Contig3_All, CL8838.Contig4_All, CL8838.Contig5_All, CL8838.Contig6_All, CL8838.Contig7_All, CL8838.Contig8_All, CL8840.Contig1_All, CL885.Cont…
gene5233_All, Unigene5238_All, Unigene5245_All, Unigene5255_All, Unigene5307_All, Unigene5312_All, Unigene5332_All, Unigene5347_All, Unigene534_All, Unigene5354_All, Unigene5359_All, Unigene5391_All, Unigene5400_All, Unigene5416_All, Unigene5423_All, Unigene5425_All, Unigene5439_All, Unigene5442_All, Unigene5448_All, Unigene5449_All, Unigene5452_All, Unigene5456_All, Unigene5518_All, Unigene5521_…
5	Glycerophospholipid metabolism	CL100.Contig1_All, CL1014.Contig1_All, CL1014.Contig2_All, CL1020.Contig1_All, CL1020.Contig2_All, CL1051.Contig2_All, CL1051.Contig7_All, CL1071.Contig5_All, CL1071.Contig6_All, CL1085.Contig2_All, CL1098.Contig14_All, CL1098.Contig8_All, CL1098.Contig9_All, CL1099.Contig34_All, CL1099.Contig9_All, CL11.Contig7_All, CL11.Contig8_All, CL1140.Contig1_All, CL1140.Contig2_All, CL1148.Contig1_All, CL…
nigene16389_All, Unigene16400_All, Unigene16405_All, Unigene16415_All, Unigene16454_All, Unigene16455_All, Unigene16500_All, Unigene16552_All, Unigene165_All, Unigene16614_All, Unigene16633_All, Unigene16657_All, Unigene16667_All, Unigene16699_All, Unigene16708_All, Unigene16713_All, Unigene16728_All, Unigene16735_All, Unigene16782_All, Unigene16820_All, Unigene16862_All, Unigene16875_All, Unigen…
6	Endocytosis	CL100.Contig1_All, CL1014.Contig1_All, CL1014.Contig2_All, CL1020.Contig1_All, CL1020.Contig2_All, CL1051.Contig2_All, CL1051.Contig7_All, CL1071.Contig5_All, CL1071.Contig6_All, CL1085.Contig2_All, CL1098.Contig14_All, CL1098.Contig8_All, CL1098.Contig9_All, CL1099.Contig34_All, CL1099.Contig9_All, CL11.Contig7_All, CL11.Contig8_All, CL1148.Contig1_All, CL1170.Contig3_All, CL1178.Contig1_All, CL…
87_All, Unigene18093_All, Unigene18102_All, Unigene18122_All, Unigene18154_All, Unigene1818_All, Unigene18196_All, Unigene18207_All, Unigene18242_All, Unigene18275_All, Unigene18277_All, Unigene18293_All, Unigene1832_All, Unigene18372_All, Unigene18373_All, Unigene18378_All, Unigene18394_All, Unigene18399_All, Unigene18404_All, Unigene1840_All, Unigene18415_All, Unigene18440_All, Unigene18487_All…
7	Ether lipid metabolism	CL100.Contig1_All, CL1014.Contig1_All, CL1014.Contig2_All, CL1020.Contig1_All, CL1020.Contig2_All, CL1051.Contig2_All, CL1051.Contig7_All, CL1071.Contig5_All, CL1071.Contig6_All, CL1085.Contig2_All, CL1098.Contig14_All, CL1098.Contig8_All, CL1098.Contig9_All, CL1099.Contig34_All, CL1099.Contig9_All, CL11.Contig7_All, CL11.Contig8_All, CL1148.Contig1_All, CL1170.Contig3_All, CL1178.Contig1_All, CL…
gene22217_All, Unigene22301_All, Unigene22307_All, Unigene22309_All, Unigene22312_All, Unigene22348_All, Unigene2234_All, Unigene22400_All, Unigene22401_All, Unigene22419_All, Unigene22442_All, Unigene2260_All, Unigene22634_All, Unigene22641_All, Unigene22642_All, Unigene22653_All, Unigene22661_All, Unigene22668_All, Unigene22674_All, Unigene22691_All, Unigene22694_All, Unigene2269_All, Unigene22…
8	Plant-pathogen interaction	CL1007.Contig1_All, CL1007.Contig2_All, CL1051.Contig3_All, CL1051.Contig4_All, CL1085.Contig3_All, CL1085.Contig5_All, CL1106.Contig1_All, CL1106.Contig2_All, CL1106.Contig3_All, CL1106.Contig4_All, CL1106.Contig5_All, CL1106.Contig6_All, CL1107.Contig6_All, CL1143.Contig1_All, CL1143.Contig2_All, CL1143.Contig3_All, CL1143.Contig4_All, CL1156.Contig1_All, CL1156.Contig2_All, CL1195.Contig11_All…
Unigene28256_All, Unigene28301_All, Unigene28318_All, Unigene28333_All, Unigene28364_All, Unigene28391_All, Unigene28400_All, Unigene28412_All, Unigene28414_All, Unigene28423_All, Unigene28430_All, Unigene28448_All, Unigene28478_All, Unigene28538_All, Unigene28549_All, Unigene28552_All, Unigene28579_All, Unigene28591_All, Unigene28600_All, Unigene28667_All, Unigene28745_All, Unigene28779_All, Uni…
9	Spliceosome	CL1000.Contig2_All, CL1000.Contig3_All, CL1000.Contig5_All, CL1020.Contig1_All, CL1020.Contig2_All, CL1032.Contig2_All, CL1032.Contig3_All, CL1038.Contig1_All, CL1038.Contig2_All, CL1038.Contig3_All, CL1038.Contig4_All, CL1038.Contig5_All, CL1046.Contig10_All, CL1046.Contig2_All, CL1046.Contig7_All, CL1046.Contig9_All, CL1051.Contig1_All, CL1051.Contig2_All, CL1051.Contig5_All, CL1051.Contig6_All…
10	Plant hormone signal transduction	CL1019.Contig10_All, CL1019.Contig1_All, CL1019.Contig2_All, CL1019.Contig3_All, CL1019.Contig4_All, CL1019.Contig5_All, CL1019.Contig6_All, CL1019.Contig7_All, CL1019.Contig9_All, CL1087.Contig1_All, CL1087.Contig2_All, CL1087.Contig3_All, CL1087.Contig4_All, CL1087.Contig5_All, CL1143.Contig3_All, CL1143.Contig4_All, CL1190.Contig1_All, CL1190.Contig2_All, CL1190.Contig3_All, CL1195.Contig10_Al…
11	Starch and sucrose metabolism	CL102.Contig10_All, CL102.Contig11_All, CL102.Contig12_All, CL102.Contig14_All, CL102.Contig15_All, CL102.Contig16_All, CL102.Contig17_All, CL102.Contig18_All, CL102.Contig19_All, CL102.Contig1_All, CL102.Contig20_All, CL102.Contig21_All, CL102.Contig22_All, CL102.Contig23_All, CL102.Contig24_All, CL102.Contig25_All, CL102.Contig26_All, CL102.Contig27_All, CL102.Contig28_All, CL102.Contig29_All, …
12	Protein processing in endoplasmic reticulum	CL1034.Contig1_All, CL1101.Contig1_All, CL1139.Contig1_All, CL1221.Contig10_All, CL1272.Contig13_All, CL1272.Contig14_All, CL1272.Contig15_All, CL1272.Contig16_All, CL1272.Contig17_All, CL1272.Contig1_All, CL1272.Contig3_All, CL1272.Contig5_All, CL1272.Contig6_All, CL1272.Contig7_All, CL1272.Contig8_All, CL1272.Contig9_All, CL1317.Contig1_All, CL1317.Contig2_All, CL1351.Contig1_All, CL1351.Contig…
13	Purine metabolism	CL1.Contig1_All, CL1.Contig2_All, CL1.Contig3_All, CL1.Contig4_All, CL1.Contig5_All, CL1.Contig6_All, CL1.Contig7_All, CL1.Contig8_All, CL1010.Contig1_All, CL1010.Contig2_All, CL1010.Contig3_All, CL1010.Contig4_All, CL1071.Contig1_All, CL1071.Contig2_All, CL1071.Contig3_All, CL1071.Contig4_All, CL1071.Contig5_All, CL1071.Contig6_All, CL1085.Contig3_All, CL1085.Contig5_All, CL111.Contig10_All, CL1…
14	Pyrimidine metabolism	CL1.Contig1_All, CL1.Contig2_All, CL1.Contig3_All, CL1.Contig4_All, CL1.Contig5_All, CL1.Contig6_All, CL1.Contig7_All, CL1.Contig8_All, CL1068.Contig1_All, CL1068.Contig2_All, CL1068.Contig3_All, CL1068.Contig4_All, CL1071.Contig1_All, CL1071.Contig2_All, CL1071.Contig3_All, CL1071.Contig4_All, CL1071.Contig5_All, CL1071.Contig6_All, CL1085.Contig3_All, CL1085.Contig5_All, CL111.Contig10_All, CL1…
15	RNA degradation	CL1055.Contig10_All, CL1055.Contig2_All, CL1055.Contig3_All, CL1055.Contig4_All, CL1055.Contig6_All, CL1055.Contig7_All, CL1055.Contig8_All, CL1055.Contig9_All, CL1067.Contig10_All, CL1067.Contig11_All, CL1067.Contig12_All, CL1067.Contig13_All, CL1067.Contig14_All, CL1067.Contig15_All, CL1067.Contig16_All, CL1067.Contig18_All, CL1067.Contig1_All, CL1067.Contig20_All, CL1067.Contig21_All, CL1067.C…
16	Ribosome biogenesis in eukaryotes	CL1052.Contig1_All, CL1052.Contig2_All, CL1052.Contig3_All, CL1122.Contig1_All, CL1122.Contig2_All, CL1122.Contig3_All, CL1122.Contig4_All, CL1122.Contig5_All, CL1122.Contig6_All, CL1122.Contig7_All, CL1166.Contig10_All, CL1166.Contig11_All, CL1166.Contig12_All, CL1166.Contig13_All, CL1166.Contig14_All, CL1166.Contig15_All, CL1166.Contig16_All, CL1166.Contig17_All, CL1166.Contig18_All, CL1166.Con…
17	Pentose and glucuronate interconversions	CL1065.Contig1_All, CL1065.Contig2_All, CL1065.Contig3_All, CL1065.Contig4_All, CL1065.Contig5_All, CL1065.Contig6_All, CL1095.Contig2_All, CL1178.Contig1_All, CL1178.Contig2_All, CL1184.Contig3_All, CL142.Contig1_All, CL142.Contig2_All, CL142.Contig3_All, CL142.Contig4_All, CL142.Contig5_All, CL142.Contig6_All, CL142.Contig7_All, CL142.Contig8_All, CL142.Contig9_All, CL1437.Contig1_All, CL1525.C…
18	Ubiquitin mediated proteolysis	CL1003.Contig1_All, CL1003.Contig2_All, CL1003.Contig3_All, CL1003.Contig4_All, CL1003.Contig5_All, CL1003.Contig6_All, CL1081.Contig6_All, CL1195.Contig2_All, CL1239.Contig1_All, CL1239.Contig2_All, CL1239.Contig3_All, CL1377.Contig10_All, CL1377.Contig11_All, CL1377.Contig12_All, CL1377.Contig1_All, CL1377.Contig2_All, CL1377.Contig3_All, CL1377.Contig6_All, CL1377.Contig9_All, CL152.Contig10_A…
19	Phenylpropanoid biosynthesis	CL1055.Contig10_All, CL1055.Contig1_All, CL1055.Contig2_All, CL1055.Contig3_All, CL1055.Contig5_All, CL1055.Contig8_All, CL1055.Contig9_All, CL1370.Contig1_All, CL1370.Contig2_All, CL1370.Contig3_All, CL1370.Contig4_All, CL1371.Contig1_All, CL1405.Contig1_All, CL1648.Contig3_All, CL1718.Contig1_All, CL1775.Contig1_All, CL1775.Contig2_All, CL1775.Contig3_All, CL1802.Contig2_All, CL2024.Contig10_Al…
20	RNA polymerase	CL1.Contig1_All, CL1.Contig2_All, CL1.Contig3_All, CL1.Contig4_All, CL1.Contig5_All, CL1.Contig6_All, CL1.Contig7_All, CL1.Contig8_All, CL1071.Contig1_All, CL1071.Contig2_All, CL1071.Contig3_All, CL1071.Contig4_All, CL1071.Contig5_All, CL1071.Contig6_All, CL1085.Contig3_All, CL1085.Contig5_All, CL111.Contig10_All, CL111.Contig12_All, CL111.Contig14_All, CL111.Contig15_All, CL111.Contig18_All, CL1…
21	Ribosome	CL1053.Contig1_All, CL1053.Contig2_All, CL1053.Contig3_All, CL1086.Contig1_All, CL1119.Contig1_All, CL1119.Contig2_All, CL1119.Contig3_All, CL1119.Contig4_All, CL1282.Contig2_All, CL1282.Contig3_All, CL1408.Contig1_All, CL1408.Contig2_All, CL1408.Contig3_All, CL1408.Contig4_All, CL1438.Contig1_All, CL1438.Contig2_All, CL1438.Contig3_All, CL1459.Contig1_All, CL1475.Contig1_All, CL1535.Contig3_All,…
22	Glycolysis / Gluconeogenesis	CL1030.Contig1_All, CL1030.Contig2_All, CL1030.Contig3_All, CL1030.Contig4_All, CL1030.Contig6_All, CL1030.Contig7_All, CL1034.Contig2_All, CL1052.Contig1_All, CL1052.Contig2_All, CL1067.Contig10_All, CL1067.Contig11_All, CL1067.Contig12_All, CL1067.Contig13_All, CL1067.Contig14_All, CL1067.Contig15_All, CL1067.Contig16_All, CL1067.Contig18_All, CL1067.Contig1_All, CL1067.Contig20_All, CL1067.Con…
23	Nucleotide excision repair	CL1065.Contig4_All, CL1065.Contig5_All, CL1065.Contig6_All, CL1152.Contig1_All, CL1152.Contig2_All, CL1152.Contig3_All, CL1152.Contig4_All, CL1152.Contig5_All, CL1152.Contig6_All, CL1152.Contig7_All, CL1185.Contig1_All, CL1185.Contig2_All, CL1185.Contig3_All, CL1185.Contig4_All, CL1235.Contig10_All, CL1235.Contig11_All, CL1235.Contig12_All, CL1235.Contig13_All, CL1235.Contig14_All, CL1235.Contig1…
24	Homologous recombination	CL1101.Contig1_All, CL1287.Contig1_All, CL1287.Contig2_All, CL1296.Contig1_All, CL1310.Contig1_All, CL1310.Contig2_All, CL1310.Contig3_All, CL1369.Contig5_All, CL1369.Contig7_All, CL1414.Contig1_All, CL149.Contig1_All, CL149.Contig9_All, CL1565.Contig6_All, CL1565.Contig7_All, CL1565.Contig8_All, CL1565.Contig9_All, CL1762.Contig1_All, CL181.Contig1_All, CL181.Contig2_All, CL1846.Contig1_All, CL1…
25	Amino sugar and nucleotide sugar metabolism	CL1034.Contig1_All, CL1034.Contig2_All, CL104.Contig10_All, CL104.Contig1_All, CL104.Contig2_All, CL104.Contig3_All, CL104.Contig4_All, CL104.Contig5_All, CL104.Contig6_All, CL104.Contig7_All, CL104.Contig8_All, CL104.Contig9_All, CL1045.Contig3_All, CL1061.Contig1_All, CL1061.Contig2_All, CL1061.Contig3_All, CL1173.Contig1_All, CL1173.Contig2_All, CL1203.Contig2_All, CL1326.Contig1_All, CL1379.C…
26	Galactose metabolism	CL1250.Contig1_All, CL1250.Contig2_All, CL1538.Contig2_All, CL1538.Contig3_All, CL1728.Contig1_All, CL1728.Contig2_All, CL1728.Contig3_All, CL1728.Contig4_All, CL2068.Contig1_All, CL2068.Contig2_All, CL2068.Contig4_All, CL2068.Contig5_All, CL2190.Contig4_All, CL2190.Contig5_All, CL224.Contig10_All, CL224.Contig11_All, CL224.Contig12_All, CL224.Contig13_All, CL224.Contig14_All, CL224.Contig15_All,…
27	Oxidative phosphorylation	CL111.Contig11_All, CL111.Contig18_All, CL111.Contig19_All, CL111.Contig1_All, CL111.Contig20_All, CL111.Contig21_All, CL111.Contig23_All, CL111.Contig24_All, CL111.Contig2_All, CL111.Contig3_All, CL111.Contig4_All, CL111.Contig5_All, CL111.Contig6_All, CL111.Contig8_All, CL111.Contig9_All, CL1522.Contig1_All, CL1522.Contig2_All, CL1522.Contig3_All, CL1522.Contig4_All, CL1522.Contig5_All, CL1522.…
28	Zeatin biosynthesis	CL1165.Contig1_All, CL1301.Contig1_All, CL1301.Contig2_All, CL1301.Contig3_All, CL1368.Contig1_All, CL1368.Contig3_All, CL1368.Contig5_All, CL1545.Contig1_All, CL1545.Contig2_All, CL177.Contig2_All, CL18.Contig10_All, CL18.Contig11_All, CL18.Contig12_All, CL18.Contig13_All, CL18.Contig14_All, CL18.Contig15_All, CL18.Contig16_All, CL18.Contig17_All, CL18.Contig18_All, CL18.Contig19_All, CL18.Conti…
29	DNA replication	CL1034.Contig1_All, CL1034.Contig2_All, CL126.Contig10_All, CL126.Contig11_All, CL126.Contig1_All, CL126.Contig7_All, CL126.Contig8_All, CL126.Contig9_All, CL1339.Contig1_All, CL1339.Contig2_All, CL1339.Contig3_All, CL1520.Contig1_All, CL1520.Contig2_All, CL1565.Contig6_All, CL1565.Contig7_All, CL1565.Contig8_All, CL1565.Contig9_All, CL1660.Contig1_All, CL1660.Contig2_All, CL1660.Contig3_All, CL1…
30	ABC transporters	CL1000.Contig1_All, CL1000.Contig2_All, CL1000.Contig3_All, CL1000.Contig4_All, CL1000.Contig5_All, CL1117.Contig1_All, CL1117.Contig4_All, CL1117.Contig6_All, CL1274.Contig6_All, CL1280.Contig1_All, CL1280.Contig2_All, CL1402.Contig1_All, CL1402.Contig2_All, CL1402.Contig3_All, CL1402.Contig4_All, CL183.Contig10_All, CL183.Contig11_All, CL183.Contig12_All, CL183.Contig1_All, CL183.Contig2_All, C…
31	Cysteine and methionine metabolism	CL1045.Contig3_All, CL1045.Contig4_All, CL1170.Contig5_All, CL122.Contig1_All, CL122.Contig2_All, CL122.Contig3_All, CL122.Contig4_All, CL122.Contig5_All, CL1275.Contig2_All, CL1690.Contig11_All, CL1690.Contig12_All, CL1690.Contig3_All, CL1690.Contig4_All, CL1690.Contig6_All, CL1690.Contig7_All, CL1701.Contig1_All, CL1701.Contig2_All, CL1701.Contig3_All, CL1701.Contig4_All, CL1701.Contig5_All, CL…
32	Stilbenoid, diarylheptanoid and gingerol biosynthesis	CL1055.Contig10_All, CL1055.Contig1_All, CL1055.Contig2_All, CL1055.Contig3_All, CL1055.Contig5_All, CL1055.Contig8_All, CL1055.Contig9_All, CL1093.Contig10_All, CL1093.Contig6_All, CL1093.Contig8_All, CL1093.Contig9_All, CL1283.Contig1_All, CL1283.Contig2_All, CL1472.Contig1_All, CL1472.Contig2_All, CL1472.Contig3_All, CL1472.Contig4_All, CL1570.Contig1_All, CL1570.Contig2_All, CL1570.Contig3_Al…
33	Fructose and mannose metabolism	CL1538.Contig2_All, CL1538.Contig3_All, CL1684.Contig1_All, CL1684.Contig2_All, CL1728.Contig1_All, CL1728.Contig2_All, CL1728.Contig3_All, CL1728.Contig4_All, CL2068.Contig1_All, CL2068.Contig2_All, CL2068.Contig4_All, CL2068.Contig5_All, CL2240.Contig2_All, CL2445.Contig1_All, CL2445.Contig2_All, CL2925.Contig1_All, CL2925.Contig2_All, CL2940.Contig1_All, CL2940.Contig2_All, CL2940.Contig3_All,…
34	Phagosome	CL1092.Contig10_All, CL1092.Contig11_All, CL1092.Contig1_All, CL1092.Contig2_All, CL1092.Contig3_All, CL1092.Contig4_All, CL1092.Contig5_All, CL1092.Contig6_All, CL1092.Contig7_All, CL1092.Contig8_All, CL1092.Contig9_All, CL1269.Contig2_All, CL1269.Contig3_All, CL1269.Contig4_All, CL1269.Contig5_All, CL1269.Contig6_All, CL1356.Contig1_All, CL1356.Contig2_All, CL1834.Contig1_All, CL1834.Contig2_Al…
35	Glycerolipid metabolism	CL1052.Contig1_All, CL1052.Contig2_All, CL1140.Contig1_All, CL1140.Contig2_All, CL1738.Contig1_All, CL1738.Contig2_All, CL1738.Contig3_All, CL2068.Contig1_All, CL2068.Contig2_All, CL2068.Contig3_All, CL2068.Contig4_All, CL2068.Contig5_All, CL2120.Contig1_All, CL2120.Contig2_All, CL2120.Contig3_All, CL2120.Contig4_All, CL2145.Contig1_All, CL2145.Contig2_All, CL2145.Contig3_All, CL2145.Contig4_All,…
36	Phenylalanine metabolism	CL1370.Contig1_All, CL1370.Contig2_All, CL1370.Contig3_All, CL1370.Contig4_All, CL1718.Contig1_All, CL1968.Contig1_All, CL1968.Contig2_All, CL2215.Contig1_All, CL2215.Contig2_All, CL2423.Contig1_All, CL2423.Contig2_All, CL2656.Contig1_All, CL2656.Contig2_All, CL2656.Contig3_All, CL3378.Contig1_All, CL3378.Contig2_All, CL344.Contig1_All, CL344.Contig2_All, CL344.Contig3_All, CL3468.Contig1_All, CL…
37	Flavonoid biosynthesis	CL1055.Contig10_All, CL1055.Contig1_All, CL1055.Contig2_All, CL1055.Contig3_All, CL1055.Contig5_All, CL1055.Contig8_All, CL1055.Contig9_All, CL1111.Contig1_All, CL1207.Contig10_All, CL1207.Contig11_All, CL1207.Contig1_All, CL1207.Contig2_All, CL1207.Contig3_All, CL1207.Contig4_All, CL1207.Contig5_All, CL1207.Contig6_All, CL1207.Contig7_All, CL1207.Contig8_All, CL1207.Contig9_All, CL1302.Contig1_A…
38	Mismatch repair	CL1033.Contig1_All, CL1033.Contig2_All, CL1033.Contig3_All, CL1033.Contig4_All, CL1033.Contig5_All, CL1033.Contig6_All, CL1339.Contig1_All, CL1339.Contig2_All, CL1339.Contig3_All, CL1520.Contig1_All, CL1520.Contig2_All, CL1565.Contig6_All, CL1565.Contig7_All, CL1565.Contig8_All, CL1565.Contig9_All, CL1660.Contig1_All, CL1660.Contig2_All, CL1660.Contig3_All, CL1660.Contig4_All, CL1660.Contig5_All,…
39	Phosphatidylinositol signaling system	CL143.Contig2_All, CL1499.Contig1_All, CL1499.Contig2_All, CL1499.Contig3_All, CL1499.Contig4_All, CL1499.Contig5_All, CL1499.Contig6_All, CL1503.Contig1_All, CL1503.Contig2_All, CL1503.Contig3_All, CL1503.Contig4_All, CL1503.Contig5_All, CL1503.Contig6_All, CL1503.Contig7_All, CL1503.Contig8_All, CL1708.Contig1_All, CL1708.Contig2_All, CL1708.Contig3_All, CL1708.Contig4_All, CL1708.Contig5_All, …
40	Cyanoamino acid metabolism	CL1283.Contig1_All, CL1283.Contig2_All, CL1371.Contig1_All, CL1405.Contig1_All, CL1633.Contig1_All, CL1648.Contig1_All, CL1648.Contig2_All, CL1648.Contig3_All, CL1802.Contig1_All, CL1950.Contig1_All, CL1981.Contig2_All, CL2024.Contig10_All, CL2024.Contig11_All, CL2024.Contig12_All, CL2024.Contig1_All, CL2024.Contig2_All, CL2024.Contig3_All, CL2024.Contig4_All, CL2024.Contig5_All, CL2024.Contig6_A…
41	Basal transcription factors	CL1090.Contig1_All, CL1152.Contig1_All, CL1152.Contig2_All, CL1152.Contig3_All, CL1152.Contig4_All, CL1152.Contig5_All, CL1152.Contig6_All, CL1152.Contig7_All, CL1185.Contig1_All, CL1185.Contig2_All, CL1185.Contig3_All, CL1185.Contig4_All, CL1235.Contig10_All, CL1235.Contig11_All, CL1235.Contig12_All, CL1235.Contig13_All, CL1235.Contig14_All, CL1235.Contig15_All, CL1235.Contig16_All, CL1235.Conti…
42	Pentose phosphate pathway	CL1069.Contig2_All, CL1538.Contig2_All, CL1538.Contig3_All, CL1684.Contig1_All, CL1684.Contig2_All, CL2240.Contig2_All, CL2735.Contig1_All, CL2735.Contig2_All, CL2735.Contig3_All, CL2735.Contig4_All, CL2834.Contig1_All, CL2834.Contig2_All, CL2834.Contig3_All, CL2834.Contig4_All, CL2834.Contig5_All, CL2834.Contig6_All, CL2834.Contig7_All, CL2970.Contig1_All, CL3157.Contig1_All, CL3157.Contig3_All,…
43	Pyruvate metabolism	CL1034.Contig2_All, CL2068.Contig1_All, CL2068.Contig2_All, CL2068.Contig4_All, CL2068.Contig5_All, CL2145.Contig1_All, CL2145.Contig2_All, CL2145.Contig3_All, CL2145.Contig4_All, CL2145.Contig5_All, CL2145.Contig6_All, CL2225.Contig1_All, CL2225.Contig2_All, CL2225.Contig3_All, CL2302.Contig1_All, CL2302.Contig2_All, CL2369.Contig1_All, CL2369.Contig2_All, CL2369.Contig3_All, CL2523.Contig1_All,…
44	Arginine and proline metabolism	CL1133.Contig1_All, CL1133.Contig2_All, CL1133.Contig3_All, CL1133.Contig4_All, CL1133.Contig6_All, CL1133.Contig7_All, CL1133.Contig8_All, CL1133.Contig9_All, CL1241.Contig1_All, CL1241.Contig3_All, CL1433.Contig1_All, CL1433.Contig2_All, CL1433.Contig3_All, CL1433.Contig4_All, CL1433.Contig6_All, CL1433.Contig7_All, CL1433.Contig8_All, CL1433.Contig9_All, CL1527.Contig10_All, CL1527.Contig11_Al…
45	Terpenoid backbone biosynthesis	CL1368.Contig1_All, CL1368.Contig3_All, CL1368.Contig5_All, CL1435.Contig1_All, CL1435.Contig2_All, CL1435.Contig3_All, CL1495.Contig1_All, CL1495.Contig2_All, CL1495.Contig3_All, CL1495.Contig4_All, CL177.Contig2_All, CL1855.Contig1_All, CL1855.Contig2_All, CL1887.Contig1_All, CL1887.Contig2_All, CL1922.Contig1_All, CL1922.Contig2_All, CL2132.Contig3_All, CL2156.Contig2_All, CL2156.Contig3_All, …
46	Limonene and pinene degradation	CL1093.Contig10_All, CL1093.Contig6_All, CL1093.Contig8_All, CL1093.Contig9_All, CL1283.Contig1_All, CL1283.Contig2_All, CL1472.Contig1_All, CL1472.Contig2_All, CL1472.Contig3_All, CL1472.Contig4_All, CL1570.Contig1_All, CL1570.Contig2_All, CL1570.Contig3_All, CL1570.Contig4_All, CL1598.Contig2_All, CL1598.Contig3_All, CL1598.Contig8_All, CL1633.Contig1_All, CL1657.Contig2_All, CL1718.Contig1_All…
47	Circadian rhythm - plant	CL1237.Contig1_All, CL1313.Contig1_All, CL1313.Contig2_All, CL1313.Contig3_All, CL1313.Contig4_All, CL1313.Contig5_All, CL1396.Contig2_All, CL1447.Contig1_All, CL1447.Contig2_All, CL1447.Contig3_All, CL1447.Contig4_All, CL2031.Contig1_All, CL2031.Contig2_All, CL2031.Contig3_All, CL2031.Contig4_All, CL2031.Contig5_All, CL2031.Contig6_All, CL2031.Contig7_All, CL2031.Contig8_All, CL2094.Contig10_All…
48	Glutathione metabolism	CL1930.Contig1_All, CL1930.Contig2_All, CL1930.Contig3_All, CL1930.Contig4_All, CL2735.Contig1_All, CL2735.Contig2_All, CL2735.Contig3_All, CL2735.Contig4_All, CL2834.Contig1_All, CL2834.Contig2_All, CL2834.Contig3_All, CL2834.Contig4_All, CL2834.Contig5_All, CL2834.Contig6_All, CL2834.Contig7_All, CL3063.Contig1_All, CL3215.Contig3_All, CL3321.Contig1_All, CL3321.Contig2_All, CL3321.Contig3_All,…
49	Glycine, serine and threonine metabolism	CL1076.Contig1_All, CL1076.Contig4_All, CL1076.Contig5_All, CL1076.Contig6_All, CL1076.Contig7_All, CL1150.Contig1_All, CL1950.Contig1_All, CL1981.Contig2_All, CL2369.Contig1_All, CL2369.Contig2_All, CL2369.Contig3_All, CL2479.Contig1_All, CL2701.Contig1_All, CL2848.Contig1_All, CL2848.Contig2_All, CL2959.Contig1_All, CL2959.Contig2_All, CL2959.Contig3_All, CL2959.Contig4_All, CL2999.Contig1_All,…
50	Peroxisome	CL1765.Contig1_All, CL1765.Contig2_All, CL1765.Contig3_All, CL1765.Contig4_All, CL2376.Contig1_All, CL2376.Contig2_All, CL2474.Contig1_All, CL2474.Contig2_All, CL2487.Contig1_All, CL2487.Contig2_All, CL2487.Contig3_All, CL2487.Contig4_All, CL2487.Contig5_All, CL2487.Contig6_All, CL2656.Contig2_All, CL2656.Contig3_All, CL274.Contig1_All, CL274.Contig2_All, CL274.Contig3_All, CL274.Contig4_All, CL2…
51	Carotenoid biosynthesis	CL1062.Contig1_All, CL1062.Contig2_All, CL1120.Contig1_All, CL1120.Contig2_All, CL1120.Contig3_All, CL1382.Contig1_All, CL1382.Contig2_All, CL1382.Contig3_All, CL1757.Contig1_All, CL1757.Contig2_All, CL1800.Contig1_All, CL1800.Contig2_All, CL1800.Contig3_All, CL2067.Contig2_All, CL2079.Contig1_All, CL2079.Contig2_All, CL2237.Contig1_All, CL2237.Contig2_All, CL2338.Contig1_All, CL2338.Contig2_All,…
52	Aminoacyl-tRNA biosynthesis	CL1252.Contig10_All, CL1252.Contig11_All, CL1252.Contig12_All, CL1252.Contig1_All, CL1252.Contig2_All, CL1252.Contig3_All, CL1252.Contig4_All, CL1252.Contig5_All, CL1252.Contig6_All, CL1252.Contig7_All, CL1252.Contig8_All, CL1252.Contig9_All, CL1272.Contig10_All, CL1272.Contig11_All, CL1272.Contig12_All, CL1272.Contig18_All, CL1272.Contig2_All, CL1272.Contig4_All, CL1409.Contig1_All, CL1409.Conti…
53	Inositol phosphate metabolism	CL143.Contig2_All, CL1499.Contig1_All, CL1499.Contig2_All, CL1499.Contig3_All, CL1499.Contig4_All, CL1499.Contig5_All, CL1499.Contig6_All, CL1503.Contig1_All, CL1503.Contig2_All, CL1503.Contig3_All, CL1503.Contig4_All, CL1503.Contig5_All, CL1503.Contig6_All, CL1503.Contig7_All, CL1503.Contig8_All, CL1708.Contig1_All, CL1708.Contig2_All, CL1708.Contig3_All, CL1708.Contig4_All, CL1708.Contig5_All, …
54	Base excision repair	CL1215.Contig2_All, CL126.Contig10_All, CL126.Contig11_All, CL126.Contig1_All, CL126.Contig7_All, CL126.Contig8_All, CL126.Contig9_All, CL1569.Contig1_All, CL1569.Contig2_All, CL1660.Contig1_All, CL1660.Contig2_All, CL1660.Contig3_All, CL1660.Contig4_All, CL1660.Contig5_All, CL2021.Contig1_All, CL2021.Contig2_All, CL2646.Contig4_All, CL2646.Contig5_All, CL2722.Contig1_All, CL2722.Contig2_All, CL2…
55	Tyrosine metabolism	CL1030.Contig1_All, CL1030.Contig2_All, CL1030.Contig3_All, CL1030.Contig4_All, CL1030.Contig6_All, CL1030.Contig7_All, CL1243.Contig10_All, CL1243.Contig3_All, CL1243.Contig4_All, CL1243.Contig6_All, CL1243.Contig7_All, CL1243.Contig9_All, CL140.Contig11_All, CL140.Contig13_All, CL140.Contig1_All, CL140.Contig2_All, CL140.Contig3_All, CL140.Contig4_All, CL140.Contig5_All, CL140.Contig7_All, CL14…
56	Glyoxylate and dicarboxylate metabolism	CL1150.Contig1_All, CL1661.Contig1_All, CL1661.Contig2_All, CL1661.Contig3_All, CL1950.Contig1_All, CL1981.Contig2_All, CL2479.Contig1_All, CL2687.Contig1_All, CL2687.Contig2_All, CL2697.Contig2_All, CL2697.Contig4_All, CL2959.Contig1_All, CL2959.Contig2_All, CL2959.Contig3_All, CL2959.Contig4_All, CL3264.Contig1_All, CL3264.Contig2_All, CL3264.Contig3_All, CL4233.Contig2_All, CL4233.Contig4_All,…
57	Other glycan degradation	CL1120.Contig1_All, CL1120.Contig2_All, CL1757.Contig1_All, CL1757.Contig2_All, CL1800.Contig1_All, CL1800.Contig2_All, CL1800.Contig3_All, CL2067.Contig1_All, CL2067.Contig2_All, CL2079.Contig1_All, CL2079.Contig2_All, CL224.Contig10_All, CL224.Contig11_All, CL224.Contig12_All, CL224.Contig13_All, CL224.Contig14_All, CL224.Contig15_All, CL224.Contig16_All, CL224.Contig17_All, CL224.Contig18_All,…
58	Benzoxazinoid biosynthesis	CL1076.Contig2_All, CL1076.Contig3_All, CL1076.Contig6_All, CL1283.Contig1_All, CL1283.Contig2_All, CL1648.Contig2_All, CL1648.Contig3_All, CL1657.Contig1_All, CL1657.Contig2_All, CL1802.Contig1_All, CL2182.Contig1_All, CL2347.Contig1_All, CL2460.Contig1_All, CL2460.Contig2_All, CL2513.Contig1_All, CL2820.Contig1_All, CL2820.Contig2_All, CL2820.Contig3_All, CL2820.Contig4_All, CL2820.Contig5_All,…
59	Glycosylphosphatidylinositol(GPI)-anchor biosynthesis	CL1104.Contig2_All, CL1381.Contig1_All, CL1763.Contig1_All, CL1763.Contig2_All, CL1832.Contig1_All, CL1832.Contig4_All, CL1956.Contig11_All, CL2052.Contig1_All, CL2052.Contig2_All, CL2052.Contig3_All, CL2427.Contig1_All, CL2427.Contig2_All, CL2427.Contig3_All, CL245.Contig10_All, CL245.Contig11_All, CL245.Contig12_All, CL245.Contig13_All, CL245.Contig14_All, CL245.Contig15_All, CL245.Contig16_All…
60	Valine, leucine and isoleucine degradation	CL1153.Contig1_All, CL1153.Contig2_All, CL15.Contig1_All, CL15.Contig2_All, CL15.Contig3_All, CL15.Contig4_All, CL15.Contig5_All, CL15.Contig6_All, CL1510.Contig1_All, CL1510.Contig2_All, CL1537.Contig1_All, CL1537.Contig2_All, CL1537.Contig3_All, CL1537.Contig4_All, CL1537.Contig5_All, CL1537.Contig6_All, CL1908.Contig12_All, CL1908.Contig13_All, CL1908.Contig14_All, CL1908.Contig15_All, CL1908.…
61	Natural killer cell mediated cytotoxicity	CL1403.Contig4_All, CL2248.Contig1_All, CL2248.Contig2_All, CL2248.Contig3_All, CL2248.Contig4_All, CL237.Contig1_All, CL237.Contig2_All, CL237.Contig3_All, CL2454.Contig10_All, CL2454.Contig11_All, CL2454.Contig12_All, CL2454.Contig13_All, CL2454.Contig14_All, CL2454.Contig15_All, CL2454.Contig16_All, CL2454.Contig17_All, CL2454.Contig18_All, CL2454.Contig19_All, CL2454.Contig1_All, CL2454.Conti…
62	Fatty acid metabolism	CL1030.Contig1_All, CL1030.Contig2_All, CL1030.Contig3_All, CL1030.Contig4_All, CL1030.Contig6_All, CL1030.Contig7_All, CL140.Contig11_All, CL140.Contig13_All, CL140.Contig1_All, CL140.Contig2_All, CL140.Contig3_All, CL140.Contig4_All, CL140.Contig5_All, CL140.Contig7_All, CL140.Contig8_All, CL140.Contig9_All, CL1422.Contig1_All, CL1422.Contig2_All, CL1422.Contig3_All, CL1422.Contig4_All, CL1422.…
63	Carbon fixation in photosynthetic organisms	CL1684.Contig1_All, CL1684.Contig2_All, CL2302.Contig1_All, CL2302.Contig2_All, CL2687.Contig1_All, CL2687.Contig2_All, CL2893.Contig1_All, CL2893.Contig2_All, CL2893.Contig3_All, CL3017.Contig1_All, CL3330.Contig1_All, CL3330.Contig2_All, CL3709.Contig1_All, CL3709.Contig2_All, CL4041.Contig1_All, CL4041.Contig2_All, CL4267.Contig1_All, CL4267.Contig2_All, CL4267.Contig3_All, CL4267.Contig4_All,…
64	Ubiquinone and other terpenoid-quinone biosynthesis	CL1968.Contig1_All, CL1968.Contig2_All, CL2423.Contig1_All, CL2423.Contig2_All, CL2656.Contig1_All, CL2656.Contig2_All, CL2656.Contig3_All, CL3205.Contig11_All, CL3205.Contig9_All, CL3672.Contig1_All, CL3672.Contig2_All, CL3672.Contig3_All, CL3672.Contig4_All, CL3672.Contig5_All, CL3780.Contig1_All, CL3780.Contig2_All, CL3780.Contig3_All, CL3780.Contig4_All, CL4036.Contig1_All, CL4036.Contig2_All…
65	Cutin, suberine and wax biosynthesis	CL1093.Contig10_All, CL1093.Contig1_All, CL1093.Contig2_All, CL1093.Contig3_All, CL1093.Contig4_All, CL1093.Contig5_All, CL1093.Contig6_All, CL1093.Contig7_All, CL1093.Contig8_All, CL1093.Contig9_All, CL1375.Contig1_All, CL1375.Contig2_All, CL1570.Contig1_All, CL1570.Contig2_All, CL1570.Contig3_All, CL1570.Contig4_All, CL1783.Contig1_All, CL1783.Contig2_All, CL2291.Contig1_All, CL2291.Contig2_All…
66	alpha-Linolenic acid metabolism	CL10.Contig1_All, CL10.Contig2_All, CL1432.Contig1_All, CL1432.Contig2_All, CL1432.Contig3_All, CL1432.Contig4_All, CL1432.Contig5_All, CL1432.Contig6_All, CL1680.Contig1_All, CL1680.Contig2_All, CL1680.Contig3_All, CL2311.Contig10_All, CL2311.Contig11_All, CL2311.Contig12_All, CL2311.Contig13_All, CL2311.Contig14_All, CL2311.Contig15_All, CL2311.Contig7_All, CL2311.Contig8_All, CL2311.Contig9_Al…
67	Regulation of autophagy	CL1066.Contig1_All, CL1066.Contig2_All, CL1418.Contig1_All, CL1418.Contig2_All, CL1418.Contig3_All, CL1904.Contig10_All, CL1904.Contig11_All, CL1904.Contig3_All, CL1904.Contig4_All, CL1904.Contig5_All, CL1904.Contig7_All, CL1904.Contig8_All, CL1904.Contig9_All, CL2264.Contig1_All, CL2264.Contig2_All, CL2264.Contig3_All, CL255.Contig1_All, CL255.Contig2_All, CL255.Contig3_All, CL2610.Contig1_All, …
68	Citrate cycle (TCA cycle)	CL1034.Contig2_All, CL1625.Contig1_All, CL1625.Contig2_All, CL1625.Contig3_All, CL1661.Contig1_All, CL1661.Contig2_All, CL1661.Contig3_All, CL1745.Contig1_All, CL1745.Contig2_All, CL1745.Contig3_All, CL1746.Contig1_All, CL1746.Contig2_All, CL2221.Contig1_All, CL2225.Contig1_All, CL2225.Contig2_All, CL2225.Contig3_All, CL2369.Contig1_All, CL2369.Contig2_All, CL2369.Contig3_All, CL2609.Contig2_All,…
69	Diterpenoid biosynthesis	CL1633.Contig1_All, CL1802.Contig1_All, CL1802.Contig2_All, CL2054.Contig1_All, CL2054.Contig2_All, CL2173.Contig1_All, CL2173.Contig2_All, CL2577.Contig1_All, CL2577.Contig2_All, CL429.Contig1_All, CL429.Contig8_All, CL4319.Contig1_All, CL4587.Contig10_All, CL4587.Contig11_All, CL4587.Contig14_All, CL4587.Contig15_All, CL4587.Contig1_All, CL4587.Contig2_All, CL4587.Contig3_All, CL4587.Contig4_Al…
70	beta-Alanine metabolism	CL1540.Contig1_All, CL1540.Contig2_All, CL1540.Contig3_All, CL1765.Contig1_All, CL1765.Contig2_All, CL1765.Contig3_All, CL1765.Contig4_All, CL2145.Contig1_All, CL2145.Contig2_All, CL2145.Contig3_All, CL2145.Contig4_All, CL2145.Contig5_All, CL2145.Contig6_All, CL2184.Contig1_All, CL2184.Contig2_All, CL344.Contig1_All, CL344.Contig2_All, CL344.Contig3_All, CL370.Contig1_All, CL3747.Contig1_All, CL3…
71	Tryptophan metabolism	CL1062.Contig1_All, CL1062.Contig2_All, CL2145.Contig1_All, CL2145.Contig2_All, CL2145.Contig3_All, CL2145.Contig4_All, CL2145.Contig5_All, CL2145.Contig6_All, CL2347.Contig1_All, CL2447.Contig1_All, CL2447.Contig2_All, CL2532.Contig1_All, CL2532.Contig2_All, CL3989.Contig1_All, CL3989.Contig2_All, CL3989.Contig3_All, CL4703.Contig1_All, CL4703.Contig2_All, CL4738.Contig2_All, CL4738.Contig3_All,…
72	Sphingolipid metabolism	CL1998.Contig1_All, CL1998.Contig2_All, CL2144.Contig1_All, CL2144.Contig2_All, CL2144.Contig3_All, CL2144.Contig4_All, CL2144.Contig5_All, CL224.Contig10_All, CL224.Contig11_All, CL224.Contig12_All, CL224.Contig13_All, CL224.Contig14_All, CL224.Contig15_All, CL224.Contig16_All, CL224.Contig17_All, CL224.Contig18_All, CL224.Contig19_All, CL224.Contig1_All, CL224.Contig20_All, CL224.Contig21_All, …
73	Isoflavonoid biosynthesis	CL1590.Contig3_All, CL1633.Contig1_All, CL1802.Contig2_All, CL2668.Contig1_All, CL2668.Contig2_All, CL2668.Contig3_All, CL2668.Contig4_All, CL2771.Contig1_All, CL2771.Contig2_All, CL2937.Contig1_All, CL2937.Contig2_All, CL2946.Contig1_All, CL2946.Contig2_All, CL3213.Contig1_All, CL3213.Contig2_All, CL3213.Contig3_All, CL3633.Contig2_All, CL3633.Contig3_All, CL3802.Contig1_All, CL4105.Contig1_All,…
74	Ascorbate and aldarate metabolism	CL1052.Contig2_All, CL1052.Contig4_All, CL1052.Contig5_All, CL2145.Contig1_All, CL2145.Contig2_All, CL2145.Contig3_All, CL2145.Contig4_All, CL2145.Contig5_All, CL2145.Contig6_All, CL2419.Contig1_All, CL2419.Contig2_All, CL2419.Contig3_All, CL2419.Contig4_All, CL303.Contig3_All, CL3181.Contig1_All, CL3181.Contig2_All, CL3181.Contig3_All, CL3181.Contig4_All, CL3181.Contig5_All, CL3181.Contig6_All, …
75	Photosynthesis	CL1431.Contig1_All, CL1431.Contig2_All, CL1645.Contig11_All, CL1645.Contig5_All, CL196.Contig11_All, CL196.Contig16_All, CL196.Contig18_All, CL196.Contig25_All, CL196.Contig7_All, CL3374.Contig1_All, CL3374.Contig2_All, CL4875.Contig2_All, CL4889.Contig1_All, CL4889.Contig2_All, CL4889.Contig3_All, CL5010.Contig1_All, CL5010.Contig2_All, CL5495.Contig1_All, CL5495.Contig2_All, CL6358.Contig1_All,…
76	Phenylalanine, tyrosine and tryptophan biosynthesis	CL1076.Contig1_All, CL1076.Contig4_All, CL1076.Contig5_All, CL1076.Contig6_All, CL1076.Contig7_All, CL2423.Contig1_All, CL2423.Contig2_All, CL2502.Contig3_All, CL2502.Contig6_All, CL3262.Contig1_All, CL3262.Contig2_All, CL3262.Contig3_All, CL3484.Contig1_All, CL3484.Contig2_All, CL3484.Contig3_All, CL3484.Contig4_All, CL4206.Contig1_All, CL4206.Contig2_All, CL4403.Contig1_All, CL4403.Contig2_All,…
77	Flavone and flavonol biosynthesis	CL1165.Contig1_All, CL1472.Contig2_All, CL1657.Contig1_All, CL1802.Contig1_All, CL1802.Contig2_All, CL2173.Contig1_All, CL2173.Contig2_All, CL2513.Contig1_All, CL3001.Contig1_All, CL3001.Contig2_All, CL3001.Contig3_All, CL3213.Contig1_All, CL3213.Contig2_All, CL3213.Contig3_All, CL4105.Contig2_All, CL460.Contig2_All, CL460.Contig3_All, CL4709.Contig1_All, CL509.Contig1_All, CL509.Contig2_All, CL5…
78	Proteasome	CL1413.Contig1_All, CL1413.Contig2_All, CL1471.Contig1_All, CL1490.Contig10_All, CL1490.Contig11_All, CL1490.Contig12_All, CL1490.Contig14_All, CL1490.Contig16_All, CL1490.Contig17_All, CL1490.Contig1_All, CL1490.Contig3_All, CL1490.Contig5_All, CL1490.Contig7_All, CL1490.Contig8_All, CL1490.Contig9_All, CL1894.Contig1_All, CL1894.Contig2_All, CL19.Contig1_All, CL19.Contig2_All, CL19.Contig3_All,…
79	Circadian rhythm - mammal	CL1794.Contig10_All, CL1794.Contig4_All, CL1794.Contig5_All, CL1794.Contig6_All, CL1794.Contig7_All, CL1794.Contig9_All, CL2282.Contig10_All, CL2282.Contig1_All, CL2282.Contig6_All, CL2282.Contig7_All, CL2282.Contig8_All, CL2282.Contig9_All, CL2337.Contig1_All, CL2337.Contig2_All, CL2337.Contig3_All, CL5911.Contig1_All, CL6301.Contig3_All, CL6301.Contig4_All, CL6328.Contig1_All, CL6328.Contig2_Al…
80	Protein export	CL1305.Contig1_All, CL1305.Contig2_All, CL1305.Contig3_All, CL132.Contig1_All, CL132.Contig2_All, CL132.Contig4_All, CL1777.Contig1_All, CL1777.Contig2_All, CL1854.Contig1_All, CL1854.Contig2_All, CL2139.Contig1_All, CL2139.Contig2_All, CL2322.Contig2_All, CL2665.Contig1_All, CL2665.Contig2_All, CL2894.Contig1_All, CL2894.Contig2_All, CL2894.Contig3_All, CL2894.Contig4_All, CL3864.Contig1_All, CL…
81	Alanine, aspartate and glutamate metabolism	CL1010.Contig1_All, CL1010.Contig2_All, CL1010.Contig3_All, CL1010.Contig4_All, CL1540.Contig1_All, CL1540.Contig2_All, CL1540.Contig3_All, CL3186.Contig10_All, CL3186.Contig11_All, CL3186.Contig12_All, CL3186.Contig1_All, CL3186.Contig2_All, CL3186.Contig3_All, CL3186.Contig4_All, CL3186.Contig5_All, CL3186.Contig6_All, CL3186.Contig7_All, CL3186.Contig8_All, CL3186.Contig9_All, CL3264.Contig1_A…
82	Steroid biosynthesis	CL1665.Contig2_All, CL2111.Contig1_All, CL2111.Contig2_All, CL2242.Contig1_All, CL2242.Contig2_All, CL2242.Contig3_All, CL2275.Contig1_All, CL2275.Contig2_All, CL2275.Contig3_All, CL2275.Contig4_All, CL2275.Contig5_All, CL2275.Contig6_All, CL2719.Contig1_All, CL2719.Contig2_All, CL2786.Contig6_All, CL3178.Contig1_All, CL3178.Contig2_All, CL3463.Contig1_All, CL3463.Contig2_All, CL366.Contig1_All, …
83	Porphyrin and chlorophyll metabolism	CL1023.Contig1_All, CL1023.Contig2_All, CL1945.Contig1_All, CL1945.Contig2_All, CL3360.Contig3_All, CL3541.Contig1_All, CL3541.Contig2_All, CL3960.Contig1_All, CL3960.Contig2_All, CL3985.Contig1_All, CL3985.Contig2_All, CL3985.Contig3_All, CL4588.Contig1_All, CL4588.Contig2_All, CL4588.Contig3_All, CL4588.Contig4_All, CL4776.Contig1_All, CL4776.Contig2_All, CL4913.Contig1_All, CL4913.Contig2_All,…
84	Lysine degradation	CL1227.Contig1_All, CL1227.Contig2_All, CL1445.Contig1_All, CL1445.Contig2_All, CL1445.Contig3_All, CL1445.Contig4_All, CL1445.Contig5_All, CL1445.Contig6_All, CL2069.Contig1_All, CL2069.Contig2_All, CL2145.Contig1_All, CL2145.Contig2_All, CL2145.Contig3_All, CL2145.Contig4_All, CL2145.Contig5_All, CL2145.Contig6_All, CL2221.Contig1_All, CL3002.Contig1_All, CL3002.Contig2_All, CL3002.Contig3_All,…
85	Nitrogen metabolism	CL3072.Contig1_All, CL3072.Contig2_All, CL3072.Contig3_All, CL3072.Contig4_All, CL3134.Contig1_All, CL3264.Contig1_All, CL3264.Contig2_All, CL3264.Contig3_All, CL3375.Contig1_All, CL3375.Contig2_All, CL3528.Contig2_All, CL3528.Contig3_All, CL401.Contig2_All, CL465.Contig1_All, CL465.Contig2_All, CL465.Contig3_All, CL465.Contig4_All, CL465.Contig5_All, CL47.Contig1_All, CL47.Contig2_All, CL47.Cont…
86	Valine, leucine and isoleucine biosynthesis	CL1304.Contig1_All, CL1304.Contig2_All, CL1304.Contig3_All, CL1304.Contig4_All, CL1376.Contig1_All, CL1376.Contig2_All, CL1376.Contig3_All, CL1537.Contig1_All, CL1537.Contig2_All, CL1537.Contig3_All, CL1537.Contig4_All, CL1537.Contig5_All, CL1537.Contig6_All, CL1908.Contig12_All, CL1908.Contig13_All, CL1908.Contig14_All, CL1908.Contig15_All, CL1908.Contig16_All, CL1908.Contig17_All, CL1908.Contig…
87	N-Glycan biosynthesis	CL1196.Contig1_All, CL1196.Contig2_All, CL1196.Contig3_All, CL1317.Contig1_All, CL1317.Contig2_All, CL1517.Contig1_All, CL1517.Contig2_All, CL1756.Contig10_All, CL1756.Contig1_All, CL1756.Contig2_All, CL1756.Contig3_All, CL1756.Contig4_All, CL1756.Contig5_All, CL1756.Contig6_All, CL1756.Contig7_All, CL1756.Contig8_All, CL1756.Contig9_All, CL1804.Contig1_All, CL1804.Contig2_All, CL1804.Contig3_All…
88	Pantothenate and CoA biosynthesis	CL101.Contig1_All, CL101.Contig2_All, CL101.Contig3_All, CL1304.Contig1_All, CL1304.Contig2_All, CL1304.Contig3_All, CL1304.Contig4_All, CL1376.Contig1_All, CL1376.Contig2_All, CL1376.Contig3_All, CL1537.Contig1_All, CL1537.Contig2_All, CL1537.Contig3_All, CL1537.Contig4_All, CL1537.Contig5_All, CL1537.Contig6_All, CL1908.Contig12_All, CL1908.Contig13_All, CL1908.Contig14_All, CL1908.Contig15_All…
89	Fatty acid elongation	CL128.Contig1_All, CL128.Contig2_All, CL1624.Contig1_All, CL1624.Contig2_All, CL1624.Contig3_All, CL1880.Contig1_All, CL1880.Contig2_All, CL1880.Contig3_All, CL1880.Contig4_All, CL1880.Contig5_All, CL1880.Contig6_All, CL1880.Contig7_All, CL3275.Contig1_All, CL3275.Contig2_All, CL3762.Contig1_All, CL3762.Contig2_All, CL5002.Contig1_All, CL5002.Contig2_All, CL5309.Contig1_All, CL5309.Contig2_All, C…
90	Glycosaminoglycan degradation	CL105.Contig1_All, CL105.Contig2_All, CL105.Contig3_All, CL1692.Contig1_All, CL1692.Contig2_All, CL1692.Contig3_All, CL1692.Contig4_All, CL224.Contig10_All, CL224.Contig11_All, CL224.Contig12_All, CL224.Contig13_All, CL224.Contig14_All, CL224.Contig15_All, CL224.Contig16_All, CL224.Contig17_All, CL224.Contig18_All, CL224.Contig19_All, CL224.Contig1_All, CL224.Contig20_All, CL224.Contig21_All, CL2…
91	Propanoate metabolism	CL1765.Contig1_All, CL1765.Contig2_All, CL1765.Contig3_All, CL1765.Contig4_All, CL2145.Contig1_All, CL2145.Contig2_All, CL2145.Contig3_All, CL2145.Contig4_All, CL2145.Contig5_All, CL2145.Contig6_All, CL309.Contig13_All, CL309.Contig16_All, CL309.Contig5_All, CL309.Contig7_All, CL370.Contig1_All, CL4299.Contig1_All, CL4299.Contig2_All, CL4299.Contig3_All, CL4703.Contig1_All, CL4703.Contig2_All, CL…
92	Biosynthesis of unsaturated fatty acids	CL1880.Contig1_All, CL1880.Contig2_All, CL1880.Contig3_All, CL1880.Contig4_All, CL1880.Contig5_All, CL1880.Contig6_All, CL1880.Contig7_All, CL4304.Contig1_All, CL4304.Contig2_All, CL4304.Contig3_All, CL4304.Contig4_All, CL4697.Contig1_All, CL4697.Contig2_All, CL5309.Contig1_All, CL5309.Contig2_All, CL563.Contig1_All, CL5776.Contig1_All, CL5776.Contig2_All, CL586.Contig1_All, CL6204.Contig1_All, C…
93	Riboflavin metabolism	CL166.Contig1_All, CL166.Contig2_All, CL2111.Contig1_All, CL2111.Contig2_All, CL2529.Contig10_All, CL2529.Contig11_All, CL2529.Contig12_All, CL2529.Contig13_All, CL2529.Contig14_All, CL2529.Contig18_All, CL2529.Contig19_All, CL2529.Contig1_All, CL2529.Contig20_All, CL2529.Contig21_All, CL2529.Contig22_All, CL2529.Contig23_All, CL2529.Contig2_All, CL2529.Contig3_All, CL2529.Contig5_All, CL2529.Con…
94	SNARE interactions in vesicular transport	CL1555.Contig1_All, CL1555.Contig2_All, CL2780.Contig1_All, CL2780.Contig2_All, CL2931.Contig2_All, CL3421.Contig1_All, CL3421.Contig2_All, CL3421.Contig3_All, CL3500.Contig1_All, CL3500.Contig2_All, CL3500.Contig4_All, CL3708.Contig1_All, CL3708.Contig2_All, CL3708.Contig3_All, CL4018.Contig1_All, CL4018.Contig2_All, CL4237.Contig2_All, CL4397.Contig1_All, CL4397.Contig2_All, CL4476.Contig1_All,…
95	Brassinosteroid biosynthesis	CL1301.Contig1_All, CL1301.Contig2_All, CL1545.Contig1_All, CL1718.Contig1_All, CL2715.Contig3_All, CL2715.Contig5_All, CL2715.Contig6_All, CL2715.Contig8_All, CL3031.Contig1_All, CL3428.Contig1_All, CL3428.Contig2_All, CL3428.Contig3_All, CL3428.Contig4_All, CL3428.Contig5_All, CL3574.Contig1_All, CL3574.Contig2_All, CL3574.Contig3_All, CL3574.Contig4_All, CL3746.Contig1_All, CL3746.Contig2_All,…
96	Glucosinolate biosynthesis	CL1537.Contig1_All, CL1537.Contig2_All, CL1537.Contig3_All, CL1537.Contig4_All, CL1537.Contig5_All, CL1537.Contig6_All, CL1908.Contig12_All, CL1908.Contig13_All, CL1908.Contig14_All, CL1908.Contig15_All, CL1908.Contig16_All, CL1908.Contig17_All, CL1908.Contig18_All, CL1908.Contig19_All, CL1908.Contig1_All, CL1908.Contig20_All, CL1908.Contig21_All, CL1908.Contig22_All, CL1908.Contig23_All, CL1908.…
97	Non-homologous end-joining	CL1846.Contig1_All, CL1846.Contig3_All, CL254.Contig10_All, CL254.Contig11_All, CL254.Contig1_All, CL254.Contig2_All, CL254.Contig4_All, CL254.Contig5_All, CL254.Contig6_All, CL254.Contig7_All, CL254.Contig8_All, CL254.Contig9_All, CL315.Contig10_All, CL315.Contig11_All, CL315.Contig12_All, CL315.Contig14_All, CL315.Contig15_All, CL315.Contig16_All, CL315.Contig17_All, CL315.Contig18_All, CL315.C…
98	Betalain biosynthesis	CL6548.Contig1_All, CL6548.Contig2_All, CL6548.Contig3_All, CL6548.Contig4_All, CL6548.Contig5_All, CL6548.Contig6_All, Unigene14527_All, Unigene16240_All, Unigene19466_All, Unigene19504_All, Unigene21347_All, Unigene2257_All, Unigene22593_All, Unigene25439_All, Unigene25440_All, Unigene25441_All, Unigene25442_All, Unigene25443_All, Unigene25444_All, Unigene25445_All, Unigene25446_All, Unigene254…
99	Butanoate metabolism	CL1304.Contig1_All, CL1304.Contig2_All, CL1304.Contig3_All, CL1304.Contig4_All, CL1540.Contig1_All, CL1540.Contig2_All, CL1540.Contig3_All, CL2225.Contig1_All, CL2225.Contig2_All, CL2225.Contig3_All, CL2799.Contig1_All, CL2799.Contig2_All, CL4703.Contig1_All, CL4703.Contig2_All, CL4987.Contig1_All, CL4987.Contig2_All, CL5274.Contig1_All, CL5274.Contig2_All, CL5329.Contig1_All, CL5329.Contig2_All,…
100	Isoquinoline alkaloid biosynthesis	CL2423.Contig1_All, CL2423.Contig2_All, CL2964.Contig2_All, CL344.Contig1_All, CL344.Contig2_All, CL344.Contig3_All, CL3484.Contig1_All, CL3484.Contig2_All, CL3484.Contig3_All, CL3484.Contig4_All, CL4113.Contig1_All, CL4113.Contig2_All, CL4113.Contig3_All, CL4403.Contig1_All, CL4403.Contig2_All, CL4403.Contig3_All, CL4403.Contig4_All, CL4403.Contig5_All, CL4745.Contig1_All, CL4745.Contig2_All, CL…
101	Fatty acid biosynthesis	CL5885.Contig1_All, CL5885.Contig2_All, CL5885.Contig3_All, CL5885.Contig4_All, CL5885.Contig5_All, CL6835.Contig1_All, CL747.Contig1_All, CL747.Contig2_All, CL747.Contig3_All, CL747.Contig4_All, CL8136.Contig1_All, CL8136.Contig2_All, CL8422.Contig1_All, CL8422.Contig2_All, CL9108.Contig5_All, Unigene11861_All, Unigene11980_All, Unigene12371_All, Unigene12449_All, Unigene12453_All, Unigene13531_…
102	Lysine biosynthesis	CL1929.Contig2_All, CL2701.Contig1_All, CL2999.Contig1_All, CL2999.Contig2_All, CL2999.Contig3_All, CL2999.Contig4_All, CL2999.Contig5_All, CL3573.Contig1_All, CL3573.Contig2_All, CL3573.Contig3_All, CL5733.Contig1_All, CL5733.Contig2_All, CL629.Contig1_All, CL629.Contig2_All, CL7284.Contig1_All, CL7284.Contig2_All, CL7284.Contig3_All, CL7366.Contig1_All, CL834.Contig1_All, CL834.Contig2_All, CL8…
103	Tropane, piperidine and pyridine alkaloid biosynthesis	CL2423.Contig1_All, CL2423.Contig2_All, CL344.Contig1_All, CL344.Contig2_All, CL344.Contig3_All, CL3484.Contig1_All, CL3484.Contig2_All, CL3484.Contig3_All, CL3484.Contig4_All, CL4403.Contig1_All, CL4403.Contig2_All, CL4403.Contig3_All, CL4403.Contig4_All, CL4403.Contig5_All, CL4745.Contig1_All, CL4745.Contig2_All, CL4745.Contig3_All, CL6610.Contig1_All, CL6610.Contig2_All, CL6835.Contig1_All, CL…
104	Histidine metabolism	CL1563.Contig1_All, CL1563.Contig2_All, CL1563.Contig3_All, CL1563.Contig4_All, CL1563.Contig5_All, CL1563.Contig6_All, CL1563.Contig7_All, CL1563.Contig8_All, CL1563.Contig9_All, CL2145.Contig1_All, CL2145.Contig2_All, CL2145.Contig3_All, CL2145.Contig4_All, CL2145.Contig5_All, CL2145.Contig6_All, CL2557.Contig1_All, CL2557.Contig2_All, CL2557.Contig3_All, CL6102.Contig1_All, CL6102.Contig2_All,…
105	Sulfur metabolism	CL2476.Contig1_All, CL2476.Contig2_All, CL2476.Contig3_All, CL2476.Contig4_All, CL2476.Contig5_All, CL2714.Contig1_All, CL2714.Contig2_All, CL3072.Contig1_All, CL3072.Contig2_All, CL3072.Contig3_All, CL3072.Contig4_All, CL4327.Contig1_All, CL4327.Contig2_All, CL4882.Contig1_All, CL4882.Contig2_All, CL5843.Contig1_All, CL5843.Contig2_All, CL6498.Contig1_All, CL6498.Contig2_All, CL6498.Contig3_All,…
106	Glycosphingolipid biosynthesis - ganglio series	CL224.Contig10_All, CL224.Contig11_All, CL224.Contig12_All, CL224.Contig13_All, CL224.Contig14_All, CL224.Contig15_All, CL224.Contig16_All, CL224.Contig17_All, CL224.Contig18_All, CL224.Contig19_All, CL224.Contig1_All, CL224.Contig20_All, CL224.Contig21_All, CL224.Contig22_All, CL224.Contig23_All, CL224.Contig2_All, CL224.Contig3_All, CL224.Contig4_All, CL224.Contig5_All, CL224.Contig6_All, CL224…
107	Nicotinate and nicotinamide metabolism	CL1288.Contig4_All, CL1609.Contig1_All, CL1609.Contig2_All, CL1609.Contig3_All, CL1609.Contig4_All, CL1609.Contig5_All, CL1609.Contig6_All, CL1609.Contig7_All, CL1873.Contig3_All, CL2762.Contig3_All, CL2762.Contig4_All, CL2762.Contig5_All, CL2762.Contig6_All, CL2762.Contig7_All, CL2762.Contig8_All, CL2762.Contig9_All, CL4165.Contig1_All, CL4165.Contig2_All, CL4165.Contig3_All, CL4165.Contig4_All,…
108	One carbon pool by folate	CL1631.Contig1_All, CL1631.Contig2_All, CL1950.Contig1_All, CL1981.Contig2_All, CL2138.Contig1_All, CL2138.Contig2_All, CL2479.Contig1_All, CL3880.Contig1_All, CL3880.Contig2_All, CL3880.Contig3_All, CL3880.Contig4_All, CL3880.Contig5_All, CL3880.Contig6_All, CL3880.Contig7_All, CL3880.Contig8_All, CL3880.Contig9_All, CL5310.Contig2_All, CL7752.Contig1_All, CL7752.Contig2_All, CL7752.Contig3_All,…
109	Linoleic acid metabolism	CL10.Contig1_All, CL10.Contig2_All, CL1432.Contig1_All, CL1432.Contig2_All, CL1432.Contig3_All, CL1432.Contig4_All, CL1432.Contig5_All, CL1432.Contig6_All, CL2452.Contig1_All, CL3185.Contig1_All, CL3185.Contig2_All, CL3527.Contig5_All, CL4216.Contig1_All, CL4216.Contig2_All, CL4216.Contig3_All, CL5274.Contig1_All, CL5274.Contig2_All, CL8352.Contig1_All, CL8352.Contig2_All, CL8905.Contig1_All, CL8…
110	Sesquiterpenoid and triterpenoid biosynthesis	CL3213.Contig2_All, CL3213.Contig3_All, CL4466.Contig1_All, CL4466.Contig2_All, CL4466.Contig3_All, CL4466.Contig4_All, CL4466.Contig5_All, CL4587.Contig10_All, CL4587.Contig11_All, CL4587.Contig12_All, CL4587.Contig13_All, CL4587.Contig14_All, CL4587.Contig15_All, CL4587.Contig1_All, CL4587.Contig2_All, CL4587.Contig3_All, CL4587.Contig4_All, CL4587.Contig5_All, CL4587.Contig6_All, CL4587.Contig…
111	Arachidonic acid metabolism	CL4398.Contig1_All, CL4398.Contig2_All, CL500.Contig10_All, CL500.Contig11_All, CL500.Contig12_All, CL500.Contig16_All, CL500.Contig22_All, CL500.Contig23_All, CL500.Contig25_All, CL500.Contig26_All, CL500.Contig2_All, CL500.Contig3_All, CL500.Contig5_All, CL500.Contig6_All, CL500.Contig7_All, CL500.Contig8_All, CL8560.Contig1_All, CL8560.Contig2_All, Unigene12394_All, Unigene13076_All, Unigene13…
112	Selenocompound metabolism	CL1549.Contig1_All, CL1549.Contig2_All, CL1549.Contig3_All, CL1549.Contig4_All, CL1549.Contig5_All, CL1701.Contig1_All, CL1701.Contig2_All, CL1701.Contig3_All, CL1701.Contig4_All, CL1701.Contig5_All, CL1701.Contig6_All, CL1701.Contig7_All, CL1701.Contig8_All, CL2353.Contig1_All, CL2353.Contig2_All, CL2353.Contig3_All, CL2353.Contig4_All, CL2353.Contig5_All, CL4627.Contig1_All, CL4627.Contig2_All,…
113	Sulfur relay system	CL3405.Contig1_All, CL3405.Contig2_All, CL4004.Contig1_All, CL4004.Contig2_All, CL415.Contig1_All, CL415.Contig2_All, CL4254.Contig1_All, CL4254.Contig2_All, CL6827.Contig1_All, CL6827.Contig2_All, CL6827.Contig3_All, CL757.Contig1_All, CL757.Contig2_All, CL757.Contig3_All, CL757.Contig4_All, CL757.Contig5_All, CL757.Contig6_All, CL757.Contig7_All, CL757.Contig8_All, CL757.Contig9_All, CL80.Conti…
114	Vitamin B6 metabolism	CL1052.Contig1_All, CL1052.Contig2_All, CL1052.Contig3_All, CL1052.Contig4_All, CL1052.Contig5_All, CL1052.Contig6_All, CL2356.Contig7_All, CL2356.Contig9_All, CL483.Contig1_All, CL483.Contig3_All, CL483.Contig4_All, CL5504.Contig1_All, CL5504.Contig2_All, CL608.Contig1_All, CL608.Contig2_All, CL608.Contig3_All, CL608.Contig4_All, CL608.Contig5_All, CL608.Contig6_All, CL6209.Contig2_All, CL7123.C…
115	Monoterpenoid biosynthesis	CL2641.Contig1_All, CL2641.Contig2_All, CL2641.Contig3_All, CL2641.Contig4_All, CL323.Contig1_All, CL323.Contig2_All, CL5149.Contig1_All, CL5149.Contig2_All, CL5149.Contig3_All, CL5149.Contig4_All, CL5149.Contig5_All, CL5149.Contig6_All, CL5149.Contig7_All, CL8560.Contig1_All, CL8560.Contig2_All, Unigene13076_All, Unigene14311_All, Unigene22977_All, Unigene23362_All, Unigene24276_All, Unigene2438…
116	Other types of O-glycan biosynthesis	CL1378.Contig1_All, CL1378.Contig2_All, CL1378.Contig3_All, CL1378.Contig4_All, CL156.Contig2_All, CL1935.Contig1_All, CL1935.Contig2_All, CL1935.Contig3_All, CL1935.Contig4_All, CL1935.Contig6_All, CL5010.Contig1_All, CL6874.Contig1_All, CL6874.Contig2_All, CL7565.Contig1_All, CL7565.Contig2_All, Unigene12446_All, Unigene1262_All, Unigene12783_All, Unigene14980_All, Unigene19415_All, Unigene2449…
117	Glycosphingolipid biosynthesis - globo series	CL4277.Contig10_All, CL4277.Contig1_All, CL4277.Contig2_All, CL4277.Contig3_All, CL4277.Contig4_All, CL4277.Contig5_All, CL4277.Contig6_All, CL4277.Contig7_All, CL4277.Contig8_All, CL4277.Contig9_All, CL6423.Contig1_All, CL6423.Contig2_All, CL7639.Contig1_All, CL7639.Contig2_All, CL7658.Contig1_All, CL7658.Contig2_All, CL7658.Contig3_All, CL7658.Contig4_All, CL8280.Contig1_All, CL8280.Contig2_All…
118	Folate biosynthesis	CL3394.Contig1_All, CL3394.Contig2_All, CL3657.Contig1_All, CL3657.Contig2_All, CL3820.Contig1_All, CL3820.Contig2_All, CL4254.Contig1_All, CL4254.Contig2_All, CL5310.Contig2_All, CL9303.Contig1_All, CL9303.Contig2_All, Unigene10098_All, Unigene11592_All, Unigene11789_All, Unigene14857_All, Unigene16388_All, Unigene17074_All, Unigene19156_All, Unigene19185_All, Unigene19426_All, Unigene2428_All, …
119	Photosynthesis - antenna proteins	CL1455.Contig1_All, CL1455.Contig2_All, CL2299.Contig1_All, CL2299.Contig2_All, CL2299.Contig3_All, CL2299.Contig4_All, CL2299.Contig5_All, CL2299.Contig6_All, Unigene11482_All, Unigene14446_All, Unigene14970_All, Unigene17122_All, Unigene18839_All, Unigene20085_All, Unigene24448_All, Unigene25030_All, Unigene26063_All, Unigene27637_All, Unigene27975_All, Unigene30870_All, Unigene30876_All, Unige…
120	Indole alkaloid biosynthesis	CL227.Contig1_All, CL227.Contig2_All, CL227.Contig3_All, CL227.Contig4_All, CL5766.Contig1_All, CL5766.Contig2_All, CL5832.Contig1_All, CL5832.Contig2_All, CL5832.Contig3_All, CL5832.Contig4_All, CL8838.Contig1_All, CL8838.Contig2_All, CL8838.Contig3_All, CL8838.Contig4_All, Unigene10314_All, Unigene15826_All, Unigene21207_All, Unigene2157_All, Unigene22226_All, Unigene23192_All, Unigene28227_All…
121	Thiamine metabolism	CL1144.Contig1_All, CL1144.Contig2_All, CL1144.Contig3_All, CL1144.Contig4_All, CL2579.Contig1_All, CL2579.Contig2_All, CL2579.Contig3_All, CL7934.Contig1_All, CL7934.Contig2_All, CL7934.Contig3_All, CL7934.Contig4_All, CL8061.Contig1_All, CL8061.Contig2_All, CL914.Contig1_All, CL914.Contig2_All, Unigene13825_All, Unigene15208_All, Unigene20087_All, Unigene21227_All, Unigene28560_All, Unigene2909…
122	Taurine and hypotaurine metabolism	CL1540.Contig1_All, CL1540.Contig2_All, CL1540.Contig3_All, CL4987.Contig1_All, CL4987.Contig2_All, CL5724.Contig1_All, CL5724.Contig2_All, Unigene10731_All, Unigene13316_All, Unigene14473_All, Unigene14807_All, Unigene17729_All, Unigene18236_All, Unigene19584_All, Unigene20326_All, Unigene22036_All, Unigene30879_All, Unigene3346_All, Unigene40105_All, Unigene42014_All, Unigene5693_All, Unigene93…
123	Synthesis and degradation of ketone bodies	CL4703.Contig1_All, CL4703.Contig2_All, CL8041.Contig1_All, CL8041.Contig2_All, CL8041.Contig3_All, CL8041.Contig4_All, Unigene10612_All, Unigene13500_All, Unigene2043_All, Unigene31088_All, Unigene43285_All, Unigene5202_All, Unigene6918_All, Unigene6959_All, Unigene805_All
124	Anthocyanin biosynthesis	CL1160.Contig2_All, CL3508.Contig1_All, CL3508.Contig2_All, CL5178.Contig1_All, CL5178.Contig2_All, CL5178.Contig3_All, Unigene11823_All, Unigene21841_All, Unigene27565_All, Unigene6333_All, Unigene8142_All, Unigene8900_All, Unigene9706_All
125	Caffeine metabolism	CL2985.Contig10_All, CL2985.Contig1_All, CL2985.Contig2_All, CL2985.Contig3_All, CL2985.Contig4_All, CL2985.Contig5_All, CL2985.Contig6_All, CL2985.Contig7_All, CL2985.Contig8_All, CL2985.Contig9_All, Unigene18219_All, Unigene27260_All
126	C5-Branched dibasic acid metabolism	CL1304.Contig1_All, CL1304.Contig2_All, CL1304.Contig3_All, CL1304.Contig4_All, Unigene17983_All, Unigene22076_All, Unigene28550_All, Unigene3047_All, Unigene31082_All
127	Biotin metabolism	CL2235.Contig1_All, CL2235.Contig2_All, CL2235.Contig3_All, Unigene13073_All, Unigene21328_All, Unigene25946_All, Unigene43469_All, Unigene44803_All
128	Lipoic acid metabolism	CL7692.Contig1_All, CL7692.Contig2_All, Unigene14965_All, Unigene25105_All, Unigene2521_All, Unigene27697_All, Unigene6896_All
