# Supplementary material for: Transcriptome characterization and expression profile of Coix lacryma-jobi L. in response to drought
Source: PLoS One. 2021 Sep 3;16(9):e0256875. doi: 10.1371/journal.pone.0256875 (PMC8415600; doi:10.1371/journal.pone.0256875)
Supplement: S6 Table — (XLSX) [file pone.0256875.s006.xlsx]

## Sheet: Table S6  All-Unigene..Nr
Table S6 The species distribution of the unigenes based on the NR database and the annotation of all the unigenes.
The samples of 3-leaf stage Coix leaves were taken after drought treated for 7 days and the control samples also taken at 3-leaf stage but were watered with 80-85% soil humidity.
Query_id	Query_length	Query_start	Query_end	Subject_id	Subject_length	Subject_start	Subject_end	Identity	Positive	Gap	Align_length	Score	E_value	Subject_annotation
CL2344.Contig9_All	1885	307	1116	gi|242088839|ref|XP_002440252.1|	268	1	268	0.92	0.94	0	270	518.1	2e-145	hypothetical protein SORBIDRAFT_09g028540 [Sorghum bicolor] >gi|241945537|gb|EES18682.1| hypothetical protein SORBIDRAFT_09g028540 [Sorghum bicolor]
CL2344.Contig9_All	1885	1313	1885	gi|413946521|gb|AFW79170.1|	491	270	443	0.85	0.87	0	191	326.6	9e-88	putative RING zinc finger domain superfamily protein [Zea mays]
CL2344.Contig9_All	1885	1313	1885	gi|226506278|ref|NP_001148112.1|	508	270	460	0.94	0.95	0	191	377.1	5e-103	C-terminal zinc-finger [Zea mays] >gi|195615870|gb|ACG29765.1| C-terminal zinc-finger [Zea mays]
CL2344.Contig9_All	1885	1310	1885	gi|115465465|ref|NP_001056332.1|	500	260	452	0.61	0.75	0.04	199	229.9	1e-58	Os05g0564300 [Oryza sativa Japonica Group] >gi|113579883|dbj|BAF18246.1| Os05g0564300 [Oryza sativa Japonica Group]
CL2344.Contig9_All	1885	1310	1885	gi|218197275|gb|EEC79702.1|	495	255	447	0.61	0.75	0.04	199	229.9	1e-58	hypothetical protein OsI_20992 [Oryza sativa Indica Group] >gi|222632569|gb|EEE64701.1| hypothetical protein OsJ_19556 [Oryza sativa Japonica Group]
CL2344.Contig9_All	1885	1310	1885	gi|125527191|gb|EAY75305.1|	523	279	475	0.52	0.72	0.03	197	199.9	1e-49	hypothetical protein OsI_03196 [Oryza sativa Indica Group]
CL2344.Contig9_All	1885	1310	1885	gi|115439061|ref|NP_001043810.1|	523	279	475	0.52	0.72	0.03	197	199.9	1e-49	Os01g0667700 [Oryza sativa Japonica Group] >gi|56202174|dbj|BAD73652.1| C-terminal zinc-finger-like [Oryza sativa Japonica Group] >gi|113533341|dbj|BAF05724.1| Os01g0667700 [Oryza sativa Japonica Group]
CL2344.Contig9_All	1885	307	1116	gi|357132562|ref|XP_003567898.1|	518	1	273	0.43	0.54	0.08	294	211.8	3e-53	PREDICTED: uncharacterized protein LOC100822224 [Brachypodium distachyon]
CL2344.Contig9_All	1885	1310	1885	gi|56202173|dbj|BAD73651.1|	524	280	476	0.52	0.72	0.03	197	199.9	1e-49	RING-finger protein-like [Oryza sativa Japonica Group]
CL2344.Contig9_All	1885	1562	1885	gi|242088841|ref|XP_002440253.1|	156	1	108	0.95	0.98	0	108	213	1e-53	hypothetical protein SORBIDRAFT_09g028550 [Sorghum bicolor] >gi|241945538|gb|EES18683.1| hypothetical protein SORBIDRAFT_09g028550 [Sorghum bicolor]
CL2344.Contig9_All	1885	307	1116	gi|242058277|ref|XP_002458284.1|	521	1	267	0.42	0.56	0.04	280	192.2	2e-47	hypothetical protein SORBIDRAFT_03g030660 [Sorghum bicolor] >gi|241930259|gb|EES03404.1| hypothetical protein SORBIDRAFT_03g030660 [Sorghum bicolor]
CL2344.Contig9_All	1885	1313	1885	gi|357135862|ref|XP_003569527.1|	527	280	479	0.5	0.67	0.04	200	187.6	6e-46	PREDICTED: uncharacterized protein LOC100827066 [Brachypodium distachyon]
CL2344.Contig9_All	1885	307	1116	gi|195614170|gb|ACG28915.1|	520	1	270	0.42	0.57	0.04	281	197.2	8e-49	RING-finger protein like [Zea mays]
CL2344.Contig9_All	1885	307	1116	gi|413950858|gb|AFW83507.1|	520	1	270	0.43	0.57	0.04	281	198.7	2e-49	putative RING zinc finger domain superfamily protein [Zea mays]
CL2344.Contig9_All	1885	685	1116	gi|239049991|ref|NP_001131359.2|	396	1	146	0.48	0.64	0.03	148	135.2	3e-30	uncharacterized protein LOC100192681 [Zea mays]
CL2344.Contig9_All	1885	1310	1885	gi|413950859|gb|AFW83508.1|	521	275	472	0.53	0.7	0.03	198	196.4	1e-48	putative RING zinc finger domain superfamily protein [Zea mays]
CL2344.Contig9_All	1885	685	1116	gi|413950857|gb|AFW83506.1|	397	1	146	0.48	0.64	0.03	148	135.2	3e-30	putative RING zinc finger domain superfamily protein [Zea mays]
CL2344.Contig9_All	1885	1310	1885	gi|326510521|dbj|BAJ87477.1|	525	277	477	0.5	0.68	0.04	201	188	5e-46	predicted protein [Hordeum vulgare subsp. vulgare]
CL2344.Contig9_All	1885	1547	1885	gi|4768982|gb|AAD29704.1|AF140491_1	130	1	113	0.62	0.81	0	113	151	6e-35	hypothetical protein [Oryza sativa]
CL2344.Contig9_All	1885	1304	1885	gi|225461582|ref|XP_002282878.1|	543	284	499	0.33	0.5	0.11	218	97.4	9e-19	PREDICTED: uncharacterized protein LOC100264059 [Vitis vinifera]
CL2344.Contig10_All	1829	251	1060	gi|242088839|ref|XP_002440252.1|	268	1	268	0.92	0.94	0	270	518.1	2e-145	hypothetical protein SORBIDRAFT_09g028540 [Sorghum bicolor] >gi|241945537|gb|EES18682.1| hypothetical protein SORBIDRAFT_09g028540 [Sorghum bicolor]
CL2344.Contig10_All	1829	1257	1829	gi|413946521|gb|AFW79170.1|	491	270	443	0.85	0.87	0	191	326.6	8e-88	putative RING zinc finger domain superfamily protein [Zea mays]
CL2344.Contig10_All	1829	1257	1829	gi|226506278|ref|NP_001148112.1|	508	270	460	0.94	0.95	0	191	377.1	5e-103	C-terminal zinc-finger [Zea mays] >gi|195615870|gb|ACG29765.1| C-terminal zinc-finger [Zea mays]
CL2344.Contig10_All	1829	1254	1829	gi|115465465|ref|NP_001056332.1|	500	260	452	0.61	0.75	0.04	199	229.9	1e-58	Os05g0564300 [Oryza sativa Japonica Group] >gi|113579883|dbj|BAF18246.1| Os05g0564300 [Oryza sativa Japonica Group]
CL2344.Contig10_All	1829	1254	1829	gi|218197275|gb|EEC79702.1|	495	255	447	0.61	0.75	0.04	199	229.9	1e-58	hypothetical protein OsI_20992 [Oryza sativa Indica Group] >gi|222632569|gb|EEE64701.1| hypothetical protein OsJ_19556 [Oryza sativa Japonica Group]
CL2344.Contig10_All	1829	1254	1829	gi|125527191|gb|EAY75305.1|	523	279	475	0.52	0.72	0.03	197	199.9	1e-49	hypothetical protein OsI_03196 [Oryza sativa Indica Group]
CL2344.Contig10_All	1829	1254	1829	gi|115439061|ref|NP_001043810.1|	523	279	475	0.52	0.72	0.03	197	199.9	1e-49	Os01g0667700 [Oryza sativa Japonica Group] >gi|56202174|dbj|BAD73652.1| C-terminal zinc-finger-like [Oryza sativa Japonica Group] >gi|113533341|dbj|BAF05724.1| Os01g0667700 [Oryza sativa Japonica Group]
CL2344.Contig10_All	1829	251	1060	gi|357132562|ref|XP_003567898.1|	518	1	273	0.43	0.54	0.08	294	211.8	3e-53	PREDICTED: uncharacterized protein LOC100822224 [Brachypodium distachyon]
CL2344.Contig10_All	1829	1254	1829	gi|56202173|dbj|BAD73651.1|	524	280	476	0.52	0.72	0.03	197	199.9	1e-49	RING-finger protein-like [Oryza sativa Japonica Group]
CL2344.Contig10_All	1829	1506	1829	gi|242088841|ref|XP_002440253.1|	156	1	108	0.95	0.98	0	108	213	1e-53	hypothetical protein SORBIDRAFT_09g028550 [Sorghum bicolor] >gi|241945538|gb|EES18683.1| hypothetical protein SORBIDRAFT_09g028550 [Sorghum bicolor]
CL2344.Contig10_All	1829	251	1060	gi|242058277|ref|XP_002458284.1|	521	1	267	0.42	0.56	0.04	280	192.2	2e-47	hypothetical protein SORBIDRAFT_03g030660 [Sorghum bicolor] >gi|241930259|gb|EES03404.1| hypothetical protein SORBIDRAFT_03g030660 [Sorghum bicolor]
CL2344.Contig10_All	1829	1257	1829	gi|357135862|ref|XP_003569527.1|	527	280	479	0.5	0.67	0.04	200	187.6	6e-46	PREDICTED: uncharacterized protein LOC100827066 [Brachypodium distachyon]
CL2344.Contig10_All	1829	251	1060	gi|195614170|gb|ACG28915.1|	520	1	270	0.42	0.57	0.04	281	197.2	8e-49	RING-finger protein like [Zea mays]
CL2344.Contig10_All	1829	251	1060	gi|413950858|gb|AFW83507.1|	520	1	270	0.43	0.57	0.04	281	198.7	2e-49	putative RING zinc finger domain superfamily protein [Zea mays]
CL2344.Contig10_All	1829	629	1060	gi|239049991|ref|NP_001131359.2|	396	1	146	0.48	0.64	0.03	148	135.2	3e-30	uncharacterized protein LOC100192681 [Zea mays]
CL2344.Contig10_All	1829	1254	1829	gi|413950859|gb|AFW83508.1|	521	275	472	0.53	0.7	0.03	198	196.4	1e-48	putative RING zinc finger domain superfamily protein [Zea mays]
CL2344.Contig10_All	1829	629	1060	gi|413950857|gb|AFW83506.1|	397	1	146	0.48	0.64	0.03	148	135.2	3e-30	putative RING zinc finger domain superfamily protein [Zea mays]
CL2344.Contig10_All	1829	1254	1829	gi|326510521|dbj|BAJ87477.1|	525	277	477	0.5	0.68	0.04	201	188	4e-46	predicted protein [Hordeum vulgare subsp. vulgare]
CL2344.Contig10_All	1829	1491	1829	gi|4768982|gb|AAD29704.1|AF140491_1	130	1	113	0.62	0.81	0	113	151	6e-35	hypothetical protein [Oryza sativa]
CL2344.Contig10_All	1829	1248	1829	gi|225461582|ref|XP_002282878.1|	543	284	499	0.33	0.5	0.11	218	97.4	8e-19	PREDICTED: uncharacterized protein LOC100264059 [Vitis vinifera]
CL2345.Contig1_All	890	571	110	gi|226507280|ref|NP_001147797.1|	532	1	150	0.81	0.85	0.04	160	229.6	5e-59	transferase, transferring glycosyl groups [Zea mays] >gi|195613794|gb|ACG28727.1| transferase, transferring glycosyl groups [Zea mays] >gi|414880667|tpg|DAA57798.1| TPA: transferase [Zea mays]
CL2345.Contig1_All	890	571	110	gi|326532672|dbj|BAJ89181.1|	592	1	149	0.75	0.81	0.03	158	221.9	1e-56	predicted protein [Hordeum vulgare subsp. vulgare]
CL2345.Contig1_All	890	571	110	gi|115439683|ref|NP_001044121.1|	536	1	152	0.73	0.79	0.01	156	208.8	1e-52	Os01g0727100 [Oryza sativa Japonica Group] >gi|57899736|dbj|BAD87456.1| glycosyl transferase family 8 protein-like [Oryza sativa Japonica Group] >gi|113533652|dbj|BAF06035.1| Os01g0727100 [Oryza sativa Japonica Group]
CL2345.Contig1_All	890	517	110	gi|218188986|gb|EEC71413.1|	518	2	134	0.77	0.82	0.01	137	198.4	1e-49	hypothetical protein OsI_03591 [Oryza sativa Indica Group]
CL2345.Contig1_All	890	571	110	gi|357130876|ref|XP_003567070.1|	538	1	142	0.69	0.78	0.01	155	196.4	5e-49	PREDICTED: probable galacturonosyltransferase 15-like [Brachypodium distachyon]
CL2345.Contig1_All	890	517	287	gi|222619191|gb|EEE55323.1|	645	2	76	0.75	0.78	0	77	114.8	1e-24	hypothetical protein OsJ_03323 [Oryza sativa Japonica Group]
CL2345.Contig1_All	890	289	110	gi|242054265|ref|XP_002456278.1|	473	30	89	0.92	0.97	0.02	61	104.4	2e-21	hypothetical protein SORBIDRAFT_03g033400 [Sorghum bicolor] >gi|241928253|gb|EES01398.1| hypothetical protein SORBIDRAFT_03g033400 [Sorghum bicolor]
CL2345.Contig1_All	890	280	110	gi|414880666|tpg|DAA57797.1|	438	1	56	0.81	0.93	0.02	58	88.6	1e-16	TPA: transferase [Zea mays]
CL2345.Contig1_All	890	160	804	gi|303288499|ref|XP_003063538.1|	329	34	248	0.36	0.42	0.1	238	72.8	8e-12	predicted protein [Micromonas pusilla CCMP1545] >gi|226455370|gb|EEH52674.1| predicted protein [Micromonas pusilla CCMP1545]
CL2345.Contig1_All	890	640	599	gi|323451310|gb|EGB07187.1|	286	187	200	0.79	0.86	0	14	25.8	1e-08	expressed protein [Aureococcus anophagefferens]
CL2345.Contig1_All	890	286	756	gi|414885233|tpg|DAA61247.1|	193	21	181	0.36	0.43	0.08	170	61.6	1e-08	TPA: hypothetical protein ZEAMMB73_491583 [Zea mays]
CL2345.Contig1_All	890	112	555	gi|326488197|dbj|BAJ89937.1|	197	33	179	0.37	0.44	0.06	158	61.2	2e-08	predicted protein [Hordeum vulgare subsp. vulgare] >gi|326490607|dbj|BAJ89971.1| predicted protein [Hordeum vulgare subsp. vulgare]
CL2345.Contig1_All	890	199	843	gi|53791762|dbj|BAD53527.1|	259	4	210	0.34	0.39	0.07	232	60.5	4e-08	hypothetical protein [Oryza sativa Japonica Group]
CL2345.Contig1_All	890	637	575	gi|303289403|ref|XP_003063989.1|	395	171	191	0.57	0.67	0	21	24.3	6e-08	predicted protein [Micromonas pusilla CCMP1545] >gi|226454305|gb|EEH51611.1| predicted protein [Micromonas pusilla CCMP1545]
CL2345.Contig1_All	890	663	289	gi|323454300|gb|EGB10170.1|	419	300	419	0.37	0.43	0.05	131	59.7	7e-08	expressed protein, partial [Aureococcus anophagefferens]
CL2345.Contig1_All	890	106	432	gi|297719953|ref|NP_001172338.1|	277	103	232	0.38	0.44	0.16	130	59.3	9e-08	Os01g0363550 [Oryza sativa Japonica Group] >gi|255673227|dbj|BAH91068.1| Os01g0363550, partial [Oryza sativa Japonica Group]
CL2345.Contig1_All	890	112	660	gi|60678627|gb|AAX33674.1|	2371	1441	1612	0.31	0.38	0.04	191	58.5	1e-07	plus agglutinin [Chlamydomonas incerta]
CL2345.Contig1_All	890	289	744	gi|215713430|dbj|BAG94567.1|	231	21	176	0.35	0.45	0.07	164	58.2	2e-07	unnamed protein product [Oryza sativa Japonica Group]
CL2345.Contig1_All	890	545	171	gi|115462335|ref|NP_001054767.1|	227	23	148	0.39	0.45	0.07	135	57.4	3e-07	Os05g0170200 [Oryza sativa Japonica Group] >gi|113578318|dbj|BAF16681.1| Os05g0170200, partial [Oryza sativa Japonica Group]
CL2345.Contig1_All	890	599	114	gi|323448974|gb|EGB04866.1|	692	6	159	0.39	0.42	0.08	176	56.6	6e-07	hypothetical protein AURANDRAFT_72421 [Aureococcus anophagefferens]
CL2345.Contig2_All	773	714	1	gi|242054265|ref|XP_002456278.1|	473	89	328	0.94	0.97	0.01	240	446	2e-124	hypothetical protein SORBIDRAFT_03g033400 [Sorghum bicolor] >gi|241928253|gb|EES01398.1| hypothetical protein SORBIDRAFT_03g033400 [Sorghum bicolor]
CL2345.Contig2_All	773	714	1	gi|218188986|gb|EEC71413.1|	518	134	374	0.85	0.92	0.01	241	412.5	3e-114	hypothetical protein OsI_03591 [Oryza sativa Indica Group]
CL2345.Contig2_All	773	714	1	gi|222619191|gb|EEE55323.1|	645	246	486	0.85	0.91	0.01	241	411	1e-113	hypothetical protein OsJ_03323 [Oryza sativa Japonica Group]
CL2345.Contig2_All	773	714	1	gi|115439683|ref|NP_001044121.1|	536	152	392	0.85	0.91	0.01	241	411	1e-113	Os01g0727100 [Oryza sativa Japonica Group] >gi|57899736|dbj|BAD87456.1| glycosyl transferase family 8 protein-like [Oryza sativa Japonica Group] >gi|113533652|dbj|BAF06035.1| Os01g0727100 [Oryza sativa Japonica Group]
CL2345.Contig2_All	773	714	1	gi|326532672|dbj|BAJ89181.1|	592	149	390	0.81	0.91	0.02	242	401	1e-110	predicted protein [Hordeum vulgare subsp. vulgare]
CL2345.Contig2_All	773	714	13	gi|357130876|ref|XP_003567070.1|	538	142	379	0.83	0.9	0.02	238	393.3	2e-108	PREDICTED: probable galacturonosyltransferase 15-like [Brachypodium distachyon]
CL2345.Contig2_All	773	714	1	gi|414880666|tpg|DAA57797.1|	438	56	290	0.84	0.88	0.01	240	392.1	5e-108	TPA: transferase [Zea mays]
CL2345.Contig2_All	773	714	1	gi|226507280|ref|NP_001147797.1|	532	150	384	0.84	0.88	0.01	240	392.1	5e-108	transferase, transferring glycosyl groups [Zea mays] >gi|195613794|gb|ACG28727.1| transferase, transferring glycosyl groups [Zea mays] >gi|414880667|tpg|DAA57798.1| TPA: transferase [Zea mays]
CL2345.Contig2_All	773	705	1	gi|195616572|gb|ACG30116.1|	382	1	234	0.83	0.87	0.02	239	382.9	3e-105	transferase, transferring glycosyl groups [Zea mays]
CL2345.Contig2_All	773	714	34	gi|225446879|ref|XP_002279893.1|	528	140	370	0.52	0.72	0.03	234	241.1	1e-62	PREDICTED: probable galacturonosyltransferase 15 [Vitis vinifera] >gi|296086324|emb|CBI31765.3| unnamed protein product [Vitis vinifera]
CL2345.Contig2_All	773	714	34	gi|147794434|emb|CAN67083.1|	528	140	370	0.52	0.72	0.03	234	241.1	1e-62	hypothetical protein VITISV_043869 [Vitis vinifera]
CL2345.Contig2_All	773	714	34	gi|356499376|ref|XP_003518517.1|	522	130	360	0.52	0.72	0.02	232	233	3e-60	PREDICTED: probable galacturonosyltransferase 15-like [Glycine max]
CL2345.Contig2_All	773	714	7	gi|462411540|gb|EMJ16589.1|	442	54	294	0.47	0.68	0.04	247	232.6	5e-60	hypothetical protein PRUPE_ppa005810mg [Prunus persica]
CL2345.Contig2_All	773	714	34	gi|356553593|ref|XP_003545139.1|	524	132	362	0.5	0.72	0.02	232	231.1	1e-59	PREDICTED: probable galacturonosyltransferase 15-like [Glycine max]
CL2345.Contig2_All	773	714	34	gi|224131384|ref|XP_002321071.1|	531	142	372	0.5	0.72	0.02	231	231.1	1e-59	glycosyltransferase [Populus trichocarpa] >gi|222861844|gb|EEE99386.1| glycosyltransferase [Populus trichocarpa]
CL2345.Contig2_All	773	714	34	gi|470148335|ref|XP_004309723.1|	527	139	369	0.5	0.71	0.03	234	230.7	1e-59	PREDICTED: probable galacturonosyltransferase 15-like [Fragaria vesca subsp. vesca]
CL2345.Contig2_All	773	741	34	gi|22331857|ref|NP_191438.2|	540	142	382	0.46	0.69	0.04	246	227.3	2e-58	alpha-1,4-galacturonosyltransferase [Arabidopsis thaliana] >gi|75153682|sp|Q8L4B0.1|GAUTF_ARATH RecName: Full=Probable galacturonosyltransferase 15 >gi|332646311|gb|AEE79832.1| alpha-1,4-galacturonosyltransferase [Arabidopsis thaliana]
CL2345.Contig2_All	773	741	34	gi|297820714|ref|XP_002878240.1|	538	140	380	0.45	0.69	0.04	246	225.3	8e-58	GAUT15 [Arabidopsis lyrata subsp. lyrata] >gi|297324078|gb|EFH54499.1| GAUT15 [Arabidopsis lyrata subsp. lyrata]
CL2345.Contig2_All	773	705	4	gi|115489272|ref|NP_001067123.1|	554	165	404	0.46	0.68	0.03	240	224.9	1e-57	Os12g0578500 [Oryza sativa Japonica Group] >gi|77556274|gb|ABA99070.1| Glycosyl transferase family 8 protein, expressed [Oryza sativa Japonica Group] >gi|113649630|dbj|BAF30142.1| Os12g0578500 [Oryza sativa Japonica Group]
CL2345.Contig2_All	773	714	34	gi|255558712|ref|XP_002520380.1|	535	147	377	0.47	0.69	0.03	233	224.9	1e-57	Glycosyltransferase QUASIMODO1, putative [Ricinus communis] >gi|223540427|gb|EEF41996.1| Glycosyltransferase QUASIMODO1, putative [Ricinus communis]
CL2345.Contig3_All	1654	1173	1	gi|326532672|dbj|BAJ89181.1|	592	1	390	0.79	0.87	0.02	399	617.8	1e-175	predicted protein [Hordeum vulgare subsp. vulgare]
CL2345.Contig3_All	1654	1173	1	gi|226507280|ref|NP_001147797.1|	532	1	384	0.83	0.87	0.02	399	616.7	3e-175	transferase, transferring glycosyl groups [Zea mays] >gi|195613794|gb|ACG28727.1| transferase, transferring glycosyl groups [Zea mays] >gi|414880667|tpg|DAA57798.1| TPA: transferase [Zea mays]
CL2345.Contig3_All	1654	1173	1	gi|115439683|ref|NP_001044121.1|	536	1	392	0.8	0.86	0.01	396	614.8	1e-174	Os01g0727100 [Oryza sativa Japonica Group] >gi|57899736|dbj|BAD87456.1| glycosyl transferase family 8 protein-like [Oryza sativa Japonica Group] >gi|113533652|dbj|BAF06035.1| Os01g0727100 [Oryza sativa Japonica Group]
CL2345.Contig3_All	1654	1119	1	gi|218188986|gb|EEC71413.1|	518	2	374	0.82	0.88	0.01	377	605.9	6e-172	hypothetical protein OsI_03591 [Oryza sativa Indica Group]
CL2345.Contig3_All	1654	1173	13	gi|357130876|ref|XP_003567070.1|	538	1	379	0.78	0.85	0.01	392	584.7	1e-165	PREDICTED: probable galacturonosyltransferase 15-like [Brachypodium distachyon]
CL2345.Contig3_All	1654	891	1	gi|242054265|ref|XP_002456278.1|	473	30	328	0.94	0.97	0.01	300	545.4	1e-153	hypothetical protein SORBIDRAFT_03g033400 [Sorghum bicolor] >gi|241928253|gb|EES01398.1| hypothetical protein SORBIDRAFT_03g033400 [Sorghum bicolor]
CL2345.Contig3_All	1654	882	1	gi|414880666|tpg|DAA57797.1|	438	1	290	0.84	0.89	0.01	297	475.7	1e-132	TPA: transferase [Zea mays]
CL2345.Contig3_All	1654	1119	889	gi|222619191|gb|EEE55323.1|	645	2	76	0.75	0.78	0	77	114.8	4e-24	hypothetical protein OsJ_03323 [Oryza sativa Japonica Group]
CL2345.Contig3_All	1654	705	1	gi|195616572|gb|ACG30116.1|	382	1	234	0.83	0.87	0.02	239	382.9	9e-105	transferase, transferring glycosyl groups [Zea mays]
CL2345.Contig3_All	1654	1173	34	gi|356499376|ref|XP_003518517.1|	522	1	360	0.43	0.61	0.02	388	263.1	1e-68	PREDICTED: probable galacturonosyltransferase 15-like [Glycine max]
CL2345.Contig3_All	1654	1173	34	gi|225446879|ref|XP_002279893.1|	528	1	370	0.41	0.6	0.03	391	262.3	1e-68	PREDICTED: probable galacturonosyltransferase 15 [Vitis vinifera] >gi|296086324|emb|CBI31765.3| unnamed protein product [Vitis vinifera]
CL2345.Contig3_All	1654	1173	34	gi|147794434|emb|CAN67083.1|	528	1	370	0.41	0.6	0.03	391	262.3	1e-68	hypothetical protein VITISV_043869 [Vitis vinifera]
CL2345.Contig3_All	1654	1047	37	gi|460395322|ref|XP_004243233.1|	546	59	386	0.43	0.63	0.02	343	256.1	1e-66	PREDICTED: probable galacturonosyltransferase 15-like [Solanum lycopersicum]
CL2345.Contig3_All	1654	1173	34	gi|470148335|ref|XP_004309723.1|	527	1	369	0.39	0.58	0.02	388	255.8	1e-66	PREDICTED: probable galacturonosyltransferase 15-like [Fragaria vesca subsp. vesca]
CL2345.Contig3_All	1654	1173	34	gi|356553593|ref|XP_003545139.1|	524	1	362	0.42	0.6	0.02	387	255.4	2e-66	PREDICTED: probable galacturonosyltransferase 15-like [Glycine max]
CL2345.Contig3_All	1654	1173	34	gi|224131384|ref|XP_002321071.1|	531	1	372	0.39	0.58	0.02	386	255	2e-66	glycosyltransferase [Populus trichocarpa] >gi|222861844|gb|EEE99386.1| glycosyltransferase [Populus trichocarpa]
CL2345.Contig3_All	1654	1047	34	gi|255558712|ref|XP_002520380.1|	535	50	377	0.41	0.61	0.02	344	252.3	1e-65	Glycosyltransferase QUASIMODO1, putative [Ricinus communis] >gi|223540427|gb|EEF41996.1| Glycosyltransferase QUASIMODO1, putative [Ricinus communis]
CL2345.Contig3_All	1654	1182	19	gi|356568714|ref|XP_003552555.1|	539	6	386	0.37	0.56	0.02	396	246.5	1e-63	PREDICTED: probable galacturonosyltransferase 13-like [Glycine max]
CL2345.Contig3_All	1654	1182	19	gi|255570238|ref|XP_002526079.1|	540	6	387	0.37	0.57	0.02	397	246.5	1e-63	Glycosyltransferase QUASIMODO1, putative [Ricinus communis] >gi|223534576|gb|EEF36273.1| Glycosyltransferase QUASIMODO1, putative [Ricinus communis]
CL2345.Contig3_All	1654	1122	19	gi|224077712|ref|XP_002305374.1|	528	13	374	0.38	0.57	0.02	376	246.1	1e-63	glycosyltransferase, CAZy family GT8 [Populus trichocarpa] >gi|222848338|gb|EEE85885.1| glycosyltransferase, CAZy family GT8 [Populus trichocarpa]
CL2346.Contig1_All	813	537	169	gi|242041835|ref|XP_002468312.1|	237	1	123	0.97	0.99	0	123	240.7	2e-62	hypothetical protein SORBIDRAFT_01g043550 [Sorghum bicolor] >gi|241922166|gb|EER95310.1| hypothetical protein SORBIDRAFT_01g043550 [Sorghum bicolor]
CL2346.Contig1_All	813	537	169	gi|223974645|gb|ACN31510.1|	237	1	123	0.95	0.98	0	123	238.8	7e-62	unknown [Zea mays]
CL2346.Contig1_All	813	537	169	gi|219363527|ref|NP_001136676.1|	237	1	123	0.94	0.98	0	123	235.7	6e-61	uncharacterized protein LOC100216806 precursor [Zea mays] >gi|414865350|tpg|DAA43907.1| TPA: fiber protein Fb38 [Zea mays]
CL2346.Contig1_All	813	537	169	gi|226492700|ref|NP_001152719.1|	237	1	123	0.93	0.97	0	123	233.4	3e-60	fiber protein Fb38 precursor [Zea mays] >gi|195659315|gb|ACG49125.1| fiber protein Fb38 [Zea mays]
CL2346.Contig1_All	813	537	172	gi|357113519|ref|XP_003558550.1|	237	1	122	0.9	0.95	0	122	225.7	6e-58	PREDICTED: neuferricin-like [Brachypodium distachyon]
CL2346.Contig1_All	813	537	169	gi|297600508|ref|NP_001049314.2|	305	1	152	0.63	0.68	0.21	156	171.4	1e-41	Os03g0205500 [Oryza sativa Japonica Group] >gi|255674295|dbj|BAF11228.2| Os03g0205500 [Oryza sativa Japonica Group]
CL2346.Contig1_All	813	459	172	gi|224139604|ref|XP_002323190.1|	250	41	136	0.81	0.93	0	96	165.6	8e-40	predicted protein [Populus trichocarpa] >gi|222867820|gb|EEF04951.1| predicted protein [Populus trichocarpa]
CL2346.Contig1_All	813	459	172	gi|118482642|gb|ABK93240.1|	262	41	136	0.8	0.92	0	96	163.3	4e-39	unknown [Populus trichocarpa]
CL2346.Contig1_All	813	507	172	gi|462412045|gb|EMJ17094.1|	240	14	126	0.69	0.85	0.01	113	162.5	7e-39	hypothetical protein PRUPE_ppa010670mg [Prunus persica]
CL2346.Contig1_All	813	516	172	gi|38016533|gb|AAR07602.1|	168	13	125	0.7	0.83	0	115	162.5	7e-39	fiber protein Fb38 [Gossypium barbadense]
CL2346.Contig1_All	813	546	169	gi|116783691|gb|ABK23051.1|	188	46	172	0.62	0.79	0.02	128	161.8	1e-38	unknown [Picea sitchensis]
CL2346.Contig1_All	813	537	169	gi|21536603|gb|AAM60935.1|	245	1	132	0.64	0.74	0.07	132	161	2e-38	unknown [Arabidopsis thaliana]
CL2346.Contig1_All	813	537	169	gi|24417258|gb|AAN60239.1|	170	1	132	0.64	0.74	0.07	132	161	2e-38	unknown [Arabidopsis thaliana]
CL2346.Contig1_All	813	453	172	gi|470136270|ref|XP_004303919.1|	240	33	126	0.8	0.88	0	94	159.5	6e-38	PREDICTED: neuferricin-like [Fragaria vesca subsp. vesca]
CL2346.Contig1_All	813	507	172	gi|356575094|ref|XP_003555677.1|	241	14	127	0.69	0.84	0.02	114	159.5	6e-38	PREDICTED: neuferricin-like [Glycine max]
CL2346.Contig1_All	813	507	172	gi|356547539|ref|XP_003542169.1|	241	14	127	0.69	0.83	0.02	114	159.1	7e-38	PREDICTED: neuferricin-like [Glycine max]
CL2346.Contig1_All	813	507	169	gi|225427057|ref|XP_002274563.1|	251	20	138	0.66	0.82	0.05	119	159.1	7e-38	PREDICTED: neuferricin [Vitis vinifera] >gi|297742002|emb|CBI33789.3| unnamed protein product [Vitis vinifera]
CL2346.Contig1_All	813	519	172	gi|297804770|ref|XP_002870269.1|	245	7	131	0.67	0.77	0.07	125	158.7	1e-37	predicted protein [Arabidopsis lyrata subsp. lyrata] >gi|297316105|gb|EFH46528.1| predicted protein [Arabidopsis lyrata subsp. lyrata]
CL2346.Contig1_All	813	537	172	gi|18414350|ref|NP_567451.1|	245	1	131	0.64	0.73	0.07	131	158.3	1e-37	membrane-associated progesterone binding protein 4 [Arabidopsis thaliana] >gi|87116572|gb|ABD19650.1| At4g14965 [Arabidopsis thaliana] >gi|332658131|gb|AEE83531.1| membrane-associated progesterone binding protein 4 [Arabidopsis thaliana]
CL2346.Contig1_All	813	516	172	gi|388493898|gb|AFK35015.1|	244	11	130	0.65	0.8	0.04	120	156.8	3e-37	unknown [Lotus japonicus]
CL2346.Contig2_All	1438	1162	452	gi|242041835|ref|XP_002468312.1|	237	1	237	0.98	0.99	0	237	476.1	6e-133	hypothetical protein SORBIDRAFT_01g043550 [Sorghum bicolor] >gi|241922166|gb|EER95310.1| hypothetical protein SORBIDRAFT_01g043550 [Sorghum bicolor]
CL2346.Contig2_All	1438	1162	452	gi|223974645|gb|ACN31510.1|	237	1	237	0.95	0.98	0	237	468.4	1e-130	unknown [Zea mays]
CL2346.Contig2_All	1438	1162	452	gi|219363527|ref|NP_001136676.1|	237	1	237	0.95	0.97	0	237	464.9	1e-129	uncharacterized protein LOC100216806 precursor [Zea mays] >gi|414865350|tpg|DAA43907.1| TPA: fiber protein Fb38 [Zea mays]
CL2346.Contig2_All	1438	1162	452	gi|226492700|ref|NP_001152719.1|	237	1	237	0.95	0.97	0	237	464.2	2e-129	fiber protein Fb38 precursor [Zea mays] >gi|195659315|gb|ACG49125.1| fiber protein Fb38 [Zea mays]
CL2346.Contig2_All	1438	1162	455	gi|357113519|ref|XP_003558550.1|	237	1	236	0.87	0.94	0	236	432.6	8e-120	PREDICTED: neuferricin-like [Brachypodium distachyon]
CL2346.Contig2_All	1438	1162	485	gi|297600508|ref|NP_001049314.2|	305	1	255	0.73	0.8	0.13	259	369.8	6e-101	Os03g0205500 [Oryza sativa Japonica Group] >gi|255674295|dbj|BAF11228.2| Os03g0205500 [Oryza sativa Japonica Group]
CL2346.Contig2_All	1438	1162	452	gi|222624410|gb|EEE58542.1|	244	1	244	0.73	0.8	0.07	254	355.1	1e-96	hypothetical protein OsJ_09838 [Oryza sativa Japonica Group]
CL2346.Contig2_All	1438	1162	452	gi|218192295|gb|EEC74722.1|	244	1	244	0.73	0.8	0.07	254	355.1	1e-96	hypothetical protein OsI_10447 [Oryza sativa Indica Group]
CL2346.Contig2_All	1438	1162	452	gi|108706748|gb|ABF94543.1|	254	1	244	0.73	0.79	0.07	254	354.8	2e-96	cytochrome b5 domain-containing protein, putative [Oryza sativa Japonica Group]
CL2346.Contig2_All	1438	1132	455	gi|462412045|gb|EMJ17094.1|	240	14	240	0.7	0.87	0	227	344.4	3e-93	hypothetical protein PRUPE_ppa010670mg [Prunus persica]
CL2346.Contig2_All	1438	1132	455	gi|356575094|ref|XP_003555677.1|	241	14	241	0.71	0.86	0.01	228	343.2	6e-93	PREDICTED: neuferricin-like [Glycine max]
CL2346.Contig2_All	1438	1084	455	gi|224139604|ref|XP_002323190.1|	250	41	250	0.76	0.89	0	210	342.8	8e-93	predicted protein [Populus trichocarpa] >gi|222867820|gb|EEF04951.1| predicted protein [Populus trichocarpa]
CL2346.Contig2_All	1438	1132	455	gi|356547539|ref|XP_003542169.1|	241	14	241	0.71	0.86	0.01	228	342	1e-92	PREDICTED: neuferricin-like [Glycine max]
CL2346.Contig2_All	1438	1084	455	gi|118482642|gb|ABK93240.1|	262	41	250	0.75	0.89	0	210	340.5	4e-92	unknown [Populus trichocarpa]
CL2346.Contig2_All	1438	1141	458	gi|388493898|gb|AFK35015.1|	244	11	243	0.68	0.84	0.02	233	334.3	3e-90	unknown [Lotus japonicus]
CL2346.Contig2_All	1438	1078	455	gi|470136270|ref|XP_004303919.1|	240	33	240	0.74	0.88	0	208	333.2	7e-90	PREDICTED: neuferricin-like [Fragaria vesca subsp. vesca]
CL2346.Contig2_All	1438	1138	455	gi|460396106|ref|XP_004243620.1|	243	11	243	0.67	0.83	0.02	233	333.2	7e-90	PREDICTED: neuferricin-like [Solanum lycopersicum]
CL2346.Contig2_All	1438	1132	455	gi|225427057|ref|XP_002274563.1|	251	20	251	0.68	0.84	0.03	232	333.2	7e-90	PREDICTED: neuferricin [Vitis vinifera] >gi|297742002|emb|CBI33789.3| unnamed protein product [Vitis vinifera]
CL2346.Contig2_All	1438	1162	455	gi|21536603|gb|AAM60935.1|	245	1	245	0.65	0.79	0.04	245	325.9	1e-87	unknown [Arabidopsis thaliana]
CL2346.Contig2_All	1438	1162	455	gi|18414350|ref|NP_567451.1|	245	1	245	0.64	0.78	0.04	245	321.6	2e-86	membrane-associated progesterone binding protein 4 [Arabidopsis thaliana] >gi|87116572|gb|ABD19650.1| At4g14965 [Arabidopsis thaliana] >gi|332658131|gb|AEE83531.1| membrane-associated progesterone binding protein 4 [Arabidopsis thaliana]
CL2347.Contig1_All	783	96	782	gi|242080511|ref|XP_002445024.1|	550	9	233	0.8	0.88	0	230	349.4	3e-95	hypothetical protein SORBIDRAFT_07g003000 [Sorghum bicolor] >gi|241941374|gb|EES14519.1| hypothetical protein SORBIDRAFT_07g003000 [Sorghum bicolor]
CL2347.Contig1_All	783	75	782	gi|242077851|ref|XP_002443694.1|	558	4	230	0.74	0.83	0.02	241	328.6	7e-89	hypothetical protein SORBIDRAFT_07g000510 [Sorghum bicolor] >gi|241940044|gb|EES13189.1| hypothetical protein SORBIDRAFT_07g000510 [Sorghum bicolor]
CL2347.Contig1_All	783	108	782	gi|242077849|ref|XP_002443693.1|	552	12	234	0.76	0.83	0.01	228	324.7	1e-87	hypothetical protein SORBIDRAFT_07g000500 [Sorghum bicolor] >gi|241940043|gb|EES13188.1| hypothetical protein SORBIDRAFT_07g000500 [Sorghum bicolor]
CL2347.Contig1_All	783	84	782	gi|223974673|gb|ACN31524.1|	547	1	224	0.71	0.78	0	234	301.2	1e-80	unknown [Zea mays] >gi|223975213|gb|ACN31794.1| unknown [Zea mays] >gi|413941796|gb|AFW74445.1| putative cytochrome P450 superfamily protein [Zea mays]
CL2347.Contig1_All	783	84	782	gi|226501928|ref|NP_001146393.1|	567	1	222	0.69	0.78	0.02	237	300.1	2e-80	uncharacterized protein LOC100279973 [Zea mays]
CL2347.Contig1_All	783	123	782	gi|242078715|ref|XP_002444126.1|	509	15	220	0.67	0.76	0	220	277.7	1e-73	hypothetical protein SORBIDRAFT_07g008860 [Sorghum bicolor] >gi|241940476|gb|EES13621.1| hypothetical protein SORBIDRAFT_07g008860 [Sorghum bicolor]
CL2347.Contig1_All	783	102	782	gi|242077855|ref|XP_002443696.1|	536	19	234	0.59	0.72	0	227	263.1	3e-69	hypothetical protein SORBIDRAFT_07g000520 [Sorghum bicolor] >gi|241940046|gb|EES13191.1| hypothetical protein SORBIDRAFT_07g000520 [Sorghum bicolor]
CL2347.Contig1_All	783	105	782	gi|242071061|ref|XP_002450807.1|	529	4	217	0.61	0.73	0	227	250.4	2e-65	hypothetical protein SORBIDRAFT_05g018890 [Sorghum bicolor] >gi|241936650|gb|EES09795.1| hypothetical protein SORBIDRAFT_05g018890 [Sorghum bicolor]
CL2347.Contig1_All	783	90	782	gi|357117000|ref|XP_003560264.1|	525	6	224	0.56	0.73	0	232	248.1	1e-64	PREDICTED: cytochrome P450 71C4-like [Brachypodium distachyon]
CL2347.Contig1_All	783	99	782	gi|326528697|dbj|BAJ97370.1|	517	10	215	0.57	0.7	0	228	248.1	1e-64	predicted protein [Hordeum vulgare subsp. vulgare]
CL2347.Contig1_All	783	135	782	gi|223006908|gb|ACM69386.1|	541	24	232	0.6	0.74	0	217	246.9	2e-64	putative ferulate 5-hydroxylase [Phyllostachys praecox]
CL2347.Contig1_All	783	138	782	gi|326506784|dbj|BAJ91433.1|	521	14	219	0.6	0.73	0	215	246.1	4e-64	predicted protein [Hordeum vulgare subsp. vulgare] >gi|326509571|dbj|BAJ87001.1| predicted protein [Hordeum vulgare subsp. vulgare]
CL2347.Contig1_All	783	207	782	gi|242077857|ref|XP_002443697.1|	528	36	226	0.63	0.78	0	192	245.7	6e-64	hypothetical protein SORBIDRAFT_07g000530 [Sorghum bicolor] >gi|241940047|gb|EES13192.1| hypothetical protein SORBIDRAFT_07g000530 [Sorghum bicolor]
CL2347.Contig1_All	783	138	782	gi|326520700|dbj|BAJ92713.1|	521	14	219	0.59	0.73	0	215	244.2	1e-63	predicted protein [Hordeum vulgare subsp. vulgare]
CL2347.Contig1_All	783	90	782	gi|242077861|ref|XP_002443699.1|	538	13	235	0.56	0.69	0.02	235	243	3e-63	hypothetical protein SORBIDRAFT_07g000550 [Sorghum bicolor] >gi|241940049|gb|EES13194.1| hypothetical protein SORBIDRAFT_07g000550 [Sorghum bicolor]
CL2347.Contig1_All	783	63	782	gi|242069327|ref|XP_002449940.1|	543	1	237	0.56	0.71	0.02	245	243	3e-63	hypothetical protein SORBIDRAFT_05g026080 [Sorghum bicolor] >gi|241935783|gb|EES08928.1| hypothetical protein SORBIDRAFT_05g026080 [Sorghum bicolor]
CL2347.Contig1_All	783	99	782	gi|326490337|dbj|BAJ84832.1|	515	10	215	0.56	0.7	0	228	241.5	1e-62	predicted protein [Hordeum vulgare subsp. vulgare]
CL2347.Contig1_All	783	117	782	gi|326508812|dbj|BAJ86799.1|	543	16	223	0.56	0.72	0	223	240	3e-62	predicted protein [Hordeum vulgare subsp. vulgare]
CL2347.Contig1_All	783	96	782	gi|242056611|ref|XP_002457451.1|	543	16	240	0.54	0.71	0.03	235	240	3e-62	hypothetical protein SORBIDRAFT_03g007550 [Sorghum bicolor] >gi|241929426|gb|EES02571.1| hypothetical protein SORBIDRAFT_03g007550 [Sorghum bicolor]
CL2347.Contig1_All	783	117	752	gi|293331627|ref|NP_001169622.1|	541	13	216	0.58	0.73	0	213	238	1e-61	putative cytochrome P450 superfamily protein [Zea mays] >gi|224030467|gb|ACN34309.1| unknown [Zea mays] >gi|414586523|tpg|DAA37094.1| TPA: putative cytochrome P450 superfamily protein [Zea mays]
CL2348.Contig1_All	1237	1200	97	gi|212276313|ref|NP_001130089.1|	353	1	353	0.85	0.87	0.01	373	602.8	3e-171	uncharacterized protein LOC100191182 [Zea mays]
CL2348.Contig1_All	1237	1110	97	gi|408690274|gb|AFU81597.1|	346	4	346	0.87	0.9	0.02	345	569.7	3e-161	bZIP-type transcription factor, partial [Zea mays subsp. mays]
CL2348.Contig1_All	1237	1200	97	gi|242051296|ref|XP_002463392.1|	374	1	374	0.77	0.85	0.02	377	565.8	5e-160	hypothetical protein SORBIDRAFT_02g042990 [Sorghum bicolor] >gi|241926769|gb|EER99913.1| hypothetical protein SORBIDRAFT_02g042990 [Sorghum bicolor]
CL2348.Contig1_All	1237	1110	97	gi|226491082|ref|NP_001152693.1|	343	4	343	0.86	0.88	0.02	345	556.2	4e-157	LOC100286334 [Zea mays] >gi|195659063|gb|ACG48999.1| transcription factor RF2b [Zea mays]
CL2348.Contig1_All	1237	1200	97	gi|226533528|ref|NP_001141404.1|	374	1	374	0.76	0.84	0.03	378	544.7	1e-153	putative bZIP transcription factor superfamily protein [Zea mays] >gi|194704470|gb|ACF86319.1| unknown [Zea mays] >gi|414888117|tpg|DAA64131.1| TPA: putative bZIP transcription factor superfamily protein [Zea mays]
CL2348.Contig1_All	1237	1200	97	gi|195635039|gb|ACG36988.1|	374	1	374	0.76	0.83	0.03	378	542.3	6e-153	transcription factor RF2b [Zea mays]
CL2348.Contig1_All	1237	1086	97	gi|115452877|ref|NP_001050039.1|	329	4	329	0.83	0.86	0.02	336	513.1	4e-144	Os03g0336200 [Oryza sativa Japonica Group] >gi|113548510|dbj|BAF11953.1| Os03g0336200 [Oryza sativa Japonica Group]
CL2348.Contig1_All	1237	1086	97	gi|68565757|sp|Q6S4P4.1|RF2B_ORYSJ	329	4	329	0.83	0.86	0.02	336	511.9	9e-144	RecName: Full=Transcription factor RF2b >gi|39579226|gb|AAR28765.1| bZIP transcription factor RF2b [Oryza sativa Japonica Group]
CL2348.Contig1_All	1237	1188	97	gi|326521822|dbj|BAK00487.1|	355	4	355	0.75	0.8	0.02	373	508.1	1e-142	predicted protein [Hordeum vulgare subsp. vulgare]
CL2348.Contig1_All	1237	1125	97	gi|357112334|ref|XP_003557964.1|	358	4	358	0.78	0.82	0.04	358	507.7	1e-142	PREDICTED: transcription factor RF2b-like [Brachypodium distachyon]
CL2348.Contig1_All	1237	1200	97	gi|308081078|ref|NP_001183764.1|	362	1	362	0.72	0.79	0.03	378	496.9	3e-139	uncharacterized protein LOC100502357 [Zea mays]
CL2348.Contig1_All	1237	1200	103	gi|326499211|dbj|BAK06096.1|	368	1	362	0.68	0.75	0.03	378	468.4	1e-130	predicted protein [Hordeum vulgare subsp. vulgare]
CL2348.Contig1_All	1237	1086	175	gi|125543775|gb|EAY89914.1|	303	4	303	0.82	0.85	0.02	310	466.1	5e-130	hypothetical protein OsI_11463 [Oryza sativa Indica Group]
CL2348.Contig1_All	1237	927	97	gi|125586174|gb|EAZ26838.1|	274	1	274	0.86	0.88	0.01	281	446.8	3e-124	hypothetical protein OsJ_10754 [Oryza sativa Japonica Group]
CL2348.Contig1_All	1237	1035	97	gi|115474085|ref|NP_001060641.1|	330	4	330	0.74	0.81	0.06	332	437.2	2e-121	Os07g0679500 [Oryza sativa Japonica Group] >gi|113612177|dbj|BAF22555.1| Os07g0679500, partial [Oryza sativa Japonica Group]
CL2348.Contig1_All	1237	1194	97	gi|357121481|ref|XP_003562448.1|	351	1	351	0.64	0.73	0.04	383	431.8	1e-119	PREDICTED: transcription factor RF2b-like [Brachypodium distachyon]
CL2348.Contig1_All	1237	927	97	gi|34394739|dbj|BAC84100.1|	288	1	288	0.73	0.8	0.05	293	376.7	4e-103	putative transcription activator RF2a [Oryza sativa Japonica Group]
CL2348.Contig1_All	1237	1200	97	gi|449444530|ref|XP_004140027.1|	396	1	396	0.51	0.63	0.1	411	336.3	6e-91	PREDICTED: transcription factor RF2b-like [Cucumis sativus]
CL2348.Contig1_All	1237	1200	97	gi|449518647|ref|XP_004166348.1|	396	1	396	0.51	0.63	0.1	411	334.7	1e-90	PREDICTED: transcription factor RF2b-like [Cucumis sativus]
CL2348.Contig1_All	1237	1089	97	gi|225448679|ref|XP_002280180.1|	359	9	359	0.55	0.64	0.09	362	332.8	7e-90	PREDICTED: transcription factor RF2b [Vitis vinifera]
CL2348.Contig2_All	1419	1382	261	gi|242051296|ref|XP_002463392.1|	374	1	374	0.97	0.98	0	374	733	0	hypothetical protein SORBIDRAFT_02g042990 [Sorghum bicolor] >gi|241926769|gb|EER99913.1| hypothetical protein SORBIDRAFT_02g042990 [Sorghum bicolor]
CL2348.Contig2_All	1419	1382	261	gi|226533528|ref|NP_001141404.1|	374	1	374	0.95	0.97	0	375	705.7	0	putative bZIP transcription factor superfamily protein [Zea mays] >gi|194704470|gb|ACF86319.1| unknown [Zea mays] >gi|414888117|tpg|DAA64131.1| TPA: putative bZIP transcription factor superfamily protein [Zea mays]
CL2348.Contig2_All	1419	1382	261	gi|195635039|gb|ACG36988.1|	374	1	374	0.95	0.96	0	375	703.4	0	transcription factor RF2b [Zea mays]
CL2348.Contig2_All	1419	1382	261	gi|308081078|ref|NP_001183764.1|	362	1	362	0.89	0.91	0	375	641	0	uncharacterized protein LOC100502357 [Zea mays]
CL2348.Contig2_All	1419	1382	276	gi|326499211|dbj|BAK06096.1|	368	1	367	0.76	0.82	0.02	378	543.1	4e-153	predicted protein [Hordeum vulgare subsp. vulgare]
CL2348.Contig2_All	1419	1217	261	gi|115474085|ref|NP_001060641.1|	330	4	330	0.87	0.91	0.02	327	539.6	4e-152	Os07g0679500 [Oryza sativa Japonica Group] >gi|113612177|dbj|BAF22555.1| Os07g0679500, partial [Oryza sativa Japonica Group]
CL2348.Contig2_All	1419	1376	261	gi|357121481|ref|XP_003562448.1|	351	1	351	0.71	0.78	0.01	377	484.6	1e-135	PREDICTED: transcription factor RF2b-like [Brachypodium distachyon]
CL2348.Contig2_All	1419	1109	261	gi|34394739|dbj|BAC84100.1|	288	1	288	0.87	0.91	0.02	288	479.2	7e-134	putative transcription activator RF2a [Oryza sativa Japonica Group]
CL2348.Contig2_All	1419	1382	261	gi|212276313|ref|NP_001130089.1|	353	1	353	0.65	0.73	0.02	382	446.4	5e-124	uncharacterized protein LOC100191182 [Zea mays]
CL2348.Contig2_All	1419	1370	261	gi|326521822|dbj|BAK00487.1|	355	4	355	0.65	0.73	0.03	381	441.4	1e-122	predicted protein [Hordeum vulgare subsp. vulgare]
CL2348.Contig2_All	1419	1307	261	gi|357112334|ref|XP_003557964.1|	358	4	358	0.66	0.74	0.04	364	438.7	1e-121	PREDICTED: transcription factor RF2b-like [Brachypodium distachyon]
CL2348.Contig2_All	1419	1268	261	gi|115452877|ref|NP_001050039.1|	329	4	329	0.7	0.78	0.03	345	432.6	8e-120	Os03g0336200 [Oryza sativa Japonica Group] >gi|113548510|dbj|BAF11953.1| Os03g0336200 [Oryza sativa Japonica Group]
CL2348.Contig2_All	1419	1268	261	gi|68565757|sp|Q6S4P4.1|RF2B_ORYSJ	329	4	329	0.7	0.78	0.03	345	431.4	1e-119	RecName: Full=Transcription factor RF2b >gi|39579226|gb|AAR28765.1| bZIP transcription factor RF2b [Oryza sativa Japonica Group]
CL2348.Contig2_All	1419	1292	261	gi|408690274|gb|AFU81597.1|	346	4	346	0.66	0.74	0.02	352	418.7	1e-115	bZIP-type transcription factor, partial [Zea mays subsp. mays]
CL2348.Contig2_All	1419	1031	279	gi|125559615|gb|EAZ05151.1|	336	77	332	0.86	0.89	0.02	256	414.8	1e-114	hypothetical protein OsI_27345 [Oryza sativa Indica Group]
CL2348.Contig2_All	1419	1292	261	gi|226491082|ref|NP_001152693.1|	343	4	343	0.66	0.73	0.02	352	405.2	1e-111	LOC100286334 [Zea mays] >gi|195659063|gb|ACG48999.1| transcription factor RF2b [Zea mays]
CL2348.Contig2_All	1419	1268	363	gi|125543775|gb|EAY89914.1|	303	4	303	0.71	0.8	0.03	311	405.2	1e-111	hypothetical protein OsI_11463 [Oryza sativa Indica Group]
CL2348.Contig2_All	1419	1109	261	gi|125586174|gb|EAZ26838.1|	274	1	274	0.7	0.79	0.02	290	366.3	7e-100	hypothetical protein OsJ_10754 [Oryza sativa Japonica Group]
CL2348.Contig2_All	1419	1382	261	gi|449444530|ref|XP_004140027.1|	396	1	396	0.51	0.6	0.11	421	340.5	4e-92	PREDICTED: transcription factor RF2b-like [Cucumis sativus]
CL2348.Contig2_All	1419	1382	261	gi|449518647|ref|XP_004166348.1|	396	1	396	0.51	0.6	0.11	421	339	1e-91	PREDICTED: transcription factor RF2b-like [Cucumis sativus]
CL2349.Contig1_All	344	139	342	gi|218683831|gb|ACL00870.1|	279	67	133	0.88	0.93	0	68	120.9	6e-27	chitinase B [Saccharum hybrid cultivar Co 93009]
CL2349.Contig1_All	344	139	342	gi|15213848|gb|AAK92198.1|AF402937_1	261	52	118	0.88	0.93	0	68	120.9	6e-27	chitinase-B [Saccharum officinarum]
CL2349.Contig1_All	344	139	342	gi|15213852|gb|AAK92200.1|AF402939_1	261	53	118	0.91	0.94	0	68	119.8	1e-26	chitinase-B, partial [Sorghum halepense]
CL2349.Contig1_All	344	139	342	gi|218683833|gb|ACL00871.1|	283	67	137	0.86	0.9	0.06	72	118.2	3e-26	chitinase B [Saccharum hybrid cultivar Co 93009]
CL2349.Contig1_All	344	142	342	gi|145206745|gb|ABP37785.1|	259	52	116	0.91	0.94	0	67	118.2	3e-26	chitinase B [Saccharum hybrid cultivar Co 93009]
CL2349.Contig1_All	344	139	342	gi|145206863|gb|ABP37821.1|	259	46	116	0.88	0.9	0.06	72	116.7	1e-25	chitinase B [Saccharum officinarum]
CL2349.Contig1_All	344	139	342	gi|145206741|gb|ABP37783.1|	259	46	116	0.88	0.9	0.06	72	116.7	1e-25	chitinase B [Saccharum officinarum]
CL2349.Contig1_All	344	142	342	gi|214014676|gb|ACJ61988.1|	280	70	137	0.84	0.9	0.01	68	115.9	1e-25	chitinase [Zea mays subsp. parviglumis]
CL2349.Contig1_All	344	142	342	gi|48093242|gb|AAT39999.1|	282	72	139	0.84	0.9	0.01	68	115.9	1e-25	chitinase [Zea mays subsp. parviglumis]
CL2349.Contig1_All	344	133	342	gi|214014692|gb|ACJ61996.1|	266	66	136	0.8	0.86	0.01	71	115.2	3e-25	chitinase [Zea mays subsp. parviglumis]
CL2349.Contig1_All	344	139	342	gi|214014646|gb|ACJ61973.1|	277	66	134	0.83	0.87	0.01	69	115.2	3e-25	chitinase [Zea mays subsp. parviglumis]
CL2349.Contig1_All	344	139	342	gi|214014640|gb|ACJ61970.1|	277	66	134	0.83	0.87	0.01	69	115.2	3e-25	chitinase [Zea mays subsp. parviglumis] >gi|214014644|gb|ACJ61972.1| chitinase [Zea mays subsp. parviglumis] >gi|214014650|gb|ACJ61975.1| chitinase [Zea mays subsp. parviglumis] >gi|214014682|gb|ACJ61991.1| chitinase [Zea mays subsp. parviglumis]
CL2349.Contig1_All	344	142	342	gi|214014714|gb|ACJ62007.1|	280	70	137	0.82	0.88	0.01	68	114	7e-25	chitinase [Zea mays subsp. parviglumis]
CL2349.Contig1_All	344	142	342	gi|214014670|gb|ACJ61985.1|	280	70	137	0.82	0.88	0.01	68	114	7e-25	chitinase [Zea mays subsp. parviglumis]
CL2349.Contig1_All	344	142	342	gi|48093234|gb|AAT39995.1|	280	70	137	0.82	0.88	0.01	68	114	7e-25	chitinase [Zea mays subsp. parviglumis]
CL2349.Contig1_All	344	142	342	gi|48093244|gb|AAT40000.1|	280	70	137	0.82	0.88	0.01	68	114	7e-25	chitinase [Zea mays subsp. parviglumis] >gi|214014626|gb|ACJ61963.1| chitinase [Zea mays subsp. parviglumis] >gi|214014632|gb|ACJ61966.1| chitinase [Zea mays subsp. parviglumis]
CL2349.Contig1_All	344	142	342	gi|214014706|gb|ACJ62003.1|	280	70	137	0.82	0.87	0.01	68	113.6	9e-25	chitinase [Zea mays subsp. parviglumis]
CL2349.Contig1_All	344	142	342	gi|214014694|gb|ACJ61997.1|	280	70	137	0.82	0.87	0.01	68	113.6	9e-25	chitinase [Zea mays subsp. parviglumis]
CL2349.Contig1_All	344	142	342	gi|214014688|gb|ACJ61994.1|	280	70	137	0.82	0.87	0.01	68	113.6	9e-25	chitinase [Zea mays subsp. parviglumis]
CL2349.Contig1_All	344	142	342	gi|214014684|gb|ACJ61992.1|	280	70	137	0.82	0.87	0.01	68	113.6	9e-25	chitinase [Zea mays subsp. parviglumis]
CL2349.Contig2_All	206	1	204	gi|116329|sp|P29022.1|CHIA_MAIZE	280	70	137	0.94	0.97	0	68	135.6	2e-31	RecName: Full=Endochitinase A; AltName: Full=Seed chitinase A; Flags: Precursor >gi|168441|gb|AAA33444.1| chitinase A [Zea mays]
CL2349.Contig2_All	206	1	204	gi|214014564|gb|ACJ61932.1|	275	65	132	0.94	0.97	0	68	135.6	2e-31	chitinase [Zea mays subsp. parviglumis]
CL2349.Contig2_All	206	1	204	gi|214014556|gb|ACJ61928.1|	276	66	133	0.94	0.97	0	68	135.6	2e-31	chitinase [Zea mays subsp. parviglumis]
CL2349.Contig2_All	206	1	204	gi|214014552|gb|ACJ61926.1|	278	68	135	0.94	0.97	0	68	135.6	2e-31	chitinase [Zea mays subsp. parviglumis]
CL2349.Contig2_All	206	1	204	gi|214014536|gb|ACJ61918.1|	278	68	135	0.94	0.97	0	68	135.6	2e-31	chitinase [Zea mays subsp. parviglumis]
CL2349.Contig2_All	206	1	204	gi|214014482|gb|ACJ61891.1|	256	65	132	0.94	0.97	0	68	135.6	2e-31	chitinase [Zea mays subsp. parviglumis]
CL2349.Contig2_All	206	1	204	gi|214014474|gb|ACJ61887.1|	275	65	132	0.94	0.97	0	68	135.6	2e-31	chitinase [Zea mays subsp. parviglumis]
CL2349.Contig2_All	206	1	204	gi|214014464|gb|ACJ61882.1|	215	65	132	0.94	0.97	0	68	135.6	2e-31	chitinase [Zea mays subsp. parviglumis]
CL2349.Contig2_All	206	1	204	gi|214014452|gb|ACJ61876.1|	276	66	133	0.94	0.97	0	68	135.6	2e-31	chitinase [Zea mays subsp. parviglumis] >gi|214014456|gb|ACJ61878.1| chitinase [Zea mays subsp. parviglumis] >gi|214014518|gb|ACJ61909.1| chitinase [Zea mays subsp. parviglumis] >gi|214014526|gb|ACJ61913.1| chitinase [Zea mays subsp. parviglumis] >gi|214014566|gb|ACJ61933.1| chitinase [Zea mays subsp. parviglumis]
CL2349.Contig2_All	206	1	204	gi|214014450|gb|ACJ61875.1|	276	66	133	0.94	0.97	0	68	135.6	2e-31	chitinase [Zea mays subsp. parviglumis]
CL2349.Contig2_All	206	1	204	gi|214014446|gb|ACJ61873.1|	278	68	135	0.94	0.97	0	68	135.6	2e-31	chitinase [Zea mays subsp. parviglumis]
CL2349.Contig2_All	206	1	204	gi|214014432|gb|ACJ61866.1|	276	66	133	0.94	0.97	0	68	135.6	2e-31	chitinase [Zea mays subsp. parviglumis]
CL2349.Contig2_All	206	1	204	gi|214014430|gb|ACJ61865.1|	276	66	133	0.94	0.97	0	68	135.6	2e-31	chitinase [Zea mays subsp. parviglumis]
CL2349.Contig2_All	206	1	204	gi|214014418|gb|ACJ61859.1|	276	66	133	0.94	0.97	0	68	135.6	2e-31	chitinase [Zea mays subsp. parviglumis] >gi|214014426|gb|ACJ61863.1| chitinase [Zea mays subsp. parviglumis] >gi|214014438|gb|ACJ61869.1| chitinase [Zea mays subsp. parviglumis] >gi|214014440|gb|ACJ61870.1| chitinase [Zea mays subsp. parviglumis] >gi|214014454|gb|ACJ61877.1| chitinase [Zea mays subsp. parviglumis] >gi|214014460|gb|ACJ61880.1| chitinase [Zea mays subsp. parviglumis] >gi|214014466|…
CL2349.Contig2_All	206	1	204	gi|214014416|gb|ACJ61858.1|	276	66	133	0.94	0.97	0	68	135.6	2e-31	chitinase [Zea mays subsp. parviglumis]
CL2349.Contig2_All	206	1	204	gi|214014414|gb|ACJ61857.1|	280	70	137	0.94	0.97	0	68	135.6	2e-31	chitinase [Zea mays subsp. parviglumis] >gi|214014420|gb|ACJ61860.1| chitinase [Zea mays subsp. parviglumis] >gi|214014444|gb|ACJ61872.1| chitinase [Zea mays subsp. parviglumis]
CL2349.Contig2_All	206	1	204	gi|259490577|ref|NP_001158904.1|	280	70	137	0.94	0.97	0	68	135.6	2e-31	endochitinase A precursor [Zea mays] >gi|414586584|tpg|DAA37155.1| TPA: chitinase A1 [Zea mays]
CL2349.Contig2_All	206	1	204	gi|48093332|gb|AAT40044.1|	280	70	137	0.94	0.97	0	68	135.6	2e-31	chitinase [Zea mays subsp. parviglumis]
CL2349.Contig2_All	206	1	204	gi|48093318|gb|AAT40037.1|	278	68	135	0.94	0.97	0	68	135.6	2e-31	chitinase [Zea mays subsp. parviglumis]
CL2349.Contig2_All	206	1	204	gi|48093342|gb|AAT40049.1|	277	67	134	0.94	0.97	0	68	135.6	2e-31	chitinase [Zea mays subsp. parviglumis]
CL2350.Contig1_All	639	8	112	gi|242089979|ref|XP_002440822.1|	835	758	792	0.57	0.8	0	35	56.6	3e-07	hypothetical protein SORBIDRAFT_09g007400 [Sorghum bicolor] >gi|241946107|gb|EES19252.1| hypothetical protein SORBIDRAFT_09g007400 [Sorghum bicolor]
CL2351.Contig1_All	1028	309	656	gi|413937510|gb|AFW72061.1|	122	3	122	0.84	0.89	0.03	120	188.3	1e-46	ATFP4 [Zea mays]
CL2351.Contig1_All	1028	309	656	gi|226532506|ref|NP_001152411.1|	122	3	122	0.83	0.88	0.03	120	186.4	6e-46	ATFP4 [Zea mays] >gi|195656017|gb|ACG47476.1| ATFP4 [Zea mays]
CL2351.Contig1_All	1028	309	656	gi|242065582|ref|XP_002454080.1|	127	3	127	0.78	0.84	0.07	125	176.4	6e-43	hypothetical protein SORBIDRAFT_04g024270 [Sorghum bicolor] >gi|241933911|gb|EES07056.1| hypothetical protein SORBIDRAFT_04g024270 [Sorghum bicolor]
CL2351.Contig1_All	1028	309	632	gi|125540059|gb|EAY86454.1|	121	3	112	0.67	0.77	0.03	111	134.4	3e-30	hypothetical protein OsI_07836 [Oryza sativa Indica Group]
CL2351.Contig1_All	1028	309	635	gi|46806257|dbj|BAD17465.1|	119	3	112	0.64	0.76	0.01	110	131.3	2e-29	hypothetical protein [Oryza sativa Japonica Group] >gi|50253091|dbj|BAD29339.1| hypothetical protein [Oryza sativa Japonica Group] >gi|125582662|gb|EAZ23593.1| hypothetical protein OsJ_07292 [Oryza sativa Japonica Group]
CL2351.Contig1_All	1028	309	653	gi|125540058|gb|EAY86453.1|	118	3	117	0.63	0.76	0.01	116	130.6	4e-29	hypothetical protein OsI_07835 [Oryza sativa Indica Group]
CL2351.Contig1_All	1028	309	653	gi|297721365|ref|NP_001173045.1|	117	3	116	0.63	0.75	0	115	129.8	7e-29	Os02g0584700 [Oryza sativa Japonica Group] >gi|255671036|dbj|BAH91774.1| Os02g0584700 [Oryza sativa Japonica Group]
CL2351.Contig1_All	1028	309	626	gi|115446965|ref|NP_001047262.1|	121	3	109	0.68	0.78	0.02	108	129.4	9e-29	Os02g0584800 [Oryza sativa Japonica Group] >gi|113536793|dbj|BAF09176.1| Os02g0584800 [Oryza sativa Japonica Group]
CL2351.Contig1_All	1028	300	632	gi|357149825|ref|XP_003575245.1|	139	1	112	0.63	0.76	0.01	112	126.7	6e-28	PREDICTED: uncharacterized protein LOC100845716 [Brachypodium distachyon]
CL2351.Contig1_All	1028	306	635	gi|413937508|gb|AFW72059.1|	123	1	103	0.58	0.71	0	110	118.2	2e-25	hypothetical protein ZEAMMB73_612720 [Zea mays]
CL2351.Contig1_All	1028	306	656	gi|242065580|ref|XP_002454079.1|	123	1	123	0.53	0.67	0.09	129	117.9	2e-25	hypothetical protein SORBIDRAFT_04g024260 [Sorghum bicolor] >gi|241933910|gb|EES07055.1| hypothetical protein SORBIDRAFT_04g024260 [Sorghum bicolor]
CL2351.Contig1_All	1028	306	656	gi|357149822|ref|XP_003575244.1|	126	1	126	0.53	0.67	0.09	129	112.5	1e-23	PREDICTED: uncharacterized protein LOC100845416 [Brachypodium distachyon]
CL2351.Contig1_All	1028	309	635	gi|413937506|gb|AFW72057.1|	183	48	162	0.55	0.68	0.05	115	109.8	7e-23	hypothetical protein ZEAMMB73_773654 [Zea mays]
CL2351.Contig1_All	1028	306	656	gi|357142708|ref|XP_003572665.1|	132	1	132	0.5	0.64	0.12	133	106.3	8e-22	PREDICTED: uncharacterized protein LOC100845606 [Brachypodium distachyon]
CL2351.Contig1_All	1028	306	635	gi|242065576|ref|XP_002454077.1|	213	1	122	0.52	0.66	0.11	124	105.5	1e-21	hypothetical protein SORBIDRAFT_04g024250 [Sorghum bicolor] >gi|241933908|gb|EES07053.1| hypothetical protein SORBIDRAFT_04g024250 [Sorghum bicolor]
CL2351.Contig1_All	1028	306	656	gi|115458830|ref|NP_001053015.1|	118	1	118	0.52	0.68	0.03	120	102.4	1e-20	Os04g0464100 [Oryza sativa Japonica Group] >gi|113564586|dbj|BAF14929.1| Os04g0464100 [Oryza sativa Japonica Group]
CL2351.Contig1_All	1028	303	605	gi|115446969|ref|NP_001047264.1|	170	61	159	0.57	0.69	0.06	108	102.4	1e-20	Os02g0585100 [Oryza sativa Japonica Group] >gi|113536795|dbj|BAF09178.1| Os02g0585100 [Oryza sativa Japonica Group]
CL2351.Contig1_All	1028	306	605	gi|125540060|gb|EAY86455.1|	109	1	98	0.58	0.69	0.07	107	102.1	1e-20	hypothetical protein OsI_07837 [Oryza sativa Indica Group]
CL2351.Contig1_All	1028	306	605	gi|46806261|dbj|BAD17469.1|	109	1	98	0.57	0.69	0.07	107	100.9	3e-20	unknown protein [Oryza sativa Japonica Group] >gi|125582666|gb|EAZ23597.1| hypothetical protein OsJ_07296 [Oryza sativa Japonica Group]
CL2351.Contig1_All	1028	309	656	gi|21741986|emb|CAD41036.1|	119	3	119	0.51	0.67	0.03	119	100.1	6e-20	OSJNBa0060P14.7 [Oryza sativa Japonica Group]
CL2351.Contig2_All	897	172	525	gi|413937510|gb|AFW72061.1|	122	1	122	0.85	0.89	0.03	122	193.4	4e-48	ATFP4 [Zea mays]
CL2351.Contig2_All	897	172	525	gi|226532506|ref|NP_001152411.1|	122	1	122	0.84	0.89	0.03	122	191.4	1e-47	ATFP4 [Zea mays] >gi|195656017|gb|ACG47476.1| ATFP4 [Zea mays]
CL2351.Contig2_All	897	172	525	gi|242065582|ref|XP_002454080.1|	127	1	127	0.79	0.84	0.07	127	181.4	1e-44	hypothetical protein SORBIDRAFT_04g024270 [Sorghum bicolor] >gi|241933911|gb|EES07056.1| hypothetical protein SORBIDRAFT_04g024270 [Sorghum bicolor]
CL2351.Contig2_All	897	172	501	gi|125540059|gb|EAY86454.1|	121	1	112	0.68	0.77	0.03	113	139.4	7e-32	hypothetical protein OsI_07836 [Oryza sativa Indica Group]
CL2351.Contig2_All	897	172	504	gi|46806257|dbj|BAD17465.1|	119	1	112	0.65	0.77	0.01	112	136.3	6e-31	hypothetical protein [Oryza sativa Japonica Group] >gi|50253091|dbj|BAD29339.1| hypothetical protein [Oryza sativa Japonica Group] >gi|125582662|gb|EAZ23593.1| hypothetical protein OsJ_07292 [Oryza sativa Japonica Group]
CL2351.Contig2_All	897	172	522	gi|125540058|gb|EAY86453.1|	118	1	117	0.64	0.76	0.01	118	135.6	1e-30	hypothetical protein OsI_07835 [Oryza sativa Indica Group]
CL2351.Contig2_All	897	172	522	gi|297721365|ref|NP_001173045.1|	117	1	116	0.64	0.75	0	117	134.8	1e-30	Os02g0584700 [Oryza sativa Japonica Group] >gi|255671036|dbj|BAH91774.1| Os02g0584700 [Oryza sativa Japonica Group]
CL2351.Contig2_All	897	172	495	gi|115446965|ref|NP_001047262.1|	121	1	109	0.69	0.78	0.02	110	134.4	2e-30	Os02g0584800 [Oryza sativa Japonica Group] >gi|113536793|dbj|BAF09176.1| Os02g0584800 [Oryza sativa Japonica Group]
CL2351.Contig2_All	897	178	501	gi|357149825|ref|XP_003575245.1|	139	4	112	0.65	0.75	0.01	109	125.6	1e-27	PREDICTED: uncharacterized protein LOC100845716 [Brachypodium distachyon]
CL2351.Contig2_All	897	178	504	gi|413937508|gb|AFW72059.1|	123	2	103	0.6	0.71	0	109	119	1e-25	hypothetical protein ZEAMMB73_612720 [Zea mays]
CL2351.Contig2_All	897	178	525	gi|242065580|ref|XP_002454079.1|	123	2	123	0.54	0.66	0.09	128	118.6	1e-25	hypothetical protein SORBIDRAFT_04g024260 [Sorghum bicolor] >gi|241933910|gb|EES07055.1| hypothetical protein SORBIDRAFT_04g024260 [Sorghum bicolor]
CL2351.Contig2_All	897	181	525	gi|357149822|ref|XP_003575244.1|	126	3	126	0.54	0.67	0.09	127	112.1	1e-23	PREDICTED: uncharacterized protein LOC100845416 [Brachypodium distachyon]
CL2351.Contig2_All	897	106	504	gi|413937506|gb|AFW72057.1|	183	24	162	0.47	0.63	0.04	139	110.5	3e-23	hypothetical protein ZEAMMB73_773654 [Zea mays]
CL2351.Contig2_All	897	178	504	gi|242065576|ref|XP_002454077.1|	213	2	122	0.53	0.66	0.11	123	106.3	7e-22	hypothetical protein SORBIDRAFT_04g024250 [Sorghum bicolor] >gi|241933908|gb|EES07053.1| hypothetical protein SORBIDRAFT_04g024250 [Sorghum bicolor]
CL2351.Contig2_All	897	181	525	gi|357142708|ref|XP_003572665.1|	132	3	132	0.51	0.64	0.12	131	105.9	9e-22	PREDICTED: uncharacterized protein LOC100845606 [Brachypodium distachyon]
CL2351.Contig2_All	897	172	525	gi|21741986|emb|CAD41036.1|	119	1	119	0.52	0.67	0.02	121	103.6	4e-21	OSJNBa0060P14.7 [Oryza sativa Japonica Group]
CL2351.Contig2_All	897	181	474	gi|125540060|gb|EAY86455.1|	109	3	98	0.59	0.7	0.07	105	101.7	1e-20	hypothetical protein OsI_07837 [Oryza sativa Indica Group]
CL2351.Contig2_All	897	163	474	gi|115446969|ref|NP_001047264.1|	170	59	159	0.58	0.69	0.06	111	101.3	2e-20	Os02g0585100 [Oryza sativa Japonica Group] >gi|113536795|dbj|BAF09178.1| Os02g0585100 [Oryza sativa Japonica Group]
CL2351.Contig2_All	897	181	474	gi|46806261|dbj|BAD17469.1|	109	3	98	0.58	0.7	0.07	105	100.5	3e-20	unknown protein [Oryza sativa Japonica Group] >gi|125582666|gb|EAZ23597.1| hypothetical protein OsJ_07296 [Oryza sativa Japonica Group]
CL2351.Contig2_All	897	178	525	gi|115458830|ref|NP_001053015.1|	118	2	118	0.51	0.67	0.03	119	100.1	5e-20	Os04g0464100 [Oryza sativa Japonica Group] >gi|113564586|dbj|BAF14929.1| Os04g0464100 [Oryza sativa Japonica Group]
CL2351.Contig3_All	823	208	561	gi|413937510|gb|AFW72061.1|	122	1	122	0.86	0.89	0.03	122	196.1	5e-49	ATFP4 [Zea mays]
CL2351.Contig3_All	823	208	561	gi|226532506|ref|NP_001152411.1|	122	1	122	0.85	0.89	0.03	122	194.1	2e-48	ATFP4 [Zea mays] >gi|195656017|gb|ACG47476.1| ATFP4 [Zea mays]
CL2351.Contig3_All	823	208	561	gi|242065582|ref|XP_002454080.1|	127	1	127	0.79	0.83	0.07	127	181.4	1e-44	hypothetical protein SORBIDRAFT_04g024270 [Sorghum bicolor] >gi|241933911|gb|EES07056.1| hypothetical protein SORBIDRAFT_04g024270 [Sorghum bicolor]
CL2351.Contig3_All	823	208	537	gi|125540059|gb|EAY86454.1|	121	1	112	0.71	0.79	0.03	113	145.6	9e-34	hypothetical protein OsI_07836 [Oryza sativa Indica Group]
CL2351.Contig3_All	823	208	540	gi|46806257|dbj|BAD17465.1|	119	1	112	0.68	0.79	0.01	112	142.5	7e-33	hypothetical protein [Oryza sativa Japonica Group] >gi|50253091|dbj|BAD29339.1| hypothetical protein [Oryza sativa Japonica Group] >gi|125582662|gb|EAZ23593.1| hypothetical protein OsJ_07292 [Oryza sativa Japonica Group]
CL2351.Contig3_All	823	208	558	gi|125540058|gb|EAY86453.1|	118	1	117	0.67	0.78	0.01	118	141.7	1e-32	hypothetical protein OsI_07835 [Oryza sativa Indica Group]
CL2351.Contig3_All	823	208	558	gi|297721365|ref|NP_001173045.1|	117	1	116	0.67	0.77	0	117	141	2e-32	Os02g0584700 [Oryza sativa Japonica Group] >gi|255671036|dbj|BAH91774.1| Os02g0584700 [Oryza sativa Japonica Group]
CL2351.Contig3_All	823	208	531	gi|115446965|ref|NP_001047262.1|	121	1	109	0.72	0.8	0.02	110	140.6	2e-32	Os02g0584800 [Oryza sativa Japonica Group] >gi|113536793|dbj|BAF09176.1| Os02g0584800 [Oryza sativa Japonica Group]
CL2351.Contig3_All	823	214	537	gi|357149825|ref|XP_003575245.1|	139	4	112	0.66	0.77	0.01	109	129.4	6e-29	PREDICTED: uncharacterized protein LOC100845716 [Brachypodium distachyon]
CL2351.Contig3_All	823	214	540	gi|413937508|gb|AFW72059.1|	123	2	103	0.62	0.72	0	109	125.2	1e-27	hypothetical protein ZEAMMB73_612720 [Zea mays]
CL2351.Contig3_All	823	214	561	gi|242065580|ref|XP_002454079.1|	123	2	123	0.56	0.68	0.09	128	124.8	1e-27	hypothetical protein SORBIDRAFT_04g024260 [Sorghum bicolor] >gi|241933910|gb|EES07055.1| hypothetical protein SORBIDRAFT_04g024260 [Sorghum bicolor]
CL2351.Contig3_All	823	217	561	gi|357149822|ref|XP_003575244.1|	126	3	126	0.55	0.68	0.09	127	116.3	5e-25	PREDICTED: uncharacterized protein LOC100845416 [Brachypodium distachyon]
CL2351.Contig3_All	823	31	510	gi|115446969|ref|NP_001047264.1|	170	6	159	0.48	0.57	0.04	167	110.9	2e-23	Os02g0585100 [Oryza sativa Japonica Group] >gi|113536795|dbj|BAF09178.1| Os02g0585100 [Oryza sativa Japonica Group]
CL2351.Contig3_All	823	217	561	gi|357142708|ref|XP_003572665.1|	132	3	132	0.53	0.65	0.12	131	110.2	4e-23	PREDICTED: uncharacterized protein LOC100845606 [Brachypodium distachyon]
CL2351.Contig3_All	823	214	540	gi|242065576|ref|XP_002454077.1|	213	2	122	0.54	0.67	0.11	123	110.2	4e-23	hypothetical protein SORBIDRAFT_04g024250 [Sorghum bicolor] >gi|241933908|gb|EES07053.1| hypothetical protein SORBIDRAFT_04g024250 [Sorghum bicolor]
CL2351.Contig3_All	823	205	540	gi|413937506|gb|AFW72057.1|	183	45	162	0.52	0.68	0.05	118	109.4	7e-23	hypothetical protein ZEAMMB73_773654 [Zea mays]
CL2351.Contig3_All	823	217	510	gi|125540060|gb|EAY86455.1|	109	3	98	0.62	0.71	0.07	105	108.2	1e-22	hypothetical protein OsI_07837 [Oryza sativa Indica Group]
CL2351.Contig3_All	823	217	510	gi|46806261|dbj|BAD17469.1|	109	3	98	0.61	0.71	0.07	105	107.1	3e-22	unknown protein [Oryza sativa Japonica Group] >gi|125582666|gb|EAZ23597.1| hypothetical protein OsJ_07296 [Oryza sativa Japonica Group]
CL2351.Contig3_All	823	208	561	gi|21741986|emb|CAD41036.1|	119	1	119	0.53	0.67	0.02	121	106.3	6e-22	OSJNBa0060P14.7 [Oryza sativa Japonica Group]
CL2351.Contig3_All	823	214	561	gi|115458830|ref|NP_001053015.1|	118	2	118	0.52	0.67	0.03	119	102.8	6e-21	Os04g0464100 [Oryza sativa Japonica Group] >gi|113564586|dbj|BAF14929.1| Os04g0464100 [Oryza sativa Japonica Group]
CL2353.Contig1_All	205	204	1	gi|460407874|ref|XP_004249374.1|	765	663	730	1	1	0	68	138.3	3e-32	PREDICTED: 5-methyltetrahydropteroyltriglutamate--homocysteine methyltransferase-like [Solanum lycopersicum]
CL2353.Contig1_All	205	204	1	gi|6716760|gb|AAF26735.1|	218	116	183	1	1	0	68	138.3	3e-32	methionine synthase [Coffea arabica]
CL2353.Contig1_All	205	204	1	gi|115489652|ref|NP_001067313.1|	766	664	731	1	1	0	68	138.3	3e-32	Os12g0623900 [Oryza sativa Japonica Group] >gi|113649820|dbj|BAF30332.1| Os12g0623900 [Oryza sativa Japonica Group] >gi|385717668|gb|AFI71269.1| 5-methyltetrahydropteroyltriglutamate-homocysteine methyltransferase [Oryza sativa Japonica Group]
CL2353.Contig1_All	205	204	1	gi|414872068|tpg|DAA50625.1|	118	16	83	1	1	0	68	138.3	3e-32	TPA: putative methionine synthase family protein [Zea mays]
CL2353.Contig1_All	205	204	1	gi|359357837|gb|AEV40466.1|	302	200	267	1	1	0	68	138.3	3e-32	methionine synthase protein [Miscanthus sinensis]
CL2353.Contig1_All	205	204	1	gi|226531522|ref|NP_001152513.1|	765	663	730	1	1	0	68	138.3	3e-32	LOC100286153 [Zea mays] >gi|195657041|gb|ACG47988.1| 5-methyltetrahydropteroyltriglutamate--homocysteine methyltransferase [Zea mays]
CL2353.Contig1_All	205	204	1	gi|108862990|gb|ABG22093.1|	716	614	681	1	1	0	68	138.3	3e-32	5-methyltetrahydropteroyltriglutamate-homocysteine methyltransferase, putative, expressed [Oryza sativa Japonica Group]
CL2353.Contig1_All	205	204	1	gi|8439545|gb|AAF74983.1|AF082893_1	765	663	730	1	1	0	68	138.3	3e-32	methionine synthase [Solanum tuberosum]
CL2353.Contig1_All	205	204	1	gi|115489654|ref|NP_001067314.1|	766	664	731	0.99	1	0	68	137.9	4e-32	Os12g0624000 [Oryza sativa Japonica Group] >gi|113649821|dbj|BAF30333.1| Os12g0624000 [Oryza sativa Japonica Group] >gi|385717666|gb|AFI71268.1| 5-methyltetrahydropteroyltriglutamate-homocysteine methyltransferase [Oryza sativa Japonica Group]
CL2353.Contig1_All	205	204	1	gi|108862992|gb|ABG22095.1|	766	664	731	0.99	1	0	68	137.9	4e-32	5-methyltetrahydropteroyltriglutamate-homocysteine methyltransferase, putative, expressed [Oryza sativa Japonica Group] >gi|108862993|gb|ABG22096.1| 5-methyltetrahydropteroyltriglutamate-homocysteine methyltransferase, putative, expressed [Oryza sativa Japonica Group]
CL2353.Contig1_All	205	204	1	gi|18483235|gb|AAL73979.1|AF466201_8	760	658	725	0.99	1	0	68	137.1	8e-32	methionine synthase protein [Sorghum bicolor]
CL2353.Contig1_All	205	204	1	gi|115361539|gb|ABI95860.1|	765	663	730	0.99	1	0	68	137.1	8e-32	methionine synthase [Nicotiana suaveolens]
CL2353.Contig1_All	205	204	1	gi|470111481|ref|XP_004291976.1|	765	663	730	0.97	1	0	68	136.3	1e-31	PREDICTED: 5-methyltetrahydropteroyltriglutamate--homocysteine methyltransferase-like [Fragaria vesca subsp. vesca]
CL2353.Contig1_All	205	204	1	gi|462399797|gb|EMJ05465.1|	765	663	730	0.97	1	0	68	136.3	1e-31	hypothetical protein PRUPE_ppa001783mg [Prunus persica]
CL2353.Contig1_All	205	204	1	gi|449446734|ref|XP_004141126.1|	765	663	730	0.97	1	0	68	136.3	1e-31	PREDICTED: 5-methyltetrahydropteroyltriglutamate--homocysteine methyltransferase-like [Cucumis sativus] >gi|449489509|ref|XP_004158333.1| PREDICTED: 5-methyltetrahydropteroyltriglutamate--homocysteine methyltransferase-like [Cucumis sativus]
CL2353.Contig1_All	205	204	1	gi|449437751|ref|XP_004136654.1|	765	663	730	0.97	1	0	68	136.3	1e-31	PREDICTED: 5-methyltetrahydropteroyltriglutamate--homocysteine methyltransferase-like [Cucumis sativus] >gi|449526387|ref|XP_004170195.1| PREDICTED: 5-methyltetrahydropteroyltriglutamate--homocysteine methyltransferase-like [Cucumis sativus]
CL2353.Contig1_All	205	204	1	gi|82569023|emb|CAJ43618.1|	161	59	126	0.97	1	0	68	136.3	1e-31	methionine synthase [Plantago major]
CL2353.Contig1_All	205	204	1	gi|8134569|sp|Q42662.2|METE_SOLSC	764	662	729	0.97	1	0	68	136.3	1e-31	RecName: Full=5-methyltetrahydropteroyltriglutamate--homocysteine methyltransferase; AltName: Full=Cobalamin-independent methionine synthase isozyme; AltName: Full=Vitamin-B12-independent methionine synthase isozyme
CL2353.Contig1_All	205	204	1	gi|380293555|gb|AFD50421.1|	169	79	146	0.97	1	0	68	136.3	1e-31	cobalamine-independent methionine synthase, partial [Mentha spicata]
CL2353.Contig1_All	205	204	1	gi|296085909|emb|CBI31233.3|	669	567	634	0.97	1	0	68	136.3	1e-31	unnamed protein product [Vitis vinifera]
CL2353.Contig2_All	2733	2636	339	gi|223948631|gb|ACN28399.1|	766	1	766	0.97	0.99	0	766	1475.3	0	unknown [Zea mays] >gi|414869037|tpg|DAA47594.1| TPA: putative methionine synthase family protein isoform 1 [Zea mays] >gi|414869038|tpg|DAA47595.1| TPA: putative methionine synthase family protein isoform 2 [Zea mays]
CL2353.Contig2_All	2733	2636	342	gi|414869036|tpg|DAA47593.1|	781	1	765	0.97	0.99	0	765	1473.4	0	TPA: putative methionine synthase family protein [Zea mays]
CL2353.Contig2_All	2733	2636	339	gi|17017263|gb|AAL33589.1|	766	1	766	0.97	0.98	0	766	1469.5	0	methionine synthase [Zea mays]
CL2353.Contig2_All	2733	2636	339	gi|115489652|ref|NP_001067313.1|	766	1	766	0.95	0.98	0	766	1447.2	0	Os12g0623900 [Oryza sativa Japonica Group] >gi|113649820|dbj|BAF30332.1| Os12g0623900 [Oryza sativa Japonica Group] >gi|385717668|gb|AFI71269.1| 5-methyltetrahydropteroyltriglutamate-homocysteine methyltransferase [Oryza sativa Japonica Group]
CL2353.Contig2_All	2733	2636	339	gi|115489654|ref|NP_001067314.1|	766	1	766	0.95	0.98	0	766	1444.9	0	Os12g0624000 [Oryza sativa Japonica Group] >gi|113649821|dbj|BAF30333.1| Os12g0624000 [Oryza sativa Japonica Group] >gi|385717666|gb|AFI71268.1| 5-methyltetrahydropteroyltriglutamate-homocysteine methyltransferase [Oryza sativa Japonica Group]
CL2353.Contig2_All	2733	2636	339	gi|108862992|gb|ABG22095.1|	766	1	766	0.94	0.98	0	766	1442.9	0	5-methyltetrahydropteroyltriglutamate-homocysteine methyltransferase, putative, expressed [Oryza sativa Japonica Group] >gi|108862993|gb|ABG22096.1| 5-methyltetrahydropteroyltriglutamate-homocysteine methyltransferase, putative, expressed [Oryza sativa Japonica Group]
CL2353.Contig2_All	2733	2636	339	gi|357119807|ref|XP_003561625.1|	766	1	766	0.93	0.97	0	766	1424.8	0	PREDICTED: 5-methyltetrahydropteroyltriglutamate--homocysteine methyltransferase-like [Brachypodium distachyon]
CL2353.Contig2_All	2733	2636	339	gi|357155679|ref|XP_003577200.1|	765	1	765	0.94	0.96	0	766	1418.7	0	PREDICTED: 5-methyltetrahydropteroyltriglutamate--homocysteine methyltransferase-like [Brachypodium distachyon]
CL2353.Contig2_All	2733	2636	339	gi|226531522|ref|NP_001152513.1|	765	1	765	0.92	0.97	0	766	1414.8	0	LOC100286153 [Zea mays] >gi|195657041|gb|ACG47988.1| 5-methyltetrahydropteroyltriglutamate--homocysteine methyltransferase [Zea mays]
CL2353.Contig2_All	2733	2720	339	gi|413933559|gb|AFW68110.1|	812	3	812	0.88	0.93	0.02	811	1414	0	putative methionine synthase family protein [Zea mays]
CL2353.Contig2_All	2733	2636	339	gi|219887485|gb|ACL54117.1|	765	1	765	0.92	0.96	0	766	1410.6	0	unknown [Zea mays] >gi|413933557|gb|AFW68108.1| putative methionine synthase family protein isoform 1 [Zea mays] >gi|413933558|gb|AFW68109.1| putative methionine synthase family protein isoform 2 [Zea mays]
CL2353.Contig2_All	2733	2636	339	gi|326534382|dbj|BAJ89541.1|	766	1	766	0.92	0.96	0	766	1409	0	predicted protein [Hordeum vulgare subsp. vulgare]
CL2353.Contig2_All	2733	2636	339	gi|68655500|emb|CAJ01714.1|	766	1	766	0.92	0.96	0	766	1407.5	0	methionine synthase 2 enzyme [Hordeum vulgare subsp. vulgare]
CL2353.Contig2_All	2733	2636	339	gi|326513870|dbj|BAJ87953.1|	766	1	766	0.92	0.96	0	766	1406	0	predicted protein [Hordeum vulgare subsp. vulgare]
CL2353.Contig2_All	2733	2636	339	gi|326516208|dbj|BAJ88127.1|	766	1	766	0.92	0.96	0	766	1405.6	0	predicted protein [Hordeum vulgare subsp. vulgare]
CL2353.Contig2_All	2733	2636	339	gi|68655495|emb|CAJ01713.1|	765	1	765	0.93	0.96	0	766	1402.5	0	methionine synthase 1 enzyme [Hordeum vulgare subsp. vulgare]
CL2353.Contig2_All	2733	2636	339	gi|50897038|dbj|BAD34660.1|	765	1	765	0.92	0.96	0	766	1399.8	0	methionine synthase [Hordeum vulgare subsp. vulgare]
CL2353.Contig2_All	2733	2636	339	gi|18483235|gb|AAL73979.1|AF466201_8	760	1	760	0.92	0.96	0	766	1395.2	0	methionine synthase protein [Sorghum bicolor]
CL2353.Contig2_All	2733	2636	339	gi|113473614|gb|ABI35986.1|	765	1	765	0.89	0.95	0	766	1369.8	0	methionine synthase [Orobanche ramosa]
CL2353.Contig2_All	2733	2636	339	gi|8439545|gb|AAF74983.1|AF082893_1	765	1	765	0.9	0.94	0	766	1369	0	methionine synthase [Solanum tuberosum]
CL2353.Contig3_All	543	1	543	gi|18483235|gb|AAL73979.1|AF466201_8	760	149	329	0.98	0.99	0	181	344	7e-94	methionine synthase protein [Sorghum bicolor]
CL2353.Contig3_All	543	1	543	gi|226531522|ref|NP_001152513.1|	765	154	334	0.97	0.99	0	181	341.3	4e-93	LOC100286153 [Zea mays] >gi|195657041|gb|ACG47988.1| 5-methyltetrahydropteroyltriglutamate--homocysteine methyltransferase [Zea mays]
CL2353.Contig3_All	543	1	543	gi|413933559|gb|AFW68110.1|	812	201	381	0.97	0.98	0	181	338.6	3e-92	putative methionine synthase family protein [Zea mays]
CL2353.Contig3_All	543	1	543	gi|219887485|gb|ACL54117.1|	765	154	334	0.97	0.98	0	181	338.6	3e-92	unknown [Zea mays] >gi|413933557|gb|AFW68108.1| putative methionine synthase family protein isoform 1 [Zea mays] >gi|413933558|gb|AFW68109.1| putative methionine synthase family protein isoform 2 [Zea mays]
CL2353.Contig3_All	543	1	543	gi|357119807|ref|XP_003561625.1|	766	154	335	0.9	0.96	0.01	182	322.4	2e-87	PREDICTED: 5-methyltetrahydropteroyltriglutamate--homocysteine methyltransferase-like [Brachypodium distachyon]
CL2353.Contig3_All	543	1	543	gi|357155679|ref|XP_003577200.1|	765	154	334	0.9	0.94	0	181	321.2	5e-87	PREDICTED: 5-methyltetrahydropteroyltriglutamate--homocysteine methyltransferase-like [Brachypodium distachyon]
CL2353.Contig3_All	543	1	543	gi|68655500|emb|CAJ01714.1|	766	154	335	0.91	0.95	0.01	182	317.8	5e-86	methionine synthase 2 enzyme [Hordeum vulgare subsp. vulgare]
CL2353.Contig3_All	543	1	543	gi|326534382|dbj|BAJ89541.1|	766	154	335	0.91	0.95	0.01	182	317.8	5e-86	predicted protein [Hordeum vulgare subsp. vulgare]
CL2353.Contig3_All	543	1	543	gi|326513870|dbj|BAJ87953.1|	766	154	335	0.91	0.95	0.01	182	317.8	5e-86	predicted protein [Hordeum vulgare subsp. vulgare]
CL2353.Contig3_All	543	1	543	gi|326516208|dbj|BAJ88127.1|	766	154	335	0.9	0.95	0.01	182	315.8	2e-85	predicted protein [Hordeum vulgare subsp. vulgare]
CL2353.Contig3_All	543	1	543	gi|115489652|ref|NP_001067313.1|	766	154	335	0.87	0.96	0.01	182	313.9	8e-85	Os12g0623900 [Oryza sativa Japonica Group] >gi|113649820|dbj|BAF30332.1| Os12g0623900 [Oryza sativa Japonica Group] >gi|385717668|gb|AFI71269.1| 5-methyltetrahydropteroyltriglutamate-homocysteine methyltransferase [Oryza sativa Japonica Group]
CL2353.Contig3_All	543	1	543	gi|108862994|gb|ABG22097.1|	607	154	335	0.87	0.96	0.01	182	313.9	8e-85	5-methyltetrahydropteroyltriglutamate-homocysteine methyltransferase, putative, expressed [Oryza sativa Japonica Group]
CL2353.Contig3_All	543	1	543	gi|108862990|gb|ABG22093.1|	716	104	285	0.87	0.96	0.01	182	313.9	8e-85	5-methyltetrahydropteroyltriglutamate-homocysteine methyltransferase, putative, expressed [Oryza sativa Japonica Group]
CL2353.Contig3_All	543	1	543	gi|115489654|ref|NP_001067314.1|	766	154	335	0.86	0.96	0.01	182	312.4	2e-84	Os12g0624000 [Oryza sativa Japonica Group] >gi|113649821|dbj|BAF30333.1| Os12g0624000 [Oryza sativa Japonica Group] >gi|385717666|gb|AFI71268.1| 5-methyltetrahydropteroyltriglutamate-homocysteine methyltransferase [Oryza sativa Japonica Group]
CL2353.Contig3_All	543	1	543	gi|108862992|gb|ABG22095.1|	766	154	335	0.86	0.96	0.01	182	312.4	2e-84	5-methyltetrahydropteroyltriglutamate-homocysteine methyltransferase, putative, expressed [Oryza sativa Japonica Group] >gi|108862993|gb|ABG22096.1| 5-methyltetrahydropteroyltriglutamate-homocysteine methyltransferase, putative, expressed [Oryza sativa Japonica Group]
CL2353.Contig3_All	543	1	543	gi|68655495|emb|CAJ01713.1|	765	154	334	0.87	0.93	0	181	312	3e-84	methionine synthase 1 enzyme [Hordeum vulgare subsp. vulgare]
CL2353.Contig3_All	543	1	543	gi|50897038|dbj|BAD34660.1|	765	154	334	0.87	0.93	0	181	312	3e-84	methionine synthase [Hordeum vulgare subsp. vulgare]
CL2353.Contig3_All	543	1	543	gi|414869039|tpg|DAA47596.1|	458	154	335	0.85	0.92	0.01	182	302.4	2e-81	TPA: putative methionine synthase family protein [Zea mays]
CL2353.Contig3_All	543	1	543	gi|414869036|tpg|DAA47593.1|	781	154	335	0.85	0.92	0.01	182	302.4	2e-81	TPA: putative methionine synthase family protein [Zea mays]
CL2353.Contig3_All	543	1	543	gi|223948631|gb|ACN28399.1|	766	154	335	0.85	0.92	0.01	182	302.4	2e-81	unknown [Zea mays] >gi|414869037|tpg|DAA47594.1| TPA: putative methionine synthase family protein isoform 1 [Zea mays] >gi|414869038|tpg|DAA47595.1| TPA: putative methionine synthase family protein isoform 2 [Zea mays]
CL2353.Contig4_All	432	429	1	gi|413933559|gb|AFW68110.1|	812	18	158	0.88	0.89	0.01	144	248.4	2e-65	putative methionine synthase family protein [Zea mays]
CL2353.Contig4_All	432	333	1	gi|18483235|gb|AAL73979.1|AF466201_8	760	1	111	1	1	0	111	227.6	4e-59	methionine synthase protein [Sorghum bicolor]
CL2353.Contig4_All	432	333	1	gi|219887485|gb|ACL54117.1|	765	1	111	1	1	0	111	227.6	4e-59	unknown [Zea mays] >gi|413933557|gb|AFW68108.1| putative methionine synthase family protein isoform 1 [Zea mays] >gi|413933558|gb|AFW68109.1| putative methionine synthase family protein isoform 2 [Zea mays]
CL2353.Contig4_All	432	333	1	gi|226531522|ref|NP_001152513.1|	765	1	111	0.98	1	0	111	224.9	2e-58	LOC100286153 [Zea mays] >gi|195657041|gb|ACG47988.1| 5-methyltetrahydropteroyltriglutamate--homocysteine methyltransferase [Zea mays]
CL2353.Contig4_All	432	333	1	gi|115489654|ref|NP_001067314.1|	766	1	111	0.96	0.99	0	111	222.6	1e-57	Os12g0624000 [Oryza sativa Japonica Group] >gi|113649821|dbj|BAF30333.1| Os12g0624000 [Oryza sativa Japonica Group] >gi|385717666|gb|AFI71268.1| 5-methyltetrahydropteroyltriglutamate-homocysteine methyltransferase [Oryza sativa Japonica Group]
CL2353.Contig4_All	432	333	1	gi|68655500|emb|CAJ01714.1|	766	1	111	0.97	0.99	0	111	222.6	1e-57	methionine synthase 2 enzyme [Hordeum vulgare subsp. vulgare]
CL2353.Contig4_All	432	333	1	gi|357119807|ref|XP_003561625.1|	766	1	111	0.97	0.99	0	111	222.6	1e-57	PREDICTED: 5-methyltetrahydropteroyltriglutamate--homocysteine methyltransferase-like [Brachypodium distachyon]
CL2353.Contig4_All	432	333	1	gi|326516208|dbj|BAJ88127.1|	766	1	111	0.97	0.99	0	111	222.6	1e-57	predicted protein [Hordeum vulgare subsp. vulgare]
CL2353.Contig4_All	432	333	1	gi|326513870|dbj|BAJ87953.1|	766	1	111	0.97	0.99	0	111	222.6	1e-57	predicted protein [Hordeum vulgare subsp. vulgare]
CL2353.Contig4_All	432	333	1	gi|115489652|ref|NP_001067313.1|	766	1	111	0.95	0.98	0	111	220.7	5e-57	Os12g0623900 [Oryza sativa Japonica Group] >gi|113649820|dbj|BAF30332.1| Os12g0623900 [Oryza sativa Japonica Group] >gi|385717668|gb|AFI71269.1| 5-methyltetrahydropteroyltriglutamate-homocysteine methyltransferase [Oryza sativa Japonica Group]
CL2353.Contig4_All	432	333	1	gi|326534382|dbj|BAJ89541.1|	766	1	111	0.96	0.98	0	111	220.7	5e-57	predicted protein [Hordeum vulgare subsp. vulgare]
CL2353.Contig4_All	432	333	1	gi|108862992|gb|ABG22095.1|	766	1	111	0.95	0.98	0	111	220.7	5e-57	5-methyltetrahydropteroyltriglutamate-homocysteine methyltransferase, putative, expressed [Oryza sativa Japonica Group] >gi|108862993|gb|ABG22096.1| 5-methyltetrahydropteroyltriglutamate-homocysteine methyltransferase, putative, expressed [Oryza sativa Japonica Group]
CL2353.Contig4_All	432	333	1	gi|108862994|gb|ABG22097.1|	607	1	111	0.95	0.98	0	111	220.7	5e-57	5-methyltetrahydropteroyltriglutamate-homocysteine methyltransferase, putative, expressed [Oryza sativa Japonica Group]
CL2353.Contig4_All	432	333	1	gi|414869040|tpg|DAA47597.1|	116	1	111	0.95	0.98	0	111	219.9	9e-57	TPA: putative methionine synthase family protein [Zea mays]
CL2353.Contig4_All	432	333	1	gi|414869039|tpg|DAA47596.1|	458	1	111	0.95	0.98	0	111	219.9	9e-57	TPA: putative methionine synthase family protein [Zea mays]
CL2353.Contig4_All	432	333	1	gi|414869036|tpg|DAA47593.1|	781	1	111	0.95	0.98	0	111	219.9	9e-57	TPA: putative methionine synthase family protein [Zea mays]
CL2353.Contig4_All	432	333	1	gi|223948631|gb|ACN28399.1|	766	1	111	0.95	0.98	0	111	219.9	9e-57	unknown [Zea mays] >gi|414869037|tpg|DAA47594.1| TPA: putative methionine synthase family protein isoform 1 [Zea mays] >gi|414869038|tpg|DAA47595.1| TPA: putative methionine synthase family protein isoform 2 [Zea mays]
CL2353.Contig4_All	432	333	1	gi|17017263|gb|AAL33589.1|	766	1	111	0.95	0.98	0	111	219.9	9e-57	methionine synthase [Zea mays]
CL2353.Contig4_All	432	333	1	gi|68655495|emb|CAJ01713.1|	765	1	111	0.95	0.98	0	111	218	3e-56	methionine synthase 1 enzyme [Hordeum vulgare subsp. vulgare]
CL2353.Contig4_All	432	333	1	gi|50897038|dbj|BAD34660.1|	765	1	111	0.95	0.98	0	111	218	3e-56	methionine synthase [Hordeum vulgare subsp. vulgare]
CL2353.Contig5_All	269	268	2	gi|18483235|gb|AAL73979.1|AF466201_8	760	553	641	1	1	0	89	184.5	4e-46	methionine synthase protein [Sorghum bicolor]
CL2353.Contig5_All	269	268	2	gi|413933559|gb|AFW68110.1|	812	605	693	1	1	0	89	184.5	4e-46	putative methionine synthase family protein [Zea mays]
CL2353.Contig5_All	269	268	2	gi|359357837|gb|AEV40466.1|	302	95	183	1	1	0	89	184.5	4e-46	methionine synthase protein [Miscanthus sinensis]
CL2353.Contig5_All	269	268	2	gi|219887485|gb|ACL54117.1|	765	558	646	1	1	0	89	184.5	4e-46	unknown [Zea mays] >gi|413933557|gb|AFW68108.1| putative methionine synthase family protein isoform 1 [Zea mays] >gi|413933558|gb|AFW68109.1| putative methionine synthase family protein isoform 2 [Zea mays]
CL2353.Contig5_All	269	268	2	gi|226531522|ref|NP_001152513.1|	765	558	646	1	1	0	89	184.5	4e-46	LOC100286153 [Zea mays] >gi|195657041|gb|ACG47988.1| 5-methyltetrahydropteroyltriglutamate--homocysteine methyltransferase [Zea mays]
CL2353.Contig5_All	269	268	2	gi|68655500|emb|CAJ01714.1|	766	559	647	0.99	0.99	0	89	183	1e-45	methionine synthase 2 enzyme [Hordeum vulgare subsp. vulgare]
CL2353.Contig5_All	269	268	2	gi|68655495|emb|CAJ01713.1|	765	558	646	0.99	0.99	0	89	183	1e-45	methionine synthase 1 enzyme [Hordeum vulgare subsp. vulgare]
CL2353.Contig5_All	269	268	2	gi|50897038|dbj|BAD34660.1|	765	558	646	0.99	0.99	0	89	183	1e-45	methionine synthase [Hordeum vulgare subsp. vulgare]
CL2353.Contig5_All	269	268	2	gi|357119807|ref|XP_003561625.1|	766	559	647	0.99	0.99	0	89	183	1e-45	PREDICTED: 5-methyltetrahydropteroyltriglutamate--homocysteine methyltransferase-like [Brachypodium distachyon]
CL2353.Contig5_All	269	268	2	gi|326534382|dbj|BAJ89541.1|	766	559	647	0.99	0.99	0	89	183	1e-45	predicted protein [Hordeum vulgare subsp. vulgare]
CL2353.Contig5_All	269	268	2	gi|326516208|dbj|BAJ88127.1|	766	559	647	0.99	0.99	0	89	183	1e-45	predicted protein [Hordeum vulgare subsp. vulgare]
CL2353.Contig5_All	269	268	2	gi|326513870|dbj|BAJ87953.1|	766	559	647	0.99	0.99	0	89	183	1e-45	predicted protein [Hordeum vulgare subsp. vulgare]
CL2353.Contig5_All	269	268	2	gi|115589740|gb|ABJ15729.1|	232	25	113	0.99	0.99	0	89	183	1e-45	cobalamin-independent methionine synthase [Triticum monococcum]
CL2353.Contig5_All	269	268	2	gi|115489652|ref|NP_001067313.1|	766	559	647	0.98	0.99	0	89	181.8	2e-45	Os12g0623900 [Oryza sativa Japonica Group] >gi|113649820|dbj|BAF30332.1| Os12g0623900 [Oryza sativa Japonica Group] >gi|385717668|gb|AFI71269.1| 5-methyltetrahydropteroyltriglutamate-homocysteine methyltransferase [Oryza sativa Japonica Group]
CL2353.Contig5_All	269	268	2	gi|115489654|ref|NP_001067314.1|	766	559	647	0.98	0.99	0	89	181.8	2e-45	Os12g0624000 [Oryza sativa Japonica Group] >gi|113649821|dbj|BAF30333.1| Os12g0624000 [Oryza sativa Japonica Group] >gi|385717666|gb|AFI71268.1| 5-methyltetrahydropteroyltriglutamate-homocysteine methyltransferase [Oryza sativa Japonica Group]
CL2353.Contig5_All	269	268	2	gi|357155679|ref|XP_003577200.1|	765	558	646	0.98	0.99	0	89	181.8	2e-45	PREDICTED: 5-methyltetrahydropteroyltriglutamate--homocysteine methyltransferase-like [Brachypodium distachyon]
CL2353.Contig5_All	269	268	2	gi|108862992|gb|ABG22095.1|	766	559	647	0.98	0.99	0	89	181.8	2e-45	5-methyltetrahydropteroyltriglutamate-homocysteine methyltransferase, putative, expressed [Oryza sativa Japonica Group] >gi|108862993|gb|ABG22096.1| 5-methyltetrahydropteroyltriglutamate-homocysteine methyltransferase, putative, expressed [Oryza sativa Japonica Group]
CL2353.Contig5_All	269	268	2	gi|108862990|gb|ABG22093.1|	716	509	597	0.98	0.99	0	89	181.8	2e-45	5-methyltetrahydropteroyltriglutamate-homocysteine methyltransferase, putative, expressed [Oryza sativa Japonica Group]
CL2353.Contig5_All	269	268	2	gi|414869041|tpg|DAA47598.1|	435	228	316	0.96	0.98	0	89	178.3	3e-44	TPA: putative methionine synthase family protein [Zea mays]
CL2353.Contig5_All	269	268	2	gi|414869036|tpg|DAA47593.1|	781	559	647	0.96	0.98	0	89	178.3	3e-44	TPA: putative methionine synthase family protein [Zea mays]
CL2355.Contig1_All	2909	2686	608	gi|23506659|gb|AAN37909.1|	691	3	691	0.97	0.98	0	693	1374	0	cryptochrome 2 apoprotein [Sorghum bicolor]
CL2355.Contig1_All	2909	2689	608	gi|56553448|gb|AAV97867.1|	690	1	690	0.96	0.97	0	694	1371.7	0	cryptochrome 2 [Sorghum bicolor]
CL2355.Contig1_All	2909	2689	608	gi|115458700|ref|NP_001052950.1|	700	1	700	0.88	0.92	0.01	700	1261.5	0	Os04g0452100 [Oryza sativa Japonica Group] >gi|113564521|dbj|BAF14864.1| Os04g0452100 [Oryza sativa Japonica Group]
CL2355.Contig1_All	2909	2689	608	gi|357163871|ref|XP_003579874.1|	712	1	696	0.87	0.93	0	697	1260	0	PREDICTED: cryptochrome-1-like [Brachypodium distachyon]
CL2355.Contig1_All	2909	2689	608	gi|28201254|dbj|BAB70688.2|	700	1	700	0.87	0.92	0.01	700	1259.2	0	cryptochrome 1b [Oryza sativa Japonica Group]
CL2355.Contig1_All	2909	2662	608	gi|21740729|emb|CAD40850.1|	693	6	693	0.88	0.93	0	688	1256.1	0	OSJNBa0086B14.23 [Oryza sativa Japonica Group] >gi|116310174|emb|CAH67187.1| H0815C01.8 [Oryza sativa Indica Group]
CL2355.Contig1_All	2909	2689	608	gi|77963980|gb|ABB13331.1|	712	1	696	0.86	0.92	0	697	1248	0	cryptochrome 1b [Hordeum vulgare subsp. vulgare] >gi|77963982|gb|ABB13332.1| cryptochrome 1b [Hordeum vulgare subsp. vulgare] >gi|77963984|gb|ABB13333.1| cryptochrome 1b [Hordeum vulgare subsp. vulgare]
CL2355.Contig1_All	2909	2647	611	gi|219888079|gb|ACL54414.1|	688	1	687	0.89	0.92	0.02	693	1242.6	0	unknown [Zea mays] >gi|414586950|tpg|DAA37521.1| TPA: hypothetical protein ZEAMMB73_248176 [Zea mays] >gi|414586951|tpg|DAA37522.1| TPA: hypothetical protein ZEAMMB73_248176 [Zea mays]
CL2355.Contig1_All	2909	2623	608	gi|125590574|gb|EAZ30924.1|	697	23	697	0.89	0.93	0	675	1238	0	hypothetical protein OsJ_15004 [Oryza sativa Japonica Group]
CL2355.Contig1_All	2909	2689	608	gi|293337104|ref|NP_001170477.1|	699	1	699	0.8	0.88	0.01	701	1152.5	0	LOC100384475 [Zea mays] >gi|226452137|gb|ACO59248.1| cryptochrome 1 [Zea mays]
CL2355.Contig1_All	2909	2689	608	gi|413937401|gb|AFW71952.1|	707	1	699	0.79	0.88	0.01	701	1139.8	0	cryptochrome 1 [Zea mays]
CL2355.Contig1_All	2909	2689	608	gi|115446841|ref|NP_001047200.1|	718	1	710	0.79	0.87	0.03	713	1138.2	0	Os02g0573200 [Oryza sativa Japonica Group] >gi|46806340|dbj|BAD17529.1| cryptochrome 1a [Oryza sativa Japonica Group] >gi|113536731|dbj|BAF09114.1| Os02g0573200 [Oryza sativa Japonica Group]
CL2355.Contig1_All	2909	2689	608	gi|16444957|dbj|BAB70686.1|	710	1	710	0.79	0.87	0.03	713	1138.2	0	cryptochrome 1a [Oryza sativa Japonica Group]
CL2355.Contig1_All	2909	2689	608	gi|218191029|gb|EEC73456.1|	719	1	719	0.78	0.85	0.04	722	1130.5	0	hypothetical protein OsI_07758 [Oryza sativa Indica Group] >gi|222623102|gb|EEE57234.1| hypothetical protein OsJ_07222 [Oryza sativa Japonica Group]
CL2355.Contig1_All	2909	2689	611	gi|357149707|ref|XP_003575205.1|	706	1	699	0.78	0.86	0.01	703	1118.6	0	PREDICTED: cryptochrome-1-like [Brachypodium distachyon]
CL2355.Contig1_All	2909	2689	608	gi|413922771|gb|AFW62703.1|	707	1	699	0.78	0.87	0.01	701	1118.2	0	cryptochrome 2 [Zea mays]
CL2355.Contig1_All	2909	2689	611	gi|161138114|gb|ABX58028.1|	698	1	697	0.77	0.84	0.01	702	1089.7	0	cryptochrome 1a [Triticum aestivum]
CL2355.Contig1_All	2909	2689	611	gi|77963974|gb|ABB13328.1|	694	1	693	0.77	0.85	0.02	704	1088.2	0	cryptochrome 1a [Hordeum vulgare subsp. vulgare] >gi|77963976|gb|ABB13329.1| cryptochrome 1a [Hordeum vulgare subsp. vulgare] >gi|77963978|gb|ABB13330.1| cryptochrome 1a [Hordeum vulgare subsp. vulgare]
CL2355.Contig1_All	2909	2686	611	gi|161138112|gb|ABX58027.1|	700	4	699	0.77	0.85	0.01	701	1083.9	0	cryptochrome 1a [Triticum aestivum]
CL2355.Contig1_All	2909	2302	608	gi|32400625|dbj|BAC78798.1|	568	1	568	0.87	0.91	0.01	568	1026.2	0	cryptochrome [Oryza sativa Japonica Group]
CL2355.Contig2_All	2875	2474	357	gi|413937401|gb|AFW71952.1|	707	1	707	0.95	0.96	0	707	1391.7	0	cryptochrome 1 [Zea mays]
CL2355.Contig2_All	2875	2474	357	gi|413922771|gb|AFW62703.1|	707	1	707	0.93	0.96	0	707	1370.5	0	cryptochrome 2 [Zea mays]
CL2355.Contig2_All	2875	2474	381	gi|293337104|ref|NP_001170477.1|	699	1	699	0.94	0.95	0	699	1360.5	0	LOC100384475 [Zea mays] >gi|226452137|gb|ACO59248.1| cryptochrome 1 [Zea mays]
CL2355.Contig2_All	2875	2474	357	gi|115446841|ref|NP_001047200.1|	718	1	718	0.87	0.91	0.02	719	1278.1	0	Os02g0573200 [Oryza sativa Japonica Group] >gi|46806340|dbj|BAD17529.1| cryptochrome 1a [Oryza sativa Japonica Group] >gi|113536731|dbj|BAF09114.1| Os02g0573200 [Oryza sativa Japonica Group]
CL2355.Contig2_All	2875	2474	381	gi|16444957|dbj|BAB70686.1|	710	1	710	0.87	0.9	0.02	711	1261.1	0	cryptochrome 1a [Oryza sativa Japonica Group]
CL2355.Contig2_All	2875	2474	381	gi|218191029|gb|EEC73456.1|	719	1	719	0.86	0.89	0.03	720	1253.4	0	hypothetical protein OsI_07758 [Oryza sativa Indica Group] >gi|222623102|gb|EEE57234.1| hypothetical protein OsJ_07222 [Oryza sativa Japonica Group]
CL2355.Contig2_All	2875	2474	357	gi|357149707|ref|XP_003575205.1|	706	1	706	0.85	0.9	0.01	711	1234.5	0	PREDICTED: cryptochrome-1-like [Brachypodium distachyon]
CL2355.Contig2_All	2875	2474	582	gi|308080350|ref|NP_001183937.1|	643	1	632	0.94	0.96	0	632	1228.8	0	cryptochrome 2 [Zea mays] >gi|257802570|gb|ACV66337.1| cryptochrome 2 [Zea mays]
CL2355.Contig2_All	2875	2474	381	gi|28201254|dbj|BAB70688.2|	700	1	700	0.82	0.89	0.01	702	1191.4	0	cryptochrome 1b [Oryza sativa Japonica Group]
CL2355.Contig2_All	2875	2474	381	gi|115458700|ref|NP_001052950.1|	700	1	700	0.82	0.89	0.01	702	1190.6	0	Os04g0452100 [Oryza sativa Japonica Group] >gi|113564521|dbj|BAF14864.1| Os04g0452100 [Oryza sativa Japonica Group]
CL2355.Contig2_All	2875	2447	381	gi|21740729|emb|CAD40850.1|	693	5	693	0.83	0.89	0	691	1185.6	0	OSJNBa0086B14.23 [Oryza sativa Japonica Group] >gi|116310174|emb|CAH67187.1| H0815C01.8 [Oryza sativa Indica Group]
CL2355.Contig2_All	2875	2474	357	gi|77963980|gb|ABB13331.1|	712	1	704	0.81	0.88	0	708	1180.2	0	cryptochrome 1b [Hordeum vulgare subsp. vulgare] >gi|77963982|gb|ABB13332.1| cryptochrome 1b [Hordeum vulgare subsp. vulgare] >gi|77963984|gb|ABB13333.1| cryptochrome 1b [Hordeum vulgare subsp. vulgare]
CL2355.Contig2_All	2875	2474	357	gi|357163871|ref|XP_003579874.1|	712	1	704	0.81	0.89	0	708	1180.2	0	PREDICTED: cryptochrome-1-like [Brachypodium distachyon]
CL2355.Contig2_All	2875	2474	384	gi|161138114|gb|ABX58028.1|	698	1	697	0.83	0.87	0.01	704	1180.2	0	cryptochrome 1a [Triticum aestivum]
CL2355.Contig2_All	2875	2474	384	gi|161138112|gb|ABX58027.1|	700	1	699	0.83	0.87	0.01	703	1179.1	0	cryptochrome 1a [Triticum aestivum]
CL2355.Contig2_All	2875	2474	384	gi|77963974|gb|ABB13328.1|	694	1	693	0.82	0.87	0.01	704	1176.8	0	cryptochrome 1a [Hordeum vulgare subsp. vulgare] >gi|77963976|gb|ABB13329.1| cryptochrome 1a [Hordeum vulgare subsp. vulgare] >gi|77963978|gb|ABB13330.1| cryptochrome 1a [Hordeum vulgare subsp. vulgare]
CL2355.Contig2_All	2875	2165	357	gi|413937402|gb|AFW71953.1|	608	4	608	0.93	0.95	0	606	1173.7	0	hypothetical protein ZEAMMB73_074626 [Zea mays]
CL2355.Contig2_All	2875	2405	381	gi|125590574|gb|EAZ30924.1|	697	23	697	0.83	0.9	0	677	1164.1	0	hypothetical protein OsJ_15004 [Oryza sativa Japonica Group]
CL2355.Contig2_All	2875	2165	381	gi|413937403|gb|AFW71954.1|	600	4	600	0.93	0.95	0.01	598	1155.2	0	hypothetical protein ZEAMMB73_074626 [Zea mays]
CL2355.Contig2_All	2875	2474	381	gi|23506659|gb|AAN37909.1|	691	1	691	0.79	0.87	0	701	1144.8	0	cryptochrome 2 apoprotein [Sorghum bicolor]
CL2355.Contig3_All	2605	2204	111	gi|413937401|gb|AFW71952.1|	707	1	699	0.95	0.96	0	699	1373.2	0	cryptochrome 1 [Zea mays]
CL2355.Contig3_All	2605	2204	111	gi|293337104|ref|NP_001170477.1|	699	1	699	0.94	0.95	0	699	1360.5	0	LOC100384475 [Zea mays] >gi|226452137|gb|ACO59248.1| cryptochrome 1 [Zea mays]
CL2355.Contig3_All	2605	2204	111	gi|413922771|gb|AFW62703.1|	707	1	699	0.93	0.96	0	699	1352	0	cryptochrome 2 [Zea mays]
CL2355.Contig3_All	2605	2204	111	gi|115446841|ref|NP_001047200.1|	718	1	710	0.87	0.9	0.02	711	1261.1	0	Os02g0573200 [Oryza sativa Japonica Group] >gi|46806340|dbj|BAD17529.1| cryptochrome 1a [Oryza sativa Japonica Group] >gi|113536731|dbj|BAF09114.1| Os02g0573200 [Oryza sativa Japonica Group]
CL2355.Contig3_All	2605	2204	111	gi|16444957|dbj|BAB70686.1|	710	1	710	0.87	0.9	0.02	711	1261.1	0	cryptochrome 1a [Oryza sativa Japonica Group]
CL2355.Contig3_All	2605	2204	111	gi|218191029|gb|EEC73456.1|	719	1	719	0.86	0.89	0.03	720	1253.4	0	hypothetical protein OsI_07758 [Oryza sativa Indica Group] >gi|222623102|gb|EEE57234.1| hypothetical protein OsJ_07222 [Oryza sativa Japonica Group]
CL2355.Contig3_All	2605	2204	312	gi|308080350|ref|NP_001183937.1|	643	1	632	0.94	0.96	0	632	1228.8	0	cryptochrome 2 [Zea mays] >gi|257802570|gb|ACV66337.1| cryptochrome 2 [Zea mays]
CL2355.Contig3_All	2605	2204	114	gi|357149707|ref|XP_003575205.1|	706	1	699	0.85	0.9	0.01	702	1225.7	0	PREDICTED: cryptochrome-1-like [Brachypodium distachyon]
CL2355.Contig3_All	2605	2204	111	gi|28201254|dbj|BAB70688.2|	700	1	700	0.82	0.89	0.01	702	1191.4	0	cryptochrome 1b [Oryza sativa Japonica Group]
CL2355.Contig3_All	2605	2204	111	gi|115458700|ref|NP_001052950.1|	700	1	700	0.82	0.89	0.01	702	1190.6	0	Os04g0452100 [Oryza sativa Japonica Group] >gi|113564521|dbj|BAF14864.1| Os04g0452100 [Oryza sativa Japonica Group]
CL2355.Contig3_All	2605	2177	111	gi|21740729|emb|CAD40850.1|	693	5	693	0.83	0.89	0	691	1185.6	0	OSJNBa0086B14.23 [Oryza sativa Japonica Group] >gi|116310174|emb|CAH67187.1| H0815C01.8 [Oryza sativa Indica Group]
CL2355.Contig3_All	2605	2204	114	gi|161138114|gb|ABX58028.1|	698	1	697	0.83	0.87	0.01	704	1180.2	0	cryptochrome 1a [Triticum aestivum]
CL2355.Contig3_All	2605	2204	114	gi|161138112|gb|ABX58027.1|	700	1	699	0.83	0.87	0.01	703	1179.1	0	cryptochrome 1a [Triticum aestivum]
CL2355.Contig3_All	2605	2204	114	gi|77963974|gb|ABB13328.1|	694	1	693	0.82	0.87	0.01	704	1176.8	0	cryptochrome 1a [Hordeum vulgare subsp. vulgare] >gi|77963976|gb|ABB13329.1| cryptochrome 1a [Hordeum vulgare subsp. vulgare] >gi|77963978|gb|ABB13330.1| cryptochrome 1a [Hordeum vulgare subsp. vulgare]
CL2355.Contig3_All	2605	2204	111	gi|77963980|gb|ABB13331.1|	712	1	696	0.81	0.88	0	700	1169.8	0	cryptochrome 1b [Hordeum vulgare subsp. vulgare] >gi|77963982|gb|ABB13332.1| cryptochrome 1b [Hordeum vulgare subsp. vulgare] >gi|77963984|gb|ABB13333.1| cryptochrome 1b [Hordeum vulgare subsp. vulgare]
CL2355.Contig3_All	2605	2204	111	gi|357163871|ref|XP_003579874.1|	712	1	696	0.81	0.89	0	700	1169.8	0	PREDICTED: cryptochrome-1-like [Brachypodium distachyon]
CL2355.Contig3_All	2605	2135	111	gi|125590574|gb|EAZ30924.1|	697	23	697	0.83	0.9	0	677	1164.1	0	hypothetical protein OsJ_15004 [Oryza sativa Japonica Group]
CL2355.Contig3_All	2605	1895	111	gi|413937403|gb|AFW71954.1|	600	4	600	0.93	0.95	0.01	598	1155.2	0	hypothetical protein ZEAMMB73_074626 [Zea mays]
CL2355.Contig3_All	2605	1895	111	gi|413937402|gb|AFW71953.1|	608	4	600	0.93	0.95	0.01	598	1155.2	0	hypothetical protein ZEAMMB73_074626 [Zea mays]
CL2355.Contig3_All	2605	2204	111	gi|23506659|gb|AAN37909.1|	691	1	691	0.79	0.87	0	701	1144.8	0	cryptochrome 2 apoprotein [Sorghum bicolor]
CL2355.Contig4_All	2740	2481	403	gi|23506659|gb|AAN37909.1|	691	3	691	0.97	0.98	0	693	1374	0	cryptochrome 2 apoprotein [Sorghum bicolor]
CL2355.Contig4_All	2740	2484	403	gi|56553448|gb|AAV97867.1|	690	1	690	0.96	0.97	0	694	1371.7	0	cryptochrome 2 [Sorghum bicolor]
CL2355.Contig4_All	2740	2484	355	gi|357163871|ref|XP_003579874.1|	712	1	712	0.87	0.93	0	713	1285.4	0	PREDICTED: cryptochrome-1-like [Brachypodium distachyon]
CL2355.Contig4_All	2740	2484	355	gi|77963980|gb|ABB13331.1|	712	1	712	0.86	0.92	0	713	1273.1	0	cryptochrome 1b [Hordeum vulgare subsp. vulgare] >gi|77963982|gb|ABB13332.1| cryptochrome 1b [Hordeum vulgare subsp. vulgare] >gi|77963984|gb|ABB13333.1| cryptochrome 1b [Hordeum vulgare subsp. vulgare]
CL2355.Contig4_All	2740	2484	403	gi|115458700|ref|NP_001052950.1|	700	1	700	0.88	0.92	0.01	700	1261.5	0	Os04g0452100 [Oryza sativa Japonica Group] >gi|113564521|dbj|BAF14864.1| Os04g0452100 [Oryza sativa Japonica Group]
CL2355.Contig4_All	2740	2484	403	gi|28201254|dbj|BAB70688.2|	700	1	700	0.87	0.92	0.01	700	1259.2	0	cryptochrome 1b [Oryza sativa Japonica Group]
CL2355.Contig4_All	2740	2457	403	gi|21740729|emb|CAD40850.1|	693	6	693	0.88	0.93	0	688	1256.1	0	OSJNBa0086B14.23 [Oryza sativa Japonica Group] >gi|116310174|emb|CAH67187.1| H0815C01.8 [Oryza sativa Indica Group]
CL2355.Contig4_All	2740	2442	406	gi|219888079|gb|ACL54414.1|	688	1	687	0.89	0.92	0.02	693	1242.6	0	unknown [Zea mays] >gi|414586950|tpg|DAA37521.1| TPA: hypothetical protein ZEAMMB73_248176 [Zea mays] >gi|414586951|tpg|DAA37522.1| TPA: hypothetical protein ZEAMMB73_248176 [Zea mays]
CL2355.Contig4_All	2740	2418	403	gi|125590574|gb|EAZ30924.1|	697	23	697	0.89	0.93	0	675	1238	0	hypothetical protein OsJ_15004 [Oryza sativa Japonica Group]
CL2355.Contig4_All	2740	2484	379	gi|413937401|gb|AFW71952.1|	707	1	707	0.79	0.88	0.01	709	1156.7	0	cryptochrome 1 [Zea mays]
CL2355.Contig4_All	2740	2484	379	gi|115446841|ref|NP_001047200.1|	718	1	718	0.79	0.87	0.03	721	1156.3	0	Os02g0573200 [Oryza sativa Japonica Group] >gi|46806340|dbj|BAD17529.1| cryptochrome 1a [Oryza sativa Japonica Group] >gi|113536731|dbj|BAF09114.1| Os02g0573200 [Oryza sativa Japonica Group]
CL2355.Contig4_All	2740	2484	403	gi|293337104|ref|NP_001170477.1|	699	1	699	0.8	0.88	0.01	701	1152.5	0	LOC100384475 [Zea mays] >gi|226452137|gb|ACO59248.1| cryptochrome 1 [Zea mays]
CL2355.Contig4_All	2740	2484	403	gi|16444957|dbj|BAB70686.1|	710	1	710	0.79	0.87	0.03	713	1138.2	0	cryptochrome 1a [Oryza sativa Japonica Group]
CL2355.Contig4_All	2740	2484	379	gi|413922771|gb|AFW62703.1|	707	1	707	0.78	0.87	0.01	709	1135.2	0	cryptochrome 2 [Zea mays]
CL2355.Contig4_All	2740	2484	403	gi|218191029|gb|EEC73456.1|	719	1	719	0.78	0.85	0.04	722	1130.5	0	hypothetical protein OsI_07758 [Oryza sativa Indica Group] >gi|222623102|gb|EEE57234.1| hypothetical protein OsJ_07222 [Oryza sativa Japonica Group]
CL2355.Contig4_All	2740	2484	379	gi|357149707|ref|XP_003575205.1|	706	1	706	0.78	0.86	0.01	712	1128.6	0	PREDICTED: cryptochrome-1-like [Brachypodium distachyon]
CL2355.Contig4_All	2740	2484	406	gi|161138114|gb|ABX58028.1|	698	1	697	0.77	0.84	0.01	702	1089.7	0	cryptochrome 1a [Triticum aestivum]
CL2355.Contig4_All	2740	2484	406	gi|77963974|gb|ABB13328.1|	694	1	693	0.77	0.85	0.02	704	1088.2	0	cryptochrome 1a [Hordeum vulgare subsp. vulgare] >gi|77963976|gb|ABB13329.1| cryptochrome 1a [Hordeum vulgare subsp. vulgare] >gi|77963978|gb|ABB13330.1| cryptochrome 1a [Hordeum vulgare subsp. vulgare]
CL2355.Contig4_All	2740	2481	406	gi|161138112|gb|ABX58027.1|	700	4	699	0.77	0.85	0.01	701	1083.9	0	cryptochrome 1a [Triticum aestivum]
CL2355.Contig4_All	2740	2097	355	gi|326501158|dbj|BAJ98810.1|	583	1	583	0.86	0.92	0.01	584	1042.3	0	predicted protein [Hordeum vulgare subsp. vulgare]
CL2355.Contig5_All	2757	2498	420	gi|23506659|gb|AAN37909.1|	691	3	691	0.97	0.98	0	693	1374	0	cryptochrome 2 apoprotein [Sorghum bicolor]
CL2355.Contig5_All	2757	2501	420	gi|56553448|gb|AAV97867.1|	690	1	690	0.96	0.97	0	694	1371.7	0	cryptochrome 2 [Sorghum bicolor]
CL2355.Contig5_All	2757	2501	420	gi|115458700|ref|NP_001052950.1|	700	1	700	0.88	0.92	0.01	700	1261.5	0	Os04g0452100 [Oryza sativa Japonica Group] >gi|113564521|dbj|BAF14864.1| Os04g0452100 [Oryza sativa Japonica Group]
CL2355.Contig5_All	2757	2501	420	gi|357163871|ref|XP_003579874.1|	712	1	696	0.87	0.93	0	697	1260	0	PREDICTED: cryptochrome-1-like [Brachypodium distachyon]
CL2355.Contig5_All	2757	2501	420	gi|28201254|dbj|BAB70688.2|	700	1	700	0.87	0.92	0.01	700	1259.2	0	cryptochrome 1b [Oryza sativa Japonica Group]
CL2355.Contig5_All	2757	2474	420	gi|21740729|emb|CAD40850.1|	693	6	693	0.88	0.93	0	688	1256.1	0	OSJNBa0086B14.23 [Oryza sativa Japonica Group] >gi|116310174|emb|CAH67187.1| H0815C01.8 [Oryza sativa Indica Group]
CL2355.Contig5_All	2757	2501	420	gi|77963980|gb|ABB13331.1|	712	1	696	0.86	0.92	0	697	1248	0	cryptochrome 1b [Hordeum vulgare subsp. vulgare] >gi|77963982|gb|ABB13332.1| cryptochrome 1b [Hordeum vulgare subsp. vulgare] >gi|77963984|gb|ABB13333.1| cryptochrome 1b [Hordeum vulgare subsp. vulgare]
CL2355.Contig5_All	2757	2459	423	gi|219888079|gb|ACL54414.1|	688	1	687	0.89	0.92	0.02	693	1242.6	0	unknown [Zea mays] >gi|414586950|tpg|DAA37521.1| TPA: hypothetical protein ZEAMMB73_248176 [Zea mays] >gi|414586951|tpg|DAA37522.1| TPA: hypothetical protein ZEAMMB73_248176 [Zea mays]
CL2355.Contig5_All	2757	2435	420	gi|125590574|gb|EAZ30924.1|	697	23	697	0.89	0.93	0	675	1238	0	hypothetical protein OsJ_15004 [Oryza sativa Japonica Group]
CL2355.Contig5_All	2757	2501	420	gi|293337104|ref|NP_001170477.1|	699	1	699	0.8	0.88	0.01	701	1152.5	0	LOC100384475 [Zea mays] >gi|226452137|gb|ACO59248.1| cryptochrome 1 [Zea mays]
CL2355.Contig5_All	2757	2501	420	gi|413937401|gb|AFW71952.1|	707	1	699	0.79	0.88	0.01	701	1139.8	0	cryptochrome 1 [Zea mays]
CL2355.Contig5_All	2757	2501	420	gi|115446841|ref|NP_001047200.1|	718	1	710	0.79	0.87	0.03	713	1138.2	0	Os02g0573200 [Oryza sativa Japonica Group] >gi|46806340|dbj|BAD17529.1| cryptochrome 1a [Oryza sativa Japonica Group] >gi|113536731|dbj|BAF09114.1| Os02g0573200 [Oryza sativa Japonica Group]
CL2355.Contig5_All	2757	2501	420	gi|16444957|dbj|BAB70686.1|	710	1	710	0.79	0.87	0.03	713	1138.2	0	cryptochrome 1a [Oryza sativa Japonica Group]
CL2355.Contig5_All	2757	2501	420	gi|218191029|gb|EEC73456.1|	719	1	719	0.78	0.85	0.04	722	1130.5	0	hypothetical protein OsI_07758 [Oryza sativa Indica Group] >gi|222623102|gb|EEE57234.1| hypothetical protein OsJ_07222 [Oryza sativa Japonica Group]
CL2355.Contig5_All	2757	2501	423	gi|357149707|ref|XP_003575205.1|	706	1	699	0.78	0.86	0.01	703	1118.6	0	PREDICTED: cryptochrome-1-like [Brachypodium distachyon]
CL2355.Contig5_All	2757	2501	420	gi|413922771|gb|AFW62703.1|	707	1	699	0.78	0.87	0.01	701	1118.2	0	cryptochrome 2 [Zea mays]
CL2355.Contig5_All	2757	2501	423	gi|161138114|gb|ABX58028.1|	698	1	697	0.77	0.84	0.01	702	1089.7	0	cryptochrome 1a [Triticum aestivum]
CL2355.Contig5_All	2757	2501	423	gi|77963974|gb|ABB13328.1|	694	1	693	0.77	0.85	0.02	704	1088.2	0	cryptochrome 1a [Hordeum vulgare subsp. vulgare] >gi|77963976|gb|ABB13329.1| cryptochrome 1a [Hordeum vulgare subsp. vulgare] >gi|77963978|gb|ABB13330.1| cryptochrome 1a [Hordeum vulgare subsp. vulgare]
CL2355.Contig5_All	2757	2498	423	gi|161138112|gb|ABX58027.1|	700	4	699	0.77	0.85	0.01	701	1083.9	0	cryptochrome 1a [Triticum aestivum]
CL2355.Contig5_All	2757	2114	420	gi|32400625|dbj|BAC78798.1|	568	1	568	0.87	0.91	0.01	568	1026.2	0	cryptochrome [Oryza sativa Japonica Group]
CL2355.Contig6_All	2859	2491	398	gi|413937401|gb|AFW71952.1|	707	1	699	0.95	0.96	0	699	1373.2	0	cryptochrome 1 [Zea mays]
CL2355.Contig6_All	2859	2491	398	gi|293337104|ref|NP_001170477.1|	699	1	699	0.94	0.95	0	699	1360.5	0	LOC100384475 [Zea mays] >gi|226452137|gb|ACO59248.1| cryptochrome 1 [Zea mays]
CL2355.Contig6_All	2859	2491	398	gi|413922771|gb|AFW62703.1|	707	1	699	0.93	0.96	0	699	1352	0	cryptochrome 2 [Zea mays]
CL2355.Contig6_All	2859	2491	398	gi|115446841|ref|NP_001047200.1|	718	1	710	0.87	0.9	0.02	711	1261.1	0	Os02g0573200 [Oryza sativa Japonica Group] >gi|46806340|dbj|BAD17529.1| cryptochrome 1a [Oryza sativa Japonica Group] >gi|113536731|dbj|BAF09114.1| Os02g0573200 [Oryza sativa Japonica Group]
CL2355.Contig6_All	2859	2491	398	gi|16444957|dbj|BAB70686.1|	710	1	710	0.87	0.9	0.02	711	1261.1	0	cryptochrome 1a [Oryza sativa Japonica Group]
CL2355.Contig6_All	2859	2491	398	gi|218191029|gb|EEC73456.1|	719	1	719	0.86	0.89	0.03	720	1253.4	0	hypothetical protein OsI_07758 [Oryza sativa Indica Group] >gi|222623102|gb|EEE57234.1| hypothetical protein OsJ_07222 [Oryza sativa Japonica Group]
CL2355.Contig6_All	2859	2491	599	gi|308080350|ref|NP_001183937.1|	643	1	632	0.94	0.96	0	632	1228.8	0	cryptochrome 2 [Zea mays] >gi|257802570|gb|ACV66337.1| cryptochrome 2 [Zea mays]
CL2355.Contig6_All	2859	2491	401	gi|357149707|ref|XP_003575205.1|	706	1	699	0.85	0.9	0.01	702	1225.7	0	PREDICTED: cryptochrome-1-like [Brachypodium distachyon]
CL2355.Contig6_All	2859	2491	398	gi|28201254|dbj|BAB70688.2|	700	1	700	0.82	0.89	0.01	702	1191.4	0	cryptochrome 1b [Oryza sativa Japonica Group]
CL2355.Contig6_All	2859	2491	398	gi|115458700|ref|NP_001052950.1|	700	1	700	0.82	0.89	0.01	702	1190.6	0	Os04g0452100 [Oryza sativa Japonica Group] >gi|113564521|dbj|BAF14864.1| Os04g0452100 [Oryza sativa Japonica Group]
CL2355.Contig6_All	2859	2464	398	gi|21740729|emb|CAD40850.1|	693	5	693	0.83	0.89	0	691	1185.6	0	OSJNBa0086B14.23 [Oryza sativa Japonica Group] >gi|116310174|emb|CAH67187.1| H0815C01.8 [Oryza sativa Indica Group]
CL2355.Contig6_All	2859	2491	401	gi|161138114|gb|ABX58028.1|	698	1	697	0.83	0.87	0.01	704	1180.2	0	cryptochrome 1a [Triticum aestivum]
CL2355.Contig6_All	2859	2491	401	gi|161138112|gb|ABX58027.1|	700	1	699	0.83	0.87	0.01	703	1179.1	0	cryptochrome 1a [Triticum aestivum]
CL2355.Contig6_All	2859	2491	401	gi|77963974|gb|ABB13328.1|	694	1	693	0.82	0.87	0.01	704	1176.8	0	cryptochrome 1a [Hordeum vulgare subsp. vulgare] >gi|77963976|gb|ABB13329.1| cryptochrome 1a [Hordeum vulgare subsp. vulgare] >gi|77963978|gb|ABB13330.1| cryptochrome 1a [Hordeum vulgare subsp. vulgare]
CL2355.Contig6_All	2859	2491	329	gi|357163871|ref|XP_003579874.1|	712	1	712	0.79	0.87	0	723	1171.4	0	PREDICTED: cryptochrome-1-like [Brachypodium distachyon]
CL2355.Contig6_All	2859	2491	329	gi|77963980|gb|ABB13331.1|	712	1	712	0.79	0.87	0	723	1171	0	cryptochrome 1b [Hordeum vulgare subsp. vulgare] >gi|77963982|gb|ABB13332.1| cryptochrome 1b [Hordeum vulgare subsp. vulgare] >gi|77963984|gb|ABB13333.1| cryptochrome 1b [Hordeum vulgare subsp. vulgare]
CL2355.Contig6_All	2859	2422	398	gi|125590574|gb|EAZ30924.1|	697	23	697	0.83	0.9	0	677	1164.1	0	hypothetical protein OsJ_15004 [Oryza sativa Japonica Group]
CL2355.Contig6_All	2859	2182	398	gi|413937403|gb|AFW71954.1|	600	4	600	0.93	0.95	0.01	598	1155.2	0	hypothetical protein ZEAMMB73_074626 [Zea mays]
CL2355.Contig6_All	2859	2182	398	gi|413937402|gb|AFW71953.1|	608	4	600	0.93	0.95	0.01	598	1155.2	0	hypothetical protein ZEAMMB73_074626 [Zea mays]
CL2355.Contig6_All	2859	2491	398	gi|23506659|gb|AAN37909.1|	691	1	691	0.79	0.87	0	701	1144.8	0	cryptochrome 2 apoprotein [Sorghum bicolor]
CL2356.Contig1_All	1499	461	760	gi|242058665|ref|XP_002458478.1|	461	39	157	0.55	0.61	0.16	119	114.4	5e-24	hypothetical protein SORBIDRAFT_03g034420 [Sorghum bicolor] >gi|241930453|gb|EES03598.1| hypothetical protein SORBIDRAFT_03g034420 [Sorghum bicolor]
CL2356.Contig1_All	1499	539	760	gi|212275656|ref|NP_001130322.1|	453	65	150	0.67	0.72	0.14	86	112.1	2e-23	uncharacterized protein LOC100191416 [Zea mays]
CL2356.Contig1_All	1499	958	1179	gi|414868018|tpg|DAA46575.1|	815	158	235	0.74	0.81	0.05	78	102.8	1e-20	TPA: putative S-locus-like receptor protein kinase family protein [Zea mays]
CL2356.Contig1_All	1499	383	559	gi|242050028|ref|XP_002462758.1|	238	4	62	0.83	0.93	0	59	102.8	1e-20	hypothetical protein SORBIDRAFT_02g031470 [Sorghum bicolor] >gi|241926135|gb|EER99279.1| hypothetical protein SORBIDRAFT_02g031470 [Sorghum bicolor]
CL2356.Contig1_All	1499	958	1179	gi|226502839|ref|NP_001147593.1|	815	158	235	0.74	0.81	0.05	78	102.8	1e-20	receptor-like protein kinase precursor [Zea mays] >gi|195612392|gb|ACG28026.1| receptor-like protein kinase [Zea mays]
CL2356.Contig1_All	1499	389	589	gi|195655073|gb|ACG47004.1|	235	6	72	0.69	0.81	0	67	96.3	1e-18	hypothetical protein [Zea mays]
CL2356.Contig1_All	1499	389	559	gi|226528876|ref|NP_001145190.1|	238	6	62	0.79	0.91	0	57	95.9	2e-18	uncharacterized protein LOC100278440 [Zea mays]
CL2356.Contig1_All	1499	389	559	gi|194697338|gb|ACF82753.1|	238	6	62	0.79	0.91	0	57	95.9	2e-18	unknown [Zea mays]
CL2356.Contig1_All	1499	964	1179	gi|242040031|ref|XP_002467410.1|	710	162	238	0.75	0.79	0.06	77	95.1	3e-18	hypothetical protein SORBIDRAFT_01g027580 [Sorghum bicolor] >gi|241921264|gb|EER94408.1| hypothetical protein SORBIDRAFT_01g027580 [Sorghum bicolor]
CL2356.Contig1_All	1499	539	760	gi|357136413|ref|XP_003569799.1|	446	64	149	0.57	0.65	0.14	86	92.4	2e-17	PREDICTED: mannan endo-1,4-beta-mannosidase 2-like [Brachypodium distachyon]
CL2356.Contig1_All	1499	542	760	gi|326515930|dbj|BAJ87988.1|	444	63	147	0.58	0.65	0.14	85	90.5	8e-17	predicted protein [Hordeum vulgare subsp. vulgare]
CL2356.Contig1_All	1499	434	760	gi|125572004|gb|EAZ13519.1|	422	16	148	0.41	0.49	0.18	133	89	2e-16	hypothetical protein OsJ_03436 [Oryza sativa Japonica Group]
CL2356.Contig1_All	1499	434	760	gi|125527686|gb|EAY75800.1|	445	16	148	0.41	0.49	0.18	133	89	2e-16	hypothetical protein OsI_03716 [Oryza sativa Indica Group]
CL2356.Contig1_All	1499	434	760	gi|297597608|ref|NP_001044230.2|	445	16	148	0.41	0.49	0.18	133	89	2e-16	Os01g0746700 [Oryza sativa Japonica Group] >gi|125951474|sp|Q0JJD4.2|MAN2_ORYSJ RecName: Full=Mannan endo-1,4-beta-mannosidase 2; AltName: Full=Beta-mannanase 2; AltName: Full=Endo-beta-1,4-mannanase 2; AltName: Full=OsMAN2; Flags: Precursor >gi|255673681|dbj|BAF06144.2| Os01g0746700 [Oryza sativa Japonica Group]
CL2356.Contig1_All	1499	389	559	gi|115480453|ref|NP_001063820.1|	237	5	61	0.7	0.82	0	57	85.5	2e-15	Os09g0542200 [Oryza sativa Japonica Group] >gi|113632053|dbj|BAF25734.1| Os09g0542200 [Oryza sativa Japonica Group]
CL2356.Contig1_All	1499	389	559	gi|32526672|dbj|BAC79195.1|	220	5	61	0.7	0.82	0	57	85.5	2e-15	unknown protein [Oryza sativa Japonica Group]
CL2356.Contig1_All	1499	389	559	gi|222642012|gb|EEE70144.1|	216	5	61	0.7	0.82	0	57	85.5	2e-15	hypothetical protein OsJ_30190 [Oryza sativa Japonica Group]
CL2356.Contig1_All	1499	389	559	gi|218202548|gb|EEC84975.1|	237	5	61	0.7	0.82	0	57	85.5	2e-15	hypothetical protein OsI_32232 [Oryza sativa Indica Group]
CL2356.Contig1_All	1499	551	760	gi|30681096|ref|NP_179660.2|	433	55	136	0.55	0.63	0.15	82	84.7	4e-15	mannan endo-1,4-beta-mannosidase 2 [Arabidopsis thaliana] >gi|75233455|sp|Q7Y223.1|MAN2_ARATH RecName: Full=Mannan endo-1,4-beta-mannosidase 2; AltName: Full=Beta-mannanase 2; AltName: Full=Endo-beta-1,4-mannanase 2; Short=AtMAN2; Flags: Precursor >gi|109134159|gb|ABG25077.1| At2g20680 [Arabidopsis thaliana] >gi|330251962|gb|AEC07056.1| mannan endo-1,4-beta-mannosidase 2 [Arabidopsis thaliana]
CL2356.Contig1_All	1499	557	760	gi|255553737|ref|XP_002517909.1|	431	55	134	0.54	0.66	0.15	80	83.6	1e-14	hydrolase, hydrolyzing O-glycosyl compounds, putative [Ricinus communis] >gi|223542891|gb|EEF44427.1| hydrolase, hydrolyzing O-glycosyl compounds, putative [Ricinus communis]
CL2356.Contig3_All	3025	2866	2009	gi|226501082|ref|NP_001151500.1|	286	4	286	0.91	0.95	0	286	553.9	6e-156	LOC100285134 precursor [Zea mays] >gi|195647254|gb|ACG43095.1| xyloglucan endotransglycosylase/hydrolase protein 8 precursor [Zea mays] >gi|413917136|gb|AFW57068.1| Xyloglucan endotransglycosylase/hydrolase protein 8 [Zea mays]
CL2356.Contig3_All	3025	2860	2009	gi|242075720|ref|XP_002447796.1|	287	1	287	0.89	0.93	0.01	287	547.4	5e-154	hypothetical protein SORBIDRAFT_06g015940 [Sorghum bicolor] >gi|241938979|gb|EES12124.1| hypothetical protein SORBIDRAFT_06g015940 [Sorghum bicolor]
CL2356.Contig3_All	3025	2860	2012	gi|239738550|gb|ACS13757.1|	283	3	282	0.85	0.92	0	284	507.3	6e-142	xyloglucan xyloglucosyl transferase [Hordeum vulgare]
CL2356.Contig3_All	3025	2860	2012	gi|326516660|dbj|BAJ92485.1|	283	3	282	0.85	0.91	0	284	505	3e-141	predicted protein [Hordeum vulgare subsp. vulgare]
CL2356.Contig3_All	3025	2920	2012	gi|326497377|dbj|BAK02273.1|	321	17	320	0.72	0.85	0	304	468.8	2e-130	predicted protein [Hordeum vulgare subsp. vulgare] >gi|326517126|dbj|BAJ99929.1| predicted protein [Hordeum vulgare subsp. vulgare]
CL2356.Contig3_All	3025	2860	2009	gi|242072972|ref|XP_002446422.1|	280	1	280	0.71	0.85	0	285	441.8	3e-122	hypothetical protein SORBIDRAFT_06g015880 [Sorghum bicolor] >gi|241937605|gb|EES10750.1| hypothetical protein SORBIDRAFT_06g015880 [Sorghum bicolor]
CL2356.Contig3_All	3025	2935	2009	gi|413917142|gb|AFW57074.1|	365	58	365	0.65	0.78	0.01	313	430.6	7e-119	xyloglucan endo-transglycosylase/hydrolase Precursor [Zea mays]
CL2356.Contig3_All	3025	2860	2009	gi|162460602|ref|NP_001105166.1|	280	1	280	0.69	0.82	0	285	429.1	2e-118	xyloglucan endo-transglycosylase/hydrolase precursor [Zea mays] >gi|57753593|emb|CAI44139.1| xyloglucan endo-transglycosylase/hydrolase [Zea mays]
CL2356.Contig3_All	3025	2860	2009	gi|223949003|gb|ACN28585.1|	280	1	280	0.69	0.82	0	285	428.7	2e-118	unknown [Zea mays]
CL2356.Contig3_All	3025	2860	2009	gi|195636124|gb|ACG37530.1|	280	1	280	0.69	0.82	0	285	428.7	2e-118	xyloglucan endotransglycosylase/hydrolase protein 8 precursor [Zea mays]
CL2356.Contig3_All	3025	2860	2009	gi|242072978|ref|XP_002446425.1|	277	1	277	0.71	0.83	0	285	427.2	8e-118	hypothetical protein SORBIDRAFT_06g015930 [Sorghum bicolor] >gi|241937608|gb|EES10753.1| hypothetical protein SORBIDRAFT_06g015930 [Sorghum bicolor]
CL2356.Contig3_All	3025	2860	2009	gi|195637398|gb|ACG38167.1|	281	1	281	0.69	0.82	0	285	422.9	1e-116	xyloglucan endotransglycosylase/hydrolase protein 8 precursor [Zea mays]
CL2356.Contig3_All	3025	2860	2009	gi|413917140|gb|AFW57072.1|	281	1	281	0.68	0.81	0	285	421.4	4e-116	xyloglucan endotransglycosylase/hydrolase protein 8 [Zea mays]
CL2356.Contig3_All	3025	2836	2009	gi|195640132|gb|ACG39534.1|	290	14	290	0.69	0.83	0.01	278	420.2	1e-115	xyloglucan endotransglycosylase/hydrolase protein 8 precursor [Zea mays]
CL2356.Contig3_All	3025	2860	2009	gi|242081111|ref|XP_002445324.1|	291	1	291	0.67	0.79	0.03	292	413.7	9e-114	hypothetical protein SORBIDRAFT_07g009410 [Sorghum bicolor] >gi|241941674|gb|EES14819.1| hypothetical protein SORBIDRAFT_07g009410 [Sorghum bicolor]
CL2356.Contig3_All	3025	2860	2012	gi|326510981|dbj|BAJ91838.1|	277	1	276	0.69	0.82	0	284	411	6e-113	predicted protein [Hordeum vulgare subsp. vulgare]
CL2356.Contig3_All	3025	2836	2009	gi|413916818|gb|AFW56750.1|	287	14	287	0.68	0.82	0.01	278	410.2	1e-112	xyloglucan endotransglycosylase/hydrolase protein 8 [Zea mays]
CL2356.Contig3_All	3025	2836	2009	gi|212274405|ref|NP_001130144.1|	287	14	287	0.68	0.82	0.01	278	408.7	3e-112	uncharacterized protein LOC100191238 precursor [Zea mays]
CL2356.Contig3_All	3025	2860	2009	gi|51039056|gb|AAT94293.1|	283	1	283	0.65	0.79	0.01	288	395.2	3e-108	endotransglucosylase/hydrolase XTH1 [Triticum aestivum]
CL2356.Contig3_All	3025	2860	2009	gi|51039058|gb|AAT94294.1|	283	1	283	0.65	0.79	0.01	288	394	8e-108	endotransglucosylase/hydrolase XTH2 [Triticum aestivum]
CL2356.Contig4_All	1734	1333	1115	gi|242050028|ref|XP_002462758.1|	238	4	76	0.93	0.96	0	73	141.4	5e-32	hypothetical protein SORBIDRAFT_02g031470 [Sorghum bicolor] >gi|241926135|gb|EER99279.1| hypothetical protein SORBIDRAFT_02g031470 [Sorghum bicolor]
CL2356.Contig4_All	1734	1327	1115	gi|226528876|ref|NP_001145190.1|	238	6	76	0.89	0.96	0	71	133.7	1e-29	uncharacterized protein LOC100278440 [Zea mays]
CL2356.Contig4_All	1734	1327	1115	gi|194697338|gb|ACF82753.1|	238	6	76	0.89	0.96	0	71	133.7	1e-29	unknown [Zea mays]
CL2356.Contig4_All	1734	1327	1115	gi|195655073|gb|ACG47004.1|	235	6	73	0.86	0.93	0	71	123.6	1e-26	hypothetical protein [Zea mays]
CL2356.Contig4_All	1734	1327	1115	gi|115480453|ref|NP_001063820.1|	237	5	75	0.79	0.86	0	71	120.2	1e-25	Os09g0542200 [Oryza sativa Japonica Group] >gi|113632053|dbj|BAF25734.1| Os09g0542200 [Oryza sativa Japonica Group]
CL2356.Contig4_All	1734	1327	1115	gi|32526672|dbj|BAC79195.1|	220	5	75	0.79	0.86	0	71	120.2	1e-25	unknown protein [Oryza sativa Japonica Group]
CL2356.Contig4_All	1734	1327	1115	gi|222642012|gb|EEE70144.1|	216	5	75	0.79	0.86	0	71	120.2	1e-25	hypothetical protein OsJ_30190 [Oryza sativa Japonica Group]
CL2356.Contig4_All	1734	1327	1115	gi|218202548|gb|EEC84975.1|	237	5	75	0.79	0.86	0	71	120.2	1e-25	hypothetical protein OsI_32232 [Oryza sativa Indica Group]
CL2356.Contig4_All	1734	1114	887	gi|212275656|ref|NP_001130322.1|	453	63	150	0.68	0.73	0.14	88	114.8	5e-24	uncharacterized protein LOC100191416 [Zea mays]
CL2356.Contig4_All	1734	1339	1115	gi|357159750|ref|XP_003578547.1|	238	5	76	0.75	0.84	0	75	114.4	6e-24	PREDICTED: uncharacterized protein LOC100839255 [Brachypodium distachyon]
CL2356.Contig4_All	1734	1114	887	gi|242058665|ref|XP_002458478.1|	461	70	157	0.68	0.72	0.14	88	112.8	1e-23	hypothetical protein SORBIDRAFT_03g034420 [Sorghum bicolor] >gi|241930453|gb|EES03598.1| hypothetical protein SORBIDRAFT_03g034420 [Sorghum bicolor]
CL2356.Contig4_All	1734	1339	1115	gi|326520974|dbj|BAJ92850.1|	292	57	130	0.71	0.84	0	75	111.3	5e-23	predicted protein [Hordeum vulgare subsp. vulgare]
CL2356.Contig4_All	1734	689	468	gi|414868018|tpg|DAA46575.1|	815	158	235	0.74	0.81	0.05	78	102.8	1e-20	TPA: putative S-locus-like receptor protein kinase family protein [Zea mays]
CL2356.Contig4_All	1734	689	468	gi|226502839|ref|NP_001147593.1|	815	158	235	0.74	0.81	0.05	78	102.8	1e-20	receptor-like protein kinase precursor [Zea mays] >gi|195612392|gb|ACG28026.1| receptor-like protein kinase [Zea mays]
CL2356.Contig4_All	1734	1114	887	gi|357136413|ref|XP_003569799.1|	446	62	149	0.58	0.66	0.14	88	95.1	4e-18	PREDICTED: mannan endo-1,4-beta-mannosidase 2-like [Brachypodium distachyon]
CL2356.Contig4_All	1734	683	468	gi|242040031|ref|XP_002467410.1|	710	162	238	0.75	0.79	0.06	77	95.1	4e-18	hypothetical protein SORBIDRAFT_01g027580 [Sorghum bicolor] >gi|241921264|gb|EER94408.1| hypothetical protein SORBIDRAFT_01g027580 [Sorghum bicolor]
CL2356.Contig4_All	1734	1114	887	gi|326515930|dbj|BAJ87988.1|	444	60	147	0.58	0.65	0.14	88	93.2	1e-17	predicted protein [Hordeum vulgare subsp. vulgare]
CL2356.Contig4_All	1734	1114	887	gi|125572004|gb|EAZ13519.1|	422	61	148	0.53	0.61	0.14	88	89.7	1e-16	hypothetical protein OsJ_03436 [Oryza sativa Japonica Group]
CL2356.Contig4_All	1734	1114	887	gi|125527686|gb|EAY75800.1|	445	61	148	0.53	0.61	0.14	88	89.7	1e-16	hypothetical protein OsI_03716 [Oryza sativa Indica Group]
CL2356.Contig4_All	1734	1114	887	gi|297597608|ref|NP_001044230.2|	445	61	148	0.53	0.61	0.14	88	89.7	1e-16	Os01g0746700 [Oryza sativa Japonica Group] >gi|125951474|sp|Q0JJD4.2|MAN2_ORYSJ RecName: Full=Mannan endo-1,4-beta-mannosidase 2; AltName: Full=Beta-mannanase 2; AltName: Full=Endo-beta-1,4-mannanase 2; AltName: Full=OsMAN2; Flags: Precursor >gi|255673681|dbj|BAF06144.2| Os01g0746700 [Oryza sativa Japonica Group]
CL2356.Contig5_All	2157	1998	1141	gi|226501082|ref|NP_001151500.1|	286	4	286	0.91	0.95	0	286	553.9	4e-156	LOC100285134 precursor [Zea mays] >gi|195647254|gb|ACG43095.1| xyloglucan endotransglycosylase/hydrolase protein 8 precursor [Zea mays] >gi|413917136|gb|AFW57068.1| Xyloglucan endotransglycosylase/hydrolase protein 8 [Zea mays]
CL2356.Contig5_All	2157	1992	1141	gi|242075720|ref|XP_002447796.1|	287	1	287	0.89	0.93	0.01	287	547.4	3e-154	hypothetical protein SORBIDRAFT_06g015940 [Sorghum bicolor] >gi|241938979|gb|EES12124.1| hypothetical protein SORBIDRAFT_06g015940 [Sorghum bicolor]
CL2356.Contig5_All	2157	1992	1144	gi|239738550|gb|ACS13757.1|	283	3	282	0.85	0.92	0	284	507.3	4e-142	xyloglucan xyloglucosyl transferase [Hordeum vulgare]
CL2356.Contig5_All	2157	1992	1144	gi|326516660|dbj|BAJ92485.1|	283	3	282	0.85	0.91	0	284	505	2e-141	predicted protein [Hordeum vulgare subsp. vulgare]
CL2356.Contig5_All	2157	2052	1144	gi|326497377|dbj|BAK02273.1|	321	17	320	0.72	0.85	0	304	468.8	1e-130	predicted protein [Hordeum vulgare subsp. vulgare] >gi|326517126|dbj|BAJ99929.1| predicted protein [Hordeum vulgare subsp. vulgare]
CL2356.Contig5_All	2157	1992	1141	gi|242072972|ref|XP_002446422.1|	280	1	280	0.71	0.85	0	285	441.8	2e-122	hypothetical protein SORBIDRAFT_06g015880 [Sorghum bicolor] >gi|241937605|gb|EES10750.1| hypothetical protein SORBIDRAFT_06g015880 [Sorghum bicolor]
CL2356.Contig5_All	2157	2067	1141	gi|413917142|gb|AFW57074.1|	365	58	365	0.65	0.78	0.01	313	430.6	5e-119	xyloglucan endo-transglycosylase/hydrolase Precursor [Zea mays]
CL2356.Contig5_All	2157	1992	1141	gi|162460602|ref|NP_001105166.1|	280	1	280	0.69	0.82	0	285	429.1	1e-118	xyloglucan endo-transglycosylase/hydrolase precursor [Zea mays] >gi|57753593|emb|CAI44139.1| xyloglucan endo-transglycosylase/hydrolase [Zea mays]
CL2356.Contig5_All	2157	1992	1141	gi|223949003|gb|ACN28585.1|	280	1	280	0.69	0.82	0	285	428.7	2e-118	unknown [Zea mays]
CL2356.Contig5_All	2157	1992	1141	gi|195636124|gb|ACG37530.1|	280	1	280	0.69	0.82	0	285	428.7	2e-118	xyloglucan endotransglycosylase/hydrolase protein 8 precursor [Zea mays]
CL2356.Contig5_All	2157	1992	1141	gi|242072978|ref|XP_002446425.1|	277	1	277	0.71	0.83	0	285	427.2	5e-118	hypothetical protein SORBIDRAFT_06g015930 [Sorghum bicolor] >gi|241937608|gb|EES10753.1| hypothetical protein SORBIDRAFT_06g015930 [Sorghum bicolor]
CL2356.Contig5_All	2157	1992	1141	gi|195637398|gb|ACG38167.1|	281	1	281	0.69	0.82	0	285	422.9	1e-116	xyloglucan endotransglycosylase/hydrolase protein 8 precursor [Zea mays]
CL2356.Contig5_All	2157	1992	1141	gi|413917140|gb|AFW57072.1|	281	1	281	0.68	0.81	0	285	421.4	3e-116	xyloglucan endotransglycosylase/hydrolase protein 8 [Zea mays]
CL2356.Contig5_All	2157	1968	1141	gi|195640132|gb|ACG39534.1|	290	14	290	0.69	0.83	0.01	278	420.2	7e-116	xyloglucan endotransglycosylase/hydrolase protein 8 precursor [Zea mays]
CL2356.Contig5_All	2157	1992	1141	gi|242081111|ref|XP_002445324.1|	291	1	291	0.67	0.79	0.03	292	413.7	6e-114	hypothetical protein SORBIDRAFT_07g009410 [Sorghum bicolor] >gi|241941674|gb|EES14819.1| hypothetical protein SORBIDRAFT_07g009410 [Sorghum bicolor]
CL2356.Contig5_All	2157	1992	1144	gi|326510981|dbj|BAJ91838.1|	277	1	276	0.69	0.82	0	284	411	4e-113	predicted protein [Hordeum vulgare subsp. vulgare]
CL2356.Contig5_All	2157	1968	1141	gi|413916818|gb|AFW56750.1|	287	14	287	0.68	0.82	0.01	278	410.2	7e-113	xyloglucan endotransglycosylase/hydrolase protein 8 [Zea mays]
CL2356.Contig5_All	2157	1968	1141	gi|212274405|ref|NP_001130144.1|	287	14	287	0.68	0.82	0.01	278	408.7	2e-112	uncharacterized protein LOC100191238 precursor [Zea mays]
CL2356.Contig5_All	2157	1992	1141	gi|51039056|gb|AAT94293.1|	283	1	283	0.65	0.79	0.01	288	395.2	2e-108	endotransglucosylase/hydrolase XTH1 [Triticum aestivum]
CL2356.Contig5_All	2157	1992	1141	gi|51039058|gb|AAT94294.1|	283	1	283	0.65	0.79	0.01	288	394	5e-108	endotransglucosylase/hydrolase XTH2 [Triticum aestivum]
CL2356.Contig6_All	2983	318	1175	gi|226501082|ref|NP_001151500.1|	286	4	286	0.91	0.95	0	286	555.8	1e-156	LOC100285134 precursor [Zea mays] >gi|195647254|gb|ACG43095.1| xyloglucan endotransglycosylase/hydrolase protein 8 precursor [Zea mays] >gi|413917136|gb|AFW57068.1| Xyloglucan endotransglycosylase/hydrolase protein 8 [Zea mays]
CL2356.Contig6_All	2983	324	1175	gi|242075720|ref|XP_002447796.1|	287	1	287	0.9	0.93	0.01	287	549.3	1e-154	hypothetical protein SORBIDRAFT_06g015940 [Sorghum bicolor] >gi|241938979|gb|EES12124.1| hypothetical protein SORBIDRAFT_06g015940 [Sorghum bicolor]
CL2356.Contig6_All	2983	324	1172	gi|239738550|gb|ACS13757.1|	283	3	282	0.85	0.92	0	284	509.2	1e-142	xyloglucan xyloglucosyl transferase [Hordeum vulgare]
CL2356.Contig6_All	2983	324	1172	gi|326516660|dbj|BAJ92485.1|	283	3	282	0.85	0.91	0	284	506.9	8e-142	predicted protein [Hordeum vulgare subsp. vulgare]
CL2356.Contig6_All	2983	264	1172	gi|326497377|dbj|BAK02273.1|	321	17	320	0.72	0.85	0	304	470.7	6e-131	predicted protein [Hordeum vulgare subsp. vulgare] >gi|326517126|dbj|BAJ99929.1| predicted protein [Hordeum vulgare subsp. vulgare]
CL2356.Contig6_All	2983	324	1175	gi|242072972|ref|XP_002446422.1|	280	1	280	0.71	0.85	0	285	443.7	8e-123	hypothetical protein SORBIDRAFT_06g015880 [Sorghum bicolor] >gi|241937605|gb|EES10750.1| hypothetical protein SORBIDRAFT_06g015880 [Sorghum bicolor]
CL2356.Contig6_All	2983	126	1175	gi|413917142|gb|AFW57074.1|	365	35	365	0.59	0.73	0.01	354	429.9	1e-118	xyloglucan endo-transglycosylase/hydrolase Precursor [Zea mays]
CL2356.Contig6_All	2983	324	1175	gi|242072978|ref|XP_002446425.1|	277	1	277	0.71	0.83	0	285	429.1	2e-118	hypothetical protein SORBIDRAFT_06g015930 [Sorghum bicolor] >gi|241937608|gb|EES10753.1| hypothetical protein SORBIDRAFT_06g015930 [Sorghum bicolor]
CL2356.Contig6_All	2983	324	1175	gi|162460602|ref|NP_001105166.1|	280	1	280	0.69	0.82	0	285	427.9	5e-118	xyloglucan endo-transglycosylase/hydrolase precursor [Zea mays] >gi|57753593|emb|CAI44139.1| xyloglucan endo-transglycosylase/hydrolase [Zea mays]
CL2356.Contig6_All	2983	324	1175	gi|223949003|gb|ACN28585.1|	280	1	280	0.68	0.82	0	285	427.6	6e-118	unknown [Zea mays]
CL2356.Contig6_All	2983	324	1175	gi|195636124|gb|ACG37530.1|	280	1	280	0.69	0.82	0	285	427.6	6e-118	xyloglucan endotransglycosylase/hydrolase protein 8 precursor [Zea mays]
CL2356.Contig6_All	2983	348	1175	gi|195640132|gb|ACG39534.1|	290	14	290	0.69	0.83	0.01	278	422.2	2e-116	xyloglucan endotransglycosylase/hydrolase protein 8 precursor [Zea mays]
CL2356.Contig6_All	2983	324	1175	gi|195637398|gb|ACG38167.1|	281	1	281	0.68	0.82	0	285	421.8	3e-116	xyloglucan endotransglycosylase/hydrolase protein 8 precursor [Zea mays]
CL2356.Contig6_All	2983	324	1175	gi|413917140|gb|AFW57072.1|	281	1	281	0.68	0.81	0	285	420.2	1e-115	xyloglucan endotransglycosylase/hydrolase protein 8 [Zea mays]
CL2356.Contig6_All	2983	324	1172	gi|326510981|dbj|BAJ91838.1|	277	1	276	0.69	0.82	0	284	412.9	1e-113	predicted protein [Hordeum vulgare subsp. vulgare]
CL2356.Contig6_All	2983	324	1175	gi|242081111|ref|XP_002445324.1|	291	1	291	0.67	0.79	0.03	292	412.5	2e-113	hypothetical protein SORBIDRAFT_07g009410 [Sorghum bicolor] >gi|241941674|gb|EES14819.1| hypothetical protein SORBIDRAFT_07g009410 [Sorghum bicolor]
CL2356.Contig6_All	2983	348	1175	gi|413916818|gb|AFW56750.1|	287	14	287	0.68	0.82	0.01	278	412.1	2e-113	xyloglucan endotransglycosylase/hydrolase protein 8 [Zea mays]
CL2356.Contig6_All	2983	348	1175	gi|212274405|ref|NP_001130144.1|	287	14	287	0.68	0.82	0.01	278	410.6	8e-113	uncharacterized protein LOC100191238 precursor [Zea mays]
CL2356.Contig6_All	2983	324	1175	gi|51039056|gb|AAT94293.1|	283	1	283	0.65	0.79	0.01	288	394	8e-108	endotransglucosylase/hydrolase XTH1 [Triticum aestivum]
CL2356.Contig6_All	2983	336	1172	gi|125560666|gb|EAZ06114.1|	290	6	289	0.66	0.79	0.02	285	394	8e-108	hypothetical protein OsI_28350 [Oryza sativa Indica Group]
CL2356.Contig7_All	1410	1026	847	gi|115470141|ref|NP_001058669.1|	318	85	142	0.73	0.82	0	60	86.3	1e-15	Os07g0100200 [Oryza sativa Japonica Group] >gi|75117976|sp|Q69LA6.1|PDX11_ORYSJ RecName: Full=Probable pyridoxal biosynthesis protein PDX1.1 >gi|113610205|dbj|BAF20583.1| Os07g0100200 [Oryza sativa Japonica Group]
CL2356.Contig7_All	1410	1026	847	gi|125556919|gb|EAZ02455.1|	366	85	142	0.73	0.82	0	60	86.3	1e-15	hypothetical protein OsI_24560 [Oryza sativa Indica Group]
CL2356.Contig7_All	1410	1026	847	gi|357119642|ref|XP_003561544.1|	365	132	189	0.73	0.82	0	60	85.1	3e-15	PREDICTED: probable pyridoxal biosynthesis protein PDX1.1-like [Brachypodium distachyon]
CL2356.Contig7_All	1410	1026	847	gi|74026503|gb|AAZ94411.1|	314	81	138	0.72	0.8	0	60	84	7e-15	pyridoxine biosynthesis protein [Triticum aestivum]
CL2356.Contig7_All	1410	1026	847	gi|326526193|dbj|BAJ93273.1|	316	83	140	0.72	0.82	0	60	84	7e-15	predicted protein [Hordeum vulgare subsp. vulgare]
CL2356.Contig7_All	1410	1026	847	gi|326489442|dbj|BAK01702.1|	314	81	138	0.72	0.8	0	60	84	7e-15	predicted protein [Hordeum vulgare subsp. vulgare] >gi|326501194|dbj|BAJ98828.1| predicted protein [Hordeum vulgare subsp. vulgare]
CL2356.Contig7_All	1410	1332	847	gi|226528529|ref|NP_001147020.1|	317	28	141	0.38	0.49	0	162	84	7e-15	pyridoxin biosynthesis protein ER1 [Zea mays] >gi|195606512|gb|ACG25086.1| pyridoxin biosynthesis protein ER1 [Zea mays] >gi|414592084|tpg|DAA42655.1| TPA: Pyridoxin biosynthesis protein ER1 [Zea mays]
CL2356.Contig7_All	1410	1026	847	gi|414883340|tpg|DAA59354.1|	413	180	237	0.72	0.8	0	60	83.2	1e-14	TPA: Pyridoxin biosynthesis protein ER1 [Zea mays]
CL2356.Contig7_All	1410	1026	847	gi|242042688|ref|XP_002459215.1|	317	84	141	0.72	0.8	0	60	83.2	1e-14	hypothetical protein SORBIDRAFT_02g000720 [Sorghum bicolor] >gi|241922592|gb|EER95736.1| hypothetical protein SORBIDRAFT_02g000720 [Sorghum bicolor]
CL2356.Contig7_All	1410	1026	847	gi|195605268|gb|ACG24464.1|	317	84	141	0.72	0.8	0	60	83.2	1e-14	pyridoxin biosynthesis protein ER1 [Zea mays]
CL2356.Contig7_All	1410	1026	847	gi|226496920|ref|NP_001140657.1|	380	147	204	0.72	0.8	0	60	83.2	1e-14	uncharacterized protein LOC100272732 [Zea mays]
CL2356.Contig7_All	1410	1026	847	gi|115480834|ref|NP_001064010.1|	313	78	135	0.7	0.8	0	60	82.8	1e-14	Os10g0100700 [Oryza sativa Japonica Group] >gi|75331357|sp|Q8W3D0.1|PDX12_ORYSJ RecName: Full=Probable pyridoxal biosynthesis protein PDX1.2 >gi|113638619|dbj|BAF25924.1| Os10g0100700 [Oryza sativa Japonica Group]
CL2356.Contig7_All	1410	1026	847	gi|115486839|ref|NP_001068563.1|	363	79	136	0.7	0.78	0	60	81.3	4e-14	Os11g0708500 [Oryza sativa Japonica Group] >gi|113645785|dbj|BAF28926.1| Os11g0708500 [Oryza sativa Japonica Group]
CL2356.Contig7_All	1410	1026	847	gi|357113940|ref|XP_003558759.1|	316	83	140	0.68	0.8	0	60	80.9	6e-14	PREDICTED: probable pyridoxal biosynthesis protein PDX1.1-like [Brachypodium distachyon]
CL2356.Contig7_All	1410	1026	847	gi|294460756|gb|ADE75952.1|	309	76	133	0.65	0.8	0	60	80.1	1e-13	unknown [Picea sitchensis]
CL2356.Contig7_All	1410	1026	847	gi|356549200|ref|XP_003542985.1|	311	78	135	0.67	0.8	0	60	79	2e-13	PREDICTED: pyridoxal biosynthesis protein PDX1-like [Glycine max]
CL2356.Contig7_All	1410	1026	847	gi|351723277|ref|NP_001238041.1|	311	78	135	0.67	0.78	0	60	78.2	4e-13	pyridoxine biosynthesis protein [Glycine max] >gi|72256519|gb|AAZ67142.1| pyridoxine biosynthesis protein [Glycine max]
CL2356.Contig7_All	1410	1026	847	gi|462401243|gb|EMJ06800.1|	312	79	136	0.65	0.78	0	60	77.4	6e-13	hypothetical protein PRUPE_ppa008974mg [Prunus persica]
CL2356.Contig7_All	1410	1026	847	gi|45477167|sp|Q9FT25.1|PDX1_PHAVU	312	79	136	0.65	0.8	0	60	77.4	6e-13	RecName: Full=Pyridoxal biosynthesis protein PDX1; AltName: Full=pvPDX1
CL2356.Contig7_All	1410	1026	847	gi|45477162|sp|Q9AT63.1|PDX1_GINBI	309	76	133	0.63	0.77	0	60	76.3	1e-12	RecName: Full=Probable pyridoxal biosynthesis protein PDX1; AltName: Full=Sor-like protein >gi|13310484|gb|AAK18310.1|AF344827_1 Sor-like protein [Ginkgo biloba]
CL2356.Contig8_All	2759	318	1175	gi|226501082|ref|NP_001151500.1|	286	4	286	0.91	0.95	0	286	555.8	1e-156	LOC100285134 precursor [Zea mays] >gi|195647254|gb|ACG43095.1| xyloglucan endotransglycosylase/hydrolase protein 8 precursor [Zea mays] >gi|413917136|gb|AFW57068.1| Xyloglucan endotransglycosylase/hydrolase protein 8 [Zea mays]
CL2356.Contig8_All	2759	324	1175	gi|242075720|ref|XP_002447796.1|	287	1	287	0.9	0.93	0.01	287	549.3	1e-154	hypothetical protein SORBIDRAFT_06g015940 [Sorghum bicolor] >gi|241938979|gb|EES12124.1| hypothetical protein SORBIDRAFT_06g015940 [Sorghum bicolor]
CL2356.Contig8_All	2759	324	1172	gi|239738550|gb|ACS13757.1|	283	3	282	0.85	0.92	0	284	509.2	1e-142	xyloglucan xyloglucosyl transferase [Hordeum vulgare]
CL2356.Contig8_All	2759	324	1172	gi|326516660|dbj|BAJ92485.1|	283	3	282	0.85	0.91	0	284	506.9	7e-142	predicted protein [Hordeum vulgare subsp. vulgare]
CL2356.Contig8_All	2759	264	1172	gi|326497377|dbj|BAK02273.1|	321	17	320	0.72	0.85	0	304	470.7	6e-131	predicted protein [Hordeum vulgare subsp. vulgare] >gi|326517126|dbj|BAJ99929.1| predicted protein [Hordeum vulgare subsp. vulgare]
CL2356.Contig8_All	2759	324	1175	gi|242072972|ref|XP_002446422.1|	280	1	280	0.71	0.85	0	285	443.7	8e-123	hypothetical protein SORBIDRAFT_06g015880 [Sorghum bicolor] >gi|241937605|gb|EES10750.1| hypothetical protein SORBIDRAFT_06g015880 [Sorghum bicolor]
CL2356.Contig8_All	2759	126	1175	gi|413917142|gb|AFW57074.1|	365	35	365	0.59	0.73	0.01	354	429.9	1e-118	xyloglucan endo-transglycosylase/hydrolase Precursor [Zea mays]
CL2356.Contig8_All	2759	324	1175	gi|242072978|ref|XP_002446425.1|	277	1	277	0.71	0.83	0	285	429.1	2e-118	hypothetical protein SORBIDRAFT_06g015930 [Sorghum bicolor] >gi|241937608|gb|EES10753.1| hypothetical protein SORBIDRAFT_06g015930 [Sorghum bicolor]
CL2356.Contig8_All	2759	324	1175	gi|162460602|ref|NP_001105166.1|	280	1	280	0.69	0.82	0	285	427.9	4e-118	xyloglucan endo-transglycosylase/hydrolase precursor [Zea mays] >gi|57753593|emb|CAI44139.1| xyloglucan endo-transglycosylase/hydrolase [Zea mays]
CL2356.Contig8_All	2759	324	1175	gi|223949003|gb|ACN28585.1|	280	1	280	0.68	0.82	0	285	427.6	6e-118	unknown [Zea mays]
CL2356.Contig8_All	2759	324	1175	gi|195636124|gb|ACG37530.1|	280	1	280	0.69	0.82	0	285	427.6	6e-118	xyloglucan endotransglycosylase/hydrolase protein 8 precursor [Zea mays]
CL2356.Contig8_All	2759	348	1175	gi|195640132|gb|ACG39534.1|	290	14	290	0.69	0.83	0.01	278	422.2	2e-116	xyloglucan endotransglycosylase/hydrolase protein 8 precursor [Zea mays]
CL2356.Contig8_All	2759	324	1175	gi|195637398|gb|ACG38167.1|	281	1	281	0.68	0.82	0	285	421.8	3e-116	xyloglucan endotransglycosylase/hydrolase protein 8 precursor [Zea mays]
CL2356.Contig8_All	2759	324	1175	gi|413917140|gb|AFW57072.1|	281	1	281	0.68	0.81	0	285	420.2	9e-116	xyloglucan endotransglycosylase/hydrolase protein 8 [Zea mays]
CL2356.Contig8_All	2759	324	1172	gi|326510981|dbj|BAJ91838.1|	277	1	276	0.69	0.82	0	284	412.9	1e-113	predicted protein [Hordeum vulgare subsp. vulgare]
CL2356.Contig8_All	2759	324	1175	gi|242081111|ref|XP_002445324.1|	291	1	291	0.67	0.79	0.03	292	412.5	2e-113	hypothetical protein SORBIDRAFT_07g009410 [Sorghum bicolor] >gi|241941674|gb|EES14819.1| hypothetical protein SORBIDRAFT_07g009410 [Sorghum bicolor]
CL2356.Contig8_All	2759	348	1175	gi|413916818|gb|AFW56750.1|	287	14	287	0.68	0.82	0.01	278	412.1	2e-113	xyloglucan endotransglycosylase/hydrolase protein 8 [Zea mays]
CL2356.Contig8_All	2759	348	1175	gi|212274405|ref|NP_001130144.1|	287	14	287	0.68	0.82	0.01	278	410.6	7e-113	uncharacterized protein LOC100191238 precursor [Zea mays]
CL2356.Contig8_All	2759	324	1175	gi|51039056|gb|AAT94293.1|	283	1	283	0.65	0.79	0.01	288	394	7e-108	endotransglucosylase/hydrolase XTH1 [Triticum aestivum]
CL2356.Contig8_All	2759	336	1172	gi|125560666|gb|EAZ06114.1|	290	6	289	0.66	0.79	0.02	285	394	7e-108	hypothetical protein OsI_28350 [Oryza sativa Indica Group]
CL2356.Contig9_All	1807	1472	1437	gi|226528529|ref|NP_001147020.1|	317	28	39	0.83	1	0	12	23.5	4e-16	pyridoxin biosynthesis protein ER1 [Zea mays] >gi|195606512|gb|ACG25086.1| pyridoxin biosynthesis protein ER1 [Zea mays] >gi|414592084|tpg|DAA42655.1| TPA: Pyridoxin biosynthesis protein ER1 [Zea mays]
CL2356.Contig9_All	1807	1472	1437	gi|125556919|gb|EAZ02455.1|	366	29	40	0.75	1	0	12	22.3	5e-16	hypothetical protein OsI_24560 [Oryza sativa Indica Group]
CL2356.Contig9_All	1807	1472	1437	gi|115470141|ref|NP_001058669.1|	318	29	40	0.75	1	0	12	22.3	5e-16	Os07g0100200 [Oryza sativa Japonica Group] >gi|75117976|sp|Q69LA6.1|PDX11_ORYSJ RecName: Full=Probable pyridoxal biosynthesis protein PDX1.1 >gi|113610205|dbj|BAF20583.1| Os07g0100200 [Oryza sativa Japonica Group]
CL2356.Contig9_All	1807	1472	1437	gi|414883340|tpg|DAA59354.1|	413	124	135	0.75	1	0	12	22.3	8e-16	TPA: Pyridoxin biosynthesis protein ER1 [Zea mays]
CL2356.Contig9_All	1807	1472	1437	gi|226496920|ref|NP_001140657.1|	380	91	102	0.75	1	0	12	22.3	8e-16	uncharacterized protein LOC100272732 [Zea mays]
CL2356.Contig9_All	1807	1472	1437	gi|195605268|gb|ACG24464.1|	317	28	39	0.75	1	0	12	22.3	8e-16	pyridoxin biosynthesis protein ER1 [Zea mays]
CL2356.Contig9_All	1807	1472	1437	gi|242042688|ref|XP_002459215.1|	317	28	39	0.75	1	0	12	22.3	1e-15	hypothetical protein SORBIDRAFT_02g000720 [Sorghum bicolor] >gi|241922592|gb|EER95736.1| hypothetical protein SORBIDRAFT_02g000720 [Sorghum bicolor]
CL2356.Contig9_All	1807	1469	1437	gi|115486839|ref|NP_001068563.1|	363	24	34	0.82	1	0	11	21.9	5e-15	Os11g0708500 [Oryza sativa Japonica Group] >gi|113645785|dbj|BAF28926.1| Os11g0708500 [Oryza sativa Japonica Group]
CL2356.Contig9_All	1807	1487	1437	gi|74026503|gb|AAZ94411.1|	314	20	36	0.65	0.82	0	17	24.6	5e-15	pyridoxine biosynthesis protein [Triticum aestivum]
CL2356.Contig9_All	1807	1484	1437	gi|326489442|dbj|BAK01702.1|	314	21	36	0.69	0.81	0	16	24.3	7e-15	predicted protein [Hordeum vulgare subsp. vulgare] >gi|326501194|dbj|BAJ98828.1| predicted protein [Hordeum vulgare subsp. vulgare]
CL2356.Contig9_All	1807	1472	1437	gi|326526193|dbj|BAJ93273.1|	316	27	38	0.75	0.92	0	12	21.2	2e-14	predicted protein [Hordeum vulgare subsp. vulgare]
CL2356.Contig9_All	1807	1499	1437	gi|357113940|ref|XP_003558759.1|	316	21	38	0.62	0.76	0	21	22.7	2e-14	PREDICTED: probable pyridoxal biosynthesis protein PDX1.1-like [Brachypodium distachyon]
CL2356.Contig9_All	1807	1472	1437	gi|115480834|ref|NP_001064010.1|	313	22	33	0.67	0.92	0	12	20.4	2e-14	Os10g0100700 [Oryza sativa Japonica Group] >gi|75331357|sp|Q8W3D0.1|PDX12_ORYSJ RecName: Full=Probable pyridoxal biosynthesis protein PDX1.2 >gi|113638619|dbj|BAF25924.1| Os10g0100700 [Oryza sativa Japonica Group]
CL2356.Contig9_All	1807	1431	1252	gi|357119642|ref|XP_003561544.1|	365	101	160	0.72	0.77	0	60	82.4	2e-14	PREDICTED: probable pyridoxal biosynthesis protein PDX1.1-like [Brachypodium distachyon]
CL2356.Contig9_All	1807	1469	1437	gi|224139104|ref|XP_002322981.1|	309	21	31	0.82	0.91	0	11	20.8	3e-14	predicted protein [Populus trichocarpa] >gi|222867611|gb|EEF04742.1| predicted protein [Populus trichocarpa]
CL2356.Contig9_All	1807	1469	1437	gi|449018324|dbj|BAM81726.1|	324	33	43	0.82	1	0	11	21.9	4e-14	stress-inducible pyridoxine biosynthesis protein SOR [Cyanidioschyzon merolae strain 10D]
CL2356.Contig9_All	1807	1469	1437	gi|351723277|ref|NP_001238041.1|	311	23	33	0.82	0.91	0	11	20.8	7e-14	pyridoxine biosynthesis protein [Glycine max] >gi|72256519|gb|AAZ67142.1| pyridoxine biosynthesis protein [Glycine max]
CL2356.Contig9_All	1807	1469	1437	gi|356549200|ref|XP_003542985.1|	311	23	33	0.82	0.91	0	11	20.8	7e-14	PREDICTED: pyridoxal biosynthesis protein PDX1-like [Glycine max]
CL2356.Contig9_All	1807	1469	1437	gi|2501578|sp|Q39963.1|PDX1_HEVBR	309	21	31	0.82	0.91	0	11	20.8	7e-14	RecName: Full=Probable pyridoxal biosynthesis protein PDX1; AltName: Full=Ethylene-inducible protein HEVER >gi|1209317|gb|AAA91063.1| ethylene-inducible protein [Hevea brasiliensis]
CL2356.Contig9_All	1807	1499	1437	gi|357447013|ref|XP_003593782.1|	314	16	36	0.43	0.67	0	21	21.6	9e-14	Pyridoxal biosynthesis protein PDX1.3 [Medicago truncatula] >gi|72256515|gb|AAZ67140.1| pyridoxine biosynthesis protein [Medicago truncatula] >gi|355482830|gb|AES64033.1| Pyridoxal biosynthesis protein PDX1.3 [Medicago truncatula]
CL2357.Contig1_All	842	819	16	gi|242089321|ref|XP_002440493.1|	714	83	350	0.96	0.97	0	268	506.5	2e-142	hypothetical protein SORBIDRAFT_09g001900 [Sorghum bicolor] >gi|241945778|gb|EES18923.1| hypothetical protein SORBIDRAFT_09g001900 [Sorghum bicolor]
CL2357.Contig1_All	842	837	16	gi|226505996|ref|NP_001145981.1|	712	76	349	0.93	0.96	0	274	495	6e-139	uncharacterized protein LOC100279509 [Zea mays]
CL2357.Contig1_All	842	837	22	gi|125550626|gb|EAY96335.1|	699	67	336	0.93	0.95	0	272	485.7	3e-136	hypothetical protein OsI_18238 [Oryza sativa Indica Group]
CL2357.Contig1_All	842	837	13	gi|413942180|gb|AFW74829.1|	714	80	354	0.92	0.94	0	276	484.6	8e-136	hypothetical protein ZEAMMB73_134485 [Zea mays]
CL2357.Contig1_All	842	837	22	gi|297603728|ref|NP_001054490.2|	745	67	336	0.93	0.94	0	272	484.2	1e-135	Os05g0120200 [Oryza sativa Japonica Group] >gi|255675969|dbj|BAF16404.2| Os05g0120200 [Oryza sativa Japonica Group]
CL2357.Contig1_All	842	837	22	gi|222630006|gb|EEE62138.1|	699	67	336	0.93	0.94	0	272	484.2	1e-135	hypothetical protein OsJ_16925 [Oryza sativa Japonica Group]
CL2357.Contig1_All	842	837	22	gi|8099136|dbj|BAA90508.1|	705	67	336	0.93	0.94	0	272	484.2	1e-135	unnamed protein product [Oryza sativa]
CL2357.Contig1_All	842	834	19	gi|242086703|ref|XP_002439184.1|	710	71	347	0.88	0.92	0.02	278	471.9	5e-132	hypothetical protein SORBIDRAFT_09g001940 [Sorghum bicolor] >gi|241944469|gb|EES17614.1| hypothetical protein SORBIDRAFT_09g001940 [Sorghum bicolor]
CL2357.Contig1_All	842	837	22	gi|326497887|dbj|BAJ94806.1|	692	62	332	0.88	0.9	0	272	457.2	1e-127	predicted protein [Hordeum vulgare subsp. vulgare]
CL2357.Contig1_All	842	822	22	gi|357134835|ref|XP_003569021.1|	705	73	339	0.85	0.91	0	268	444.5	9e-124	PREDICTED: ABC transporter G family member 1-like [Brachypodium distachyon]
CL2357.Contig1_All	842	819	7	gi|357119856|ref|XP_003561649.1|	697	72	342	0.85	0.91	0	272	444.5	9e-124	PREDICTED: ABC transporter G family member 16-like [Brachypodium distachyon]
CL2357.Contig1_All	842	834	10	gi|125550624|gb|EAY96333.1|	680	46	319	0.84	0.89	0	275	443	2e-123	hypothetical protein OsI_18236 [Oryza sativa Indica Group]
CL2357.Contig1_All	842	834	10	gi|8099135|dbj|BAA90507.1|	654	46	319	0.83	0.89	0	275	441.8	6e-123	unnamed protein product [Oryza sativa]
CL2357.Contig1_All	842	834	10	gi|297603726|ref|NP_001054488.2|	680	46	319	0.83	0.89	0	275	441.8	6e-123	Os05g0120000 [Oryza sativa Japonica Group] >gi|255675968|dbj|BAF16402.2| Os05g0120000 [Oryza sativa Japonica Group]
CL2357.Contig1_All	842	816	16	gi|326521278|dbj|BAJ96842.1|	668	47	311	0.85	0.9	0	267	437.6	1e-121	predicted protein [Hordeum vulgare subsp. vulgare]
CL2357.Contig1_All	842	837	13	gi|357125761|ref|XP_003564558.1|	752	120	395	0.73	0.84	0.01	277	395.6	5e-109	PREDICTED: ABC transporter G family member 16-like [Brachypodium distachyon]
CL2357.Contig1_All	842	837	19	gi|414879813|tpg|DAA56944.1|	761	120	392	0.74	0.84	0	274	393.3	2e-108	TPA: hypothetical protein ZEAMMB73_747644 [Zea mays]
CL2357.Contig1_All	842	810	22	gi|242054905|ref|XP_002456598.1|	745	124	385	0.75	0.86	0	263	391.7	7e-108	hypothetical protein SORBIDRAFT_03g039110 [Sorghum bicolor] >gi|241928573|gb|EES01718.1| hypothetical protein SORBIDRAFT_03g039110 [Sorghum bicolor]
CL2357.Contig1_All	842	840	22	gi|413952005|gb|AFW84654.1|	743	109	380	0.73	0.83	0	273	390.2	2e-107	hypothetical protein ZEAMMB73_004093 [Zea mays]
CL2357.Contig1_All	842	822	19	gi|37964399|gb|AAR06252.1|	730	99	364	0.74	0.84	0	268	385.6	5e-106	stigma/style ABC transporter [Nicotiana tabacum]
CL2357.Contig2_All	358	356	3	gi|414866191|tpg|DAA44748.1|	841	341	458	0.92	0.97	0	118	217.6	4e-56	TPA: ATPase, coupled to transmembrane movement of substance [Zea mays]
CL2357.Contig2_All	358	356	3	gi|223948831|gb|ACN28499.1|	747	247	364	0.92	0.97	0	118	217.6	4e-56	unknown [Zea mays]
CL2357.Contig2_All	358	356	3	gi|226496263|ref|NP_001151504.1|	790	290	407	0.92	0.97	0	118	217.6	4e-56	ATPase, coupled to transmembrane movement of substances [Zea mays] >gi|195647278|gb|ACG43107.1| ATPase, coupled to transmembrane movement of substances [Zea mays]
CL2357.Contig2_All	358	356	3	gi|242041343|ref|XP_002468066.1|	796	295	412	0.91	0.96	0	118	214.9	3e-55	hypothetical protein SORBIDRAFT_01g038970 [Sorghum bicolor] >gi|241921920|gb|EER95064.1| hypothetical protein SORBIDRAFT_01g038970 [Sorghum bicolor]
CL2357.Contig2_All	358	356	3	gi|357112807|ref|XP_003558198.1|	788	290	407	0.87	0.94	0	118	206.1	1e-52	PREDICTED: ABC transporter G family member 16-like [Brachypodium distachyon]
CL2357.Contig2_All	358	356	3	gi|347803286|gb|AEP23076.1|	793	295	412	0.86	0.94	0	118	203.4	9e-52	ATP-binding cassette protein subfamily G member 5 [Lolium perenne]
CL2357.Contig2_All	358	356	6	gi|218192562|gb|EEC74989.1|	787	287	403	0.79	0.9	0	117	188	3e-47	hypothetical protein OsI_11044 [Oryza sativa Indica Group]
CL2357.Contig2_All	358	356	6	gi|115452291|ref|NP_001049746.1|	787	287	403	0.79	0.9	0	117	188	3e-47	Os03g0281900 [Oryza sativa Japonica Group] >gi|113548217|dbj|BAF11660.1| Os03g0281900 [Oryza sativa Japonica Group]
CL2357.Contig2_All	358	356	6	gi|255568217|ref|XP_002525084.1|	746	258	374	0.79	0.89	0	117	187.2	6e-47	ATP-binding cassette transporter, putative [Ricinus communis] >gi|223535665|gb|EEF37331.1| ATP-binding cassette transporter, putative [Ricinus communis]
CL2357.Contig2_All	358	356	6	gi|357120076|ref|XP_003561756.1|	751	256	372	0.79	0.88	0	117	185.7	1e-46	PREDICTED: ABC transporter G family member 16-like [Brachypodium distachyon]
CL2357.Contig2_All	358	356	6	gi|460382087|ref|XP_004236771.1|	718	238	354	0.79	0.88	0	117	184.9	3e-46	PREDICTED: ABC transporter G family member 1-like [Solanum lycopersicum]
CL2357.Contig2_All	358	356	6	gi|224109632|ref|XP_002315262.1|	686	195	311	0.78	0.88	0	117	184.5	4e-46	white-brown-complex ABC transporter family [Populus trichocarpa] >gi|222864302|gb|EEF01433.1| white-brown-complex ABC transporter family [Populus trichocarpa]
CL2357.Contig2_All	358	356	6	gi|462416018|gb|EMJ20755.1|	749	255	371	0.79	0.88	0	117	183.7	7e-46	hypothetical protein PRUPE_ppa001878mg [Prunus persica]
CL2357.Contig2_All	358	356	6	gi|255568496|ref|XP_002525222.1|	743	256	372	0.78	0.87	0	117	183.7	7e-46	ATP-binding cassette transporter, putative [Ricinus communis] >gi|223535519|gb|EEF37188.1| ATP-binding cassette transporter, putative [Ricinus communis]
CL2357.Contig2_All	358	356	6	gi|224100895|ref|XP_002312057.1|	762	271	387	0.76	0.89	0	117	183	1e-45	white-brown-complex ABC transporter family [Populus trichocarpa] >gi|222851877|gb|EEE89424.1| white-brown-complex ABC transporter family [Populus trichocarpa]
CL2357.Contig2_All	358	356	6	gi|460388206|ref|XP_004239760.1|	750	258	374	0.78	0.87	0	117	182.6	1e-45	PREDICTED: ABC transporter G family member 1-like [Solanum lycopersicum]
CL2357.Contig2_All	358	356	6	gi|125585824|gb|EAZ26488.1|	621	117	233	0.73	0.9	0	117	182.2	2e-45	hypothetical protein OsJ_10380 [Oryza sativa Japonica Group]
CL2357.Contig2_All	358	356	6	gi|125543371|gb|EAY89510.1|	765	261	377	0.73	0.9	0	117	182.2	2e-45	hypothetical protein OsI_11045 [Oryza sativa Indica Group]
CL2357.Contig2_All	358	356	6	gi|24796803|gb|AAN64479.1|	765	261	377	0.73	0.9	0	117	182.2	2e-45	putative ATP-binding-cassette transporter protein [Oryza sativa Japonica Group] >gi|108707523|gb|ABF95318.1| ABC transporter family protein, putative [Oryza sativa Japonica Group]
CL2357.Contig2_All	358	356	6	gi|449464204|ref|XP_004149819.1|	744	256	372	0.78	0.87	0	117	181.8	2e-45	PREDICTED: ABC transporter G family member 16-like [Cucumis sativus] >gi|449518233|ref|XP_004166147.1| PREDICTED: ABC transporter G family member 16-like [Cucumis sativus]
CL2357.Contig3_All	790	767	3	gi|242089321|ref|XP_002440493.1|	714	83	337	0.88	0.92	0	255	436.4	2e-121	hypothetical protein SORBIDRAFT_09g001900 [Sorghum bicolor] >gi|241945778|gb|EES18923.1| hypothetical protein SORBIDRAFT_09g001900 [Sorghum bicolor]
CL2357.Contig3_All	790	785	3	gi|125550626|gb|EAY96335.1|	699	67	325	0.86	0.9	0	261	429.5	2e-119	hypothetical protein OsI_18238 [Oryza sativa Indica Group]
CL2357.Contig3_All	790	785	3	gi|297603728|ref|NP_001054490.2|	745	67	325	0.86	0.9	0	261	428.7	5e-119	Os05g0120200 [Oryza sativa Japonica Group] >gi|255675969|dbj|BAF16404.2| Os05g0120200 [Oryza sativa Japonica Group]
CL2357.Contig3_All	790	785	3	gi|222630006|gb|EEE62138.1|	699	67	325	0.86	0.9	0	261	428.7	5e-119	hypothetical protein OsJ_16925 [Oryza sativa Japonica Group]
CL2357.Contig3_All	790	785	3	gi|8099136|dbj|BAA90508.1|	705	67	325	0.86	0.9	0	261	428.7	5e-119	unnamed protein product [Oryza sativa]
CL2357.Contig3_All	790	785	3	gi|226505996|ref|NP_001145981.1|	712	76	336	0.85	0.89	0	261	427.6	1e-118	uncharacterized protein LOC100279509 [Zea mays]
CL2357.Contig3_All	790	782	3	gi|414866191|tpg|DAA44748.1|	841	200	458	0.82	0.88	0	260	417.9	8e-116	TPA: ATPase, coupled to transmembrane movement of substance [Zea mays]
CL2357.Contig3_All	790	782	3	gi|223948831|gb|ACN28499.1|	747	106	364	0.82	0.88	0	260	417.9	8e-116	unknown [Zea mays]
CL2357.Contig3_All	790	782	3	gi|226496263|ref|NP_001151504.1|	790	149	407	0.82	0.88	0	260	417.9	8e-116	ATPase, coupled to transmembrane movement of substances [Zea mays] >gi|195647278|gb|ACG43107.1| ATPase, coupled to transmembrane movement of substances [Zea mays]
CL2357.Contig3_All	790	782	3	gi|242041343|ref|XP_002468066.1|	796	154	412	0.82	0.87	0	260	416	3e-115	hypothetical protein SORBIDRAFT_01g038970 [Sorghum bicolor] >gi|241921920|gb|EER95064.1| hypothetical protein SORBIDRAFT_01g038970 [Sorghum bicolor]
CL2357.Contig3_All	790	785	3	gi|413942180|gb|AFW74829.1|	714	80	340	0.84	0.89	0	262	415.2	5e-115	hypothetical protein ZEAMMB73_134485 [Zea mays]
CL2357.Contig3_All	790	782	3	gi|242086703|ref|XP_002439184.1|	710	71	335	0.8	0.86	0.02	266	406	3e-112	hypothetical protein SORBIDRAFT_09g001940 [Sorghum bicolor] >gi|241944469|gb|EES17614.1| hypothetical protein SORBIDRAFT_09g001940 [Sorghum bicolor]
CL2357.Contig3_All	790	785	3	gi|357112807|ref|XP_003558198.1|	788	148	407	0.8	0.87	0	261	404.8	7e-112	PREDICTED: ABC transporter G family member 16-like [Brachypodium distachyon]
CL2357.Contig3_All	790	782	3	gi|125550624|gb|EAY96333.1|	680	46	304	0.82	0.87	0	260	404.8	7e-112	hypothetical protein OsI_18236 [Oryza sativa Indica Group]
CL2357.Contig3_All	790	782	3	gi|8099135|dbj|BAA90507.1|	654	46	304	0.81	0.87	0	260	403.7	1e-111	unnamed protein product [Oryza sativa]
CL2357.Contig3_All	790	782	3	gi|297603726|ref|NP_001054488.2|	680	46	304	0.81	0.87	0	260	403.7	1e-111	Os05g0120000 [Oryza sativa Japonica Group] >gi|255675968|dbj|BAF16402.2| Os05g0120000 [Oryza sativa Japonica Group]
CL2357.Contig3_All	790	785	6	gi|326497887|dbj|BAJ94806.1|	692	62	320	0.82	0.86	0	260	402.5	3e-111	predicted protein [Hordeum vulgare subsp. vulgare]
CL2357.Contig3_All	790	755	3	gi|347803286|gb|AEP23076.1|	793	163	412	0.81	0.89	0	251	401	1e-110	ATP-binding cassette protein subfamily G member 5 [Lolium perenne]
CL2357.Contig3_All	790	770	21	gi|357134835|ref|XP_003569021.1|	705	73	321	0.82	0.9	0	250	399.4	3e-110	PREDICTED: ABC transporter G family member 1-like [Brachypodium distachyon]
CL2357.Contig3_All	790	767	3	gi|357119856|ref|XP_003561649.1|	697	72	326	0.8	0.88	0	256	392.1	5e-108	PREDICTED: ABC transporter G family member 16-like [Brachypodium distachyon]
CL2358.Contig1_All	1885	1543	293	gi|212276302|ref|NP_001130773.1|	416	1	416	0.95	0.97	0	418	784.3	0	uncharacterized LOC100191877 [Zea mays] >gi|195637550|gb|ACG38243.1| N-acetyl-gamma-glutamyl-phosphate reductase [Zea mays] >gi|414871876|tpg|DAA50433.1| TPA: N-acetyl-gamma-glutamyl-phosphate reductase [Zea mays]
CL2358.Contig1_All	1885	1543	293	gi|414871875|tpg|DAA50432.1|	424	1	424	0.93	0.95	0.02	426	776.9	0	TPA: N-acetyl-gamma-glutamyl-phosphate reductase [Zea mays]
CL2358.Contig1_All	1885	1543	293	gi|242033663|ref|XP_002464226.1|	399	1	399	0.9	0.92	0	418	731.5	0	hypothetical protein SORBIDRAFT_01g014570 [Sorghum bicolor] >gi|241918080|gb|EER91224.1| hypothetical protein SORBIDRAFT_01g014570 [Sorghum bicolor]
CL2358.Contig1_All	1885	1543	293	gi|357121132|ref|XP_003562275.1|	415	1	415	0.81	0.89	0	417	677.9	0	PREDICTED: probable N-acetyl-gamma-glutamyl-phosphate reductase, chloroplastic-like [Brachypodium distachyon]
CL2358.Contig1_All	1885	1543	293	gi|115454135|ref|NP_001050668.1|	415	1	415	0.81	0.89	0	417	676.8	0	Os03g0617900 [Oryza sativa Japonica Group] >gi|75289818|sp|Q6AV34.1|ARGC_ORYSJ RecName: Full=Probable N-acetyl-gamma-glutamyl-phosphate reductase, chloroplastic; Short=AGPR; AltName: Full=N-acetyl-glutamate semialdehyde dehydrogenase; Short=NAGSA dehydrogenase; Flags: Precursor >gi|113549139|dbj|BAF12582.1| Os03g0617900 [Oryza sativa Japonica Group]
CL2358.Contig1_All	1885	1543	293	gi|218193315|gb|EEC75742.1|	415	1	415	0.81	0.89	0	417	676.4	0	hypothetical protein OsI_12624 [Oryza sativa Indica Group]
CL2358.Contig1_All	1885	1543	293	gi|326495640|dbj|BAJ85916.1|	415	1	415	0.8	0.89	0	417	670.2	0	predicted protein [Hordeum vulgare subsp. vulgare]
CL2358.Contig1_All	1885	1483	293	gi|22128709|gb|AAM92821.1|	416	21	416	0.82	0.9	0	397	653.3	0	putative N-acetyl-gamma-glutamyl-phosphate reductase [Oryza sativa Japonica Group]
CL2358.Contig1_All	1885	1387	293	gi|83754892|pdb|2CVO|A	366	2	366	0.86	0.94	0	365	638.3	0	Chain A, Crystal Structure Of Putative N-Acetyl-Gamma-Glutamyl- Phosphate Reductase (Ak071544) From Rice (Oryza Sativa) >gi|83754893|pdb|2CVO|B Chain B, Crystal Structure Of Putative N-Acetyl-Gamma-Glutamyl- Phosphate Reductase (Ak071544) From Rice (Oryza Sativa) >gi|83754894|pdb|2CVO|C Chain C, Crystal Structure Of Putative N-Acetyl-Gamma-Glutamyl- Phosphate Reductase (Ak071544) From Rice (Oryza…
CL2358.Contig1_All	1885	1420	293	gi|218184807|gb|EEC67234.1|	392	21	392	0.84	0.91	0	376	629.4	6e-179	hypothetical protein OsI_34159 [Oryza sativa Indica Group]
CL2358.Contig1_All	1885	1483	293	gi|222613067|gb|EEE51199.1|	418	21	418	0.75	0.84	0.01	403	585.1	1e-165	hypothetical protein OsJ_32012 [Oryza sativa Japonica Group]
CL2358.Contig1_All	1885	1483	293	gi|115482700|ref|NP_001064943.1|	450	21	450	0.69	0.78	0.09	435	568.5	1e-160	Os10g0494200 [Oryza sativa Japonica Group] >gi|113639552|dbj|BAF26857.1| Os10g0494200 [Oryza sativa Japonica Group]
CL2358.Contig1_All	1885	1402	293	gi|225428691|ref|XP_002284953.1|	398	29	398	0.76	0.86	0	370	565.1	1e-159	PREDICTED: probable N-acetyl-gamma-glutamyl-phosphate reductase, chloroplastic [Vitis vinifera] >gi|297741338|emb|CBI32469.3| unnamed protein product [Vitis vinifera]
CL2358.Contig1_All	1885	1519	293	gi|116786886|gb|ABK24282.1|	415	7	415	0.69	0.81	0	409	564.7	2e-159	unknown [Picea sitchensis]
CL2358.Contig1_All	1885	1429	293	gi|460369955|ref|XP_004230822.1|	403	25	403	0.71	0.82	0	379	545.8	9e-154	PREDICTED: probable N-acetyl-gamma-glutamyl-phosphate reductase, chloroplastic-like [Solanum lycopersicum]
CL2358.Contig1_All	1885	1357	293	gi|470107963|ref|XP_004290305.1|	393	39	393	0.76	0.86	0	355	543.9	3e-153	PREDICTED: probable N-acetyl-gamma-glutamyl-phosphate reductase, chloroplastic-like [Fragaria vesca subsp. vesca]
CL2358.Contig1_All	1885	1429	293	gi|156763844|emb|CAO99124.1|	405	27	405	0.7	0.81	0	379	540	5e-152	putative reductase [Nicotiana tabacum]
CL2358.Contig1_All	1885	1339	293	gi|224123260|ref|XP_002330272.1|	352	3	352	0.76	0.86	0	350	537.3	3e-151	predicted protein [Populus trichocarpa] >gi|222871307|gb|EEF08438.1| predicted protein [Populus trichocarpa]
CL2358.Contig1_All	1885	1366	293	gi|357436985|ref|XP_003588768.1|	385	28	385	0.73	0.84	0	358	534.6	2e-150	N-acetyl-gamma-glutamyl-phosphate reductase [Medicago truncatula] >gi|355477816|gb|AES59019.1| N-acetyl-gamma-glutamyl-phosphate reductase [Medicago truncatula]
CL2358.Contig1_All	1885	1366	293	gi|356575144|ref|XP_003555702.1|	391	34	391	0.72	0.85	0	358	532.7	8e-150	PREDICTED: probable N-acetyl-gamma-glutamyl-phosphate reductase, chloroplastic-like [Glycine max]
CL2358.Contig2_All	1913	1571	243	gi|414871875|tpg|DAA50432.1|	424	1	424	0.91	0.93	0	444	788.9	0	TPA: N-acetyl-gamma-glutamyl-phosphate reductase [Zea mays]
CL2358.Contig2_All	1913	1571	243	gi|212276302|ref|NP_001130773.1|	416	1	416	0.89	0.91	0	444	770	0	uncharacterized LOC100191877 [Zea mays] >gi|195637550|gb|ACG38243.1| N-acetyl-gamma-glutamyl-phosphate reductase [Zea mays] >gi|414871876|tpg|DAA50433.1| TPA: N-acetyl-gamma-glutamyl-phosphate reductase [Zea mays]
CL2358.Contig2_All	1913	1571	243	gi|242033663|ref|XP_002464226.1|	399	1	399	0.84	0.86	0	444	721.5	0	hypothetical protein SORBIDRAFT_01g014570 [Sorghum bicolor] >gi|241918080|gb|EER91224.1| hypothetical protein SORBIDRAFT_01g014570 [Sorghum bicolor]
CL2358.Contig2_All	1913	1571	243	gi|357121132|ref|XP_003562275.1|	415	1	415	0.77	0.84	0	443	663.7	0	PREDICTED: probable N-acetyl-gamma-glutamyl-phosphate reductase, chloroplastic-like [Brachypodium distachyon]
CL2358.Contig2_All	1913	1571	243	gi|115454135|ref|NP_001050668.1|	415	1	415	0.76	0.84	0	443	662.5	0	Os03g0617900 [Oryza sativa Japonica Group] >gi|75289818|sp|Q6AV34.1|ARGC_ORYSJ RecName: Full=Probable N-acetyl-gamma-glutamyl-phosphate reductase, chloroplastic; Short=AGPR; AltName: Full=N-acetyl-glutamate semialdehyde dehydrogenase; Short=NAGSA dehydrogenase; Flags: Precursor >gi|113549139|dbj|BAF12582.1| Os03g0617900 [Oryza sativa Japonica Group]
CL2358.Contig2_All	1913	1571	243	gi|218193315|gb|EEC75742.1|	415	1	415	0.76	0.84	0	443	662.1	0	hypothetical protein OsI_12624 [Oryza sativa Indica Group]
CL2358.Contig2_All	1913	1571	243	gi|326495640|dbj|BAJ85916.1|	415	1	415	0.76	0.84	0	443	656	0	predicted protein [Hordeum vulgare subsp. vulgare]
CL2358.Contig2_All	1913	1511	243	gi|22128709|gb|AAM92821.1|	416	21	416	0.77	0.84	0	423	639	0	putative N-acetyl-gamma-glutamyl-phosphate reductase [Oryza sativa Japonica Group]
CL2358.Contig2_All	1913	1415	243	gi|83754892|pdb|2CVO|A	366	2	366	0.81	0.87	0	391	624	2e-177	Chain A, Crystal Structure Of Putative N-Acetyl-Gamma-Glutamyl- Phosphate Reductase (Ak071544) From Rice (Oryza Sativa) >gi|83754893|pdb|2CVO|B Chain B, Crystal Structure Of Putative N-Acetyl-Gamma-Glutamyl- Phosphate Reductase (Ak071544) From Rice (Oryza Sativa) >gi|83754894|pdb|2CVO|C Chain C, Crystal Structure Of Putative N-Acetyl-Gamma-Glutamyl- Phosphate Reductase (Ak071544) From Rice (Oryza…
CL2358.Contig2_All	1913	1448	243	gi|218184807|gb|EEC67234.1|	392	21	392	0.78	0.85	0	402	615.1	1e-174	hypothetical protein OsI_34159 [Oryza sativa Indica Group]
CL2358.Contig2_All	1913	1511	243	gi|222613067|gb|EEE51199.1|	418	21	418	0.7	0.79	0.01	429	570.9	2e-161	hypothetical protein OsJ_32012 [Oryza sativa Japonica Group]
CL2358.Contig2_All	1913	1511	243	gi|115482700|ref|NP_001064943.1|	450	21	450	0.66	0.74	0.08	461	554.3	2e-156	Os10g0494200 [Oryza sativa Japonica Group] >gi|113639552|dbj|BAF26857.1| Os10g0494200 [Oryza sativa Japonica Group]
CL2358.Contig2_All	1913	1430	243	gi|225428691|ref|XP_002284953.1|	398	29	398	0.71	0.8	0	396	550.8	3e-155	PREDICTED: probable N-acetyl-gamma-glutamyl-phosphate reductase, chloroplastic [Vitis vinifera] >gi|297741338|emb|CBI32469.3| unnamed protein product [Vitis vinifera]
CL2358.Contig2_All	1913	1547	243	gi|116786886|gb|ABK24282.1|	415	7	415	0.65	0.77	0	435	550.4	4e-155	unknown [Picea sitchensis]
CL2358.Contig2_All	1913	1457	243	gi|460369955|ref|XP_004230822.1|	403	25	403	0.66	0.77	0	405	531.6	1e-149	PREDICTED: probable N-acetyl-gamma-glutamyl-phosphate reductase, chloroplastic-like [Solanum lycopersicum]
CL2358.Contig2_All	1913	1385	243	gi|470107963|ref|XP_004290305.1|	393	39	393	0.71	0.8	0	381	529.6	7e-149	PREDICTED: probable N-acetyl-gamma-glutamyl-phosphate reductase, chloroplastic-like [Fragaria vesca subsp. vesca]
CL2358.Contig2_All	1913	1457	243	gi|156763844|emb|CAO99124.1|	405	27	405	0.66	0.76	0	405	525.8	1e-147	putative reductase [Nicotiana tabacum]
CL2358.Contig2_All	1913	1367	243	gi|224123260|ref|XP_002330272.1|	352	3	352	0.71	0.8	0	376	523.1	6e-147	predicted protein [Populus trichocarpa] >gi|222871307|gb|EEF08438.1| predicted protein [Populus trichocarpa]
CL2358.Contig2_All	1913	1394	243	gi|357436985|ref|XP_003588768.1|	385	28	385	0.68	0.78	0	384	520.4	4e-146	N-acetyl-gamma-glutamyl-phosphate reductase [Medicago truncatula] >gi|355477816|gb|AES59019.1| N-acetyl-gamma-glutamyl-phosphate reductase [Medicago truncatula]
CL2358.Contig2_All	1913	1394	243	gi|356575144|ref|XP_003555702.1|	391	34	391	0.67	0.79	0	384	518.5	1e-145	PREDICTED: probable N-acetyl-gamma-glutamyl-phosphate reductase, chloroplastic-like [Glycine max]
CL2360.Contig1_All	309	84	302	gi|414589760|tpg|DAA40331.1|	506	18	87	0.85	0.85	0	73	115.9	1e-25	TPA: putative HLH DNA-binding domain superfamily protein [Zea mays]
CL2360.Contig1_All	309	84	302	gi|414589759|tpg|DAA40330.1|	494	18	87	0.85	0.85	0	73	115.9	1e-25	TPA: putative HLH DNA-binding domain superfamily protein [Zea mays]
CL2360.Contig1_All	309	99	296	gi|242045046|ref|XP_002460394.1|	507	20	86	0.85	0.87	0.01	67	113.6	9e-25	hypothetical protein SORBIDRAFT_02g027460 [Sorghum bicolor] >gi|241923771|gb|EER96915.1| hypothetical protein SORBIDRAFT_02g027460 [Sorghum bicolor]
CL2360.Contig1_All	309	102	308	gi|414885906|tpg|DAA61920.1|	514	20	85	0.84	0.87	0	69	110.2	1e-23	TPA: putative HLH DNA-binding domain superfamily protein [Zea mays]
CL2360.Contig1_All	309	102	308	gi|219884443|gb|ACL52596.1|	515	20	85	0.84	0.87	0	69	110.2	1e-23	unknown [Zea mays] >gi|414885905|tpg|DAA61919.1| TPA: putative HLH DNA-binding domain superfamily protein [Zea mays]
CL2360.Contig1_All	309	102	308	gi|195614198|gb|ACG28929.1|	514	20	85	0.83	0.86	0	69	106.3	1e-22	transcription factor BIM2 [Zea mays]
CL2360.Contig1_All	309	112	2	gi|226532470|ref|NP_001148189.1|	172	4	40	0.95	0.95	0	37	75.5	2e-13	ethylene-responsive transcription factor 3 [Zea mays] >gi|195616604|gb|ACG30132.1| ethylene-responsive transcription factor 3 [Zea mays]
CL2360.Contig1_All	309	133	2	gi|393010391|gb|AFN02502.1|	193	2	50	0.76	0.82	0.1	49	73.9	8e-13	salinity inducible transcription factor ERF4 [Triticum aestivum]
CL2360.Contig1_All	309	103	2	gi|359359204|gb|AEV41108.1|	260	10	43	0.97	0.97	0	34	72.4	2e-12	AP2 domain-containing protein [Oryza officinalis]
CL2360.Contig1_All	309	103	2	gi|359359157|gb|AEV41062.1|	186	10	43	0.97	0.97	0	34	72.4	2e-12	AP2 domain-containing protein [Oryza minuta]
CL2360.Contig1_All	309	103	2	gi|359359109|gb|AEV41015.1|	333	10	43	0.97	0.97	0	34	72.4	2e-12	AP2 domain-containing protein [Oryza minuta]
CL2360.Contig1_All	309	103	2	gi|359359058|gb|AEV40965.1|	195	10	43	0.97	0.97	0	34	72.4	2e-12	AP2 domain-containing protein [Oryza punctata]
CL2360.Contig1_All	309	133	2	gi|242064306|ref|XP_002453442.1|	214	2	49	0.73	0.83	0.08	48	72.4	2e-12	hypothetical protein SORBIDRAFT_04g006080 [Sorghum bicolor] >gi|241933273|gb|EES06418.1| hypothetical protein SORBIDRAFT_04g006080 [Sorghum bicolor]
CL2360.Contig1_All	309	174	308	gi|212275063|ref|NP_001130805.1|	478	6	49	0.8	0.84	0	45	72.4	2e-12	uncharacterized protein LOC100191909 [Zea mays]
CL2360.Contig1_All	309	103	2	gi|125550159|gb|EAY95981.1|	184	4	37	0.97	0.97	0	34	72.4	2e-12	hypothetical protein OsI_17852 [Oryza sativa Indica Group]
CL2360.Contig1_All	309	103	2	gi|115461202|ref|NP_001054201.1|	190	10	43	0.97	0.97	0	34	72.4	2e-12	Os04g0669200 [Oryza sativa Japonica Group] >gi|32488388|emb|CAE02813.1| OSJNBa0043A12.18 [Oryza sativa Japonica Group] >gi|90399153|emb|CAJ86082.1| H0818H01.4 [Oryza sativa Indica Group] >gi|90399245|emb|CAH68319.1| B0811B10.20 [Oryza sativa Indica Group] >gi|113565772|dbj|BAF16115.1| Os04g0669200 [Oryza sativa Japonica Group]
CL2360.Contig1_All	309	133	2	gi|326500166|dbj|BAJ90918.1|	210	2	53	0.69	0.75	0.15	52	72	3e-12	predicted protein [Hordeum vulgare subsp. vulgare]
CL2360.Contig1_All	309	166	2	gi|125591182|gb|EAZ31532.1|	293	102	157	0.64	0.71	0.02	56	72	3e-12	hypothetical protein OsJ_15672 [Oryza sativa Japonica Group]
CL2360.Contig1_All	309	124	2	gi|357166648|ref|XP_003580781.1|	187	8	52	0.8	0.84	0.09	45	71.6	4e-12	PREDICTED: ethylene-responsive transcription factor 3-like [Brachypodium distachyon]
CL2360.Contig1_All	309	133	2	gi|357138928|ref|XP_003571038.1|	202	2	49	0.73	0.81	0.08	48	71.2	5e-12	PREDICTED: ethylene-responsive transcription factor 3-like [Brachypodium distachyon]
CL2360.Contig2_All	644	371	637	gi|414589760|tpg|DAA40331.1|	506	1	87	0.88	0.88	0.01	90	146.7	2e-34	TPA: putative HLH DNA-binding domain superfamily protein [Zea mays]
CL2360.Contig2_All	644	371	637	gi|414589759|tpg|DAA40330.1|	494	1	87	0.88	0.88	0.01	90	146.7	2e-34	TPA: putative HLH DNA-binding domain superfamily protein [Zea mays]
CL2360.Contig2_All	644	371	631	gi|242045046|ref|XP_002460394.1|	507	1	86	0.85	0.86	0.01	88	146.4	3e-34	hypothetical protein SORBIDRAFT_02g027460 [Sorghum bicolor] >gi|241923771|gb|EER96915.1| hypothetical protein SORBIDRAFT_02g027460 [Sorghum bicolor]
CL2360.Contig2_All	644	371	643	gi|414885906|tpg|DAA61920.1|	514	1	85	0.85	0.87	0	91	144.1	1e-33	TPA: putative HLH DNA-binding domain superfamily protein [Zea mays]
CL2360.Contig2_All	644	371	643	gi|219884443|gb|ACL52596.1|	515	1	85	0.85	0.87	0	91	144.1	1e-33	unknown [Zea mays] >gi|414885905|tpg|DAA61919.1| TPA: putative HLH DNA-binding domain superfamily protein [Zea mays]
CL2360.Contig2_All	644	371	643	gi|195614198|gb|ACG28929.1|	514	1	85	0.84	0.86	0	91	140.2	2e-32	transcription factor BIM2 [Zea mays]
CL2360.Contig2_All	644	371	631	gi|218202323|gb|EEC84750.1|	507	1	75	0.54	0.63	0	87	78.6	8e-14	hypothetical protein OsI_31749 [Oryza sativa Indica Group]
CL2360.Contig2_All	644	371	571	gi|115479731|ref|NP_001063459.1|	504	1	60	0.64	0.7	0	67	78.2	1e-13	Os09g0475400 [Oryza sativa Japonica Group] >gi|50726634|dbj|BAD34354.1| bHLH protein family-like [Oryza sativa Japonica Group] >gi|52077332|dbj|BAD46373.1| bHLH protein family-like [Oryza sativa Japonica Group] >gi|113631692|dbj|BAF25373.1| Os09g0475400 [Oryza sativa Japonica Group] >gi|194396123|gb|ACF60479.1| bHLH transcription factor [Oryza sativa Japonica Group]
CL2360.Contig2_All	644	383	631	gi|326490559|dbj|BAJ84943.1|	605	1	66	0.59	0.63	0	83	72.8	4e-12	predicted protein [Hordeum vulgare subsp. vulgare]
CL2360.Contig2_All	644	509	643	gi|212275063|ref|NP_001130805.1|	478	6	49	0.8	0.84	0	45	72.4	6e-12	uncharacterized protein LOC100191909 [Zea mays]
CL2360.Contig2_All	644	371	586	gi|357148233|ref|XP_003574682.1|	489	1	71	0.54	0.65	0.1	80	67.8	1e-10	PREDICTED: transcription factor BIM1-like [Brachypodium distachyon]
CL2360.Contig2_All	644	371	631	gi|357158929|ref|XP_003578285.1|	477	1	64	0.59	0.61	0	87	66.2	4e-10	PREDICTED: transcription factor BIM1-like [Brachypodium distachyon]
CL2360.Contig2_All	644	371	604	gi|115477026|ref|NP_001062109.1|	508	1	80	0.5	0.55	0.07	84	64.7	1e-09	Os08g0490000 [Oryza sativa Japonica Group] >gi|42408484|dbj|BAD09664.1| bHLH protein family-like [Oryza sativa Japonica Group] >gi|113624078|dbj|BAF24023.1| Os08g0490000 [Oryza sativa Japonica Group] >gi|323388945|gb|ADX60277.1| bHLH transcription factor [Oryza sativa Japonica Group]
CL2360.Contig2_All	644	371	580	gi|242082409|ref|XP_002445973.1|	495	1	64	0.56	0.65	0.07	75	62.4	6e-09	hypothetical protein SORBIDRAFT_07g028860 [Sorghum bicolor] >gi|241942323|gb|EES15468.1| hypothetical protein SORBIDRAFT_07g028860 [Sorghum bicolor]
CL2360.Contig2_All	644	126	584	gi|303280425|ref|XP_003059505.1|	300	34	213	0.32	0.42	0.17	185	60.8	1e-08	predicted protein [Micromonas pusilla CCMP1545] >gi|226459341|gb|EEH56637.1| predicted protein [Micromonas pusilla CCMP1545]
CL2361.Contig1_All	1259	162	461	gi|242096324|ref|XP_002438652.1|	314	1	101	0.95	0.96	0.01	101	190.3	7e-175	hypothetical protein SORBIDRAFT_10g023620 [Sorghum bicolor] >gi|241916875|gb|EER90019.1| hypothetical protein SORBIDRAFT_10g023620 [Sorghum bicolor]
CL2361.Contig1_All	1259	162	461	gi|212723774|ref|NP_001132345.1|	314	1	101	0.94	0.96	0.01	101	189.5	3e-171	uncharacterized protein LOC100193788 [Zea mays] >gi|413943761|gb|AFW76410.1| ethanol tolerance protein GEKO1 isoform 1 [Zea mays] >gi|413943762|gb|AFW76411.1| ethanol tolerance protein GEKO1 isoform 2 [Zea mays]
CL2361.Contig1_All	1259	162	446	gi|413943763|gb|AFW76412.1|	319	1	95	0.98	0.99	0	95	188.7	2e-170	hypothetical protein ZEAMMB73_231267 [Zea mays]
CL2361.Contig1_All	1259	183	461	gi|194691978|gb|ACF80073.1|	328	22	115	0.94	0.96	0.01	94	178.3	8e-168	unknown [Zea mays]
CL2361.Contig1_All	1259	231	461	gi|195625154|gb|ACG34407.1|	291	1	78	0.92	0.95	0.01	78	148.3	1e-159	ethanol tolerance protein GEKO1 [Zea mays]
CL2361.Contig1_All	1259	162	446	gi|357144768|ref|XP_003573407.1|	313	1	95	0.89	0.96	0	95	177.6	3e-154	PREDICTED: D-aminoacyl-tRNA deacylase-like [Brachypodium distachyon]
CL2361.Contig1_All	1259	264	461	gi|413943764|gb|AFW76413.1|	300	21	87	0.91	0.94	0.01	67	122.1	6e-151	hypothetical protein ZEAMMB73_231267 [Zea mays]
CL2361.Contig1_All	1259	264	446	gi|326505068|dbj|BAK02921.1|	284	1	61	0.93	0.98	0	61	119	2e-143	predicted protein [Hordeum vulgare subsp. vulgare]
CL2361.Contig1_All	1259	159	446	gi|125561170|gb|EAZ06618.1|	407	91	187	0.74	0.84	0.01	97	144.8	7e-140	hypothetical protein OsI_28867 [Oryza sativa Indica Group]
CL2361.Contig1_All	1259	162	446	gi|115475984|ref|NP_001061588.1|	316	1	96	0.75	0.83	0.01	96	144.4	1e-139	Os08g0339200 [Oryza sativa Japonica Group] >gi|113623557|dbj|BAF23502.1| Os08g0339200 [Oryza sativa Japonica Group]
CL2361.Contig1_All	1259	162	446	gi|48716712|dbj|BAD23394.1|	275	1	95	0.93	0.95	0	95	178.3	3e-130	GEKO1-like protein [Oryza sativa Japonica Group] >gi|49388805|dbj|BAD25997.1| GEKO1-like protein [Oryza sativa Japonica Group]
CL2361.Contig1_All	1259	162	446	gi|449452823|ref|XP_004144158.1|	321	1	94	0.75	0.82	0	95	144.4	1e-125	PREDICTED: D-aminoacyl-tRNA deacylase-like [Cucumis sativus] >gi|449523670|ref|XP_004168846.1| PREDICTED: D-aminoacyl-tRNA deacylase-like [Cucumis sativus]
CL2361.Contig1_All	1259	162	446	gi|460392013|ref|XP_004241612.1|	348	34	127	0.72	0.82	0	95	140.6	1e-123	PREDICTED: D-aminoacyl-tRNA deacylase-like [Solanum lycopersicum]
CL2361.Contig1_All	1259	162	446	gi|225455710|ref|XP_002266732.1|	316	1	94	0.71	0.82	0	95	136	3e-123	PREDICTED: D-aminoacyl-tRNA deacylase [Vitis vinifera] >gi|297734103|emb|CBI15350.3| unnamed protein product [Vitis vinifera]
CL2361.Contig1_All	1259	159	461	gi|297814690|ref|XP_002875228.1|	361	44	145	0.67	0.8	0.01	102	141	4e-123	hypothetical protein ARALYDRAFT_322675 [Arabidopsis lyrata subsp. lyrata] >gi|297321066|gb|EFH51487.1| hypothetical protein ARALYDRAFT_322675 [Arabidopsis lyrata subsp. lyrata]
CL2361.Contig1_All	1259	162	446	gi|462419762|gb|EMJ24025.1|	319	1	97	0.67	0.77	0.02	97	132.1	7e-123	hypothetical protein PRUPE_ppa008781mg [Prunus persica]
CL2361.Contig1_All	1259	162	461	gi|297831572|ref|XP_002883668.1|	317	1	101	0.66	0.8	0.01	101	139	1e-122	predicted protein [Arabidopsis lyrata subsp. lyrata] >gi|297329508|gb|EFH59927.1| predicted protein [Arabidopsis lyrata subsp. lyrata]
CL2361.Contig1_All	1259	162	446	gi|358248376|ref|NP_001240127.1|	316	1	95	0.65	0.78	0	95	133.7	3e-122	uncharacterized protein LOC100808796 [Glycine max]
CL2361.Contig1_All	1259	159	461	gi|4406770|gb|AAD20081.1|	361	44	145	0.67	0.81	0.01	102	141.4	1e-121	unknown protein [Arabidopsis thaliana]
CL2361.Contig1_All	1259	162	461	gi|42568915|ref|NP_178474.2|	317	1	101	0.66	0.81	0.01	101	139.4	5e-121	D-aminoacyl-tRNA deacylase [Arabidopsis thaliana] >gi|83302950|sp|Q9ZPQ3.2|GEK1_ARATH RecName: Full=D-aminoacyl-tRNA deacylase; AltName: Full=Ethanol tolerance protein GEKO1 >gi|28812213|dbj|BAC65101.1| GEKO1 [Arabidopsis thaliana] >gi|63025186|gb|AAY27066.1| At2g03800 [Arabidopsis thaliana] >gi|330250655|gb|AEC05749.1| D-aminoacyl-tRNA deacylase [Arabidopsis thaliana]
CL2361.Contig2_All	527	44	385	gi|242096324|ref|XP_002438652.1|	314	201	314	0.96	0.98	0	114	235	4e-61	hypothetical protein SORBIDRAFT_10g023620 [Sorghum bicolor] >gi|241916875|gb|EER90019.1| hypothetical protein SORBIDRAFT_10g023620 [Sorghum bicolor]
CL2361.Contig2_All	527	44	382	gi|195625154|gb|ACG34407.1|	291	178	290	0.96	0.97	0	113	229.6	1e-59	ethanol tolerance protein GEKO1 [Zea mays]
CL2361.Contig2_All	527	44	382	gi|413943764|gb|AFW76413.1|	300	187	299	0.95	0.96	0	113	226.5	1e-58	hypothetical protein ZEAMMB73_231267 [Zea mays]
CL2361.Contig2_All	527	44	382	gi|413943763|gb|AFW76412.1|	319	206	318	0.95	0.96	0	113	226.5	1e-58	hypothetical protein ZEAMMB73_231267 [Zea mays]
CL2361.Contig2_All	527	44	382	gi|212723774|ref|NP_001132345.1|	314	201	313	0.95	0.96	0	113	226.5	1e-58	uncharacterized protein LOC100193788 [Zea mays] >gi|413943761|gb|AFW76410.1| ethanol tolerance protein GEKO1 isoform 1 [Zea mays] >gi|413943762|gb|AFW76411.1| ethanol tolerance protein GEKO1 isoform 2 [Zea mays]
CL2361.Contig2_All	527	44	382	gi|194691978|gb|ACF80073.1|	328	215	327	0.95	0.96	0	113	226.5	1e-58	unknown [Zea mays]
CL2361.Contig2_All	527	53	394	gi|326505068|dbj|BAK02921.1|	284	170	282	0.87	0.93	0	114	212.6	2e-54	predicted protein [Hordeum vulgare subsp. vulgare]
CL2361.Contig2_All	527	47	385	gi|115475984|ref|NP_001061588.1|	316	204	316	0.81	0.89	0	113	202.6	2e-51	Os08g0339200 [Oryza sativa Japonica Group] >gi|113623557|dbj|BAF23502.1| Os08g0339200 [Oryza sativa Japonica Group]
CL2361.Contig2_All	527	47	385	gi|125561170|gb|EAZ06618.1|	407	295	407	0.81	0.89	0	113	202.6	2e-51	hypothetical protein OsI_28867 [Oryza sativa Indica Group]
CL2361.Contig2_All	527	47	382	gi|357144768|ref|XP_003573407.1|	313	202	312	0.8	0.88	0	112	192.2	3e-48	PREDICTED: D-aminoacyl-tRNA deacylase-like [Brachypodium distachyon]
CL2361.Contig2_All	527	56	385	gi|449452823|ref|XP_004144158.1|	321	211	321	0.74	0.86	0.01	111	181.8	4e-45	PREDICTED: D-aminoacyl-tRNA deacylase-like [Cucumis sativus] >gi|449523670|ref|XP_004168846.1| PREDICTED: D-aminoacyl-tRNA deacylase-like [Cucumis sativus]
CL2361.Contig2_All	527	53	385	gi|388507982|gb|AFK42057.1|	396	286	396	0.7	0.87	0	111	181.4	6e-45	unknown [Lotus japonicus]
CL2361.Contig2_All	527	53	385	gi|358248376|ref|NP_001240127.1|	316	206	316	0.68	0.87	0	111	179.1	3e-44	uncharacterized protein LOC100808796 [Glycine max]
CL2361.Contig2_All	527	53	385	gi|357516879|ref|XP_003628728.1|	317	210	317	0.71	0.88	0	111	177.6	8e-44	D-aminoacyl-tRNA deacylase [Medicago truncatula] >gi|355522750|gb|AET03204.1| D-aminoacyl-tRNA deacylase [Medicago truncatula]
CL2361.Contig2_All	527	56	385	gi|462419762|gb|EMJ24025.1|	319	209	319	0.7	0.86	0.01	111	176.4	1e-43	hypothetical protein PRUPE_ppa008781mg [Prunus persica]
CL2361.Contig2_All	527	56	385	gi|462419761|gb|EMJ24024.1|	283	173	283	0.7	0.86	0.01	111	176.4	1e-43	hypothetical protein PRUPE_ppa008781mg [Prunus persica]
CL2361.Contig2_All	527	44	382	gi|460392013|ref|XP_004241612.1|	348	233	347	0.68	0.83	0.02	115	173.7	1e-42	PREDICTED: D-aminoacyl-tRNA deacylase-like [Solanum lycopersicum]
CL2361.Contig2_All	527	56	382	gi|224133036|ref|XP_002321466.1|	316	206	315	0.73	0.85	0.01	110	172.9	2e-42	predicted protein [Populus trichocarpa] >gi|222868462|gb|EEF05593.1| predicted protein [Populus trichocarpa]
CL2361.Contig2_All	527	56	385	gi|225455710|ref|XP_002266732.1|	316	206	316	0.69	0.83	0.01	111	170.2	1e-41	PREDICTED: D-aminoacyl-tRNA deacylase [Vitis vinifera] >gi|297734103|emb|CBI15350.3| unnamed protein product [Vitis vinifera]
CL2361.Contig2_All	527	59	382	gi|255541926|ref|XP_002512027.1|	292	184	292	0.7	0.83	0.01	109	168.3	5e-41	Ethanol tolerance protein GEKO1, putative [Ricinus communis] >gi|223549207|gb|EEF50696.1| Ethanol tolerance protein GEKO1, putative [Ricinus communis]
CL2362.Contig1_All	2041	1663	1526	gi|242093506|ref|XP_002437243.1|	923	329	374	0.83	0.87	0	46	79.7	2e-13	hypothetical protein SORBIDRAFT_10g023430 [Sorghum bicolor] >gi|241915466|gb|EER88610.1| hypothetical protein SORBIDRAFT_10g023430 [Sorghum bicolor]
CL2362.Contig1_All	2041	1654	1526	gi|413943773|gb|AFW76422.1|	866	284	326	0.84	0.91	0	43	77	1e-12	hypothetical protein ZEAMMB73_518094 [Zea mays]
CL2362.Contig1_All	2041	1654	1526	gi|357117717|ref|XP_003560609.1|	1265	285	327	0.77	0.84	0	43	70.1	1e-10	PREDICTED: putative cellulose synthase A catalytic subunit 11 [UDP-forming]-like [Brachypodium distachyon]
CL2362.Contig1_All	2041	1654	1526	gi|75119488|sp|Q69XK5.1|CESAB_ORYSJ	860	276	318	0.7	0.84	0	43	67.8	8e-10	RecName: Full=Putative cellulose synthase A catalytic subunit 11 [UDP-forming]; AltName: Full=OsCesA11 >gi|50725043|dbj|BAD32845.1| putative cellulose synthase-3 [Oryza sativa Japonica Group] >gi|51090879|dbj|BAD35452.1| putative cellulose synthase-3 [Oryza sativa Japonica Group]
CL2362.Contig1_All	2041	1654	1526	gi|125597780|gb|EAZ37560.1|	884	276	318	0.7	0.84	0	43	67.8	8e-10	hypothetical protein OsJ_21890 [Oryza sativa Japonica Group]
CL2362.Contig1_All	2041	1654	1526	gi|125555966|gb|EAZ01572.1|	864	276	318	0.7	0.84	0	43	67.8	8e-10	hypothetical protein OsI_23605 [Oryza sativa Indica Group]
CL2362.Contig1_All	2041	1654	1526	gi|449470291|ref|XP_004152851.1|	1032	476	518	0.7	0.81	0	43	64.3	9e-09	PREDICTED: cellulose synthase A catalytic subunit 7 [UDP-forming]-like [Cucumis sativus] >gi|449507532|ref|XP_004163057.1| PREDICTED: LOW QUALITY PROTEIN: cellulose synthase A catalytic subunit 7 [UDP-forming]-like [Cucumis sativus]
CL2362.Contig1_All	2041	1654	1526	gi|212960378|gb|ACJ38665.1|	1041	482	524	0.67	0.81	0	43	63.9	1e-08	cellulose synthase [Betula luminifera]
CL2362.Contig1_All	2041	1654	1526	gi|66269682|gb|AAY43218.1|	1073	498	540	0.7	0.81	0	43	63.9	1e-08	cellulose synthase BoCesA2 [Bambusa oldhamii]
CL2362.Contig1_All	2041	1654	1526	gi|444436396|gb|AGE09566.1|	1041	481	523	0.67	0.81	0	43	63.5	1e-08	cellulose synthase-like protein [Eucalyptus cladocalyx]
CL2362.Contig1_All	2041	1654	1526	gi|67003911|gb|AAY60845.1|	1040	480	522	0.67	0.81	0	43	63.5	1e-08	cellulose synthase 3 [Eucalyptus grandis]
CL2362.Contig1_All	2041	1654	1526	gi|115479227|ref|NP_001063207.1|	1055	495	537	0.67	0.79	0	43	63.5	1e-08	Os09g0422500 [Oryza sativa Japonica Group] >gi|75322910|sp|Q69P51.1|CESA9_ORYSJ RecName: Full=Cellulose synthase A catalytic subunit 9 [UDP-forming]; AltName: Full=OsCesA9 >gi|171769930|sp|A2Z1C8.1|CESA9_ORYSI RecName: Full=Cellulose synthase A catalytic subunit 9 [UDP-forming]; AltName: Full=OsCesA9 >gi|113631440|dbj|BAF25121.1| Os09g0422500 [Oryza sativa Japonica Group]
CL2362.Contig1_All	2041	1654	1526	gi|414885515|tpg|DAA61529.1|	1056	497	539	0.67	0.79	0	43	63.5	1e-08	TPA: putative cellulose synthase family protein [Zea mays]
CL2362.Contig1_All	2041	1654	1526	gi|414589525|tpg|DAA40096.1|	1052	493	535	0.67	0.79	0	43	63.5	1e-08	TPA: putative cellulose synthase family protein [Zea mays]
CL2362.Contig1_All	2041	1654	1526	gi|413934604|gb|AFW69155.1|	981	493	535	0.67	0.79	0	43	63.5	1e-08	putative cellulose synthase family protein [Zea mays]
CL2362.Contig1_All	2041	1654	1526	gi|404325920|gb|AFR58756.1|	801	425	467	0.67	0.81	0	43	63.5	1e-08	cellulose synthase 3 [Eucalyptus tereticornis]
CL2362.Contig1_All	2041	1654	1526	gi|356562551|ref|XP_003549533.1|	1041	475	517	0.67	0.79	0	43	63.5	1e-08	PREDICTED: cellulose synthase A catalytic subunit 7 [UDP-forming]-like isoform 2 [Glycine max]
CL2362.Contig1_All	2041	1654	1526	gi|356562549|ref|XP_003549532.1|	1033	474	516	0.67	0.79	0	43	63.5	1e-08	PREDICTED: cellulose synthase A catalytic subunit 7 [UDP-forming]-like isoform 1 [Glycine max]
CL2362.Contig1_All	2041	1654	1526	gi|356500681|ref|XP_003519160.1|	1033	474	516	0.67	0.79	0	43	63.5	1e-08	PREDICTED: cellulose synthase A catalytic subunit 7 [UDP-forming]-like [Glycine max]
CL2362.Contig1_All	2041	1654	1526	gi|294979134|dbj|BAJ05813.1|	1055	495	537	0.67	0.79	0	43	63.5	1e-08	cellulose synthase catalytic subunit [Oryza sativa Indica Group]
CL2362.Contig3_All	1191	813	676	gi|242093506|ref|XP_002437243.1|	923	329	374	0.83	0.87	0	46	79.7	1e-13	hypothetical protein SORBIDRAFT_10g023430 [Sorghum bicolor] >gi|241915466|gb|EER88610.1| hypothetical protein SORBIDRAFT_10g023430 [Sorghum bicolor]
CL2362.Contig3_All	1191	804	676	gi|413943773|gb|AFW76422.1|	866	284	326	0.84	0.91	0	43	77	7e-13	hypothetical protein ZEAMMB73_518094 [Zea mays]
CL2362.Contig3_All	1191	804	676	gi|357117717|ref|XP_003560609.1|	1265	285	327	0.77	0.84	0	43	70.1	8e-11	PREDICTED: putative cellulose synthase A catalytic subunit 11 [UDP-forming]-like [Brachypodium distachyon]
CL2362.Contig3_All	1191	804	676	gi|75119488|sp|Q69XK5.1|CESAB_ORYSJ	860	276	318	0.7	0.84	0	43	67.8	4e-10	RecName: Full=Putative cellulose synthase A catalytic subunit 11 [UDP-forming]; AltName: Full=OsCesA11 >gi|50725043|dbj|BAD32845.1| putative cellulose synthase-3 [Oryza sativa Japonica Group] >gi|51090879|dbj|BAD35452.1| putative cellulose synthase-3 [Oryza sativa Japonica Group]
CL2362.Contig3_All	1191	804	676	gi|125597780|gb|EAZ37560.1|	884	276	318	0.7	0.84	0	43	67.8	4e-10	hypothetical protein OsJ_21890 [Oryza sativa Japonica Group]
CL2362.Contig3_All	1191	804	676	gi|125555966|gb|EAZ01572.1|	864	276	318	0.7	0.84	0	43	67.8	4e-10	hypothetical protein OsI_23605 [Oryza sativa Indica Group]
CL2362.Contig3_All	1191	804	676	gi|449470291|ref|XP_004152851.1|	1032	476	518	0.7	0.81	0	43	64.3	4e-09	PREDICTED: cellulose synthase A catalytic subunit 7 [UDP-forming]-like [Cucumis sativus] >gi|449507532|ref|XP_004163057.1| PREDICTED: LOW QUALITY PROTEIN: cellulose synthase A catalytic subunit 7 [UDP-forming]-like [Cucumis sativus]
CL2362.Contig3_All	1191	804	676	gi|212960378|gb|ACJ38665.1|	1041	482	524	0.67	0.81	0	43	63.9	6e-09	cellulose synthase [Betula luminifera]
CL2362.Contig3_All	1191	804	676	gi|66269682|gb|AAY43218.1|	1073	498	540	0.7	0.81	0	43	63.9	6e-09	cellulose synthase BoCesA2 [Bambusa oldhamii]
CL2362.Contig3_All	1191	804	676	gi|444436396|gb|AGE09566.1|	1041	481	523	0.67	0.81	0	43	63.5	8e-09	cellulose synthase-like protein [Eucalyptus cladocalyx]
CL2362.Contig3_All	1191	804	676	gi|67003911|gb|AAY60845.1|	1040	480	522	0.67	0.81	0	43	63.5	8e-09	cellulose synthase 3 [Eucalyptus grandis]
CL2362.Contig3_All	1191	804	676	gi|115479227|ref|NP_001063207.1|	1055	495	537	0.67	0.79	0	43	63.5	8e-09	Os09g0422500 [Oryza sativa Japonica Group] >gi|75322910|sp|Q69P51.1|CESA9_ORYSJ RecName: Full=Cellulose synthase A catalytic subunit 9 [UDP-forming]; AltName: Full=OsCesA9 >gi|171769930|sp|A2Z1C8.1|CESA9_ORYSI RecName: Full=Cellulose synthase A catalytic subunit 9 [UDP-forming]; AltName: Full=OsCesA9 >gi|113631440|dbj|BAF25121.1| Os09g0422500 [Oryza sativa Japonica Group]
CL2362.Contig3_All	1191	804	676	gi|414885515|tpg|DAA61529.1|	1056	497	539	0.67	0.79	0	43	63.5	8e-09	TPA: putative cellulose synthase family protein [Zea mays]
CL2362.Contig3_All	1191	804	676	gi|414589525|tpg|DAA40096.1|	1052	493	535	0.67	0.79	0	43	63.5	8e-09	TPA: putative cellulose synthase family protein [Zea mays]
CL2362.Contig3_All	1191	804	676	gi|413934604|gb|AFW69155.1|	981	493	535	0.67	0.79	0	43	63.5	8e-09	putative cellulose synthase family protein [Zea mays]
CL2362.Contig3_All	1191	804	676	gi|404325920|gb|AFR58756.1|	801	425	467	0.67	0.81	0	43	63.5	8e-09	cellulose synthase 3 [Eucalyptus tereticornis]
CL2362.Contig3_All	1191	804	676	gi|356562551|ref|XP_003549533.1|	1041	475	517	0.67	0.79	0	43	63.5	8e-09	PREDICTED: cellulose synthase A catalytic subunit 7 [UDP-forming]-like isoform 2 [Glycine max]
CL2362.Contig3_All	1191	804	676	gi|356562549|ref|XP_003549532.1|	1033	474	516	0.67	0.79	0	43	63.5	8e-09	PREDICTED: cellulose synthase A catalytic subunit 7 [UDP-forming]-like isoform 1 [Glycine max]
CL2362.Contig3_All	1191	804	676	gi|356500681|ref|XP_003519160.1|	1033	474	516	0.67	0.79	0	43	63.5	8e-09	PREDICTED: cellulose synthase A catalytic subunit 7 [UDP-forming]-like [Glycine max]
CL2362.Contig3_All	1191	804	676	gi|294979134|dbj|BAJ05813.1|	1055	495	537	0.67	0.79	0	43	63.5	8e-09	cellulose synthase catalytic subunit [Oryza sativa Indica Group]
CL2362.Contig4_All	1043	665	528	gi|242093506|ref|XP_002437243.1|	923	329	374	0.83	0.87	0	46	79.7	9e-14	hypothetical protein SORBIDRAFT_10g023430 [Sorghum bicolor] >gi|241915466|gb|EER88610.1| hypothetical protein SORBIDRAFT_10g023430 [Sorghum bicolor]
CL2362.Contig4_All	1043	656	528	gi|413943773|gb|AFW76422.1|	866	284	326	0.84	0.91	0	43	77	5e-13	hypothetical protein ZEAMMB73_518094 [Zea mays]
CL2362.Contig4_All	1043	656	528	gi|357117717|ref|XP_003560609.1|	1265	285	327	0.77	0.84	0	43	70.1	7e-11	PREDICTED: putative cellulose synthase A catalytic subunit 11 [UDP-forming]-like [Brachypodium distachyon]
CL2362.Contig4_All	1043	656	528	gi|75119488|sp|Q69XK5.1|CESAB_ORYSJ	860	276	318	0.7	0.84	0	43	67.8	3e-10	RecName: Full=Putative cellulose synthase A catalytic subunit 11 [UDP-forming]; AltName: Full=OsCesA11 >gi|50725043|dbj|BAD32845.1| putative cellulose synthase-3 [Oryza sativa Japonica Group] >gi|51090879|dbj|BAD35452.1| putative cellulose synthase-3 [Oryza sativa Japonica Group]
CL2362.Contig4_All	1043	656	528	gi|125597780|gb|EAZ37560.1|	884	276	318	0.7	0.84	0	43	67.8	3e-10	hypothetical protein OsJ_21890 [Oryza sativa Japonica Group]
CL2362.Contig4_All	1043	656	528	gi|125555966|gb|EAZ01572.1|	864	276	318	0.7	0.84	0	43	67.8	3e-10	hypothetical protein OsI_23605 [Oryza sativa Indica Group]
CL2362.Contig4_All	1043	656	528	gi|449470291|ref|XP_004152851.1|	1032	476	518	0.7	0.81	0	43	64.3	3e-09	PREDICTED: cellulose synthase A catalytic subunit 7 [UDP-forming]-like [Cucumis sativus] >gi|449507532|ref|XP_004163057.1| PREDICTED: LOW QUALITY PROTEIN: cellulose synthase A catalytic subunit 7 [UDP-forming]-like [Cucumis sativus]
CL2362.Contig4_All	1043	656	528	gi|212960378|gb|ACJ38665.1|	1041	482	524	0.67	0.81	0	43	63.9	5e-09	cellulose synthase [Betula luminifera]
CL2362.Contig4_All	1043	656	528	gi|66269682|gb|AAY43218.1|	1073	498	540	0.7	0.81	0	43	63.9	5e-09	cellulose synthase BoCesA2 [Bambusa oldhamii]
CL2362.Contig4_All	1043	656	528	gi|444436396|gb|AGE09566.1|	1041	481	523	0.67	0.81	0	43	63.5	6e-09	cellulose synthase-like protein [Eucalyptus cladocalyx]
CL2362.Contig4_All	1043	656	528	gi|67003911|gb|AAY60845.1|	1040	480	522	0.67	0.81	0	43	63.5	6e-09	cellulose synthase 3 [Eucalyptus grandis]
CL2362.Contig4_All	1043	656	528	gi|115479227|ref|NP_001063207.1|	1055	495	537	0.67	0.79	0	43	63.5	6e-09	Os09g0422500 [Oryza sativa Japonica Group] >gi|75322910|sp|Q69P51.1|CESA9_ORYSJ RecName: Full=Cellulose synthase A catalytic subunit 9 [UDP-forming]; AltName: Full=OsCesA9 >gi|171769930|sp|A2Z1C8.1|CESA9_ORYSI RecName: Full=Cellulose synthase A catalytic subunit 9 [UDP-forming]; AltName: Full=OsCesA9 >gi|113631440|dbj|BAF25121.1| Os09g0422500 [Oryza sativa Japonica Group]
CL2362.Contig4_All	1043	656	528	gi|414885515|tpg|DAA61529.1|	1056	497	539	0.67	0.79	0	43	63.5	6e-09	TPA: putative cellulose synthase family protein [Zea mays]
CL2362.Contig4_All	1043	656	528	gi|414589525|tpg|DAA40096.1|	1052	493	535	0.67	0.79	0	43	63.5	6e-09	TPA: putative cellulose synthase family protein [Zea mays]
CL2362.Contig4_All	1043	656	528	gi|413934604|gb|AFW69155.1|	981	493	535	0.67	0.79	0	43	63.5	6e-09	putative cellulose synthase family protein [Zea mays]
CL2362.Contig4_All	1043	656	528	gi|404325920|gb|AFR58756.1|	801	425	467	0.67	0.81	0	43	63.5	6e-09	cellulose synthase 3 [Eucalyptus tereticornis]
CL2362.Contig4_All	1043	656	528	gi|356562551|ref|XP_003549533.1|	1041	475	517	0.67	0.79	0	43	63.5	6e-09	PREDICTED: cellulose synthase A catalytic subunit 7 [UDP-forming]-like isoform 2 [Glycine max]
CL2362.Contig4_All	1043	656	528	gi|356562549|ref|XP_003549532.1|	1033	474	516	0.67	0.79	0	43	63.5	6e-09	PREDICTED: cellulose synthase A catalytic subunit 7 [UDP-forming]-like isoform 1 [Glycine max]
CL2362.Contig4_All	1043	656	528	gi|356500681|ref|XP_003519160.1|	1033	474	516	0.67	0.79	0	43	63.5	6e-09	PREDICTED: cellulose synthase A catalytic subunit 7 [UDP-forming]-like [Glycine max]
CL2362.Contig4_All	1043	656	528	gi|294979134|dbj|BAJ05813.1|	1055	495	537	0.67	0.79	0	43	63.5	6e-09	cellulose synthase catalytic subunit [Oryza sativa Indica Group]
CL2362.Contig6_All	1893	1515	1378	gi|242093506|ref|XP_002437243.1|	923	329	374	0.83	0.87	0	46	79.7	1e-13	hypothetical protein SORBIDRAFT_10g023430 [Sorghum bicolor] >gi|241915466|gb|EER88610.1| hypothetical protein SORBIDRAFT_10g023430 [Sorghum bicolor]
CL2362.Contig6_All	1893	1506	1378	gi|413943773|gb|AFW76422.1|	866	284	326	0.84	0.91	0	43	77	1e-12	hypothetical protein ZEAMMB73_518094 [Zea mays]
CL2362.Contig6_All	1893	1506	1378	gi|357117717|ref|XP_003560609.1|	1265	285	327	0.77	0.84	0	43	70.1	1e-10	PREDICTED: putative cellulose synthase A catalytic subunit 11 [UDP-forming]-like [Brachypodium distachyon]
CL2362.Contig6_All	1893	1506	1378	gi|75119488|sp|Q69XK5.1|CESAB_ORYSJ	860	276	318	0.7	0.84	0	43	67.8	7e-10	RecName: Full=Putative cellulose synthase A catalytic subunit 11 [UDP-forming]; AltName: Full=OsCesA11 >gi|50725043|dbj|BAD32845.1| putative cellulose synthase-3 [Oryza sativa Japonica Group] >gi|51090879|dbj|BAD35452.1| putative cellulose synthase-3 [Oryza sativa Japonica Group]
CL2362.Contig6_All	1893	1506	1378	gi|125597780|gb|EAZ37560.1|	884	276	318	0.7	0.84	0	43	67.8	7e-10	hypothetical protein OsJ_21890 [Oryza sativa Japonica Group]
CL2362.Contig6_All	1893	1506	1378	gi|125555966|gb|EAZ01572.1|	864	276	318	0.7	0.84	0	43	67.8	7e-10	hypothetical protein OsI_23605 [Oryza sativa Indica Group]
CL2362.Contig6_All	1893	1506	1378	gi|449470291|ref|XP_004152851.1|	1032	476	518	0.7	0.81	0	43	64.3	8e-09	PREDICTED: cellulose synthase A catalytic subunit 7 [UDP-forming]-like [Cucumis sativus] >gi|449507532|ref|XP_004163057.1| PREDICTED: LOW QUALITY PROTEIN: cellulose synthase A catalytic subunit 7 [UDP-forming]-like [Cucumis sativus]
CL2362.Contig6_All	1893	1506	1378	gi|212960378|gb|ACJ38665.1|	1041	482	524	0.67	0.81	0	43	63.9	1e-08	cellulose synthase [Betula luminifera]
CL2362.Contig6_All	1893	1506	1378	gi|66269682|gb|AAY43218.1|	1073	498	540	0.7	0.81	0	43	63.9	1e-08	cellulose synthase BoCesA2 [Bambusa oldhamii]
CL2362.Contig6_All	1893	1506	1378	gi|444436396|gb|AGE09566.1|	1041	481	523	0.67	0.81	0	43	63.5	1e-08	cellulose synthase-like protein [Eucalyptus cladocalyx]
CL2362.Contig6_All	1893	1506	1378	gi|67003911|gb|AAY60845.1|	1040	480	522	0.67	0.81	0	43	63.5	1e-08	cellulose synthase 3 [Eucalyptus grandis]
CL2362.Contig6_All	1893	1506	1378	gi|115479227|ref|NP_001063207.1|	1055	495	537	0.67	0.79	0	43	63.5	1e-08	Os09g0422500 [Oryza sativa Japonica Group] >gi|75322910|sp|Q69P51.1|CESA9_ORYSJ RecName: Full=Cellulose synthase A catalytic subunit 9 [UDP-forming]; AltName: Full=OsCesA9 >gi|171769930|sp|A2Z1C8.1|CESA9_ORYSI RecName: Full=Cellulose synthase A catalytic subunit 9 [UDP-forming]; AltName: Full=OsCesA9 >gi|113631440|dbj|BAF25121.1| Os09g0422500 [Oryza sativa Japonica Group]
CL2362.Contig6_All	1893	1506	1378	gi|414885515|tpg|DAA61529.1|	1056	497	539	0.67	0.79	0	43	63.5	1e-08	TPA: putative cellulose synthase family protein [Zea mays]
CL2362.Contig6_All	1893	1506	1378	gi|414589525|tpg|DAA40096.1|	1052	493	535	0.67	0.79	0	43	63.5	1e-08	TPA: putative cellulose synthase family protein [Zea mays]
CL2362.Contig6_All	1893	1506	1378	gi|413934604|gb|AFW69155.1|	981	493	535	0.67	0.79	0	43	63.5	1e-08	putative cellulose synthase family protein [Zea mays]
CL2362.Contig6_All	1893	1506	1378	gi|404325920|gb|AFR58756.1|	801	425	467	0.67	0.81	0	43	63.5	1e-08	cellulose synthase 3 [Eucalyptus tereticornis]
CL2362.Contig6_All	1893	1506	1378	gi|356562551|ref|XP_003549533.1|	1041	475	517	0.67	0.79	0	43	63.5	1e-08	PREDICTED: cellulose synthase A catalytic subunit 7 [UDP-forming]-like isoform 2 [Glycine max]
CL2362.Contig6_All	1893	1506	1378	gi|356562549|ref|XP_003549532.1|	1033	474	516	0.67	0.79	0	43	63.5	1e-08	PREDICTED: cellulose synthase A catalytic subunit 7 [UDP-forming]-like isoform 1 [Glycine max]
CL2362.Contig6_All	1893	1506	1378	gi|356500681|ref|XP_003519160.1|	1033	474	516	0.67	0.79	0	43	63.5	1e-08	PREDICTED: cellulose synthase A catalytic subunit 7 [UDP-forming]-like [Glycine max]
CL2362.Contig6_All	1893	1506	1378	gi|294979134|dbj|BAJ05813.1|	1055	495	537	0.67	0.79	0	43	63.5	1e-08	cellulose synthase catalytic subunit [Oryza sativa Indica Group]
CL2362.Contig7_All	2620	2251	1841	gi|413943773|gb|AFW76422.1|	866	284	446	0.43	0.51	0.18	167	91.7	7e-17	hypothetical protein ZEAMMB73_518094 [Zea mays]
CL2362.Contig7_All	2620	2260	2093	gi|242093506|ref|XP_002437243.1|	923	329	384	0.71	0.82	0	56	83.2	2e-14	hypothetical protein SORBIDRAFT_10g023430 [Sorghum bicolor] >gi|241915466|gb|EER88610.1| hypothetical protein SORBIDRAFT_10g023430 [Sorghum bicolor]
CL2362.Contig7_All	2620	2251	2093	gi|357117717|ref|XP_003560609.1|	1265	285	337	0.68	0.79	0	53	74.3	1e-11	PREDICTED: putative cellulose synthase A catalytic subunit 11 [UDP-forming]-like [Brachypodium distachyon]
CL2362.Contig7_All	2620	2251	2093	gi|75119488|sp|Q69XK5.1|CESAB_ORYSJ	860	276	328	0.62	0.79	0	53	72	6e-11	RecName: Full=Putative cellulose synthase A catalytic subunit 11 [UDP-forming]; AltName: Full=OsCesA11 >gi|50725043|dbj|BAD32845.1| putative cellulose synthase-3 [Oryza sativa Japonica Group] >gi|51090879|dbj|BAD35452.1| putative cellulose synthase-3 [Oryza sativa Japonica Group]
CL2362.Contig7_All	2620	2251	2093	gi|125597780|gb|EAZ37560.1|	884	276	328	0.62	0.79	0	53	72	6e-11	hypothetical protein OsJ_21890 [Oryza sativa Japonica Group]
CL2362.Contig7_All	2620	2251	2093	gi|125555966|gb|EAZ01572.1|	864	276	328	0.62	0.79	0	53	72	6e-11	hypothetical protein OsI_23605 [Oryza sativa Indica Group]
CL2362.Contig7_All	2620	2251	2093	gi|66269682|gb|AAY43218.1|	1073	498	550	0.6	0.77	0	53	68.2	8e-10	cellulose synthase BoCesA2 [Bambusa oldhamii]
CL2362.Contig7_All	2620	2251	2117	gi|212960378|gb|ACJ38665.1|	1041	482	526	0.71	0.82	0	45	67.8	1e-09	cellulose synthase [Betula luminifera]
CL2362.Contig7_All	2620	2251	2117	gi|449470291|ref|XP_004152851.1|	1032	476	520	0.69	0.82	0	45	67.4	1e-09	PREDICTED: cellulose synthase A catalytic subunit 7 [UDP-forming]-like [Cucumis sativus] >gi|449507532|ref|XP_004163057.1| PREDICTED: LOW QUALITY PROTEIN: cellulose synthase A catalytic subunit 7 [UDP-forming]-like [Cucumis sativus]
CL2362.Contig7_All	2620	2251	2117	gi|444436396|gb|AGE09566.1|	1041	481	525	0.71	0.82	0	45	67.4	1e-09	cellulose synthase-like protein [Eucalyptus cladocalyx]
CL2362.Contig7_All	2620	2251	2117	gi|67003911|gb|AAY60845.1|	1040	480	524	0.71	0.82	0	45	67.4	1e-09	cellulose synthase 3 [Eucalyptus grandis]
CL2362.Contig7_All	2620	2251	2117	gi|404325920|gb|AFR58756.1|	801	425	469	0.71	0.82	0	45	67.4	1e-09	cellulose synthase 3 [Eucalyptus tereticornis]
CL2362.Contig7_All	2620	2251	2117	gi|159885667|dbj|BAF93202.1|	1041	479	523	0.71	0.82	0	45	67.4	1e-09	cellulose synthase catalytic subunit [Eucalyptus globulus] >gi|261876365|dbj|BAI47542.1| cellulose synthase catalytic subunit [Eucalyptus globulus subsp. globulus]
CL2362.Contig7_All	2620	2251	2093	gi|376315424|gb|AFB18635.1|	1083	505	557	0.58	0.75	0	53	67	1e-09	CESA6 [Gossypium hirsutum]
CL2362.Contig7_All	2620	2251	2093	gi|73917718|sp|Q9SKJ5.1|CESAA_ARATH	1065	490	542	0.58	0.75	0	53	67	1e-09	RecName: Full=Probable cellulose synthase A catalytic subunit 10 [UDP-forming]; Short=AtCesA10; Short=AtCesA13
CL2362.Contig7_All	2620	2251	2093	gi|15236786|ref|NP_194967.1|	1081	503	555	0.58	0.75	0	53	67	1e-09	cellulose synthase A catalytic subunit 1 [UDP-forming] [Arabidopsis thaliana] >gi|73917709|sp|O48946.1|CESA1_ARATH RecName: Full=Cellulose synthase A catalytic subunit 1 [UDP-forming]; Short=AtCesA1; AltName: Full=Protein RADIALLY SWOLLEN 1; Short=AtRSW1 >gi|2827139|gb|AAC39334.1| cellulose synthase catalytic subunit [Arabidopsis thaliana] >gi|4049343|emb|CAA22568.1| cellulose synthase catalytic …
CL2362.Contig7_All	2620	2251	2093	gi|241740097|gb|ACS68190.1|	1083	504	556	0.58	0.75	0	53	67	1e-09	cellulose synthase 1.2 catalytic subunit [Brassica napus]
CL2362.Contig7_All	2620	2251	2093	gi|241740088|gb|ACS68189.1|	1083	504	556	0.58	0.75	0	53	67	1e-09	cellulose synthase 1.1 catalytic subunit [Brassica napus]
CL2362.Contig7_All	2620	2251	2093	gi|297798722|ref|XP_002867245.1|	1081	503	555	0.58	0.75	0	53	67	1e-09	hypothetical protein ARALYDRAFT_491486 [Arabidopsis lyrata subsp. lyrata] >gi|297313081|gb|EFH43504.1| hypothetical protein ARALYDRAFT_491486 [Arabidopsis lyrata subsp. lyrata]
CL2362.Contig7_All	2620	2251	2093	gi|242205330|gb|ACS88359.1|	657	79	131	0.58	0.75	0	53	67	1e-09	cellulose synthase catalytic subunit [Gossypium hirsutum]
CL2362.Contig8_All	2490	2103	1693	gi|413943773|gb|AFW76422.1|	866	284	446	0.43	0.51	0.18	167	91.7	6e-17	hypothetical protein ZEAMMB73_518094 [Zea mays]
CL2362.Contig8_All	2490	2112	1945	gi|242093506|ref|XP_002437243.1|	923	329	384	0.71	0.82	0	56	83.2	2e-14	hypothetical protein SORBIDRAFT_10g023430 [Sorghum bicolor] >gi|241915466|gb|EER88610.1| hypothetical protein SORBIDRAFT_10g023430 [Sorghum bicolor]
CL2362.Contig8_All	2490	2103	1945	gi|357117717|ref|XP_003560609.1|	1265	285	337	0.68	0.79	0	53	74.3	1e-11	PREDICTED: putative cellulose synthase A catalytic subunit 11 [UDP-forming]-like [Brachypodium distachyon]
CL2362.Contig8_All	2490	2103	1945	gi|75119488|sp|Q69XK5.1|CESAB_ORYSJ	860	276	328	0.62	0.79	0	53	72	5e-11	RecName: Full=Putative cellulose synthase A catalytic subunit 11 [UDP-forming]; AltName: Full=OsCesA11 >gi|50725043|dbj|BAD32845.1| putative cellulose synthase-3 [Oryza sativa Japonica Group] >gi|51090879|dbj|BAD35452.1| putative cellulose synthase-3 [Oryza sativa Japonica Group]
CL2362.Contig8_All	2490	2103	1945	gi|125597780|gb|EAZ37560.1|	884	276	328	0.62	0.79	0	53	72	5e-11	hypothetical protein OsJ_21890 [Oryza sativa Japonica Group]
CL2362.Contig8_All	2490	2103	1945	gi|125555966|gb|EAZ01572.1|	864	276	328	0.62	0.79	0	53	72	5e-11	hypothetical protein OsI_23605 [Oryza sativa Indica Group]
CL2362.Contig8_All	2490	2103	1945	gi|66269682|gb|AAY43218.1|	1073	498	550	0.6	0.77	0	53	68.2	8e-10	cellulose synthase BoCesA2 [Bambusa oldhamii]
CL2362.Contig8_All	2490	2103	1969	gi|212960378|gb|ACJ38665.1|	1041	482	526	0.71	0.82	0	45	67.8	1e-09	cellulose synthase [Betula luminifera]
CL2362.Contig8_All	2490	2103	1969	gi|449470291|ref|XP_004152851.1|	1032	476	520	0.69	0.82	0	45	67.4	1e-09	PREDICTED: cellulose synthase A catalytic subunit 7 [UDP-forming]-like [Cucumis sativus] >gi|449507532|ref|XP_004163057.1| PREDICTED: LOW QUALITY PROTEIN: cellulose synthase A catalytic subunit 7 [UDP-forming]-like [Cucumis sativus]
CL2362.Contig8_All	2490	2103	1969	gi|444436396|gb|AGE09566.1|	1041	481	525	0.71	0.82	0	45	67.4	1e-09	cellulose synthase-like protein [Eucalyptus cladocalyx]
CL2362.Contig8_All	2490	2103	1969	gi|67003911|gb|AAY60845.1|	1040	480	524	0.71	0.82	0	45	67.4	1e-09	cellulose synthase 3 [Eucalyptus grandis]
CL2362.Contig8_All	2490	2103	1969	gi|404325920|gb|AFR58756.1|	801	425	469	0.71	0.82	0	45	67.4	1e-09	cellulose synthase 3 [Eucalyptus tereticornis]
CL2362.Contig8_All	2490	2103	1969	gi|159885667|dbj|BAF93202.1|	1041	479	523	0.71	0.82	0	45	67.4	1e-09	cellulose synthase catalytic subunit [Eucalyptus globulus] >gi|261876365|dbj|BAI47542.1| cellulose synthase catalytic subunit [Eucalyptus globulus subsp. globulus]
CL2362.Contig8_All	2490	2103	1945	gi|376315424|gb|AFB18635.1|	1083	505	557	0.58	0.75	0	53	67	1e-09	CESA6 [Gossypium hirsutum]
CL2362.Contig8_All	2490	2103	1945	gi|73917718|sp|Q9SKJ5.1|CESAA_ARATH	1065	490	542	0.58	0.75	0	53	67	1e-09	RecName: Full=Probable cellulose synthase A catalytic subunit 10 [UDP-forming]; Short=AtCesA10; Short=AtCesA13
CL2362.Contig8_All	2490	2103	1945	gi|15236786|ref|NP_194967.1|	1081	503	555	0.58	0.75	0	53	67	1e-09	cellulose synthase A catalytic subunit 1 [UDP-forming] [Arabidopsis thaliana] >gi|73917709|sp|O48946.1|CESA1_ARATH RecName: Full=Cellulose synthase A catalytic subunit 1 [UDP-forming]; Short=AtCesA1; AltName: Full=Protein RADIALLY SWOLLEN 1; Short=AtRSW1 >gi|2827139|gb|AAC39334.1| cellulose synthase catalytic subunit [Arabidopsis thaliana] >gi|4049343|emb|CAA22568.1| cellulose synthase catalytic …
CL2362.Contig8_All	2490	2103	1945	gi|241740097|gb|ACS68190.1|	1083	504	556	0.58	0.75	0	53	67	1e-09	cellulose synthase 1.2 catalytic subunit [Brassica napus]
CL2362.Contig8_All	2490	2103	1945	gi|241740088|gb|ACS68189.1|	1083	504	556	0.58	0.75	0	53	67	1e-09	cellulose synthase 1.1 catalytic subunit [Brassica napus]
CL2362.Contig8_All	2490	2103	1945	gi|297798722|ref|XP_002867245.1|	1081	503	555	0.58	0.75	0	53	67	1e-09	hypothetical protein ARALYDRAFT_491486 [Arabidopsis lyrata subsp. lyrata] >gi|297313081|gb|EFH43504.1| hypothetical protein ARALYDRAFT_491486 [Arabidopsis lyrata subsp. lyrata]
CL2362.Contig8_All	2490	2103	1945	gi|242205330|gb|ACS88359.1|	657	79	131	0.58	0.75	0	53	67	1e-09	cellulose synthase catalytic subunit [Gossypium hirsutum]
CL2363.Contig1_All	1941	121	1941	gi|27542755|gb|AAO16688.1|	665	1	604	0.84	0.88	0.01	615	939.1	0	RPT2-like protein [Sorghum bicolor]
CL2363.Contig1_All	1941	136	1926	gi|226499062|ref|NP_001147592.1|	613	16	588	0.75	0.81	0.01	601	798.5	0	LOC100281201 [Zea mays] >gi|195612388|gb|ACG28024.1| RPT2-like protein [Zea mays]
CL2363.Contig1_All	1941	133	1926	gi|413915988|gb|AFW55920.1|	621	15	596	0.7	0.75	0.03	616	733	0	putative phototropic-resoponsive NPH3 family protein [Zea mays]
CL2363.Contig1_All	1941	103	1860	gi|414588741|tpg|DAA39312.1|	577	2	533	0.66	0.73	0.01	594	661.4	0	TPA: putative phototropic-resoponsive NPH3 family protein [Zea mays]
CL2363.Contig1_All	1941	109	1860	gi|242069765|ref|XP_002450159.1|	587	2	543	0.65	0.72	0.03	603	640.2	0	hypothetical protein SORBIDRAFT_05g001300 [Sorghum bicolor] >gi|241936002|gb|EES09147.1| hypothetical protein SORBIDRAFT_05g001300 [Sorghum bicolor]
CL2363.Contig1_All	1941	64	1803	gi|115487026|ref|NP_001066000.1|	591	3	540	0.63	0.72	0.01	584	631.3	1e-179	Os12g0117400 [Oryza sativa Japonica Group] >gi|113648507|dbj|BAF29019.1| Os12g0117400, partial [Oryza sativa Japonica Group]
CL2363.Contig1_All	1941	172	1803	gi|218186312|gb|EEC68739.1|	570	12	519	0.66	0.74	0.01	548	628.6	1e-178	hypothetical protein OsI_37246 [Oryza sativa Indica Group]
CL2363.Contig1_All	1941	172	1803	gi|218185128|gb|EEC67555.1|	571	12	520	0.66	0.74	0.01	548	625.2	1e-177	hypothetical protein OsI_34888 [Oryza sativa Indica Group]
CL2363.Contig1_All	1941	172	1803	gi|77552853|gb|ABA95649.1|	570	12	519	0.66	0.74	0.01	548	624.4	2e-177	RPT2, putative, expressed [Oryza sativa Japonica Group] >gi|222616519|gb|EEE52651.1| hypothetical protein OsJ_35014 [Oryza sativa Japonica Group]
CL2363.Contig1_All	1941	172	1803	gi|115483869|ref|NP_001065596.1|	571	12	520	0.65	0.74	0.01	548	623.2	4e-177	Os11g0118300 [Oryza sativa Japonica Group] >gi|113644300|dbj|BAF27441.1| Os11g0118300 [Oryza sativa Japonica Group]
CL2363.Contig1_All	1941	97	1920	gi|326506040|dbj|BAJ91259.1|	568	3	546	0.6	0.7	0	611	617.8	2e-175	predicted protein [Hordeum vulgare subsp. vulgare]
CL2363.Contig1_All	1941	97	1932	gi|326516616|dbj|BAJ92463.1|	568	3	550	0.6	0.7	0	615	617.1	3e-175	predicted protein [Hordeum vulgare subsp. vulgare]
CL2363.Contig1_All	1941	235	1803	gi|108863940|gb|ABG22339.1|	539	1	488	0.65	0.73	0.01	527	588.6	1e-166	RPT2, putative, expressed [Oryza sativa Japonica Group]
CL2363.Contig1_All	1941	43	1860	gi|357157602|ref|XP_003577852.1|	606	3	565	0.53	0.64	0.02	620	533.1	6e-150	PREDICTED: root phototropism protein 2-like [Brachypodium distachyon]
CL2363.Contig1_All	1941	172	1860	gi|6959488|gb|AAF33112.1|AF181683_1	593	29	552	0.41	0.57	0.03	582	386.7	7e-106	RPT2 [Arabidopsis thaliana]
CL2363.Contig1_All	1941	172	1860	gi|30684610|ref|NP_850147.1|	593	29	552	0.41	0.57	0.03	582	386.7	7e-106	Root phototropism protein 2 [Arabidopsis thaliana] >gi|82581610|sp|Q682S0.2|RPT2_ARATH RecName: Full=Root phototropism protein 2; AltName: Full=BTB/POZ domain-containing protein RPT2 >gi|330253307|gb|AEC08401.1| Root phototropism protein 2 [Arabidopsis thaliana]
CL2363.Contig1_All	1941	172	1860	gi|297826469|ref|XP_002881117.1|	593	29	552	0.42	0.56	0.03	582	386.3	1e-105	hypothetical protein ARALYDRAFT_481966 [Arabidopsis lyrata subsp. lyrata] >gi|297326956|gb|EFH57376.1| hypothetical protein ARALYDRAFT_481966 [Arabidopsis lyrata subsp. lyrata]
CL2363.Contig1_All	1941	172	1860	gi|110741270|dbj|BAF02185.1|	593	29	552	0.41	0.56	0.03	582	385.2	2e-105	hypothetical protein [Arabidopsis thaliana]
CL2363.Contig1_All	1941	67	1920	gi|449459992|ref|XP_004147730.1|	582	2	564	0.38	0.54	0.03	639	384.8	2e-105	PREDICTED: root phototropism protein 2-like [Cucumis sativus] >gi|449514615|ref|XP_004164428.1| PREDICTED: root phototropism protein 2-like [Cucumis sativus]
CL2363.Contig1_All	1941	172	1860	gi|110739769|dbj|BAF01791.1|	593	29	552	0.41	0.56	0.03	582	384	5e-105	hypothetical protein [Arabidopsis thaliana] >gi|110739936|dbj|BAF01873.1| hypothetical protein [Arabidopsis thaliana] >gi|110740077|dbj|BAF01940.1| hypothetical protein [Arabidopsis thaliana]
CL2363.Contig2_All	1048	247	1047	gi|414588741|tpg|DAA39312.1|	577	3	263	0.81	0.84	0.02	273	392.1	8e-108	TPA: putative phototropic-resoponsive NPH3 family protein [Zea mays]
CL2363.Contig2_All	1048	250	1047	gi|242069765|ref|XP_002450159.1|	587	2	270	0.74	0.79	0.07	285	373.6	3e-102	hypothetical protein SORBIDRAFT_05g001300 [Sorghum bicolor] >gi|241936002|gb|EES09147.1| hypothetical protein SORBIDRAFT_05g001300 [Sorghum bicolor]
CL2363.Contig2_All	1048	250	1044	gi|115487026|ref|NP_001066000.1|	591	18	280	0.61	0.73	0.02	271	299.3	7e-80	Os12g0117400 [Oryza sativa Japonica Group] >gi|113648507|dbj|BAF29019.1| Os12g0117400, partial [Oryza sativa Japonica Group]
CL2363.Contig2_All	1048	262	1044	gi|218186312|gb|EEC68739.1|	570	1	259	0.61	0.73	0.02	267	298.1	1e-79	hypothetical protein OsI_37246 [Oryza sativa Indica Group]
CL2363.Contig2_All	1048	262	1044	gi|218185128|gb|EEC67555.1|	571	1	259	0.61	0.72	0.02	267	297.7	2e-79	hypothetical protein OsI_34888 [Oryza sativa Indica Group]
CL2363.Contig2_All	1048	238	1044	gi|326516616|dbj|BAJ92463.1|	568	3	262	0.61	0.71	0.03	277	296.2	6e-79	predicted protein [Hordeum vulgare subsp. vulgare]
CL2363.Contig2_All	1048	238	1044	gi|326506040|dbj|BAJ91259.1|	568	3	262	0.61	0.71	0.03	277	296.2	6e-79	predicted protein [Hordeum vulgare subsp. vulgare]
CL2363.Contig2_All	1048	262	1044	gi|77552853|gb|ABA95649.1|	570	1	259	0.61	0.72	0.02	267	295.4	1e-78	RPT2, putative, expressed [Oryza sativa Japonica Group] >gi|222616519|gb|EEE52651.1| hypothetical protein OsJ_35014 [Oryza sativa Japonica Group]
CL2363.Contig2_All	1048	262	1044	gi|115483869|ref|NP_001065596.1|	571	1	259	0.61	0.72	0.02	267	295	1e-78	Os11g0118300 [Oryza sativa Japonica Group] >gi|113644300|dbj|BAF27441.1| Os11g0118300 [Oryza sativa Japonica Group]
CL2363.Contig2_All	1048	301	1047	gi|27542755|gb|AAO16688.1|	665	24	290	0.62	0.69	0.09	274	291.6	1e-77	RPT2-like protein [Sorghum bicolor]
CL2363.Contig2_All	1048	244	1047	gi|226499062|ref|NP_001147592.1|	613	1	289	0.59	0.69	0.09	296	291.2	1e-77	LOC100281201 [Zea mays] >gi|195612388|gb|ACG28024.1| RPT2-like protein [Zea mays]
CL2363.Contig2_All	1048	238	1047	gi|357157602|ref|XP_003577852.1|	606	21	279	0.56	0.68	0.03	278	265.4	1e-69	PREDICTED: root phototropism protein 2-like [Brachypodium distachyon]
CL2363.Contig2_All	1048	244	1047	gi|413915988|gb|AFW55920.1|	621	1	297	0.53	0.62	0.14	312	255.4	1e-66	putative phototropic-resoponsive NPH3 family protein [Zea mays]
CL2363.Contig2_All	1048	361	1044	gi|108863940|gb|ABG22339.1|	539	1	227	0.59	0.7	0.03	234	248.8	1e-64	RPT2, putative, expressed [Oryza sativa Japonica Group]
CL2363.Contig2_All	1048	262	846	gi|108862102|gb|ABG21855.1|	265	1	196	0.62	0.74	0.03	201	233.4	4e-60	RPT2, putative, expressed [Oryza sativa Japonica Group]
CL2363.Contig2_All	1048	259	1047	gi|225434311|ref|XP_002264896.1|	572	14	282	0.4	0.56	0.04	275	186.8	5e-46	PREDICTED: root phototropism protein 2 [Vitis vinifera]
CL2363.Contig2_All	1048	259	1041	gi|357491537|ref|XP_003616056.1|	579	12	286	0.4	0.55	0.07	282	184.5	2e-45	Root phototropism protein [Medicago truncatula] >gi|355517391|gb|AES99014.1| Root phototropism protein [Medicago truncatula]
CL2363.Contig2_All	1048	223	1041	gi|312282117|dbj|BAJ33924.1|	597	7	285	0.39	0.55	0.05	288	184.5	2e-45	unnamed protein product [Thellungiella halophila]
CL2363.Contig2_All	1048	223	1041	gi|297826469|ref|XP_002881117.1|	593	7	285	0.39	0.55	0.05	287	184.1	3e-45	hypothetical protein ARALYDRAFT_481966 [Arabidopsis lyrata subsp. lyrata] >gi|297326956|gb|EFH57376.1| hypothetical protein ARALYDRAFT_481966 [Arabidopsis lyrata subsp. lyrata]
CL2363.Contig2_All	1048	259	1047	gi|462402062|gb|EMJ07619.1|	583	14	282	0.4	0.56	0.04	275	181.8	1e-44	hypothetical protein PRUPE_ppa003347mg [Prunus persica]
CL2363.Contig3_All	2211	121	1989	gi|27542755|gb|AAO16688.1|	665	1	665	0.79	0.82	0.08	676	943	0	RPT2-like protein [Sorghum bicolor]
CL2363.Contig3_All	2211	136	1986	gi|226499062|ref|NP_001147592.1|	613	16	612	0.76	0.82	0.01	625	847	0	LOC100281201 [Zea mays] >gi|195612388|gb|ACG28024.1| RPT2-like protein [Zea mays]
CL2363.Contig3_All	2211	133	1986	gi|413915988|gb|AFW55920.1|	621	15	620	0.71	0.76	0.03	640	781.6	0	putative phototropic-resoponsive NPH3 family protein [Zea mays]
CL2363.Contig3_All	2211	103	1989	gi|414588741|tpg|DAA39312.1|	577	2	577	0.66	0.73	0.02	639	708.8	0	TPA: putative phototropic-resoponsive NPH3 family protein [Zea mays]
CL2363.Contig3_All	2211	109	1989	gi|242069765|ref|XP_002450159.1|	587	2	587	0.65	0.72	0.03	648	685.6	0	hypothetical protein SORBIDRAFT_05g001300 [Sorghum bicolor] >gi|241936002|gb|EES09147.1| hypothetical protein SORBIDRAFT_05g001300 [Sorghum bicolor]
CL2363.Contig3_All	2211	64	1986	gi|115487026|ref|NP_001066000.1|	591	3	590	0.61	0.7	0.01	646	651.7	0	Os12g0117400 [Oryza sativa Japonica Group] >gi|113648507|dbj|BAF29019.1| Os12g0117400, partial [Oryza sativa Japonica Group]
CL2363.Contig3_All	2211	97	1986	gi|326516616|dbj|BAJ92463.1|	568	3	567	0.61	0.71	0	632	650.2	0	predicted protein [Hordeum vulgare subsp. vulgare]
CL2363.Contig3_All	2211	172	1986	gi|218186312|gb|EEC68739.1|	570	12	569	0.63	0.71	0.01	610	649	0	hypothetical protein OsI_37246 [Oryza sativa Indica Group]
CL2363.Contig3_All	2211	97	1986	gi|326506040|dbj|BAJ91259.1|	568	3	567	0.61	0.7	0.01	634	647.5	0	predicted protein [Hordeum vulgare subsp. vulgare]
CL2363.Contig3_All	2211	172	1986	gi|218185128|gb|EEC67555.1|	571	12	570	0.63	0.71	0.01	610	645.6	0	hypothetical protein OsI_34888 [Oryza sativa Indica Group]
CL2363.Contig3_All	2211	172	1986	gi|77552853|gb|ABA95649.1|	570	12	569	0.63	0.71	0.01	610	644.8	0	RPT2, putative, expressed [Oryza sativa Japonica Group] >gi|222616519|gb|EEE52651.1| hypothetical protein OsJ_35014 [Oryza sativa Japonica Group]
CL2363.Contig3_All	2211	172	1986	gi|115483869|ref|NP_001065596.1|	571	12	570	0.62	0.71	0.01	610	643.7	0	Os11g0118300 [Oryza sativa Japonica Group] >gi|113644300|dbj|BAF27441.1| Os11g0118300 [Oryza sativa Japonica Group]
CL2363.Contig3_All	2211	235	1986	gi|108863940|gb|ABG22339.1|	539	1	538	0.62	0.7	0.01	589	609	1e-172	RPT2, putative, expressed [Oryza sativa Japonica Group]
CL2363.Contig3_All	2211	43	1989	gi|357157602|ref|XP_003577852.1|	606	3	606	0.53	0.63	0.03	668	566.2	8e-160	PREDICTED: root phototropism protein 2-like [Brachypodium distachyon]
CL2363.Contig3_All	2211	172	1986	gi|6959488|gb|AAF33112.1|AF181683_1	593	29	592	0.41	0.56	0.03	625	406.8	8e-112	RPT2 [Arabidopsis thaliana]
CL2363.Contig3_All	2211	172	1986	gi|30684610|ref|NP_850147.1|	593	29	592	0.41	0.56	0.03	625	405.6	1e-111	Root phototropism protein 2 [Arabidopsis thaliana] >gi|82581610|sp|Q682S0.2|RPT2_ARATH RecName: Full=Root phototropism protein 2; AltName: Full=BTB/POZ domain-containing protein RPT2 >gi|330253307|gb|AEC08401.1| Root phototropism protein 2 [Arabidopsis thaliana]
CL2363.Contig3_All	2211	172	1986	gi|110741270|dbj|BAF02185.1|	593	29	592	0.41	0.56	0.03	625	404.1	5e-111	hypothetical protein [Arabidopsis thaliana]
CL2363.Contig3_All	2211	172	1986	gi|297826469|ref|XP_002881117.1|	593	29	592	0.41	0.56	0.03	624	403.3	9e-111	hypothetical protein ARALYDRAFT_481966 [Arabidopsis lyrata subsp. lyrata] >gi|297326956|gb|EFH57376.1| hypothetical protein ARALYDRAFT_481966 [Arabidopsis lyrata subsp. lyrata]
CL2363.Contig3_All	2211	67	1986	gi|449459992|ref|XP_004147730.1|	582	2	581	0.39	0.54	0.03	662	402.9	1e-110	PREDICTED: root phototropism protein 2-like [Cucumis sativus] >gi|449514615|ref|XP_004164428.1| PREDICTED: root phototropism protein 2-like [Cucumis sativus]
CL2363.Contig3_All	2211	172	1986	gi|110739769|dbj|BAF01791.1|	593	29	592	0.41	0.56	0.03	625	402.9	1e-110	hypothetical protein [Arabidopsis thaliana] >gi|110739936|dbj|BAF01873.1| hypothetical protein [Arabidopsis thaliana] >gi|110740077|dbj|BAF01940.1| hypothetical protein [Arabidopsis thaliana]
CL2364.Contig1_All	214	171	1	gi|242037425|ref|XP_002466107.1|	175	62	116	0.83	0.83	0.02	58	82.4	2e-15	hypothetical protein SORBIDRAFT_01g001370 [Sorghum bicolor] >gi|241919961|gb|EER93105.1| hypothetical protein SORBIDRAFT_01g001370 [Sorghum bicolor]
CL2364.Contig1_All	214	192	1	gi|226496123|ref|NP_001148251.1|	187	50	129	0.61	0.68	0.2	80	79.3	1e-14	wiscott-Aldrich syndrome, C-terminal [Zea mays] >gi|195616948|gb|ACG30304.1| wiscott-Aldrich syndrome, C-terminal [Zea mays]
CL2364.Contig1_All	214	192	1	gi|414873931|tpg|DAA52488.1|	187	50	128	0.65	0.66	0.19	79	76.3	1e-13	TPA: wiscott-Aldrich syndrome [Zea mays]
CL2364.Contig1_All	214	171	1	gi|108712094|gb|ABF99889.1|	166	54	119	0.61	0.71	0.14	66	67.4	7e-11	P21-Rho-binding domain containing protein, expressed [Oryza sativa Japonica Group]
CL2364.Contig1_All	214	165	1	gi|357121424|ref|XP_003562420.1|	155	51	107	0.64	0.75	0.07	59	58.9	2e-08	PREDICTED: uncharacterized protein LOC100846376 [Brachypodium distachyon]
CL2364.Contig1_All	214	183	1	gi|226500632|ref|NP_001151786.1|	192	37	103	0.43	0.6	0.09	67	52.4	2e-06	wiscott-Aldrich syndrome, C-terminal [Zea mays] >gi|195649673|gb|ACG44304.1| wiscott-Aldrich syndrome, C-terminal [Zea mays]
CL2364.Contig1_All	214	3	161	gi|428166200|gb|EKX35180.1|	2130	1889	1948	0.48	0.57	0.12	60	51.6	4e-06	hypothetical protein GUITHDRAFT_118622 [Guillardia theta CCMP2712]
CL2364.Contig1_All	214	138	1	gi|414879018|tpg|DAA56149.1|	188	50	101	0.48	0.69	0.12	52	50.4	9e-06	TPA: wiscott-Aldrich syndrome [Zea mays]
CL2364.Contig2_All	550	363	1	gi|242037425|ref|XP_002466107.1|	175	1	116	0.85	0.85	0.02	123	175.3	4e-43	hypothetical protein SORBIDRAFT_01g001370 [Sorghum bicolor] >gi|241919961|gb|EER93105.1| hypothetical protein SORBIDRAFT_01g001370 [Sorghum bicolor]
CL2364.Contig2_All	550	363	1	gi|226496123|ref|NP_001148251.1|	187	1	129	0.67	0.73	0.13	139	155.6	3e-37	wiscott-Aldrich syndrome, C-terminal [Zea mays] >gi|195616948|gb|ACG30304.1| wiscott-Aldrich syndrome, C-terminal [Zea mays]
CL2364.Contig2_All	550	363	1	gi|414873931|tpg|DAA52488.1|	187	1	128	0.67	0.77	0.05	128	153.3	1e-36	TPA: wiscott-Aldrich syndrome [Zea mays]
CL2364.Contig2_All	550	363	1	gi|108712094|gb|ABF99889.1|	166	1	119	0.57	0.72	0.03	125	124.4	9e-28	P21-Rho-binding domain containing protein, expressed [Oryza sativa Japonica Group]
CL2364.Contig2_All	550	363	1	gi|357121424|ref|XP_003562420.1|	155	1	107	0.56	0.67	0.04	126	106.3	2e-22	PREDICTED: uncharacterized protein LOC100846376 [Brachypodium distachyon]
CL2364.Contig2_All	550	12	362	gi|115443935|ref|NP_001045747.1|	143	29	143	0.4	0.46	0.07	126	73.6	1e-12	Os02g0125700 [Oryza sativa Japonica Group] >gi|113535278|dbj|BAF07661.1| Os02g0125700, partial [Oryza sativa Japonica Group]
CL2364.Contig2_All	550	359	18	gi|218189774|gb|EEC72201.1|	1224	1083	1205	0.37	0.4	0.1	127	55.1	7e-07	hypothetical protein OsI_05282 [Oryza sativa Indica Group]
CL2364.Contig2_All	550	359	18	gi|115442357|ref|NP_001045458.1|	432	291	413	0.37	0.4	0.1	127	55.8	4e-07	Os01g0959000 [Oryza sativa Japonica Group] >gi|113534989|dbj|BAF07372.1| Os01g0959000 [Oryza sativa Japonica Group]
CL2364.Contig2_All	550	24	461	gi|323456144|gb|EGB12011.1|	1296	607	746	0.36	0.39	0.06	155	63.2	2e-09	hypothetical protein AURANDRAFT_70714, partial [Aureococcus anophagefferens]
CL2364.Contig2_All	550	3	359	gi|297724247|ref|NP_001174487.1|	292	122	252	0.41	0.47	0.13	137	63.2	2e-09	Os05g0512400 [Oryza sativa Japonica Group] >gi|255676485|dbj|BAH93215.1| Os05g0512400, partial [Oryza sativa Japonica Group]
CL2364.Contig2_All	550	363	1	gi|224065050|ref|XP_002301646.1|	178	1	108	0.34	0.54	0.02	124	62	6e-09	predicted protein [Populus trichocarpa] >gi|222843372|gb|EEE80919.1| predicted protein [Populus trichocarpa]
CL2364.Contig2_All	550	327	1	gi|242059681|ref|XP_002458986.1|	204	13	102	0.36	0.47	0.01	110	61.6	7e-09	hypothetical protein SORBIDRAFT_03g043840 [Sorghum bicolor] >gi|241930961|gb|EES04106.1| hypothetical protein SORBIDRAFT_03g043840 [Sorghum bicolor]
CL2364.Contig2_All	550	327	1	gi|413951528|gb|AFW84177.1|	178	11	93	0.38	0.49	0	109	60.8	1e-08	wiscott-Aldrich syndrome [Zea mays]
CL2364.Contig2_All	550	327	1	gi|226506890|ref|NP_001150347.1|	176	11	93	0.4	0.47	0.01	110	60.5	1e-08	wiscott-Aldrich syndrome, C-terminal [Zea mays] >gi|195616878|gb|ACG30269.1| wiscott-Aldrich syndrome, C-terminal [Zea mays] >gi|195638574|gb|ACG38755.1| wiscott-Aldrich syndrome, C-terminal [Zea mays]
CL2364.Contig2_All	550	330	1	gi|115441847|ref|NP_001045203.1|	186	12	99	0.39	0.47	0.03	113	60.1	2e-08	Os01g0917700 [Oryza sativa Japonica Group] >gi|113534734|dbj|BAF07117.1| Os01g0917700 [Oryza sativa Japonica Group]
CL2364.Contig2_All	550	548	99	gi|323456752|gb|EGB12618.1|	1211	1077	1208	0.34	0.4	0.04	157	51.6	7e-06	hypothetical protein AURANDRAFT_70520 [Aureococcus anophagefferens]
CL2364.Contig2_All	550	294	1	gi|226500632|ref|NP_001151786.1|	192	1	103	0.43	0.57	0.08	106	59.3	3e-08	wiscott-Aldrich syndrome, C-terminal [Zea mays] >gi|195649673|gb|ACG44304.1| wiscott-Aldrich syndrome, C-terminal [Zea mays]
CL2364.Contig2_All	550	15	338	gi|357126878|ref|XP_003565114.1|	422	284	397	0.4	0.47	0.11	121	57.8	1e-07	PREDICTED: uncharacterized protein LOC100845778 isoform 2 [Brachypodium distachyon]
CL2364.Contig2_All	550	18	344	gi|223973495|gb|ACN30935.1|	316	57	177	0.38	0.43	0.15	128	57.8	1e-07	unknown [Zea mays] >gi|414587274|tpg|DAA37845.1| TPA: hypothetical protein ZEAMMB73_838848 [Zea mays]
CL2364.Contig2_All	550	409	260	gi|323452022|gb|EGB07897.1|	816	117	165	0.47	0.53	0.06	53	36.2	1e-07	hypothetical protein AURANDRAFT_71710 [Aureococcus anophagefferens]
CL2365.Contig1_All	2159	1882	80	gi|242079507|ref|XP_002444522.1|	614	1	611	0.86	0.9	0.03	619	983	0	hypothetical protein SORBIDRAFT_07g023160 [Sorghum bicolor] >gi|241940872|gb|EES14017.1| hypothetical protein SORBIDRAFT_07g023160 [Sorghum bicolor]
CL2365.Contig1_All	2159	1873	80	gi|218201308|gb|EEC83735.1|	588	8	587	0.65	0.71	0.04	626	689.1	0	hypothetical protein OsI_29590 [Oryza sativa Indica Group]
CL2365.Contig1_All	2159	1873	80	gi|222640730|gb|EEE68862.1|	588	8	587	0.65	0.71	0.04	626	686.8	0	hypothetical protein OsJ_27665 [Oryza sativa Japonica Group]
CL2365.Contig1_All	2159	1903	467	gi|414869901|tpg|DAA48458.1|	484	1	462	0.76	0.81	0.02	490	639.8	0	TPA: hypothetical protein ZEAMMB73_271475 [Zea mays]
CL2365.Contig1_All	2159	1903	524	gi|414869900|tpg|DAA48457.1|	455	1	444	0.78	0.83	0.02	470	635.6	1e-180	TPA: hypothetical protein ZEAMMB73_271475 [Zea mays]
CL2365.Contig1_All	2159	1849	80	gi|222641730|gb|EEE69862.1|	604	3	603	0.58	0.69	0.06	625	610.9	2e-173	hypothetical protein OsJ_29662 [Oryza sativa Japonica Group]
CL2365.Contig1_All	2159	1849	74	gi|218202289|gb|EEC84716.1|	647	3	605	0.57	0.69	0.06	627	604.4	2e-171	hypothetical protein OsI_31678 [Oryza sativa Indica Group]
CL2365.Contig1_All	2159	1795	80	gi|115479623|ref|NP_001063405.1|	580	3	579	0.59	0.71	0.06	607	599.4	8e-170	Os09g0463300 [Oryza sativa Japonica Group] >gi|50725195|dbj|BAD33946.1| ternary complex factor MIP1-like protein [Oryza sativa Japonica Group] >gi|113631638|dbj|BAF25319.1| Os09g0463300 [Oryza sativa Japonica Group]
CL2365.Contig1_All	2159	1882	80	gi|326510567|dbj|BAJ87500.1|	606	1	605	0.56	0.66	0.07	643	589.7	6e-167	predicted protein [Hordeum vulgare subsp. vulgare]
CL2365.Contig1_All	2159	1882	80	gi|326522745|dbj|BAJ88418.1|	603	1	602	0.56	0.66	0.07	643	585.1	1e-165	predicted protein [Hordeum vulgare subsp. vulgare]
CL2365.Contig1_All	2159	1882	80	gi|357158823|ref|XP_003578252.1|	588	1	587	0.56	0.66	0.05	635	583.6	4e-165	PREDICTED: uncharacterized protein LOC100826809 [Brachypodium distachyon]
CL2365.Contig1_All	2159	1750	80	gi|242044972|ref|XP_002460357.1|	603	9	602	0.58	0.66	0.08	607	576.6	6e-163	hypothetical protein SORBIDRAFT_02g026890 [Sorghum bicolor] >gi|241923734|gb|EER96878.1| hypothetical protein SORBIDRAFT_02g026890 [Sorghum bicolor]
CL2365.Contig1_All	2159	1903	656	gi|259490767|ref|NP_001159339.1|	404	1	400	0.78	0.82	0.02	426	565.5	1e-159	uncharacterized protein LOC100304433 [Zea mays]
CL2365.Contig1_All	2159	1903	755	gi|414869903|tpg|DAA48460.1|	366	1	366	0.77	0.81	0.02	392	511.5	2e-143	TPA: hypothetical protein ZEAMMB73_271475 [Zea mays]
CL2365.Contig1_All	2159	1804	80	gi|462419844|gb|EMJ24107.1|	560	5	559	0.46	0.61	0.04	597	463.8	5e-129	hypothetical protein PRUPE_ppa003634mg [Prunus persica]
CL2365.Contig1_All	2159	1816	83	gi|359492067|ref|XP_002282310.2|	573	2	570	0.48	0.6	0.05	607	461.1	3e-128	PREDICTED: uncharacterized protein LOC100266128 [Vitis vinifera] >gi|302142367|emb|CBI19570.3| unnamed protein product [Vitis vinifera]
CL2365.Contig1_All	2159	1720	83	gi|462399986|gb|EMJ05654.1|	615	35	613	0.47	0.6	0.08	593	454.1	4e-126	hypothetical protein PRUPE_ppa026104mg [Prunus persica]
CL2365.Contig1_All	2159	1780	77	gi|356514021|ref|XP_003525706.1|	592	13	592	0.46	0.61	0.06	604	446.8	7e-124	PREDICTED: uncharacterized protein LOC100807579 [Glycine max]
CL2365.Contig1_All	2159	1747	77	gi|356565631|ref|XP_003551042.1|	742	157	742	0.46	0.61	0.08	603	445.3	2e-123	PREDICTED: uncharacterized protein LOC100780747 [Glycine max]
CL2365.Contig1_All	2159	1840	83	gi|470109717|ref|XP_004291137.1|	563	3	561	0.46	0.6	0.04	612	439.1	1e-121	PREDICTED: uncharacterized protein LOC101314149 [Fragaria vesca subsp. vesca]
CL2365.Contig2_All	2208	754	80	gi|242079507|ref|XP_002444522.1|	614	378	611	0.87	0.91	0.04	234	391.7	0	hypothetical protein SORBIDRAFT_07g023160 [Sorghum bicolor] >gi|241940872|gb|EES14017.1| hypothetical protein SORBIDRAFT_07g023160 [Sorghum bicolor]
CL2365.Contig2_All	2208	754	80	gi|218201308|gb|EEC83735.1|	588	366	587	0.72	0.8	0.04	235	322.8	0	hypothetical protein OsI_29590 [Oryza sativa Indica Group]
CL2365.Contig2_All	2208	754	80	gi|222640730|gb|EEE68862.1|	588	366	587	0.72	0.8	0.04	235	322.8	0	hypothetical protein OsJ_27665 [Oryza sativa Japonica Group]
CL2365.Contig2_All	2208	754	467	gi|414869901|tpg|DAA48458.1|	484	367	462	0.73	0.8	0.02	98	132.9	2e-176	TPA: hypothetical protein ZEAMMB73_271475 [Zea mays]
CL2365.Contig2_All	2208	754	524	gi|414869900|tpg|DAA48457.1|	455	367	444	0.83	0.91	0.01	78	128.6	4e-175	TPA: hypothetical protein ZEAMMB73_271475 [Zea mays]
CL2365.Contig2_All	2208	1898	804	gi|222641730|gb|EEE69862.1|	604	3	379	0.5	0.64	0.06	390	307	1e-167	hypothetical protein OsJ_29662 [Oryza sativa Japonica Group]
CL2365.Contig2_All	2208	754	74	gi|218202289|gb|EEC84716.1|	647	380	605	0.69	0.77	0.04	237	302	1e-165	hypothetical protein OsI_31678 [Oryza sativa Indica Group]
CL2365.Contig2_All	2208	1844	804	gi|115479623|ref|NP_001063405.1|	580	3	355	0.51	0.66	0.07	372	295.4	3e-164	Os09g0463300 [Oryza sativa Japonica Group] >gi|50725195|dbj|BAD33946.1| ternary complex factor MIP1-like protein [Oryza sativa Japonica Group] >gi|113631638|dbj|BAF25319.1| Os09g0463300 [Oryza sativa Japonica Group]
CL2365.Contig2_All	2208	1931	804	gi|326510567|dbj|BAJ87500.1|	606	1	384	0.48	0.61	0.08	407	290.4	2e-161	predicted protein [Hordeum vulgare subsp. vulgare]
CL2365.Contig2_All	2208	1931	804	gi|326522745|dbj|BAJ88418.1|	603	1	381	0.48	0.61	0.08	407	285.8	6e-160	predicted protein [Hordeum vulgare subsp. vulgare]
CL2365.Contig2_All	2208	1931	804	gi|357158823|ref|XP_003578252.1|	588	1	369	0.48	0.59	0.06	400	283.9	2e-159	PREDICTED: uncharacterized protein LOC100826809 [Brachypodium distachyon]
CL2365.Contig2_All	2208	754	656	gi|259490767|ref|NP_001159339.1|	404	367	400	0.88	0.91	0.03	34	58.5	5e-154	uncharacterized protein LOC100304433 [Zea mays]
CL2365.Contig2_All	2208	1952	804	gi|414869903|tpg|DAA48460.1|	366	1	366	0.77	0.81	0.02	392	511.5	2e-143	TPA: hypothetical protein ZEAMMB73_271475 [Zea mays]
CL2365.Contig2_All	2208	1853	804	gi|462419844|gb|EMJ24107.1|	560	5	345	0.38	0.53	0.05	369	199.5	1e-123	hypothetical protein PRUPE_ppa003634mg [Prunus persica]
CL2365.Contig2_All	2208	1865	804	gi|359492067|ref|XP_002282310.2|	573	2	352	0.4	0.52	0.06	376	203	9e-123	PREDICTED: uncharacterized protein LOC100266128 [Vitis vinifera] >gi|302142367|emb|CBI19570.3| unnamed protein product [Vitis vinifera]
CL2365.Contig2_All	2208	1769	852	gi|462399986|gb|EMJ05654.1|	615	35	380	0.39	0.54	0.12	346	198.4	8e-121	hypothetical protein PRUPE_ppa026104mg [Prunus persica]
CL2365.Contig2_All	2208	1829	846	gi|356514021|ref|XP_003525706.1|	592	13	359	0.38	0.54	0.08	357	193	1e-118	PREDICTED: uncharacterized protein LOC100807579 [Glycine max]
CL2365.Contig2_All	2208	1796	846	gi|356565631|ref|XP_003551042.1|	742	157	509	0.4	0.54	0.11	356	195.3	2e-118	PREDICTED: uncharacterized protein LOC100780747 [Glycine max]
CL2365.Contig2_All	2208	1889	804	gi|470109717|ref|XP_004291137.1|	563	3	344	0.39	0.53	0.05	381	186.4	3e-116	PREDICTED: uncharacterized protein LOC101314149 [Fragaria vesca subsp. vesca]
CL2365.Contig2_All	2208	1751	846	gi|224094414|ref|XP_002310156.1|	574	22	341	0.38	0.52	0.1	337	181.8	2e-115	predicted protein [Populus trichocarpa] >gi|222853059|gb|EEE90606.1| predicted protein [Populus trichocarpa]
CL2367.Contig1_All	1324	224	964	gi|242048570|ref|XP_002462031.1|	247	1	247	0.98	1	0	247	505	1e-141	hypothetical protein SORBIDRAFT_02g013040 [Sorghum bicolor] >gi|241925408|gb|EER98552.1| hypothetical protein SORBIDRAFT_02g013040 [Sorghum bicolor]
CL2367.Contig1_All	1324	224	964	gi|195622586|gb|ACG33123.1|	247	1	247	0.98	1	0	247	505	1e-141	unc-50 [Zea mays] >gi|414884631|tpg|DAA60645.1| TPA: Unc-50 [Zea mays]
CL2367.Contig1_All	1324	224	961	gi|357154315|ref|XP_003576742.1|	247	1	246	0.97	1	0	246	500.4	2e-140	PREDICTED: protein unc-50 homolog isoform 1 [Brachypodium distachyon]
CL2367.Contig1_All	1324	224	961	gi|115477942|ref|NP_001062566.1|	247	1	246	0.98	0.99	0	246	499.6	5e-140	Os09g0109500 [Oryza sativa Japonica Group] >gi|113630799|dbj|BAF24480.1| Os09g0109500 [Oryza sativa Japonica Group]
CL2367.Contig1_All	1324	224	964	gi|224032047|gb|ACN35099.1|	254	1	254	0.95	0.97	0.03	254	493	4e-138	unknown [Zea mays] >gi|414884630|tpg|DAA60644.1| TPA: hypothetical protein ZEAMMB73_532880 [Zea mays]
CL2367.Contig1_All	1324	224	961	gi|357154318|ref|XP_003576743.1|	254	1	253	0.94	0.97	0.03	253	488	1e-136	PREDICTED: protein unc-50 homolog isoform 2 [Brachypodium distachyon]
CL2367.Contig1_All	1324	224	964	gi|414884633|tpg|DAA60647.1|	215	1	215	0.85	0.87	0	247	426.4	5e-118	TPA: hypothetical protein ZEAMMB73_532880 [Zea mays]
CL2367.Contig1_All	1324	224	961	gi|470136547|ref|XP_004304048.1|	253	1	249	0.77	0.87	0.02	250	406	7e-112	PREDICTED: protein unc-50 homolog [Fragaria vesca subsp. vesca]
CL2367.Contig1_All	1324	224	961	gi|359475413|ref|XP_002282581.2|	251	1	247	0.78	0.86	0.01	248	405.2	1e-111	PREDICTED: protein unc-50 homolog [Vitis vinifera]
CL2367.Contig1_All	1324	224	961	gi|462396788|gb|EMJ02587.1|	254	1	248	0.76	0.87	0.01	249	401	2e-110	hypothetical protein PRUPE_ppa010309mg [Prunus persica]
CL2367.Contig1_All	1324	224	961	gi|351722169|ref|NP_001235443.1|	255	1	251	0.75	0.85	0.02	252	399.4	7e-110	uncharacterized protein LOC100500001 [Glycine max]
CL2367.Contig1_All	1324	224	961	gi|296090443|emb|CBI40262.3|	258	1	254	0.76	0.84	0.04	255	398.3	1e-109	unnamed protein product [Vitis vinifera]
CL2367.Contig1_All	1324	224	961	gi|356575672|ref|XP_003555962.1|	258	1	254	0.74	0.84	0.04	255	397.5	2e-109	PREDICTED: protein unc-50 homolog [Glycine max]
CL2367.Contig1_All	1324	224	961	gi|18397766|ref|NP_565370.1|	252	1	248	0.74	0.85	0.01	248	396.4	6e-109	UNC-50-like protein [Arabidopsis thaliana] >gi|14190389|gb|AAK55675.1|AF378872_1 At2g15240/F15A23.2 [Arabidopsis thaliana] >gi|15450545|gb|AAK96450.1| At2g15240/F15A23.2 [Arabidopsis thaliana] >gi|20197743|gb|AAD25568.2| expressed protein [Arabidopsis thaliana] >gi|330251284|gb|AEC06378.1| UNC-50-like protein [Arabidopsis thaliana]
CL2367.Contig1_All	1324	224	961	gi|388500148|gb|AFK38140.1|	252	1	248	0.75	0.85	0.01	249	394.4	2e-108	unknown [Lotus japonicus]
CL2367.Contig1_All	1324	224	961	gi|21537108|gb|AAM61449.1|	252	1	248	0.73	0.85	0.01	248	394	3e-108	unknown [Arabidopsis thaliana]
CL2367.Contig1_All	1324	224	961	gi|297836138|ref|XP_002885951.1|	252	1	248	0.73	0.84	0.01	248	392.1	1e-107	hypothetical protein ARALYDRAFT_899735 [Arabidopsis lyrata subsp. lyrata] >gi|297331791|gb|EFH62210.1| hypothetical protein ARALYDRAFT_899735 [Arabidopsis lyrata subsp. lyrata]
CL2367.Contig1_All	1324	224	961	gi|460369780|ref|XP_004230735.1|	253	1	249	0.74	0.83	0.02	250	391.3	1e-107	PREDICTED: protein unc-50 homolog isoform 1 [Solanum lycopersicum]
CL2367.Contig1_All	1324	224	961	gi|388516421|gb|AFK46272.1|	257	1	253	0.73	0.83	0.03	254	391.3	1e-107	unknown [Medicago truncatula]
CL2367.Contig1_All	1324	224	973	gi|449438363|ref|XP_004136958.1|	252	1	252	0.72	0.85	0.01	253	389.4	7e-107	PREDICTED: protein unc-50 homolog [Cucumis sativus] >gi|449519876|ref|XP_004166960.1| PREDICTED: protein unc-50 homolog [Cucumis sativus]
CL2367.Contig2_All	905	168	545	gi|242048570|ref|XP_002462031.1|	247	122	247	0.98	0.99	0	126	258.1	1e-67	hypothetical protein SORBIDRAFT_02g013040 [Sorghum bicolor] >gi|241925408|gb|EER98552.1| hypothetical protein SORBIDRAFT_02g013040 [Sorghum bicolor]
CL2367.Contig2_All	905	168	545	gi|195622586|gb|ACG33123.1|	247	122	247	0.97	0.99	0	126	256.9	3e-67	unc-50 [Zea mays] >gi|414884631|tpg|DAA60645.1| TPA: Unc-50 [Zea mays]
CL2367.Contig2_All	905	168	542	gi|115477942|ref|NP_001062566.1|	247	122	246	0.98	0.99	0	125	255.8	7e-67	Os09g0109500 [Oryza sativa Japonica Group] >gi|113630799|dbj|BAF24480.1| Os09g0109500 [Oryza sativa Japonica Group]
CL2367.Contig2_All	905	174	545	gi|414884633|tpg|DAA60647.1|	215	92	215	0.98	1	0	124	254.6	1e-66	TPA: hypothetical protein ZEAMMB73_532880 [Zea mays]
CL2367.Contig2_All	905	168	542	gi|357154315|ref|XP_003576742.1|	247	122	246	0.96	0.99	0	125	254.2	2e-66	PREDICTED: protein unc-50 homolog isoform 1 [Brachypodium distachyon]
CL2367.Contig2_All	905	168	542	gi|326489613|dbj|BAK01787.1|	205	80	204	0.94	0.98	0	125	251.5	1e-65	predicted protein [Hordeum vulgare subsp. vulgare]
CL2367.Contig2_All	905	168	545	gi|224032047|gb|ACN35099.1|	254	122	254	0.91	0.93	0.05	133	245	1e-63	unknown [Zea mays] >gi|414884630|tpg|DAA60644.1| TPA: hypothetical protein ZEAMMB73_532880 [Zea mays]
CL2367.Contig2_All	905	168	542	gi|357154318|ref|XP_003576743.1|	254	122	253	0.9	0.93	0.05	132	241.9	1e-62	PREDICTED: protein unc-50 homolog isoform 2 [Brachypodium distachyon]
CL2367.Contig2_All	905	168	542	gi|470136547|ref|XP_004304048.1|	253	124	249	0.83	0.93	0.01	126	224.9	1e-57	PREDICTED: protein unc-50 homolog [Fragaria vesca subsp. vesca]
CL2367.Contig2_All	905	168	542	gi|462396788|gb|EMJ02587.1|	254	123	248	0.81	0.94	0.01	126	224.9	1e-57	hypothetical protein PRUPE_ppa010309mg [Prunus persica]
CL2367.Contig2_All	905	168	542	gi|21537108|gb|AAM61449.1|	252	123	248	0.8	0.92	0.01	126	223	5e-57	unknown [Arabidopsis thaliana]
CL2367.Contig2_All	905	168	542	gi|18397766|ref|NP_565370.1|	252	123	248	0.8	0.92	0.01	126	223	5e-57	UNC-50-like protein [Arabidopsis thaliana] >gi|14190389|gb|AAK55675.1|AF378872_1 At2g15240/F15A23.2 [Arabidopsis thaliana] >gi|15450545|gb|AAK96450.1| At2g15240/F15A23.2 [Arabidopsis thaliana] >gi|20197743|gb|AAD25568.2| expressed protein [Arabidopsis thaliana] >gi|330251284|gb|AEC06378.1| UNC-50-like protein [Arabidopsis thaliana]
CL2367.Contig2_All	905	168	542	gi|460369780|ref|XP_004230735.1|	253	124	249	0.8	0.93	0.01	126	222.6	6e-57	PREDICTED: protein unc-50 homolog isoform 1 [Solanum lycopersicum]
CL2367.Contig2_All	905	168	542	gi|359475413|ref|XP_002282581.2|	251	122	247	0.82	0.91	0.01	126	222.6	6e-57	PREDICTED: protein unc-50 homolog [Vitis vinifera]
CL2367.Contig2_All	905	168	542	gi|388500148|gb|AFK38140.1|	252	123	248	0.81	0.92	0.01	126	222.2	9e-57	unknown [Lotus japonicus]
CL2367.Contig2_All	905	168	542	gi|297836138|ref|XP_002885951.1|	252	123	248	0.79	0.91	0.01	126	221.5	1e-56	hypothetical protein ARALYDRAFT_899735 [Arabidopsis lyrata subsp. lyrata] >gi|297331791|gb|EFH62210.1| hypothetical protein ARALYDRAFT_899735 [Arabidopsis lyrata subsp. lyrata]
CL2367.Contig2_All	905	168	542	gi|356575672|ref|XP_003555962.1|	258	129	254	0.79	0.92	0.01	126	221.1	2e-56	PREDICTED: protein unc-50 homolog [Glycine max]
CL2367.Contig2_All	905	168	542	gi|388516421|gb|AFK46272.1|	257	128	253	0.79	0.93	0.01	126	220.7	2e-56	unknown [Medicago truncatula]
CL2367.Contig2_All	905	168	542	gi|351722169|ref|NP_001235443.1|	255	126	251	0.79	0.92	0.01	126	220.7	2e-56	uncharacterized protein LOC100500001 [Glycine max]
CL2367.Contig2_All	905	168	545	gi|116786522|gb|ABK24141.1|	217	90	217	0.8	0.87	0.02	128	216.1	6e-55	unknown [Picea sitchensis]
CL2367.Contig3_All	918	224	838	gi|242048570|ref|XP_002462031.1|	247	1	205	0.99	1	0	205	421.8	7e-117	hypothetical protein SORBIDRAFT_02g013040 [Sorghum bicolor] >gi|241925408|gb|EER98552.1| hypothetical protein SORBIDRAFT_02g013040 [Sorghum bicolor]
CL2367.Contig3_All	918	224	838	gi|195622586|gb|ACG33123.1|	247	1	205	0.98	1	0	205	421.8	7e-117	unc-50 [Zea mays] >gi|414884631|tpg|DAA60645.1| TPA: Unc-50 [Zea mays]
CL2367.Contig3_All	918	224	838	gi|357154315|ref|XP_003576742.1|	247	1	205	0.97	1	0	205	419.5	3e-116	PREDICTED: protein unc-50 homolog isoform 1 [Brachypodium distachyon]
CL2367.Contig3_All	918	224	838	gi|115477942|ref|NP_001062566.1|	247	1	205	0.98	0.99	0	205	418.7	6e-116	Os09g0109500 [Oryza sativa Japonica Group] >gi|113630799|dbj|BAF24480.1| Os09g0109500 [Oryza sativa Japonica Group]
CL2367.Contig3_All	918	224	838	gi|224032047|gb|ACN35099.1|	254	1	212	0.94	0.96	0.03	212	409.8	3e-113	unknown [Zea mays] >gi|414884630|tpg|DAA60644.1| TPA: hypothetical protein ZEAMMB73_532880 [Zea mays]
CL2367.Contig3_All	918	224	838	gi|357154318|ref|XP_003576743.1|	254	1	212	0.93	0.96	0.03	212	407.1	2e-112	PREDICTED: protein unc-50 homolog isoform 2 [Brachypodium distachyon]
CL2367.Contig3_All	918	224	838	gi|414884633|tpg|DAA60647.1|	215	1	173	0.83	0.84	0	205	343.2	3e-93	TPA: hypothetical protein ZEAMMB73_532880 [Zea mays]
CL2367.Contig3_All	918	224	838	gi|359475413|ref|XP_002282581.2|	251	1	206	0.79	0.85	0.01	207	339.3	5e-92	PREDICTED: protein unc-50 homolog [Vitis vinifera]
CL2367.Contig3_All	918	224	838	gi|470136547|ref|XP_004304048.1|	253	1	208	0.78	0.85	0.02	209	338.6	8e-92	PREDICTED: protein unc-50 homolog [Fragaria vesca subsp. vesca]
CL2367.Contig3_All	918	224	838	gi|462396788|gb|EMJ02587.1|	254	1	207	0.76	0.86	0.01	208	334	2e-90	hypothetical protein PRUPE_ppa010309mg [Prunus persica]
CL2367.Contig3_All	918	224	838	gi|296090443|emb|CBI40262.3|	258	1	213	0.76	0.82	0.04	214	332.4	6e-90	unnamed protein product [Vitis vinifera]
CL2367.Contig3_All	918	224	838	gi|351722169|ref|NP_001235443.1|	255	1	210	0.75	0.83	0.03	211	332	8e-90	uncharacterized protein LOC100500001 [Glycine max]
CL2367.Contig3_All	918	224	838	gi|356575672|ref|XP_003555962.1|	258	1	213	0.74	0.81	0.04	214	327.8	1e-88	PREDICTED: protein unc-50 homolog [Glycine max]
CL2367.Contig3_All	918	224	838	gi|18397766|ref|NP_565370.1|	252	1	207	0.74	0.83	0.01	207	327	2e-88	UNC-50-like protein [Arabidopsis thaliana] >gi|14190389|gb|AAK55675.1|AF378872_1 At2g15240/F15A23.2 [Arabidopsis thaliana] >gi|15450545|gb|AAK96450.1| At2g15240/F15A23.2 [Arabidopsis thaliana] >gi|20197743|gb|AAD25568.2| expressed protein [Arabidopsis thaliana] >gi|330251284|gb|AEC06378.1| UNC-50-like protein [Arabidopsis thaliana]
CL2367.Contig3_All	918	224	838	gi|21537108|gb|AAM61449.1|	252	1	207	0.73	0.83	0.01	207	324.7	1e-87	unknown [Arabidopsis thaliana]
CL2367.Contig3_All	918	224	838	gi|388500148|gb|AFK38140.1|	252	1	207	0.74	0.82	0.01	208	323.6	2e-87	unknown [Lotus japonicus]
CL2367.Contig3_All	918	224	838	gi|297836138|ref|XP_002885951.1|	252	1	207	0.73	0.82	0.01	207	322.8	5e-87	hypothetical protein ARALYDRAFT_899735 [Arabidopsis lyrata subsp. lyrata] >gi|297331791|gb|EFH62210.1| hypothetical protein ARALYDRAFT_899735 [Arabidopsis lyrata subsp. lyrata]
CL2367.Contig3_All	918	224	838	gi|460369780|ref|XP_004230735.1|	253	1	208	0.74	0.8	0.02	209	322	8e-87	PREDICTED: protein unc-50 homolog isoform 1 [Solanum lycopersicum]
CL2367.Contig3_All	918	224	838	gi|449438363|ref|XP_004136958.1|	252	1	207	0.73	0.83	0.01	208	322	8e-87	PREDICTED: protein unc-50 homolog [Cucumis sativus] >gi|449519876|ref|XP_004166960.1| PREDICTED: protein unc-50 homolog [Cucumis sativus]
CL2367.Contig3_All	918	224	838	gi|388516421|gb|AFK46272.1|	257	1	212	0.73	0.8	0.04	213	322	8e-87	unknown [Medicago truncatula]
CL2368.Contig6_All	2530	2198	2142	gi|242082610|ref|XP_002441730.1|	696	514	532	0.74	0.89	0	19	32.7	8e-06	hypothetical protein SORBIDRAFT_08g001435 [Sorghum bicolor] >gi|241942423|gb|EES15568.1| hypothetical protein SORBIDRAFT_08g001435 [Sorghum bicolor]
CL2368.Contig19_All	1357	384	7	gi|323452685|gb|EGB08558.1|	1134	445	582	0.35	0.41	0.11	142	55.5	2e-06	hypothetical protein AURANDRAFT_71560, partial [Aureococcus anophagefferens]
CL2368.Contig20_All	1855	384	7	gi|323452685|gb|EGB08558.1|	1134	445	582	0.35	0.41	0.11	142	55.5	3e-06	hypothetical protein AURANDRAFT_71560, partial [Aureococcus anophagefferens]
CL2369.Contig1_All	2394	756	881	gi|413948067|gb|AFW80716.1|	562	231	272	1	1	0	42	87.4	0	hypothetical protein ZEAMMB73_103033 [Zea mays]
CL2369.Contig1_All	2394	756	881	gi|357132071|ref|XP_003567656.1|	561	230	271	0.98	1	0	42	86.3	0	PREDICTED: dihydrolipoyl dehydrogenase-like [Brachypodium distachyon]
CL2369.Contig1_All	2394	756	881	gi|115436366|ref|NP_001042941.1|	561	230	271	0.98	1	0	42	86.3	0	Os01g0337900 [Oryza sativa Japonica Group] >gi|113532472|dbj|BAF04855.1| Os01g0337900 [Oryza sativa Japonica Group]
CL2369.Contig1_All	2394	756	881	gi|125525752|gb|EAY73866.1|	561	230	271	0.98	1	0	42	86.3	0	hypothetical protein OsI_01744 [Oryza sativa Indica Group]
CL2369.Contig1_All	2394	756	881	gi|293335591|ref|NP_001169718.1|	565	234	275	0.98	1	0	42	86.3	0	uncharacterized protein LOC100383599 [Zea mays] >gi|413948719|gb|AFW81368.1| dihydrolipoyl dehydrogenase [Zea mays] >gi|413948726|gb|AFW81375.1| dihydrolipoyl dehydrogenase [Zea mays]
CL2369.Contig1_All	2394	756	881	gi|242089615|ref|XP_002440640.1|	562	231	272	0.98	1	0	42	86.3	0	hypothetical protein SORBIDRAFT_09g004430 [Sorghum bicolor] >gi|241945925|gb|EES19070.1| hypothetical protein SORBIDRAFT_09g004430 [Sorghum bicolor]
CL2369.Contig1_All	2394	756	881	gi|218196132|gb|EEC78559.1|	567	236	277	0.98	1	0	42	86.3	0	hypothetical protein OsI_18533 [Oryza sativa Indica Group]
CL2369.Contig1_All	2394	756	881	gi|326493980|dbj|BAJ85452.1|	564	233	274	0.98	1	0	42	86.3	0	predicted protein [Hordeum vulgare subsp. vulgare]
CL2369.Contig1_All	2394	756	881	gi|357134565|ref|XP_003568887.1|	570	239	280	0.98	1	0	42	86.3	0	PREDICTED: dihydrolipoyl dehydrogenase-like [Brachypodium distachyon]
CL2369.Contig1_All	2394	756	881	gi|45267881|gb|AAS55780.1|	590	236	277	0.98	1	0	42	86.3	0	putative lipoamide dehydrogenase [Oryza sativa Japonica Group] >gi|54291862|gb|AAV32230.1| putative dihydrolipoamide dehydrogenase [Oryza sativa Japonica Group]
CL2369.Contig1_All	2394	756	881	gi|222630261|gb|EEE62393.1|	978	236	277	0.98	1	0	42	86.3	0	hypothetical protein OsJ_17184 [Oryza sativa Japonica Group]
CL2369.Contig1_All	2394	756	881	gi|255556334|ref|XP_002519201.1|	566	235	276	0.93	0.95	0	42	81.6	0	dihydrolipoamide dehydrogenase, putative [Ricinus communis] >gi|223541516|gb|EEF43065.1| dihydrolipoamide dehydrogenase, putative [Ricinus communis]
CL2369.Contig1_All	2394	756	881	gi|225431914|ref|XP_002276853.1|	571	240	281	0.95	0.98	0	42	84	0	PREDICTED: dihydrolipoyl dehydrogenase [Vitis vinifera] >gi|296083267|emb|CBI22903.3| unnamed protein product [Vitis vinifera]
CL2369.Contig1_All	2394	756	881	gi|460368885|ref|XP_004230295.1|	570	239	280	0.93	0.95	0	42	81.6	0	PREDICTED: dihydrolipoyl dehydrogenase-like [Solanum lycopersicum]
CL2369.Contig1_All	2394	756	881	gi|292659078|gb|ADE34463.1|	573	242	283	0.98	0.98	0	42	85.1	0	plastid lipoamide dehydrogenase [Trifolium repens]
CL2369.Contig1_All	2394	756	881	gi|449460949|ref|XP_004148206.1|	562	231	272	0.93	0.95	0	42	81.6	0	PREDICTED: dihydrolipoyl dehydrogenase-like [Cucumis sativus]
CL2369.Contig1_All	2394	756	881	gi|460388496|ref|XP_004239903.1|	571	240	281	0.95	0.95	0	42	82.8	0	PREDICTED: dihydrolipoyl dehydrogenase-like [Solanum lycopersicum]
CL2369.Contig1_All	2394	756	881	gi|193290728|gb|ACF17672.1|	571	240	281	0.9	0.95	0	42	81.3	0	putative pyruvate dehydrogenase E3 subunit [Capsicum annuum]
CL2369.Contig1_All	2394	756	881	gi|125570225|gb|EAZ11740.1|	467	136	177	0.98	1	0	42	86.3	0	hypothetical protein OsJ_01605 [Oryza sativa Japonica Group]
CL2369.Contig1_All	2394	756	881	gi|222423462|dbj|BAH19701.1|	623	238	279	0.98	0.98	0	42	85.1	0	AT3G16950 [Arabidopsis thaliana]
CL2369.Contig2_All	1715	276	1145	gi|125570225|gb|EAZ11740.1|	467	177	466	0.96	0.98	0	290	552	1e-155	hypothetical protein OsJ_01605 [Oryza sativa Japonica Group]
CL2369.Contig2_All	1715	276	1145	gi|125525752|gb|EAY73866.1|	561	271	560	0.96	0.98	0	290	552	1e-155	hypothetical protein OsI_01744 [Oryza sativa Indica Group]
CL2369.Contig2_All	1715	276	1145	gi|115436366|ref|NP_001042941.1|	561	271	560	0.96	0.98	0	290	552	1e-155	Os01g0337900 [Oryza sativa Japonica Group] >gi|113532472|dbj|BAF04855.1| Os01g0337900 [Oryza sativa Japonica Group]
CL2369.Contig2_All	1715	276	1148	gi|413948067|gb|AFW80716.1|	562	272	562	0.96	0.98	0	291	551.6	1e-155	hypothetical protein ZEAMMB73_103033 [Zea mays]
CL2369.Contig2_All	1715	276	1148	gi|293332235|ref|NP_001168084.1|	432	142	432	0.96	0.98	0	291	551.6	1e-155	uncharacterized protein LOC100381818 [Zea mays]
CL2369.Contig2_All	1715	276	1145	gi|293335591|ref|NP_001169718.1|	565	275	564	0.95	0.99	0	290	550.1	4e-155	uncharacterized protein LOC100383599 [Zea mays] >gi|413948719|gb|AFW81368.1| dihydrolipoyl dehydrogenase [Zea mays] >gi|413948726|gb|AFW81375.1| dihydrolipoyl dehydrogenase [Zea mays]
CL2369.Contig2_All	1715	276	1145	gi|242089615|ref|XP_002440640.1|	562	272	561	0.94	0.99	0	290	548.9	1e-154	hypothetical protein SORBIDRAFT_09g004430 [Sorghum bicolor] >gi|241945925|gb|EES19070.1| hypothetical protein SORBIDRAFT_09g004430 [Sorghum bicolor]
CL2369.Contig2_All	1715	276	1145	gi|218196132|gb|EEC78559.1|	567	277	566	0.95	0.98	0	290	547.7	2e-154	hypothetical protein OsI_18533 [Oryza sativa Indica Group]
CL2369.Contig2_All	1715	276	1145	gi|357132071|ref|XP_003567656.1|	561	271	560	0.95	0.98	0	290	545.8	8e-154	PREDICTED: dihydrolipoyl dehydrogenase-like [Brachypodium distachyon]
CL2369.Contig2_All	1715	276	1145	gi|357134565|ref|XP_003568887.1|	570	280	569	0.92	0.97	0	290	537.3	3e-151	PREDICTED: dihydrolipoyl dehydrogenase-like [Brachypodium distachyon]
CL2369.Contig2_All	1715	276	1145	gi|326493980|dbj|BAJ85452.1|	564	274	563	0.92	0.97	0	290	537	4e-151	predicted protein [Hordeum vulgare subsp. vulgare]
CL2369.Contig2_All	1715	309	1148	gi|413948066|gb|AFW80715.1|	280	1	280	0.96	0.98	0	280	532.7	7e-150	hypothetical protein ZEAMMB73_103033 [Zea mays]
CL2369.Contig2_All	1715	276	1106	gi|45267881|gb|AAS55780.1|	590	277	553	0.95	0.98	0	277	522.7	7e-147	putative lipoamide dehydrogenase [Oryza sativa Japonica Group] >gi|54291862|gb|AAV32230.1| putative dihydrolipoamide dehydrogenase [Oryza sativa Japonica Group]
CL2369.Contig2_All	1715	276	1145	gi|62766749|gb|AAX99417.1|	560	270	559	0.91	0.94	0	290	522.7	7e-147	putative lipoamide dehydrogenase [Sesamum alatum]
CL2369.Contig2_All	1715	276	1103	gi|222630261|gb|EEE62393.1|	978	277	552	0.95	0.98	0	276	522.3	1e-146	hypothetical protein OsJ_17184 [Oryza sativa Japonica Group]
CL2369.Contig2_All	1715	276	1148	gi|255556334|ref|XP_002519201.1|	566	276	566	0.87	0.95	0	291	514.6	2e-144	dihydrolipoamide dehydrogenase, putative [Ricinus communis] >gi|223541516|gb|EEF43065.1| dihydrolipoamide dehydrogenase, putative [Ricinus communis]
CL2369.Contig2_All	1715	276	1148	gi|356556028|ref|XP_003546329.1|	565	275	565	0.87	0.94	0	291	509.6	6e-143	PREDICTED: dihydrolipoyl dehydrogenase-like [Glycine max]
CL2369.Contig2_All	1715	276	1148	gi|225431914|ref|XP_002276853.1|	571	281	571	0.86	0.94	0	291	507.3	3e-142	PREDICTED: dihydrolipoyl dehydrogenase [Vitis vinifera] >gi|296083267|emb|CBI22903.3| unnamed protein product [Vitis vinifera]
CL2369.Contig2_All	1715	276	1148	gi|449460949|ref|XP_004148206.1|	562	272	562	0.86	0.93	0	291	506.5	5e-142	PREDICTED: dihydrolipoyl dehydrogenase-like [Cucumis sativus]
CL2369.Contig2_All	1715	276	1148	gi|357449015|ref|XP_003594783.1|	568	278	568	0.85	0.93	0	291	504.2	2e-141	Dihydrolipoyl dehydrogenase [Medicago truncatula] >gi|87240458|gb|ABD32316.1| Pyridine nucleotide-disulphide oxidoreductase, class I [Medicago truncatula] >gi|355483831|gb|AES65034.1| Dihydrolipoyl dehydrogenase [Medicago truncatula]
CL2369.Contig3_All	2436	2262	568	gi|413948067|gb|AFW80716.1|	562	1	562	0.95	0.97	0	565	1043.5	0	hypothetical protein ZEAMMB73_103033 [Zea mays]
CL2369.Contig3_All	2436	2262	571	gi|357132071|ref|XP_003567656.1|	561	1	560	0.9	0.94	0	564	994.2	0	PREDICTED: dihydrolipoyl dehydrogenase-like [Brachypodium distachyon]
CL2369.Contig3_All	2436	2262	571	gi|115436366|ref|NP_001042941.1|	561	1	560	0.91	0.93	0	564	991.1	0	Os01g0337900 [Oryza sativa Japonica Group] >gi|113532472|dbj|BAF04855.1| Os01g0337900 [Oryza sativa Japonica Group]
CL2369.Contig3_All	2436	2262	571	gi|125525752|gb|EAY73866.1|	561	1	560	0.91	0.93	0	564	990.3	0	hypothetical protein OsI_01744 [Oryza sativa Indica Group]
CL2369.Contig3_All	2436	2238	571	gi|293335591|ref|NP_001169718.1|	565	3	564	0.88	0.92	0.01	563	959.1	0	uncharacterized protein LOC100383599 [Zea mays] >gi|413948719|gb|AFW81368.1| dihydrolipoyl dehydrogenase [Zea mays] >gi|413948726|gb|AFW81375.1| dihydrolipoyl dehydrogenase [Zea mays]
CL2369.Contig3_All	2436	2238	571	gi|242089615|ref|XP_002440640.1|	562	3	561	0.88	0.93	0.01	561	956.1	0	hypothetical protein SORBIDRAFT_09g004430 [Sorghum bicolor] >gi|241945925|gb|EES19070.1| hypothetical protein SORBIDRAFT_09g004430 [Sorghum bicolor]
CL2369.Contig3_All	2436	2238	571	gi|218196132|gb|EEC78559.1|	567	3	566	0.87	0.91	0.01	564	953	0	hypothetical protein OsI_18533 [Oryza sativa Indica Group]
CL2369.Contig3_All	2436	2247	571	gi|326493980|dbj|BAJ85452.1|	564	4	563	0.86	0.92	0	560	951.8	0	predicted protein [Hordeum vulgare subsp. vulgare]
CL2369.Contig3_All	2436	2250	571	gi|357134565|ref|XP_003568887.1|	570	7	569	0.86	0.91	0.01	563	946.4	0	PREDICTED: dihydrolipoyl dehydrogenase-like [Brachypodium distachyon]
CL2369.Contig3_All	2436	2238	610	gi|45267881|gb|AAS55780.1|	590	3	553	0.87	0.91	0.01	551	932.6	0	putative lipoamide dehydrogenase [Oryza sativa Japonica Group] >gi|54291862|gb|AAV32230.1| putative dihydrolipoamide dehydrogenase [Oryza sativa Japonica Group]
CL2369.Contig3_All	2436	2238	613	gi|222630261|gb|EEE62393.1|	978	3	552	0.87	0.91	0.01	550	930.6	0	hypothetical protein OsJ_17184 [Oryza sativa Japonica Group]
CL2369.Contig3_All	2436	2262	568	gi|225431914|ref|XP_002276853.1|	571	1	571	0.8	0.88	0.01	572	894.4	0	PREDICTED: dihydrolipoyl dehydrogenase [Vitis vinifera] >gi|296083267|emb|CBI22903.3| unnamed protein product [Vitis vinifera]
CL2369.Contig3_All	2436	2181	568	gi|255556334|ref|XP_002519201.1|	566	30	566	0.83	0.9	0.01	541	885.9	0	dihydrolipoamide dehydrogenase, putative [Ricinus communis] >gi|223541516|gb|EEF43065.1| dihydrolipoamide dehydrogenase, putative [Ricinus communis]
CL2369.Contig3_All	2436	1965	571	gi|125570225|gb|EAZ11740.1|	467	2	466	0.96	0.98	0	465	884	0	hypothetical protein OsJ_01605 [Oryza sativa Japonica Group]
CL2369.Contig3_All	2436	2253	568	gi|460388496|ref|XP_004239903.1|	571	5	571	0.79	0.88	0.01	568	878.6	0	PREDICTED: dihydrolipoyl dehydrogenase-like [Solanum lycopersicum]
CL2369.Contig3_All	2436	688	647	gi|413948718|gb|AFW81367.1|	529	516	529	0.71	0.86	0	14	27.3	0	hypothetical protein ZEAMMB73_763284 [Zea mays]
CL2369.Contig3_All	2436	2256	571	gi|460368885|ref|XP_004230295.1|	570	12	569	0.8	0.88	0.01	569	873.2	0	PREDICTED: dihydrolipoyl dehydrogenase-like [Solanum lycopersicum]
CL2369.Contig3_All	2436	2247	568	gi|292659078|gb|ADE34463.1|	573	7	573	0.78	0.87	0.02	570	869.8	0	plastid lipoamide dehydrogenase [Trifolium repens]
CL2369.Contig3_All	2436	2247	568	gi|357478937|ref|XP_003609754.1|	565	7	565	0.79	0.88	0.01	564	869.4	0	Dihydrolipoyl dehydrogenase [Medicago truncatula] >gi|355510809|gb|AES91951.1| Dihydrolipoyl dehydrogenase [Medicago truncatula]
CL2369.Contig3_All	2436	2262	568	gi|449460949|ref|XP_004148206.1|	562	1	562	0.78	0.87	0.01	572	865.5	0	PREDICTED: dihydrolipoyl dehydrogenase-like [Cucumis sativus]
CL2370.Contig1_All	1813	1769	240	gi|242092052|ref|XP_002436516.1|	515	1	515	0.92	0.96	0.01	515	950.7	0	hypothetical protein SORBIDRAFT_10g004010 [Sorghum bicolor] >gi|241914739|gb|EER87883.1| hypothetical protein SORBIDRAFT_10g004010 [Sorghum bicolor]
CL2370.Contig1_All	1813	1769	240	gi|226529449|ref|NP_001145738.1|	513	1	513	0.92	0.95	0.01	513	943	0	uncharacterized protein LOC100279245 precursor [Zea mays]
CL2370.Contig1_All	1813	1769	240	gi|259490761|ref|NP_001159047.1|	511	1	511	0.9	0.94	0.01	513	920.2	0	uncharacterized protein LOC100304073 precursor [Zea mays]
CL2370.Contig1_All	1813	1769	240	gi|413942939|gb|AFW75588.1|	511	1	511	0.9	0.94	0.01	513	918.3	0	hypothetical protein ZEAMMB73_838047 [Zea mays]
CL2370.Contig1_All	1813	1769	240	gi|413953121|gb|AFW85770.1|	931	1	507	0.85	0.88	0.04	530	873.2	0	hypothetical protein ZEAMMB73_451897 [Zea mays]
CL2370.Contig1_All	1813	1769	318	gi|226530241|ref|NP_001146675.1|	480	1	480	0.88	0.93	0.01	487	853.2	0	uncharacterized protein LOC100280275 precursor [Zea mays]
CL2370.Contig1_All	1813	1769	381	gi|413942938|gb|AFW75587.1|	485	1	465	0.91	0.95	0.01	466	850.5	0	hypothetical protein ZEAMMB73_838047 [Zea mays]
CL2370.Contig1_All	1813	1736	240	gi|218197624|gb|EEC80051.1|	512	9	512	0.79	0.87	0.01	506	799.3	0	hypothetical protein OsI_21754 [Oryza sativa Indica Group]
CL2370.Contig1_All	1813	1745	240	gi|357118661|ref|XP_003561070.1|	511	3	511	0.78	0.86	0.02	511	798.9	0	PREDICTED: protein-tyrosine sulfotransferase-like [Brachypodium distachyon]
CL2370.Contig1_All	1813	1751	240	gi|222634994|gb|EEE65126.1|	592	80	592	0.77	0.86	0.02	514	792.3	0	hypothetical protein OsJ_20196 [Oryza sativa Japonica Group]
CL2370.Contig1_All	1813	1769	708	gi|223948171|gb|ACN28169.1|	353	1	350	0.92	0.95	0	354	655.6	0	unknown [Zea mays] >gi|413942941|gb|AFW75590.1| hypothetical protein ZEAMMB73_838047 [Zea mays]
CL2370.Contig1_All	1813	1274	240	gi|212275478|ref|NP_001130998.1|	348	1	348	0.9	0.94	0.01	348	630.9	2e-179	uncharacterized protein LOC100192103 [Zea mays]
CL2370.Contig1_All	1813	1274	240	gi|293333086|ref|NP_001169870.1|	348	1	348	0.9	0.94	0.01	348	629.4	6e-179	uncharacterized protein LOC100383764 [Zea mays]
CL2370.Contig1_All	1813	1757	243	gi|356539346|ref|XP_003538159.1|	494	8	493	0.56	0.69	0	507	526.6	5e-148	PREDICTED: protein-tyrosine sulfotransferase-like [Glycine max]
CL2370.Contig1_All	1813	1673	240	gi|225435336|ref|XP_002285216.1|	512	37	512	0.56	0.71	0.02	487	521.5	1e-146	PREDICTED: protein-tyrosine sulfotransferase [Vitis vinifera] >gi|297746268|emb|CBI16324.3| unnamed protein product [Vitis vinifera]
CL2370.Contig1_All	1813	1727	240	gi|462400752|gb|EMJ06309.1|	492	10	492	0.54	0.7	0	498	511.9	1e-143	hypothetical protein PRUPE_ppa004767mg [Prunus persica]
CL2370.Contig1_All	1813	1727	240	gi|460411489|ref|XP_004251143.1|	504	17	504	0.53	0.69	0.01	499	505	1e-141	PREDICTED: protein-tyrosine sulfotransferase-like isoform 2 [Solanum lycopersicum]
CL2370.Contig1_All	1813	1727	240	gi|460411487|ref|XP_004251142.1|	505	17	505	0.52	0.68	0.01	499	502.3	1e-140	PREDICTED: protein-tyrosine sulfotransferase-like isoform 1 [Solanum lycopersicum]
CL2370.Contig1_All	1813	1721	432	gi|255578139|ref|XP_002529939.1|	433	8	415	0.58	0.74	0.01	433	497.7	2e-139	conserved hypothetical protein [Ricinus communis] >gi|223530569|gb|EEF32447.1| conserved hypothetical protein [Ricinus communis]
CL2370.Contig1_All	1813	1736	240	gi|256997243|dbj|BAI22702.1|	500	10	500	0.54	0.69	0.01	504	497.3	3e-139	tyrosylprotein sulfotransferase [Arabidopsis thaliana]
CL2370.Contig2_All	803	718	176	gi|242092052|ref|XP_002436516.1|	515	332	515	0.88	0.93	0.02	184	323.9	1e-87	hypothetical protein SORBIDRAFT_10g004010 [Sorghum bicolor] >gi|241914739|gb|EER87883.1| hypothetical protein SORBIDRAFT_10g004010 [Sorghum bicolor]
CL2370.Contig2_All	803	718	176	gi|226529449|ref|NP_001145738.1|	513	330	513	0.88	0.92	0.02	184	323.2	3e-87	uncharacterized protein LOC100279245 precursor [Zea mays]
CL2370.Contig2_All	803	718	176	gi|212275478|ref|NP_001130998.1|	348	165	348	0.88	0.92	0.02	184	323.2	3e-87	uncharacterized protein LOC100192103 [Zea mays]
CL2370.Contig2_All	803	718	176	gi|293333086|ref|NP_001169870.1|	348	165	348	0.88	0.92	0.02	184	321.6	8e-87	uncharacterized protein LOC100383764 [Zea mays]
CL2370.Contig2_All	803	718	176	gi|259490761|ref|NP_001159047.1|	511	330	511	0.84	0.89	0.02	184	300.1	2e-80	uncharacterized protein LOC100304073 precursor [Zea mays]
CL2370.Contig2_All	803	718	176	gi|413942939|gb|AFW75588.1|	511	330	511	0.84	0.89	0.02	184	299.7	3e-80	hypothetical protein ZEAMMB73_838047 [Zea mays]
CL2370.Contig2_All	803	715	176	gi|222634994|gb|EEE65126.1|	592	408	592	0.7	0.83	0.03	186	259.6	4e-68	hypothetical protein OsJ_20196 [Oryza sativa Japonica Group]
CL2370.Contig2_All	803	715	176	gi|218197624|gb|EEC80051.1|	512	328	512	0.7	0.83	0.03	186	259.6	4e-68	hypothetical protein OsI_21754 [Oryza sativa Indica Group]
CL2370.Contig2_All	803	715	176	gi|357118661|ref|XP_003561070.1|	511	331	511	0.7	0.8	0.02	183	257.7	1e-67	PREDICTED: protein-tyrosine sulfotransferase-like [Brachypodium distachyon]
CL2370.Contig2_All	803	712	176	gi|413953121|gb|AFW85770.1|	931	349	507	0.75	0.8	0.02	182	257.3	2e-67	hypothetical protein ZEAMMB73_451897 [Zea mays]
CL2370.Contig2_All	803	715	176	gi|242092054|ref|XP_002436517.1|	300	117	300	0.72	0.78	0.03	186	244.2	1e-63	hypothetical protein SORBIDRAFT_10g004013 [Sorghum bicolor] >gi|241914740|gb|EER87884.1| hypothetical protein SORBIDRAFT_10g004013 [Sorghum bicolor]
CL2370.Contig2_All	803	718	254	gi|226530241|ref|NP_001146675.1|	480	330	480	0.77	0.84	0.02	158	234.6	1e-60	uncharacterized protein LOC100280275 precursor [Zea mays]
CL2370.Contig2_All	803	718	317	gi|413942938|gb|AFW75587.1|	485	330	465	0.86	0.91	0.02	137	231.9	9e-60	hypothetical protein ZEAMMB73_838047 [Zea mays]
CL2370.Contig2_All	803	718	458	gi|374921993|gb|AFA26174.1|	127	41	127	0.71	0.86	0	87	135.6	9e-31	protein-tyrosine sulfotransferase-like protein, partial [Lolium perenne]
CL2370.Contig2_All	803	730	179	gi|356539346|ref|XP_003538159.1|	494	320	493	0.41	0.55	0.01	185	119.4	6e-26	PREDICTED: protein-tyrosine sulfotransferase-like [Glycine max]
CL2370.Contig2_All	803	703	176	gi|460411489|ref|XP_004251143.1|	504	337	504	0.36	0.58	0	176	117.1	3e-25	PREDICTED: protein-tyrosine sulfotransferase-like isoform 2 [Solanum lycopersicum]
CL2370.Contig2_All	803	712	176	gi|225435336|ref|XP_002285216.1|	512	334	512	0.39	0.59	0.05	188	116.7	4e-25	PREDICTED: protein-tyrosine sulfotransferase [Vitis vinifera] >gi|297746268|emb|CBI16324.3| unnamed protein product [Vitis vinifera]
CL2370.Contig2_All	803	703	176	gi|460411487|ref|XP_004251142.1|	505	337	505	0.35	0.56	0	176	114.4	2e-24	PREDICTED: protein-tyrosine sulfotransferase-like isoform 1 [Solanum lycopersicum]
CL2370.Contig2_All	803	685	368	gi|388507512|gb|AFK41822.1|	294	172	277	0.56	0.71	0	106	112.1	1e-23	unknown [Lotus japonicus]
CL2370.Contig2_All	803	679	176	gi|462400752|gb|EMJ06309.1|	492	336	492	0.39	0.58	0.01	170	111.7	1e-23	hypothetical protein PRUPE_ppa004767mg [Prunus persica]
CL2372.Contig1_All	1042	923	297	gi|242096628|ref|XP_002438804.1|	212	1	212	0.92	0.92	0.02	214	372.5	6e-102	hypothetical protein SORBIDRAFT_10g026520 [Sorghum bicolor] >gi|241917027|gb|EER90171.1| hypothetical protein SORBIDRAFT_10g026520 [Sorghum bicolor]
CL2372.Contig1_All	1042	923	297	gi|226494357|ref|NP_001148233.1|	213	1	213	0.87	0.89	0.04	217	359.4	5e-98	FKBP-type peptidyl-prolyl cis-trans isomerase 4 [Zea mays] >gi|195616840|gb|ACG30250.1| FKBP-type peptidyl-prolyl cis-trans isomerase 4 [Zea mays] >gi|195616844|gb|ACG30252.1| FKBP-type peptidyl-prolyl cis-trans isomerase 4 [Zea mays]
CL2372.Contig1_All	1042	926	297	gi|115469390|ref|NP_001058294.1|	218	9	218	0.76	0.84	0.02	215	307.4	2e-82	Os06g0663800 [Oryza sativa Japonica Group] >gi|113596334|dbj|BAF20208.1| Os06g0663800 [Oryza sativa Japonica Group]
CL2372.Contig1_All	1042	926	300	gi|357117297|ref|XP_003560408.1|	247	29	246	0.71	0.75	0.06	222	287.3	2e-76	PREDICTED: FKBP-type peptidyl-prolyl cis-trans isomerase 3, chloroplastic-like [Brachypodium distachyon]
CL2372.Contig1_All	1042	941	300	gi|326497421|dbj|BAK05800.1|	216	5	215	0.72	0.76	0.05	225	282.7	7e-75	predicted protein [Hordeum vulgare subsp. vulgare] >gi|326516608|dbj|BAJ92459.1| predicted protein [Hordeum vulgare subsp. vulgare] >gi|326517140|dbj|BAJ99936.1| predicted protein [Hordeum vulgare subsp. vulgare]
CL2372.Contig1_All	1042	785	303	gi|462407896|gb|EMJ13230.1|	219	62	219	0.66	0.78	0	161	220.3	4e-56	hypothetical protein PRUPE_ppa011219mg [Prunus persica]
CL2372.Contig1_All	1042	845	303	gi|225423557|ref|XP_002272628.1|	216	40	216	0.6	0.72	0	181	216.5	6e-55	PREDICTED: FKBP-type peptidyl-prolyl cis-trans isomerase 3, chloroplastic [Vitis vinifera] >gi|297738045|emb|CBI27246.3| unnamed protein product [Vitis vinifera]
CL2372.Contig1_All	1042	824	303	gi|359806763|ref|NP_001241045.1|	216	48	216	0.6	0.73	0	174	210.7	3e-53	uncharacterized protein LOC100778390 [Glycine max]
CL2372.Contig1_All	1042	803	303	gi|398313935|emb|CCI55394.1|	230	64	230	0.63	0.76	0.02	170	209.1	9e-53	immunophilin FKBP13 [Marchantia polymorpha]
CL2372.Contig1_All	1042	785	303	gi|224053655|ref|XP_002297914.1|	209	52	209	0.62	0.75	0	161	209.1	9e-53	predicted protein [Populus trichocarpa] >gi|222845172|gb|EEE82719.1| predicted protein [Populus trichocarpa]
CL2372.Contig1_All	1042	737	303	gi|449433461|ref|XP_004134516.1|	214	73	214	0.66	0.79	0	145	206.1	8e-52	PREDICTED: peptidyl-prolyl cis-trans isomerase FKBP13, chloroplastic-like isoform 1 [Cucumis sativus]
CL2372.Contig1_All	1042	782	303	gi|388505380|gb|AFK40756.1|	207	49	207	0.64	0.75	0.01	162	204.9	1e-51	unknown [Medicago truncatula]
CL2372.Contig1_All	1042	785	303	gi|470115319|ref|XP_004293850.1|	215	58	215	0.62	0.75	0	161	203.4	5e-51	PREDICTED: peptidyl-prolyl cis-trans isomerase FKBP13, chloroplastic-like [Fragaria vesca subsp. vesca]
CL2372.Contig1_All	1042	803	303	gi|224285756|gb|ACN40593.1|	221	57	221	0.6	0.73	0.01	168	202.2	1e-50	unknown [Picea sitchensis]
CL2372.Contig1_All	1042	911	303	gi|15242472|ref|NP_199380.1|	208	12	208	0.52	0.65	0.01	205	201.1	2e-50	FKBP-type peptidyl-prolyl cis-trans isomerase 3 [Arabidopsis thaliana] >gi|21542069|sp|Q9SCY2.2|FKB13_ARATH RecName: Full=Peptidyl-prolyl cis-trans isomerase FKBP13, chloroplastic; Short=PPIase FKBP13; AltName: Full=FK506-binding protein 1; AltName: Full=FK506-binding protein 13; Short=AtFKBP13; AltName: Full=Immunophilin FKBP13; AltName: Full=Rotamase; Flags: Precursor >gi|18086457|gb|AAL57682.1…
CL2372.Contig1_All	1042	911	303	gi|21535744|emb|CAD35362.1|	208	12	208	0.52	0.65	0.01	205	201.1	2e-50	FK506 binding protein 1 [Arabidopsis thaliana]
CL2372.Contig1_All	1042	686	303	gi|55670202|pdb|1U79|A	129	5	129	0.7	0.85	0	128	199.1	1e-49	Chain A, Crystal Structure Of Atfkbp13 >gi|55670203|pdb|1U79|B Chain B, Crystal Structure Of Atfkbp13 >gi|55670204|pdb|1U79|C Chain C, Crystal Structure Of Atfkbp13 >gi|55670205|pdb|1U79|D Chain D, Crystal Structure Of Atfkbp13 >gi|55670206|pdb|1U79|E Chain E, Crystal Structure Of Atfkbp13 >gi|82407504|pdb|1Y0O|A Chain A, Crystal Structure Of Reduced Atfkbp13 >gi|82407505|pdb|1Y0O|B Chain B, Crys…
CL2372.Contig1_All	1042	725	303	gi|297794691|ref|XP_002865230.1|	208	71	208	0.65	0.81	0	141	199.1	1e-49	predicted protein [Arabidopsis lyrata subsp. lyrata] >gi|297311065|gb|EFH41489.1| predicted protein [Arabidopsis lyrata subsp. lyrata]
CL2372.Contig1_All	1042	761	303	gi|460397890|ref|XP_004244498.1|	226	76	226	0.64	0.77	0.01	154	198.4	1e-49	PREDICTED: peptidyl-prolyl cis-trans isomerase FKBP13, chloroplastic-like isoform 1 [Solanum lycopersicum]
CL2372.Contig1_All	1042	803	303	gi|116780213|gb|ABK21592.1|	246	57	246	0.53	0.65	0.12	190	196.1	8e-49	unknown [Picea sitchensis]
CL2372.Contig2_All	589	470	144	gi|242096628|ref|XP_002438804.1|	212	1	112	0.84	0.85	0.04	114	163.7	1e-39	hypothetical protein SORBIDRAFT_10g026520 [Sorghum bicolor] >gi|241917027|gb|EER90171.1| hypothetical protein SORBIDRAFT_10g026520 [Sorghum bicolor]
CL2372.Contig2_All	589	470	144	gi|226494357|ref|NP_001148233.1|	213	1	113	0.77	0.79	0.07	117	152.9	3e-36	FKBP-type peptidyl-prolyl cis-trans isomerase 4 [Zea mays] >gi|195616840|gb|ACG30250.1| FKBP-type peptidyl-prolyl cis-trans isomerase 4 [Zea mays] >gi|195616844|gb|ACG30252.1| FKBP-type peptidyl-prolyl cis-trans isomerase 4 [Zea mays]
CL2372.Contig2_All	589	473	144	gi|115469390|ref|NP_001058294.1|	218	9	118	0.61	0.73	0.04	115	110.2	2e-23	Os06g0663800 [Oryza sativa Japonica Group] >gi|113596334|dbj|BAF20208.1| Os06g0663800 [Oryza sativa Japonica Group]
CL2372.Contig2_All	589	473	144	gi|357117297|ref|XP_003560408.1|	247	29	147	0.59	0.64	0.11	123	110.2	2e-23	PREDICTED: FKBP-type peptidyl-prolyl cis-trans isomerase 3, chloroplastic-like [Brachypodium distachyon]
CL2372.Contig2_All	589	488	144	gi|326497421|dbj|BAK05800.1|	216	5	116	0.6	0.65	0.09	126	104.4	1e-21	predicted protein [Hordeum vulgare subsp. vulgare] >gi|326516608|dbj|BAJ92459.1| predicted protein [Hordeum vulgare subsp. vulgare] >gi|326517140|dbj|BAJ99936.1| predicted protein [Hordeum vulgare subsp. vulgare]
CL2372.Contig2_All	589	568	95	gi|323456752|gb|EGB12618.1|	1211	973	1129	0.33	0.41	0.04	165	53.5	2e-06	hypothetical protein AURANDRAFT_70520 [Aureococcus anophagefferens]
CL2372.Contig2_All	589	65	475	gi|255589305|ref|XP_002534912.1|	479	99	212	0.39	0.43	0	137	63.9	1e-09	conserved hypothetical protein [Ricinus communis] >gi|223524373|gb|EEF27471.1| conserved hypothetical protein [Ricinus communis]
CL2372.Contig2_All	589	87	527	gi|323454001|gb|EGB09872.1|	1331	351	501	0.35	0.38	0.06	156	53.9	1e-06	hypothetical protein AURANDRAFT_71291, partial [Aureococcus anophagefferens]
CL2372.Contig2_All	589	460	89	gi|115459228|ref|NP_001053214.1|	508	37	166	0.32	0.47	0.05	130	61.2	1e-08	Os04g0498700 [Oryza sativa Japonica Group] >gi|38345395|emb|CAD41241.2| OSJNBa0067K08.24 [Oryza sativa Japonica Group] >gi|113564785|dbj|BAF15128.1| Os04g0498700 [Oryza sativa Japonica Group]
CL2372.Contig2_All	589	565	119	gi|225427486|ref|XP_002263093.1|	1269	625	777	0.31	0.39	0.03	153	60.1	2e-08	PREDICTED: uncharacterized protein LOC100264917 [Vitis vinifera]
CL2372.Contig2_All	589	460	95	gi|218189428|gb|EEC71855.1|	775	290	406	0.33	0.46	0.01	123	59.7	3e-08	hypothetical protein OsI_04549 [Oryza sativa Indica Group]
CL2372.Contig2_All	589	11	457	gi|323452813|gb|EGB08686.1|	605	424	583	0.36	0.42	0.09	164	58.5	7e-08	expressed protein, partial [Aureococcus anophagefferens]
CL2372.Contig2_All	589	332	144	gi|462407896|gb|EMJ13230.1|	219	62	124	0.48	0.6	0	63	58.2	1e-07	hypothetical protein PRUPE_ppa011219mg [Prunus persica]
CL2372.Contig2_All	589	392	144	gi|225423557|ref|XP_002272628.1|	216	40	121	0.43	0.53	0	83	58.2	1e-07	PREDICTED: FKBP-type peptidyl-prolyl cis-trans isomerase 3, chloroplastic [Vitis vinifera] >gi|297738045|emb|CBI27246.3| unnamed protein product [Vitis vinifera]
CL2372.Contig2_All	589	550	83	gi|302753422|ref|XP_002960135.1|	502	221	377	0.3	0.38	0.05	165	58.2	1e-07	hypothetical protein SELMODRAFT_402166 [Selaginella moellendorffii] >gi|300171074|gb|EFJ37674.1| hypothetical protein SELMODRAFT_402166 [Selaginella moellendorffii]
CL2372.Contig2_All	589	110	469	gi|323451474|gb|EGB07351.1|	1777	897	1026	0.36	0.41	0.15	142	57.8	1e-07	hypothetical protein AURANDRAFT_71850 [Aureococcus anophagefferens]
CL2372.Contig2_All	589	472	119	gi|323444687|gb|EGB01714.1|	269	7	118	0.4	0.46	0.06	125	57.8	1e-07	hypothetical protein AURANDRAFT_72910 [Aureococcus anophagefferens]
CL2372.Contig2_All	589	589	83	gi|302804506|ref|XP_002984005.1|	502	218	377	0.31	0.39	0.03	175	57.8	1e-07	hypothetical protein SELMODRAFT_423136 [Selaginella moellendorffii] >gi|300148357|gb|EFJ15017.1| hypothetical protein SELMODRAFT_423136 [Selaginella moellendorffii]
CL2372.Contig2_All	589	263	144	gi|255578523|ref|XP_002530125.1|	188	94	133	0.7	0.78	0	40	57.4	1e-07	fk506-binding protein, putative [Ricinus communis] >gi|223530379|gb|EEF32269.1| fk506-binding protein, putative [Ricinus communis]
CL2372.Contig2_All	589	110	568	gi|413945019|gb|AFW77668.1|	223	18	142	0.35	0.39	0.01	155	57.4	1e-07	putative AP2/EREBP transcription factor superfamily protein [Zea mays]
CL2373.Contig1_All	1445	2	937	gi|242058665|ref|XP_002458478.1|	461	150	461	0.96	0.98	0	312	626.7	3e-178	hypothetical protein SORBIDRAFT_03g034420 [Sorghum bicolor] >gi|241930453|gb|EES03598.1| hypothetical protein SORBIDRAFT_03g034420 [Sorghum bicolor]
CL2373.Contig1_All	1445	2	937	gi|212275656|ref|NP_001130322.1|	453	143	453	0.95	0.98	0	312	617.1	2e-175	uncharacterized protein LOC100191416 [Zea mays]
CL2373.Contig1_All	1445	2	925	gi|125527686|gb|EAY75800.1|	445	141	445	0.78	0.87	0	309	505.4	1e-141	hypothetical protein OsI_03716 [Oryza sativa Indica Group]
CL2373.Contig1_All	1445	2	925	gi|297597608|ref|NP_001044230.2|	445	141	445	0.78	0.87	0	309	503.1	5e-141	Os01g0746700 [Oryza sativa Japonica Group] >gi|125951474|sp|Q0JJD4.2|MAN2_ORYSJ RecName: Full=Mannan endo-1,4-beta-mannosidase 2; AltName: Full=Beta-mannanase 2; AltName: Full=Endo-beta-1,4-mannanase 2; AltName: Full=OsMAN2; Flags: Precursor >gi|255673681|dbj|BAF06144.2| Os01g0746700 [Oryza sativa Japonica Group]
CL2373.Contig1_All	1445	2	922	gi|357136413|ref|XP_003569799.1|	446	142	445	0.76	0.86	0	307	489.2	7e-137	PREDICTED: mannan endo-1,4-beta-mannosidase 2-like [Brachypodium distachyon]
CL2373.Contig1_All	1445	2	922	gi|326515930|dbj|BAJ87988.1|	444	140	443	0.77	0.86	0.01	309	487.6	2e-136	predicted protein [Hordeum vulgare subsp. vulgare]
CL2373.Contig1_All	1445	2	853	gi|125572004|gb|EAZ13519.1|	422	141	422	0.79	0.87	0	284	476.5	5e-133	hypothetical protein OsJ_03436 [Oryza sativa Japonica Group]
CL2373.Contig1_All	1445	2	877	gi|255553737|ref|XP_002517909.1|	431	127	414	0.65	0.8	0	292	407.1	3e-112	hydrolase, hydrolyzing O-glycosyl compounds, putative [Ricinus communis] >gi|223542891|gb|EEF44427.1| hydrolase, hydrolyzing O-glycosyl compounds, putative [Ricinus communis]
CL2373.Contig1_All	1445	2	925	gi|449444366|ref|XP_004139946.1|	431	127	428	0.62	0.77	0	308	398.7	1e-109	PREDICTED: mannan endo-1,4-beta-mannosidase 2-like [Cucumis sativus] >gi|449475777|ref|XP_004154548.1| PREDICTED: mannan endo-1,4-beta-mannosidase 2-like [Cucumis sativus]
CL2373.Contig1_All	1445	2	874	gi|462394122|gb|EMJ00026.1|	444	140	426	0.64	0.81	0	291	397.1	3e-109	hypothetical protein PRUPE_ppa005783mg [Prunus persica]
CL2373.Contig1_All	1445	2	874	gi|118488294|gb|ABK95966.1|	435	131	417	0.63	0.8	0	291	395.2	1e-108	unknown [Populus trichocarpa]
CL2373.Contig1_All	1445	2	928	gi|460395574|ref|XP_004243357.1|	441	135	438	0.61	0.76	0	309	392.9	7e-108	PREDICTED: mannan endo-1,4-beta-mannosidase 2-like [Solanum lycopersicum]
CL2373.Contig1_All	1445	2	874	gi|224121924|ref|XP_002330687.1|	435	131	417	0.63	0.8	0	291	392.9	7e-108	predicted protein [Populus trichocarpa] >gi|222872291|gb|EEF09422.1| predicted protein [Populus trichocarpa]
CL2373.Contig1_All	1445	2	874	gi|30681096|ref|NP_179660.2|	433	129	415	0.63	0.78	0	291	389	1e-106	mannan endo-1,4-beta-mannosidase 2 [Arabidopsis thaliana] >gi|75233455|sp|Q7Y223.1|MAN2_ARATH RecName: Full=Mannan endo-1,4-beta-mannosidase 2; AltName: Full=Beta-mannanase 2; AltName: Full=Endo-beta-1,4-mannanase 2; Short=AtMAN2; Flags: Precursor >gi|109134159|gb|ABG25077.1| At2g20680 [Arabidopsis thaliana] >gi|330251962|gb|AEC07056.1| mannan endo-1,4-beta-mannosidase 2 [Arabidopsis thaliana]
CL2373.Contig1_All	1445	2	901	gi|225446370|ref|XP_002273772.1|	437	132	427	0.6	0.78	0	300	387.9	2e-106	PREDICTED: mannan endo-1,4-beta-mannosidase 2-like [Vitis vinifera]
CL2373.Contig1_All	1445	2	901	gi|302143296|emb|CBI21857.3|	432	127	422	0.6	0.78	0	300	387.9	2e-106	unnamed protein product [Vitis vinifera]
CL2373.Contig1_All	1445	2	925	gi|297832668|ref|XP_002884216.1|	432	128	429	0.6	0.76	0.01	310	386.3	7e-106	glycosyl hydrolase family 5 protein [Arabidopsis lyrata subsp. lyrata] >gi|297330056|gb|EFH60475.1| glycosyl hydrolase family 5 protein [Arabidopsis lyrata subsp. lyrata]
CL2373.Contig1_All	1445	2	877	gi|225007946|gb|ACN78665.1|	443	139	426	0.62	0.78	0	292	384	3e-105	endo-beta-mannanase [Malus x domestica]
CL2373.Contig1_All	1445	2	916	gi|15235255|ref|NP_194561.1|	431	128	428	0.6	0.77	0	305	383.3	5e-105	mannan endo-1,4-beta-mannosidase 5 [Arabidopsis thaliana] >gi|75264520|sp|Q9M0H6.1|MAN5_ARATH RecName: Full=Mannan endo-1,4-beta-mannosidase 5; AltName: Full=Beta-mannanase 5; AltName: Full=Endo-beta-1,4-mannanase 5; Short=AtMAN5; Flags: Precursor >gi|109946603|gb|ABG48480.1| At4g28320 [Arabidopsis thaliana] >gi|332660069|gb|AEE85469.1| mannan endo-1,4-beta-mannosidase 5 [Arabidopsis thaliana]
CL2373.Contig1_All	1445	2	916	gi|297799142|ref|XP_002867455.1|	431	128	428	0.6	0.76	0	305	382.9	7e-105	glycosyl hydrolase family 5 protein [Arabidopsis lyrata subsp. lyrata] >gi|297313291|gb|EFH43714.1| glycosyl hydrolase family 5 protein [Arabidopsis lyrata subsp. lyrata]
CL2373.Contig2_All	369	62	292	gi|242058665|ref|XP_002458478.1|	461	246	322	0.94	0.97	0	77	159.8	1e-38	hypothetical protein SORBIDRAFT_03g034420 [Sorghum bicolor] >gi|241930453|gb|EES03598.1| hypothetical protein SORBIDRAFT_03g034420 [Sorghum bicolor]
CL2373.Contig2_All	369	62	292	gi|212275656|ref|NP_001130322.1|	453	239	315	0.92	0.99	0	77	159.1	2e-38	uncharacterized protein LOC100191416 [Zea mays]
CL2373.Contig2_All	369	62	292	gi|125572004|gb|EAZ13519.1|	422	237	313	0.82	0.91	0	77	142.9	1e-33	hypothetical protein OsJ_03436 [Oryza sativa Japonica Group]
CL2373.Contig2_All	369	62	292	gi|125527686|gb|EAY75800.1|	445	237	313	0.82	0.91	0	77	142.9	1e-33	hypothetical protein OsI_03716 [Oryza sativa Indica Group]
CL2373.Contig2_All	369	62	292	gi|297597608|ref|NP_001044230.2|	445	237	313	0.82	0.91	0	77	142.9	1e-33	Os01g0746700 [Oryza sativa Japonica Group] >gi|125951474|sp|Q0JJD4.2|MAN2_ORYSJ RecName: Full=Mannan endo-1,4-beta-mannosidase 2; AltName: Full=Beta-mannanase 2; AltName: Full=Endo-beta-1,4-mannanase 2; AltName: Full=OsMAN2; Flags: Precursor >gi|255673681|dbj|BAF06144.2| Os01g0746700 [Oryza sativa Japonica Group]
CL2373.Contig2_All	369	62	292	gi|326515930|dbj|BAJ87988.1|	444	236	311	0.82	0.88	0	77	135.6	2e-31	predicted protein [Hordeum vulgare subsp. vulgare]
CL2373.Contig2_All	369	62	292	gi|357136413|ref|XP_003569799.1|	446	238	313	0.82	0.88	0	77	135.2	3e-31	PREDICTED: mannan endo-1,4-beta-mannosidase 2-like [Brachypodium distachyon]
CL2373.Contig2_All	369	62	292	gi|255553737|ref|XP_002517909.1|	431	223	297	0.66	0.82	0	77	112.1	2e-24	hydrolase, hydrolyzing O-glycosyl compounds, putative [Ricinus communis] >gi|223542891|gb|EEF44427.1| hydrolase, hydrolyzing O-glycosyl compounds, putative [Ricinus communis]
CL2373.Contig2_All	369	62	292	gi|462394122|gb|EMJ00026.1|	444	236	310	0.65	0.83	0	77	109.8	1e-23	hypothetical protein PRUPE_ppa005783mg [Prunus persica]
CL2373.Contig2_All	369	62	292	gi|225007946|gb|ACN78665.1|	443	235	309	0.66	0.82	0	77	109.4	1e-23	endo-beta-mannanase [Malus x domestica]
CL2373.Contig2_All	369	62	292	gi|449444366|ref|XP_004139946.1|	431	223	297	0.65	0.78	0	77	107.5	6e-23	PREDICTED: mannan endo-1,4-beta-mannosidase 2-like [Cucumis sativus] >gi|449475777|ref|XP_004154548.1| PREDICTED: mannan endo-1,4-beta-mannosidase 2-like [Cucumis sativus]
CL2373.Contig2_All	369	62	292	gi|225446370|ref|XP_002273772.1|	437	228	302	0.66	0.78	0	77	107.5	6e-23	PREDICTED: mannan endo-1,4-beta-mannosidase 2-like [Vitis vinifera]
CL2373.Contig2_All	369	62	292	gi|302143296|emb|CBI21857.3|	432	223	297	0.66	0.78	0	77	107.5	6e-23	unnamed protein product [Vitis vinifera]
CL2373.Contig2_All	369	62	292	gi|470134586|ref|XP_004303129.1|	437	237	311	0.66	0.78	0	77	107.1	9e-23	PREDICTED: mannan endo-1,4-beta-mannosidase 2-like [Fragaria vesca subsp. vesca]
CL2373.Contig2_All	369	62	292	gi|118488294|gb|ABK95966.1|	435	227	301	0.62	0.82	0	77	105.9	2e-22	unknown [Populus trichocarpa]
CL2373.Contig2_All	369	62	292	gi|88659664|gb|ABD47730.1|	224	16	90	0.62	0.77	0	77	105.1	3e-22	(1-4)-beta-mannan endohydrolase [Eucalyptus globulus subsp. globulus]
CL2373.Contig2_All	369	62	292	gi|383081885|dbj|BAM05595.1|	221	13	87	0.62	0.77	0	77	105.1	3e-22	(1-4)-beta-mannan endohydrolase [Eucalyptus globulus subsp. globulus]
CL2373.Contig2_All	369	62	292	gi|383081881|dbj|BAM05593.1|	221	13	87	0.62	0.78	0	77	105.1	3e-22	(1-4)-beta-mannan endohydrolase [Eucalyptus pilularis] >gi|383081883|dbj|BAM05594.1| (1-4)-beta-mannan endohydrolase [Eucalyptus pyrocarpa]
CL2373.Contig2_All	369	62	292	gi|30681096|ref|NP_179660.2|	433	225	299	0.62	0.78	0	77	104.8	4e-22	mannan endo-1,4-beta-mannosidase 2 [Arabidopsis thaliana] >gi|75233455|sp|Q7Y223.1|MAN2_ARATH RecName: Full=Mannan endo-1,4-beta-mannosidase 2; AltName: Full=Beta-mannanase 2; AltName: Full=Endo-beta-1,4-mannanase 2; Short=AtMAN2; Flags: Precursor >gi|109134159|gb|ABG25077.1| At2g20680 [Arabidopsis thaliana] >gi|330251962|gb|AEC07056.1| mannan endo-1,4-beta-mannosidase 2 [Arabidopsis thaliana]
CL2373.Contig2_All	369	62	292	gi|4454480|gb|AAD20927.1|	403	195	269	0.62	0.78	0	77	104.8	4e-22	(1-4)-beta-mannan endohydrolase [Arabidopsis thaliana]
CL2373.Contig3_All	597	2	520	gi|212275656|ref|NP_001130322.1|	453	143	315	0.98	1	0	173	363.2	1e-99	uncharacterized protein LOC100191416 [Zea mays]
CL2373.Contig3_All	597	2	520	gi|242058665|ref|XP_002458478.1|	461	150	322	0.98	0.99	0	173	361.7	4e-99	hypothetical protein SORBIDRAFT_03g034420 [Sorghum bicolor] >gi|241930453|gb|EES03598.1| hypothetical protein SORBIDRAFT_03g034420 [Sorghum bicolor]
CL2373.Contig3_All	597	2	520	gi|125527686|gb|EAY75800.1|	445	141	313	0.88	0.95	0	173	334	9e-91	hypothetical protein OsI_03716 [Oryza sativa Indica Group]
CL2373.Contig3_All	597	2	520	gi|125572004|gb|EAZ13519.1|	422	141	313	0.88	0.94	0	173	331.6	4e-90	hypothetical protein OsJ_03436 [Oryza sativa Japonica Group]
CL2373.Contig3_All	597	2	520	gi|297597608|ref|NP_001044230.2|	445	141	313	0.88	0.94	0	173	331.6	4e-90	Os01g0746700 [Oryza sativa Japonica Group] >gi|125951474|sp|Q0JJD4.2|MAN2_ORYSJ RecName: Full=Mannan endo-1,4-beta-mannosidase 2; AltName: Full=Beta-mannanase 2; AltName: Full=Endo-beta-1,4-mannanase 2; AltName: Full=OsMAN2; Flags: Precursor >gi|255673681|dbj|BAF06144.2| Os01g0746700 [Oryza sativa Japonica Group]
CL2373.Contig3_All	597	2	520	gi|326515930|dbj|BAJ87988.1|	444	140	311	0.86	0.93	0	173	318.9	3e-86	predicted protein [Hordeum vulgare subsp. vulgare]
CL2373.Contig3_All	597	2	520	gi|357136413|ref|XP_003569799.1|	446	142	313	0.85	0.93	0	173	317	1e-85	PREDICTED: mannan endo-1,4-beta-mannosidase 2-like [Brachypodium distachyon]
CL2373.Contig3_All	597	2	520	gi|255553737|ref|XP_002517909.1|	431	127	297	0.74	0.87	0	173	282	4e-75	hydrolase, hydrolyzing O-glycosyl compounds, putative [Ricinus communis] >gi|223542891|gb|EEF44427.1| hydrolase, hydrolyzing O-glycosyl compounds, putative [Ricinus communis]
CL2373.Contig3_All	597	2	520	gi|462394122|gb|EMJ00026.1|	444	140	310	0.73	0.87	0	173	275.4	4e-73	hypothetical protein PRUPE_ppa005783mg [Prunus persica]
CL2373.Contig3_All	597	2	520	gi|118488294|gb|ABK95966.1|	435	131	301	0.72	0.88	0	173	275	5e-73	unknown [Populus trichocarpa]
CL2373.Contig3_All	597	2	520	gi|224121924|ref|XP_002330687.1|	435	131	301	0.72	0.87	0	173	272.7	2e-72	predicted protein [Populus trichocarpa] >gi|222872291|gb|EEF09422.1| predicted protein [Populus trichocarpa]
CL2373.Contig3_All	597	2	520	gi|449444366|ref|XP_004139946.1|	431	127	297	0.72	0.86	0	173	272.3	3e-72	PREDICTED: mannan endo-1,4-beta-mannosidase 2-like [Cucumis sativus] >gi|449475777|ref|XP_004154548.1| PREDICTED: mannan endo-1,4-beta-mannosidase 2-like [Cucumis sativus]
CL2373.Contig3_All	597	2	568	gi|356542945|ref|XP_003539924.1|	436	138	314	0.67	0.8	0	189	271.2	7e-72	PREDICTED: mannan endo-1,4-beta-mannosidase 2-like [Glycine max]
CL2373.Contig3_All	597	2	568	gi|356517512|ref|XP_003527431.1|	425	127	303	0.67	0.8	0	189	271.2	7e-72	PREDICTED: mannan endo-1,4-beta-mannosidase 2-like [Glycine max]
CL2373.Contig3_All	597	2	520	gi|225007946|gb|ACN78665.1|	443	139	309	0.73	0.86	0	173	271.2	7e-72	endo-beta-mannanase [Malus x domestica]
CL2373.Contig3_All	597	2	520	gi|470134586|ref|XP_004303129.1|	437	141	311	0.72	0.84	0	173	270	1e-71	PREDICTED: mannan endo-1,4-beta-mannosidase 2-like [Fragaria vesca subsp. vesca]
CL2373.Contig3_All	597	2	520	gi|388517487|gb|AFK46805.1|	440	139	310	0.7	0.85	0	173	270	1e-71	unknown [Lotus japonicus]
CL2373.Contig3_All	597	2	568	gi|460395574|ref|XP_004243357.1|	441	135	311	0.67	0.8	0	189	268.9	3e-71	PREDICTED: mannan endo-1,4-beta-mannosidase 2-like [Solanum lycopersicum]
CL2373.Contig3_All	597	2	520	gi|30681096|ref|NP_179660.2|	433	129	299	0.72	0.84	0	173	266.9	1e-70	mannan endo-1,4-beta-mannosidase 2 [Arabidopsis thaliana] >gi|75233455|sp|Q7Y223.1|MAN2_ARATH RecName: Full=Mannan endo-1,4-beta-mannosidase 2; AltName: Full=Beta-mannanase 2; AltName: Full=Endo-beta-1,4-mannanase 2; Short=AtMAN2; Flags: Precursor >gi|109134159|gb|ABG25077.1| At2g20680 [Arabidopsis thaliana] >gi|330251962|gb|AEC07056.1| mannan endo-1,4-beta-mannosidase 2 [Arabidopsis thaliana]
CL2373.Contig3_All	597	2	520	gi|356547007|ref|XP_003541910.1|	442	128	298	0.69	0.84	0	173	264.6	7e-70	PREDICTED: mannan endo-1,4-beta-mannosidase 2-like [Glycine max]
CL2374.Contig1_All	2626	2	2215	gi|242090205|ref|XP_002440935.1|	998	261	998	0.99	0.99	0	738	1466.8	0	hypothetical protein SORBIDRAFT_09g017170 [Sorghum bicolor] >gi|241946220|gb|EES19365.1| hypothetical protein SORBIDRAFT_09g017170 [Sorghum bicolor]
CL2374.Contig1_All	2626	2	2215	gi|413945067|gb|AFW77716.1|	822	85	822	0.98	0.99	0	738	1455.7	0	hypothetical protein ZEAMMB73_362284 [Zea mays]
CL2374.Contig1_All	2626	2	2215	gi|125561085|gb|EAZ06533.1|	989	252	989	0.95	0.97	0	738	1416.8	0	hypothetical protein OsI_28779 [Oryza sativa Indica Group]
CL2374.Contig1_All	2626	2	2215	gi|75132789|sp|Q6Z0E2.1|CCC1_ORYSJ	989	252	989	0.95	0.97	0	738	1416.4	0	RecName: Full=Cation-chloride cotransporter 1; Short=OsCCC1; AltName: Full=Potassium-chloride cotransporter 1 >gi|282895735|gb|ADB03187.1| potassium-chloride cotransporter [Oryza sativa Japonica Group]
CL2374.Contig1_All	2626	2	2215	gi|357110894|ref|XP_003557250.1|	993	256	993	0.93	0.97	0	738	1395.6	0	PREDICTED: cation-chloride cotransporter 1-like [Brachypodium distachyon]
CL2374.Contig1_All	2626	2	2215	gi|357134051|ref|XP_003568633.1|	1001	264	1001	0.92	0.97	0	738	1384.8	0	PREDICTED: cation-chloride cotransporter 1-like [Brachypodium distachyon]
CL2374.Contig1_All	2626	2	2215	gi|413945066|gb|AFW77715.1|	791	85	791	0.91	0.92	0	738	1323.9	0	hypothetical protein ZEAMMB73_362284 [Zea mays]
CL2374.Contig1_All	2626	2	2215	gi|52075682|dbj|BAD44902.1|	914	179	914	0.87	0.93	0	738	1304.7	0	putative potassium-chloride cotransporter isoform 4 [Oryza sativa Japonica Group]
CL2374.Contig1_All	2626	2	2215	gi|218188064|gb|EEC70491.1|	920	185	920	0.87	0.93	0	738	1304.7	0	hypothetical protein OsI_01563 [Oryza sativa Indica Group]
CL2374.Contig1_All	2626	2	2215	gi|338817887|sp|Q657W3.2|CCC2_ORYSJ	994	259	994	0.87	0.93	0	738	1304.7	0	RecName: Full=Cation-chloride cotransporter 2; Short=OsCCC2; AltName: Full=Potassium-chloride cotransporter 2
CL2374.Contig1_All	2626	2	2215	gi|357128078|ref|XP_003565703.1|	923	193	923	0.87	0.93	0	738	1300	0	PREDICTED: cation-chloride cotransporter 1-like [Brachypodium distachyon]
CL2374.Contig1_All	2626	20	2215	gi|359483927|ref|XP_003633037.1|	976	250	976	0.84	0.92	0	732	1263.1	0	PREDICTED: cation-chloride cotransporter 1 isoform 2 [Vitis vinifera]
CL2374.Contig1_All	2626	2	2215	gi|413924917|gb|AFW64849.1|	776	41	776	0.84	0.91	0	738	1258.8	0	hypothetical protein ZEAMMB73_634073 [Zea mays]
CL2374.Contig1_All	2626	8	2215	gi|255571328|ref|XP_002526613.1|	976	245	976	0.83	0.91	0	736	1254.6	0	cation:chloride symporter, putative [Ricinus communis] >gi|223534053|gb|EEF35772.1| cation:chloride symporter, putative [Ricinus communis]
CL2374.Contig1_All	2626	20	2215	gi|284449849|emb|CBJ19439.1|	980	254	980	0.83	0.91	0	732	1249.2	0	cation chloride cotransporter [Citrus clementina]
CL2374.Contig1_All	2626	20	2215	gi|294715574|gb|ADF30875.1|	980	254	980	0.83	0.91	0	732	1247.3	0	cation-chloride cotransporter [Citrus trifoliata]
CL2374.Contig1_All	2626	35	2215	gi|470115632|ref|XP_004293999.1|	981	258	981	0.83	0.91	0	727	1246.5	0	PREDICTED: cation-chloride cotransporter 1-like [Fragaria vesca subsp. vesca]
CL2374.Contig1_All	2626	20	2215	gi|224116618|ref|XP_002317348.1|	968	242	968	0.82	0.9	0	732	1239.9	0	cation-chloride cotransporter [Populus trichocarpa] >gi|222860413|gb|EEE97960.1| cation-chloride cotransporter [Populus trichocarpa]
CL2374.Contig1_All	2626	20	2215	gi|460371455|ref|XP_004231552.1|	988	267	988	0.82	0.91	0	732	1235.7	0	PREDICTED: cation-chloride cotransporter 1-like [Solanum lycopersicum]
CL2374.Contig1_All	2626	20	2215	gi|357450457|ref|XP_003595505.1|	990	265	990	0.82	0.91	0	732	1229.2	0	Solute carrier family 12 member [Medicago truncatula] >gi|146198492|tpe|CAJ38499.1| TPA: cation chloride cotransporter [Medicago truncatula f. tricycla] >gi|355484553|gb|AES65756.1| Solute carrier family 12 member [Medicago truncatula]
CL2374.Contig2_All	818	2	781	gi|413924917|gb|AFW64849.1|	776	517	776	0.95	0.98	0	260	497.7	9e-140	hypothetical protein ZEAMMB73_634073 [Zea mays]
CL2374.Contig2_All	818	2	781	gi|242070041|ref|XP_002450297.1|	901	641	901	0.95	0.98	0	261	496.5	2e-139	hypothetical protein SORBIDRAFT_05g003370 [Sorghum bicolor] >gi|241936140|gb|EES09285.1| hypothetical protein SORBIDRAFT_05g003370 [Sorghum bicolor]
CL2374.Contig2_All	818	2	781	gi|125561085|gb|EAZ06533.1|	989	728	989	0.81	0.89	0.01	262	429.1	4e-119	hypothetical protein OsI_28779 [Oryza sativa Indica Group]
CL2374.Contig2_All	818	2	781	gi|75132789|sp|Q6Z0E2.1|CCC1_ORYSJ	989	728	989	0.81	0.89	0.01	262	428.3	7e-119	RecName: Full=Cation-chloride cotransporter 1; Short=OsCCC1; AltName: Full=Potassium-chloride cotransporter 1 >gi|282895735|gb|ADB03187.1| potassium-chloride cotransporter [Oryza sativa Japonica Group]
CL2374.Contig2_All	818	2	781	gi|115475894|ref|NP_001061543.1|	306	45	306	0.81	0.89	0.01	262	428.3	7e-119	Os08g0323700 [Oryza sativa Japonica Group] >gi|113623512|dbj|BAF23457.1| Os08g0323700, partial [Oryza sativa Japonica Group]
CL2374.Contig2_All	818	2	781	gi|52075682|dbj|BAD44902.1|	914	655	914	0.81	0.9	0	260	427.9	9e-119	putative potassium-chloride cotransporter isoform 4 [Oryza sativa Japonica Group]
CL2374.Contig2_All	818	2	781	gi|357128078|ref|XP_003565703.1|	923	663	923	0.81	0.89	0	261	427.9	9e-119	PREDICTED: cation-chloride cotransporter 1-like [Brachypodium distachyon]
CL2374.Contig2_All	818	2	781	gi|222618282|gb|EEE54414.1|	885	626	885	0.81	0.9	0	260	427.9	9e-119	hypothetical protein OsJ_01456 [Oryza sativa Japonica Group]
CL2374.Contig2_All	818	2	781	gi|218188064|gb|EEC70491.1|	920	661	920	0.81	0.9	0	260	427.9	9e-119	hypothetical protein OsI_01563 [Oryza sativa Indica Group]
CL2374.Contig2_All	818	2	781	gi|338817887|sp|Q657W3.2|CCC2_ORYSJ	994	735	994	0.81	0.9	0	260	427.9	9e-119	RecName: Full=Cation-chloride cotransporter 2; Short=OsCCC2; AltName: Full=Potassium-chloride cotransporter 2
CL2374.Contig2_All	818	2	781	gi|357110894|ref|XP_003557250.1|	993	732	993	0.8	0.9	0.01	262	424.9	7e-118	PREDICTED: cation-chloride cotransporter 1-like [Brachypodium distachyon]
CL2374.Contig2_All	818	2	781	gi|242090205|ref|XP_002440935.1|	998	737	998	0.8	0.89	0.01	262	424.5	1e-117	hypothetical protein SORBIDRAFT_09g017170 [Sorghum bicolor] >gi|241946220|gb|EES19365.1| hypothetical protein SORBIDRAFT_09g017170 [Sorghum bicolor]
CL2374.Contig2_All	818	2	781	gi|413945067|gb|AFW77716.1|	822	561	822	0.8	0.89	0.01	262	422.9	2e-117	hypothetical protein ZEAMMB73_362284 [Zea mays]
CL2374.Contig2_All	818	2	781	gi|413945066|gb|AFW77715.1|	791	530	791	0.8	0.89	0.01	262	422.9	2e-117	hypothetical protein ZEAMMB73_362284 [Zea mays]
CL2374.Contig2_All	818	2	781	gi|357134051|ref|XP_003568633.1|	1001	740	1001	0.79	0.89	0.01	262	419.1	4e-116	PREDICTED: cation-chloride cotransporter 1-like [Brachypodium distachyon]
CL2374.Contig2_All	818	2	781	gi|413949003|gb|AFW81652.1|	417	157	417	0.79	0.87	0.01	262	411	1e-113	hypothetical protein ZEAMMB73_102389 [Zea mays]
CL2374.Contig2_All	818	2	781	gi|359483927|ref|XP_003633037.1|	976	718	976	0.75	0.88	0	260	403.7	1e-111	PREDICTED: cation-chloride cotransporter 1 isoform 2 [Vitis vinifera]
CL2374.Contig2_All	818	2	781	gi|297740807|emb|CBI30989.3|	1072	814	1072	0.75	0.88	0	260	403.7	1e-111	unnamed protein product [Vitis vinifera]
CL2374.Contig2_All	818	2	781	gi|294715574|gb|ADF30875.1|	980	722	980	0.74	0.89	0	260	402.9	3e-111	cation-chloride cotransporter [Citrus trifoliata]
CL2374.Contig2_All	818	2	781	gi|284449849|emb|CBJ19439.1|	980	722	980	0.74	0.89	0	260	402.9	3e-111	cation chloride cotransporter [Citrus clementina]
CL2374.Contig3_All	2603	3	1103	gi|242090205|ref|XP_002440935.1|	998	266	632	0.99	0.99	0	367	724.5	0	hypothetical protein SORBIDRAFT_09g017170 [Sorghum bicolor] >gi|241946220|gb|EES19365.1| hypothetical protein SORBIDRAFT_09g017170 [Sorghum bicolor]
CL2374.Contig3_All	2603	3	1103	gi|413945067|gb|AFW77716.1|	822	90	456	0.98	0.98	0	367	718.8	0	hypothetical protein ZEAMMB73_362284 [Zea mays]
CL2374.Contig3_All	2603	3	1103	gi|413945066|gb|AFW77715.1|	791	90	425	0.83	0.84	0	367	587	0	hypothetical protein ZEAMMB73_362284 [Zea mays]
CL2374.Contig3_All	2603	1178	2275	gi|75132789|sp|Q6Z0E2.1|CCC1_ORYSJ	989	624	989	0.93	0.96	0	366	698.7	0	RecName: Full=Cation-chloride cotransporter 1; Short=OsCCC1; AltName: Full=Potassium-chloride cotransporter 1 >gi|282895735|gb|ADB03187.1| potassium-chloride cotransporter [Oryza sativa Japonica Group]
CL2374.Contig3_All	2603	1178	2275	gi|125561085|gb|EAZ06533.1|	989	624	989	0.93	0.96	0	366	699.1	0	hypothetical protein OsI_28779 [Oryza sativa Indica Group]
CL2374.Contig3_All	2603	1178	2275	gi|357110894|ref|XP_003557250.1|	993	628	993	0.92	0.96	0	366	690.3	0	PREDICTED: cation-chloride cotransporter 1-like [Brachypodium distachyon]
CL2374.Contig3_All	2603	1178	2275	gi|357134051|ref|XP_003568633.1|	1001	636	1001	0.91	0.96	0	366	683.7	0	PREDICTED: cation-chloride cotransporter 1-like [Brachypodium distachyon]
CL2374.Contig3_All	2603	1178	2275	gi|52075682|dbj|BAD44902.1|	914	551	914	0.86	0.92	0	366	645.2	0	putative potassium-chloride cotransporter isoform 4 [Oryza sativa Japonica Group]
CL2374.Contig3_All	2603	1178	2275	gi|218188064|gb|EEC70491.1|	920	557	920	0.86	0.92	0	366	645.2	0	hypothetical protein OsI_01563 [Oryza sativa Indica Group]
CL2374.Contig3_All	2603	1178	2275	gi|338817887|sp|Q657W3.2|CCC2_ORYSJ	994	631	994	0.86	0.92	0	366	645.2	0	RecName: Full=Cation-chloride cotransporter 2; Short=OsCCC2; AltName: Full=Potassium-chloride cotransporter 2
CL2374.Contig3_All	2603	1178	2275	gi|357128078|ref|XP_003565703.1|	923	559	923	0.87	0.93	0	366	647.1	0	PREDICTED: cation-chloride cotransporter 1-like [Brachypodium distachyon]
CL2374.Contig3_All	2603	6	1103	gi|359483927|ref|XP_003633037.1|	976	250	613	0.82	0.92	0	366	621.7	0	PREDICTED: cation-chloride cotransporter 1 isoform 2 [Vitis vinifera]
CL2374.Contig3_All	2603	6	287	gi|297740807|emb|CBI30989.3|	1072	256	351	0.54	0.73	0.04	98	101.3	9e-20	unnamed protein product [Vitis vinifera]
CL2374.Contig3_All	2603	3	1103	gi|222618282|gb|EEE54414.1|	885	190	521	0.76	0.82	0.02	374	552.4	0	hypothetical protein OsJ_01456 [Oryza sativa Japonica Group]
CL2374.Contig3_All	2603	1178	2275	gi|413924917|gb|AFW64849.1|	776	413	776	0.83	0.89	0	366	614.4	0	hypothetical protein ZEAMMB73_634073 [Zea mays]
CL2374.Contig3_All	2603	21	1103	gi|470115632|ref|XP_004293999.1|	981	258	618	0.82	0.91	0	361	613.2	0	PREDICTED: cation-chloride cotransporter 1-like [Fragaria vesca subsp. vesca]
CL2374.Contig3_All	2603	6	1103	gi|294715574|gb|ADF30875.1|	980	254	617	0.81	0.9	0	366	614	0	cation-chloride cotransporter [Citrus trifoliata]
CL2374.Contig3_All	2603	6	1103	gi|284449849|emb|CBJ19439.1|	980	254	617	0.82	0.9	0	366	615.9	0	cation chloride cotransporter [Citrus clementina]
CL2374.Contig3_All	2603	6	1103	gi|255571328|ref|XP_002526613.1|	976	251	614	0.83	0.92	0	366	622.1	0	cation:chloride symporter, putative [Ricinus communis] >gi|223534053|gb|EEF35772.1| cation:chloride symporter, putative [Ricinus communis]
CL2374.Contig3_All	2603	6	1103	gi|356556503|ref|XP_003546564.1|	992	265	628	0.79	0.91	0	366	600.9	0	PREDICTED: cation-chloride cotransporter 1-like [Glycine max]
CL2376.Contig1_All	836	835	140	gi|242074306|ref|XP_002447089.1|	297	66	297	0.98	0.99	0	232	459.5	2e-128	hypothetical protein SORBIDRAFT_06g028410 [Sorghum bicolor] >gi|241938272|gb|EES11417.1| hypothetical protein SORBIDRAFT_06g028410 [Sorghum bicolor]
CL2376.Contig1_All	836	835	140	gi|195623738|gb|ACG33699.1|	302	66	297	0.97	0.99	0	232	454.5	9e-127	peroxisomal 2,4-dienoyl-CoA reductase [Zea mays]
CL2376.Contig1_All	836	835	140	gi|195621390|gb|ACG32525.1|	297	66	297	0.97	0.99	0	232	454.5	9e-127	peroxisomal 2,4-dienoyl-CoA reductase [Zea mays] >gi|195635965|gb|ACG37451.1| peroxisomal 2,4-dienoyl-CoA reductase [Zea mays] >gi|414585467|tpg|DAA36038.1| TPA: peroxisomal 2,4-dienoyl-CoA reductase [Zea mays]
CL2376.Contig1_All	836	835	176	gi|212722672|ref|NP_001132862.1|	285	66	285	0.99	1	0	220	438.3	7e-122	hypothetical protein [Zea mays] >gi|194695606|gb|ACF81887.1| unknown [Zea mays] >gi|414585468|tpg|DAA36039.1| TPA: hypothetical protein ZEAMMB73_350921 [Zea mays]
CL2376.Contig1_All	836	835	140	gi|357165933|ref|XP_003580543.1|	299	68	299	0.91	0.96	0	232	431.4	8e-120	PREDICTED: peroxisomal 2,4-dienoyl-CoA reductase-like [Brachypodium distachyon]
CL2376.Contig1_All	836	835	140	gi|115460520|ref|NP_001053860.1|	299	68	299	0.91	0.97	0	232	430.3	1e-119	Os04g0614000 [Oryza sativa Japonica Group] >gi|38347363|emb|CAE05217.2| OSJNBa0070C17.24 [Oryza sativa Japonica Group] >gi|113565431|dbj|BAF15774.1| Os04g0614000 [Oryza sativa Japonica Group] >gi|116309871|emb|CAH66908.1| OSIGBa0126B18.1 [Oryza sativa Indica Group]
CL2376.Contig1_All	836	835	140	gi|326531468|dbj|BAJ97738.1|	299	68	299	0.9	0.96	0	232	428.3	7e-119	predicted protein [Hordeum vulgare subsp. vulgare]
CL2376.Contig1_All	836	835	140	gi|242074304|ref|XP_002447088.1|	297	66	297	0.9	0.94	0	232	423.3	2e-117	hypothetical protein SORBIDRAFT_06g028400 [Sorghum bicolor] >gi|241938271|gb|EES11416.1| hypothetical protein SORBIDRAFT_06g028400 [Sorghum bicolor]
CL2376.Contig1_All	836	835	140	gi|223973003|gb|ACN30689.1|	298	66	298	0.88	0.94	0	233	416.8	2e-115	unknown [Zea mays] >gi|413919503|gb|AFW59435.1| hypothetical protein ZEAMMB73_837053 [Zea mays]
CL2376.Contig1_All	836	835	140	gi|226502196|ref|NP_001141574.1|	294	62	294	0.88	0.94	0	233	416.8	2e-115	uncharacterized protein LOC100273690 [Zea mays]
CL2376.Contig1_All	836	835	140	gi|225462240|ref|XP_002262755.1|	297	66	297	0.76	0.88	0	232	362.5	4e-99	PREDICTED: peroxisomal 2,4-dienoyl-CoA reductase [Vitis vinifera] >gi|297736138|emb|CBI24176.3| unnamed protein product [Vitis vinifera]
CL2376.Contig1_All	836	835	140	gi|470141707|ref|XP_004306571.1|	297	66	297	0.73	0.87	0	232	359.8	3e-98	PREDICTED: peroxisomal 2,4-dienoyl-CoA reductase-like [Fragaria vesca subsp. vesca]
CL2376.Contig1_All	836	829	140	gi|460396824|ref|XP_004243970.1|	299	70	299	0.74	0.87	0	230	359	5e-98	PREDICTED: peroxisomal 2,4-dienoyl-CoA reductase-like [Solanum lycopersicum]
CL2376.Contig1_All	836	832	140	gi|225423652|ref|XP_002275982.1|	297	67	297	0.74	0.87	0	231	358.2	9e-98	PREDICTED: peroxisomal 2,4-dienoyl-CoA reductase [Vitis vinifera] >gi|147772171|emb|CAN73418.1| hypothetical protein VITISV_019955 [Vitis vinifera] >gi|297737992|emb|CBI27193.3| unnamed protein product [Vitis vinifera]
CL2376.Contig1_All	836	835	140	gi|224089861|ref|XP_002308841.1|	297	66	297	0.72	0.87	0	232	355.1	7e-97	predicted protein [Populus trichocarpa] >gi|222854817|gb|EEE92364.1| predicted protein [Populus trichocarpa]
CL2376.Contig1_All	836	835	140	gi|255544592|ref|XP_002513357.1|	297	66	297	0.72	0.87	0	232	352.8	3e-96	2,4-dienoyl-CoA reductase, putative [Ricinus communis] >gi|223547265|gb|EEF48760.1| 2,4-dienoyl-CoA reductase, putative [Ricinus communis]
CL2376.Contig1_All	836	835	140	gi|462407577|gb|EMJ12911.1|	297	66	297	0.71	0.85	0	232	352.4	5e-96	hypothetical protein PRUPE_ppa009325mg [Prunus persica]
CL2376.Contig1_All	836	832	140	gi|297834090|ref|XP_002884927.1|	298	67	298	0.73	0.84	0	232	348.2	9e-95	short-chain dehydrogenase/reductase family protein [Arabidopsis lyrata subsp. lyrata] >gi|297330767|gb|EFH61186.1| short-chain dehydrogenase/reductase family protein [Arabidopsis lyrata subsp. lyrata]
CL2376.Contig1_All	836	835	140	gi|388502636|gb|AFK39384.1|	297	66	297	0.72	0.84	0	232	347.8	1e-94	unknown [Lotus japonicus]
CL2376.Contig1_All	836	835	140	gi|449444144|ref|XP_004139835.1|	297	66	297	0.71	0.85	0	232	345.5	6e-94	PREDICTED: peroxisomal 2,4-dienoyl-CoA reductase-like [Cucumis sativus]
CL2376.Contig2_All	1530	113	1003	gi|223973003|gb|ACN30689.1|	298	1	298	0.98	0.99	0	298	575.9	6e-163	unknown [Zea mays] >gi|413919503|gb|AFW59435.1| hypothetical protein ZEAMMB73_837053 [Zea mays]
CL2376.Contig2_All	1530	113	1003	gi|242074304|ref|XP_002447088.1|	297	1	297	0.97	0.99	0	297	573.5	3e-162	hypothetical protein SORBIDRAFT_06g028400 [Sorghum bicolor] >gi|241938271|gb|EES11416.1| hypothetical protein SORBIDRAFT_06g028400 [Sorghum bicolor]
CL2376.Contig2_All	1530	110	1003	gi|115460520|ref|NP_001053860.1|	299	2	299	0.91	0.96	0	298	549.7	5e-155	Os04g0614000 [Oryza sativa Japonica Group] >gi|38347363|emb|CAE05217.2| OSJNBa0070C17.24 [Oryza sativa Japonica Group] >gi|113565431|dbj|BAF15774.1| Os04g0614000 [Oryza sativa Japonica Group] >gi|116309871|emb|CAH66908.1| OSIGBa0126B18.1 [Oryza sativa Indica Group]
CL2376.Contig2_All	1530	110	1003	gi|326531468|dbj|BAJ97738.1|	299	2	299	0.9	0.95	0	298	533.9	2e-150	predicted protein [Hordeum vulgare subsp. vulgare]
CL2376.Contig2_All	1530	110	1003	gi|357165933|ref|XP_003580543.1|	299	2	299	0.89	0.94	0	298	532.3	8e-150	PREDICTED: peroxisomal 2,4-dienoyl-CoA reductase-like [Brachypodium distachyon]
CL2376.Contig2_All	1530	113	1003	gi|242074306|ref|XP_002447089.1|	297	1	297	0.88	0.94	0	297	524.6	1e-147	hypothetical protein SORBIDRAFT_06g028410 [Sorghum bicolor] >gi|241938272|gb|EES11417.1| hypothetical protein SORBIDRAFT_06g028410 [Sorghum bicolor]
CL2376.Contig2_All	1530	113	1003	gi|195621390|gb|ACG32525.1|	297	1	297	0.88	0.94	0	297	522.3	8e-147	peroxisomal 2,4-dienoyl-CoA reductase [Zea mays] >gi|195635965|gb|ACG37451.1| peroxisomal 2,4-dienoyl-CoA reductase [Zea mays] >gi|414585467|tpg|DAA36038.1| TPA: peroxisomal 2,4-dienoyl-CoA reductase [Zea mays]
CL2376.Contig2_All	1530	113	1003	gi|195623738|gb|ACG33699.1|	302	1	297	0.87	0.94	0	297	520.4	3e-146	peroxisomal 2,4-dienoyl-CoA reductase [Zea mays]
CL2376.Contig2_All	1530	113	967	gi|212722672|ref|NP_001132862.1|	285	1	285	0.87	0.94	0	285	503.4	4e-141	hypothetical protein [Zea mays] >gi|194695606|gb|ACF81887.1| unknown [Zea mays] >gi|414585468|tpg|DAA36039.1| TPA: hypothetical protein ZEAMMB73_350921 [Zea mays]
CL2376.Contig2_All	1530	113	1003	gi|470141707|ref|XP_004306571.1|	297	1	297	0.74	0.87	0	297	462.6	8e-129	PREDICTED: peroxisomal 2,4-dienoyl-CoA reductase-like [Fragaria vesca subsp. vesca]
CL2376.Contig2_All	1530	296	1003	gi|226502196|ref|NP_001141574.1|	294	58	294	0.98	0.99	0	237	461.8	1e-128	uncharacterized protein LOC100273690 [Zea mays]
CL2376.Contig2_All	1530	113	1003	gi|225462240|ref|XP_002262755.1|	297	1	297	0.75	0.86	0	297	456.8	4e-127	PREDICTED: peroxisomal 2,4-dienoyl-CoA reductase [Vitis vinifera] >gi|297736138|emb|CBI24176.3| unnamed protein product [Vitis vinifera]
CL2376.Contig2_All	1530	113	1003	gi|462407577|gb|EMJ12911.1|	297	1	297	0.72	0.86	0	297	453.8	3e-126	hypothetical protein PRUPE_ppa009325mg [Prunus persica]
CL2376.Contig2_All	1530	113	1003	gi|224089861|ref|XP_002308841.1|	297	1	297	0.72	0.86	0	297	448	2e-124	predicted protein [Populus trichocarpa] >gi|222854817|gb|EEE92364.1| predicted protein [Populus trichocarpa]
CL2376.Contig2_All	1530	113	1003	gi|255544592|ref|XP_002513357.1|	297	1	297	0.72	0.85	0	297	447.2	3e-124	2,4-dienoyl-CoA reductase, putative [Ricinus communis] >gi|223547265|gb|EEF48760.1| 2,4-dienoyl-CoA reductase, putative [Ricinus communis]
CL2376.Contig2_All	1530	113	1003	gi|225423652|ref|XP_002275982.1|	297	1	297	0.71	0.86	0	297	445.3	1e-123	PREDICTED: peroxisomal 2,4-dienoyl-CoA reductase [Vitis vinifera] >gi|147772171|emb|CAN73418.1| hypothetical protein VITISV_019955 [Vitis vinifera] >gi|297737992|emb|CBI27193.3| unnamed protein product [Vitis vinifera]
CL2376.Contig2_All	1530	119	1003	gi|460396824|ref|XP_004243970.1|	299	5	299	0.72	0.85	0	295	443.4	5e-123	PREDICTED: peroxisomal 2,4-dienoyl-CoA reductase-like [Solanum lycopersicum]
CL2376.Contig2_All	1530	113	1003	gi|297834090|ref|XP_002884927.1|	298	1	298	0.71	0.85	0	298	443	6e-123	short-chain dehydrogenase/reductase family protein [Arabidopsis lyrata subsp. lyrata] >gi|297330767|gb|EFH61186.1| short-chain dehydrogenase/reductase family protein [Arabidopsis lyrata subsp. lyrata]
CL2376.Contig2_All	1530	113	1003	gi|388502636|gb|AFK39384.1|	297	1	297	0.72	0.83	0	297	440.7	3e-122	unknown [Lotus japonicus]
CL2376.Contig2_All	1530	113	1003	gi|30682333|ref|NP_187886.2|	298	1	298	0.71	0.85	0	298	438.7	1e-121	peroxisomal 2,4-dienoyl-CoA reductase [Arabidopsis thaliana] >gi|66774119|sp|Q9LTV6.1|DECR2_ARATH RecName: Full=Peroxisomal 2,4-dienoyl-CoA reductase >gi|11994422|dbj|BAB02424.1| oxidoreductase, short-chain dehydrogenase/reductase family-like protein [Arabidopsis thaliana] >gi|332641726|gb|AEE75247.1| peroxisomal 2,4-dienoyl-CoA reductase [Arabidopsis thaliana]
CL2377.Contig1_All	1845	333	1619	gi|242062686|ref|XP_002452632.1|	572	144	572	0.99	1	0	429	880.6	0	hypothetical protein SORBIDRAFT_04g029440 [Sorghum bicolor] >gi|241932463|gb|EES05608.1| hypothetical protein SORBIDRAFT_04g029440 [Sorghum bicolor]
CL2377.Contig1_All	1845	333	1619	gi|459218205|gb|AGG41119.1|	575	147	575	0.98	0.99	0	429	879	0	putative neutral/alkaline invertase [Saccharum hybrid cultivar FN-41]
CL2377.Contig1_All	1845	333	1619	gi|226504262|ref|NP_001147920.1|	568	140	568	0.98	0.99	0	429	876.7	0	neutral/alkaline invertase [Zea mays] >gi|195614596|gb|ACG29128.1| neutral/alkaline invertase [Zea mays] >gi|413923748|gb|AFW63680.1| neutral/alkaline invertase [Zea mays]
CL2377.Contig1_All	1845	333	1619	gi|459218199|gb|AGG41116.1|	575	146	574	0.98	0.99	0	429	875.9	0	putative neutral/alkaline invertase, partial [Saccharum hybrid cultivar FN-41]
CL2377.Contig1_All	1845	333	1616	gi|326534030|dbj|BAJ89365.1|	564	135	563	0.92	0.96	0	429	828.5	0	predicted protein [Hordeum vulgare subsp. vulgare]
CL2377.Contig1_All	1845	333	1616	gi|357163555|ref|XP_003579771.1|	564	135	563	0.93	0.96	0	429	826.2	0	PREDICTED: uncharacterized protein LOC100833452 [Brachypodium distachyon]
CL2377.Contig1_All	1845	333	1616	gi|115458460|ref|NP_001052830.1|	574	143	573	0.88	0.95	0.01	431	797.3	0	Os04g0432400 [Oryza sativa Japonica Group] >gi|68611227|emb|CAE03041.3| OSJNBa0084A10.16 [Oryza sativa Japonica Group] >gi|113564401|dbj|BAF14744.1| Os04g0432400 [Oryza sativa Japonica Group]
CL2377.Contig1_All	1845	333	1616	gi|115446631|ref|NP_001047095.1|	562	134	561	0.87	0.94	0	428	790	0	Os02g0550600 [Oryza sativa Japonica Group] >gi|113536626|dbj|BAF09009.1| Os02g0550600 [Oryza sativa Japonica Group]
CL2377.Contig1_All	1845	333	1616	gi|125539847|gb|EAY86242.1|	494	66	493	0.87	0.94	0	428	790	0	hypothetical protein OsI_07611 [Oryza sativa Indica Group]
CL2377.Contig1_All	1845	333	1616	gi|385282636|gb|AFI57905.1|	557	129	556	0.86	0.94	0	428	784.6	0	cytosolic invertase 1 [Prunus persica]
CL2377.Contig1_All	1845	333	1616	gi|74476783|gb|ABA08442.1|	557	129	556	0.86	0.93	0	428	783.5	0	neutral/alkaline invertase [Manihot esculenta]
CL2377.Contig1_All	1845	333	1616	gi|242065352|ref|XP_002453965.1|	559	130	558	0.86	0.94	0	429	782.7	0	hypothetical protein SORBIDRAFT_04g022350 [Sorghum bicolor] >gi|241933796|gb|EES06941.1| hypothetical protein SORBIDRAFT_04g022350 [Sorghum bicolor]
CL2377.Contig1_All	1845	333	1616	gi|293334911|ref|NP_001168719.1|	559	130	558	0.86	0.94	0	429	781.6	0	uncharacterized protein LOC100382511 [Zea mays]
CL2377.Contig1_All	1845	333	1616	gi|357149452|ref|XP_003575117.1|	559	131	558	0.85	0.94	0	428	780	0	PREDICTED: uncharacterized protein LOC100833103 [Brachypodium distachyon]
CL2377.Contig1_All	1845	333	1616	gi|212275462|ref|NP_001130493.1|	559	130	558	0.86	0.94	0	429	779.6	0	uncharacterized protein LOC100191591 [Zea mays]
CL2377.Contig1_All	1845	333	1616	gi|112383516|gb|ABI17895.1|	558	130	557	0.86	0.93	0	428	778.5	0	neutral/alkaline invertase [Coffea arabica]
CL2377.Contig1_All	1845	333	1616	gi|326493276|dbj|BAJ85099.1|	559	131	558	0.85	0.94	0	428	778.1	0	predicted protein [Hordeum vulgare subsp. vulgare]
CL2377.Contig1_All	1845	333	1616	gi|356535680|ref|XP_003536372.1|	555	126	554	0.85	0.93	0	429	777.3	0	PREDICTED: uncharacterized protein LOC100781129 [Glycine max]
CL2377.Contig1_All	1845	333	1616	gi|255571720|ref|XP_002526803.1|	552	124	551	0.86	0.93	0	428	776.2	0	beta-fructofuranosidase, putative [Ricinus communis] >gi|223533807|gb|EEF35538.1| beta-fructofuranosidase, putative [Ricinus communis]
CL2377.Contig1_All	1845	333	1616	gi|51587334|emb|CAG30577.1|	556	127	555	0.85	0.94	0	429	775.8	0	putative neutral/alkaline invertase [Lotus japonicus]
CL2377.Contig2_All	2200	271	1974	gi|242062686|ref|XP_002452632.1|	572	2	572	0.97	0.98	0.01	571	1139.4	0	hypothetical protein SORBIDRAFT_04g029440 [Sorghum bicolor] >gi|241932463|gb|EES05608.1| hypothetical protein SORBIDRAFT_04g029440 [Sorghum bicolor]
CL2377.Contig2_All	2200	271	1974	gi|226504262|ref|NP_001147920.1|	568	1	568	0.96	0.98	0	568	1136.7	0	neutral/alkaline invertase [Zea mays] >gi|195614596|gb|ACG29128.1| neutral/alkaline invertase [Zea mays] >gi|413923748|gb|AFW63680.1| neutral/alkaline invertase [Zea mays]
CL2377.Contig2_All	2200	271	1974	gi|459218205|gb|AGG41119.1|	575	2	575	0.97	0.98	0.01	574	1131.3	0	putative neutral/alkaline invertase [Saccharum hybrid cultivar FN-41]
CL2377.Contig2_All	2200	271	1974	gi|459218199|gb|AGG41116.1|	575	1	574	0.96	0.97	0.01	574	1127.5	0	putative neutral/alkaline invertase, partial [Saccharum hybrid cultivar FN-41]
CL2377.Contig2_All	2200	271	1971	gi|326534030|dbj|BAJ89365.1|	564	1	563	0.87	0.92	0	569	1014.2	0	predicted protein [Hordeum vulgare subsp. vulgare]
CL2377.Contig2_All	2200	271	1971	gi|115458460|ref|NP_001052830.1|	574	1	573	0.86	0.93	0.01	575	1009.2	0	Os04g0432400 [Oryza sativa Japonica Group] >gi|68611227|emb|CAE03041.3| OSJNBa0084A10.16 [Oryza sativa Japonica Group] >gi|113564401|dbj|BAF14744.1| Os04g0432400 [Oryza sativa Japonica Group]
CL2377.Contig2_All	2200	271	1971	gi|357163555|ref|XP_003579771.1|	564	1	563	0.87	0.93	0.01	570	1005.7	0	PREDICTED: uncharacterized protein LOC100833452 [Brachypodium distachyon]
CL2377.Contig2_All	2200	277	1971	gi|115446631|ref|NP_001047095.1|	562	7	561	0.81	0.91	0	566	959.1	0	Os02g0550600 [Oryza sativa Japonica Group] >gi|113536626|dbj|BAF09009.1| Os02g0550600 [Oryza sativa Japonica Group]
CL2377.Contig2_All	2200	268	1971	gi|357149452|ref|XP_003575117.1|	559	2	558	0.8	0.9	0	568	948.7	0	PREDICTED: uncharacterized protein LOC100833103 [Brachypodium distachyon]
CL2377.Contig2_All	2200	268	1971	gi|326493276|dbj|BAJ85099.1|	559	2	558	0.8	0.9	0	568	946	0	predicted protein [Hordeum vulgare subsp. vulgare]
CL2377.Contig2_All	2200	286	1971	gi|242065352|ref|XP_002453965.1|	559	9	558	0.8	0.91	0	563	944.9	0	hypothetical protein SORBIDRAFT_04g022350 [Sorghum bicolor] >gi|241933796|gb|EES06941.1| hypothetical protein SORBIDRAFT_04g022350 [Sorghum bicolor]
CL2377.Contig2_All	2200	271	1680	gi|413923749|gb|AFW63681.1|	472	1	470	0.96	0.98	0	470	944.1	0	hypothetical protein ZEAMMB73_850306 [Zea mays]
CL2377.Contig2_All	2200	286	1971	gi|293334911|ref|NP_001168719.1|	559	9	558	0.8	0.91	0	563	943	0	uncharacterized protein LOC100382511 [Zea mays]
CL2377.Contig2_All	2200	286	1971	gi|212275462|ref|NP_001130493.1|	559	9	558	0.8	0.9	0	563	939.9	0	uncharacterized protein LOC100191591 [Zea mays]
CL2377.Contig2_All	2200	286	1971	gi|74476783|gb|ABA08442.1|	557	9	556	0.8	0.89	0	562	936	0	neutral/alkaline invertase [Manihot esculenta]
CL2377.Contig2_All	2200	286	1971	gi|385282636|gb|AFI57905.1|	557	9	556	0.8	0.89	0	562	931	0	cytosolic invertase 1 [Prunus persica]
CL2377.Contig2_All	2200	286	1971	gi|459218203|gb|AGG41118.1|	559	9	558	0.8	0.9	0	563	930.2	0	putative neutral/alkaline invertase [Saccharum hybrid cultivar FN-41]
CL2377.Contig2_All	2200	271	1971	gi|449443830|ref|XP_004139679.1|	554	1	553	0.79	0.89	0	567	925.2	0	PREDICTED: uncharacterized protein LOC101214631 [Cucumis sativus] >gi|449520833|ref|XP_004167437.1| PREDICTED: uncharacterized LOC101214631 [Cucumis sativus]
CL2377.Contig2_All	2200	286	1971	gi|288901118|gb|ADC68261.1|	557	9	556	0.79	0.89	0	562	923.3	0	neutral/alkaline invertase 1 [Hevea brasiliensis]
CL2377.Contig2_All	2200	286	1971	gi|255571720|ref|XP_002526803.1|	552	5	551	0.79	0.88	0	562	922.5	0	beta-fructofuranosidase, putative [Ricinus communis] >gi|223533807|gb|EEF35538.1| beta-fructofuranosidase, putative [Ricinus communis]
CL2377.Contig3_All	1146	69	920	gi|242062686|ref|XP_002452632.1|	572	289	572	0.98	0.99	0	284	586.3	3e-166	hypothetical protein SORBIDRAFT_04g029440 [Sorghum bicolor] >gi|241932463|gb|EES05608.1| hypothetical protein SORBIDRAFT_04g029440 [Sorghum bicolor]
CL2377.Contig3_All	1146	69	920	gi|459218205|gb|AGG41119.1|	575	292	575	0.98	0.99	0	284	584.7	9e-166	putative neutral/alkaline invertase [Saccharum hybrid cultivar FN-41]
CL2377.Contig3_All	1146	69	920	gi|459218199|gb|AGG41116.1|	575	291	574	0.97	0.99	0	284	582.8	3e-165	putative neutral/alkaline invertase, partial [Saccharum hybrid cultivar FN-41]
CL2377.Contig3_All	1146	69	920	gi|226504262|ref|NP_001147920.1|	568	285	568	0.97	0.99	0	284	582.4	4e-165	neutral/alkaline invertase [Zea mays] >gi|195614596|gb|ACG29128.1| neutral/alkaline invertase [Zea mays] >gi|413923748|gb|AFW63680.1| neutral/alkaline invertase [Zea mays]
CL2377.Contig3_All	1146	69	917	gi|326534030|dbj|BAJ89365.1|	564	280	563	0.91	0.96	0	284	545.4	6e-154	predicted protein [Hordeum vulgare subsp. vulgare]
CL2377.Contig3_All	1146	69	917	gi|357163555|ref|XP_003579771.1|	564	280	563	0.91	0.95	0	284	543.9	1e-153	PREDICTED: uncharacterized protein LOC100833452 [Brachypodium distachyon]
CL2377.Contig3_All	1146	69	917	gi|385282636|gb|AFI57905.1|	557	274	556	0.85	0.94	0	283	528.1	1e-148	cytosolic invertase 1 [Prunus persica]
CL2377.Contig3_All	1146	69	917	gi|115458460|ref|NP_001052830.1|	574	289	573	0.87	0.95	0.01	285	526.6	3e-148	Os04g0432400 [Oryza sativa Japonica Group] >gi|68611227|emb|CAE03041.3| OSJNBa0084A10.16 [Oryza sativa Japonica Group] >gi|113564401|dbj|BAF14744.1| Os04g0432400 [Oryza sativa Japonica Group]
CL2377.Contig3_All	1146	69	917	gi|18395144|ref|NP_564177.1|	534	252	534	0.87	0.94	0	283	525	9e-148	putative neutral invertase [Arabidopsis thaliana] >gi|332192143|gb|AEE30264.1| putative neutral invertase [Arabidopsis thaliana]
CL2377.Contig3_All	1146	69	917	gi|74476783|gb|ABA08442.1|	557	274	556	0.86	0.94	0	283	524.2	1e-147	neutral/alkaline invertase [Manihot esculenta]
CL2377.Contig3_All	1146	69	917	gi|115446631|ref|NP_001047095.1|	562	279	561	0.86	0.94	0	283	523.5	2e-147	Os02g0550600 [Oryza sativa Japonica Group] >gi|113536626|dbj|BAF09009.1| Os02g0550600 [Oryza sativa Japonica Group]
CL2377.Contig3_All	1146	69	917	gi|125539847|gb|EAY86242.1|	494	211	493	0.86	0.94	0	283	523.5	2e-147	hypothetical protein OsI_07611 [Oryza sativa Indica Group]
CL2377.Contig3_All	1146	69	917	gi|21594008|gb|AAM65926.1|	534	252	534	0.86	0.94	0	283	522.7	4e-147	putative invertase [Arabidopsis thaliana]
CL2377.Contig3_All	1146	69	917	gi|449443830|ref|XP_004139679.1|	554	271	553	0.86	0.94	0	283	521.9	7e-147	PREDICTED: uncharacterized protein LOC101214631 [Cucumis sativus] >gi|449520833|ref|XP_004167437.1| PREDICTED: uncharacterized LOC101214631 [Cucumis sativus]
CL2377.Contig3_All	1146	69	917	gi|297850722|ref|XP_002893242.1|	534	252	534	0.86	0.94	0	283	521.9	7e-147	hypothetical protein ARALYDRAFT_472504 [Arabidopsis lyrata subsp. lyrata] >gi|297339084|gb|EFH69501.1| hypothetical protein ARALYDRAFT_472504 [Arabidopsis lyrata subsp. lyrata]
CL2377.Contig3_All	1146	69	917	gi|255571720|ref|XP_002526803.1|	552	269	551	0.86	0.93	0	283	521.2	1e-146	beta-fructofuranosidase, putative [Ricinus communis] >gi|223533807|gb|EEF35538.1| beta-fructofuranosidase, putative [Ricinus communis]
CL2377.Contig3_All	1146	69	917	gi|357149452|ref|XP_003575117.1|	559	276	558	0.85	0.94	0	283	520.8	1e-146	PREDICTED: uncharacterized protein LOC100833103 [Brachypodium distachyon]
CL2377.Contig3_All	1146	69	917	gi|384371326|gb|AFH77952.1|	564	281	563	0.84	0.94	0	283	520	3e-146	neutral/alkaline invertase [Manihot esculenta]
CL2377.Contig3_All	1146	69	917	gi|373882138|gb|AEY78489.1|	547	264	546	0.86	0.94	0	283	519.6	3e-146	neutral invertase 2 [Musa acuminata AAA Group]
CL2377.Contig3_All	1146	69	917	gi|470148739|ref|XP_004309908.1|	552	269	551	0.84	0.94	0	283	519.2	5e-146	PREDICTED: uncharacterized protein LOC101296831 [Fragaria vesca subsp. vesca]
CL2379.Contig1_All	460	1	354	gi|242050936|ref|XP_002463212.1|	364	118	235	0.89	0.95	0.01	119	213	1e-54	hypothetical protein SORBIDRAFT_02g039820 [Sorghum bicolor] >gi|241926589|gb|EER99733.1| hypothetical protein SORBIDRAFT_02g039820 [Sorghum bicolor]
CL2379.Contig1_All	460	1	354	gi|90200733|gb|ABD92784.1|	340	118	239	0.84	0.92	0.03	122	208	4e-53	ramosa 3 [Setaria viridis]
CL2379.Contig1_All	460	1	390	gi|259490466|ref|NP_001159304.1|	342	118	257	0.76	0.83	0.07	140	201.1	5e-51	uncharacterized protein LOC100304396 [Zea mays]
CL2379.Contig1_All	460	1	354	gi|162459859|ref|NP_001105864.1|	361	118	240	0.81	0.87	0.04	123	199.5	1e-50	ramosa3 [Zea mays] >gi|90200723|gb|ABD92779.1| ramosa 3 [Zea mays] >gi|414887670|tpg|DAA63684.1| TPA: ramosa3 [Zea mays]
CL2379.Contig1_All	460	1	354	gi|414887671|tpg|DAA63685.1|	366	118	245	0.8	0.85	0.08	128	194.5	4e-49	TPA: ramosa3 [Zea mays]
CL2379.Contig1_All	460	1	354	gi|242046354|ref|XP_002461048.1|	354	115	234	0.79	0.84	0.02	121	184.9	3e-46	hypothetical protein SORBIDRAFT_02g039810 [Sorghum bicolor] >gi|241924425|gb|EER97569.1| hypothetical protein SORBIDRAFT_02g039810 [Sorghum bicolor]
CL2379.Contig1_All	460	1	354	gi|242046352|ref|XP_002461047.1|	355	117	236	0.79	0.83	0.02	121	184.5	4e-46	hypothetical protein SORBIDRAFT_02g039790 [Sorghum bicolor] >gi|241924424|gb|EER97568.1| hypothetical protein SORBIDRAFT_02g039790 [Sorghum bicolor]
CL2379.Contig1_All	460	1	354	gi|90200731|gb|ABD92783.1|	248	17	136	0.79	0.83	0.02	121	184.5	4e-46	sister of ramosa 3, partial [Sorghum bicolor]
CL2379.Contig1_All	460	1	354	gi|90200737|gb|ABD92786.1|	246	17	134	0.75	0.86	0	118	183.3	1e-45	sister of ramosa 3, partial [Eragrostis tef]
CL2379.Contig1_All	460	1	354	gi|414590944|tpg|DAA41515.1|	327	90	209	0.78	0.83	0.02	121	181.4	4e-45	TPA: hypothetical protein ZEAMMB73_277907, partial [Zea mays]
CL2379.Contig1_All	460	4	354	gi|90200735|gb|ABD92785.1|	248	18	136	0.78	0.82	0.03	120	179.5	1e-44	sister of ramosa 3, partial [Chasmanthium latifolium]
CL2379.Contig1_All	460	4	354	gi|414887669|tpg|DAA63683.1|	370	116	234	0.78	0.82	0.03	120	177.9	4e-44	TPA: hypothetical protein ZEAMMB73_677696 [Zea mays]
CL2379.Contig1_All	460	4	354	gi|194707094|gb|ACF87631.1|	355	114	232	0.78	0.82	0.03	120	177.9	4e-44	unknown [Zea mays]
CL2379.Contig1_All	460	4	354	gi|414887668|tpg|DAA63682.1|	357	116	234	0.78	0.82	0.03	120	177.9	4e-44	TPA: sister of ramosa 3 [Zea mays]
CL2379.Contig1_All	460	4	354	gi|162460268|ref|NP_001105814.1|	355	114	232	0.78	0.82	0.03	120	177.9	4e-44	LOC677667 [Zea mays] >gi|90200725|gb|ABD92780.1| sister of ramosa 3 [Zea mays]
CL2379.Contig1_All	460	1	354	gi|90200727|gb|ABD92781.1|	251	53	159	0.75	0.82	0	118	175.6	2e-43	sister of ramosa 3, partial [Avena strigosa]
CL2379.Contig1_All	460	1	354	gi|326488887|dbj|BAJ98055.1|	358	119	237	0.76	0.85	0.02	121	174.9	3e-43	predicted protein [Hordeum vulgare subsp. vulgare]
CL2379.Contig1_All	460	1	354	gi|90200741|gb|ABD92788.1|	247	17	135	0.75	0.85	0.02	120	172.6	1e-42	sister of ramosa 3, partial [Hordeum vulgare]
CL2379.Contig1_All	460	1	360	gi|357119723|ref|XP_003561584.1|	359	120	243	0.7	0.8	0.03	124	171.8	3e-42	PREDICTED: trehalose-phosphate phosphatase-like [Brachypodium distachyon]
CL2379.Contig1_All	460	1	360	gi|193848540|gb|ACF22728.1|	357	118	241	0.7	0.8	0.03	124	171.8	3e-42	trehalose-phosphatase family protein [Brachypodium distachyon]
CL2379.Contig2_All	215	214	2	gi|242046354|ref|XP_002461048.1|	354	183	253	0.97	0.97	0	71	142.1	2e-33	hypothetical protein SORBIDRAFT_02g039810 [Sorghum bicolor] >gi|241924425|gb|EER97569.1| hypothetical protein SORBIDRAFT_02g039810 [Sorghum bicolor]
CL2379.Contig2_All	215	214	2	gi|242046352|ref|XP_002461047.1|	355	185	255	0.96	0.96	0	71	140.2	9e-33	hypothetical protein SORBIDRAFT_02g039790 [Sorghum bicolor] >gi|241924424|gb|EER97568.1| hypothetical protein SORBIDRAFT_02g039790 [Sorghum bicolor]
CL2379.Contig2_All	215	214	2	gi|90200731|gb|ABD92783.1|	248	85	155	0.96	0.96	0	71	140.2	9e-33	sister of ramosa 3, partial [Sorghum bicolor]
CL2379.Contig2_All	215	214	2	gi|414590944|tpg|DAA41515.1|	327	158	228	0.94	0.94	0	71	138.7	2e-32	TPA: hypothetical protein ZEAMMB73_277907, partial [Zea mays]
CL2379.Contig2_All	215	214	2	gi|414887669|tpg|DAA63683.1|	370	183	253	0.9	0.92	0	71	131.7	3e-30	TPA: hypothetical protein ZEAMMB73_677696 [Zea mays]
CL2379.Contig2_All	215	214	2	gi|194707094|gb|ACF87631.1|	355	181	251	0.9	0.92	0	71	131.7	3e-30	unknown [Zea mays]
CL2379.Contig2_All	215	214	2	gi|414887668|tpg|DAA63682.1|	357	183	253	0.9	0.92	0	71	131.7	3e-30	TPA: sister of ramosa 3 [Zea mays]
CL2379.Contig2_All	215	214	2	gi|162460268|ref|NP_001105814.1|	355	181	251	0.9	0.92	0	71	131.7	3e-30	LOC677667 [Zea mays] >gi|90200725|gb|ABD92780.1| sister of ramosa 3 [Zea mays]
CL2379.Contig2_All	215	214	2	gi|90200735|gb|ABD92785.1|	248	85	155	0.86	0.89	0	71	125.6	2e-28	sister of ramosa 3, partial [Chasmanthium latifolium]
CL2379.Contig2_All	215	214	2	gi|90200737|gb|ABD92786.1|	246	83	153	0.77	0.86	0	71	112.1	2e-24	sister of ramosa 3, partial [Eragrostis tef]
CL2379.Contig2_All	215	205	2	gi|90200727|gb|ABD92781.1|	251	111	178	0.75	0.82	0	68	106.3	1e-22	sister of ramosa 3, partial [Avena strigosa]
CL2379.Contig2_All	215	211	2	gi|357116382|ref|XP_003559960.1|	503	183	252	0.7	0.81	0	70	104.8	4e-22	PREDICTED: uncharacterized glycosyl hydrolase Rv2006/MT2062-like [Brachypodium distachyon]
CL2379.Contig2_All	215	211	2	gi|115448727|ref|NP_001048143.1|	367	187	256	0.67	0.8	0	70	104.4	5e-22	Os02g0753000 [Oryza sativa Japonica Group] >gi|75135772|sp|Q6ZGP8.1|TPP4_ORYSJ RecName: Full=Probable trehalose-phosphate phosphatase 4; Short=OsTPP4; AltName: Full=Trehalose 6-phosphate phosphatase >gi|113537674|dbj|BAF10057.1| Os02g0753000 [Oryza sativa Japonica Group]
CL2379.Contig2_All	215	211	2	gi|242065938|ref|XP_002454258.1|	359	180	249	0.67	0.8	0	70	104.4	5e-22	hypothetical protein SORBIDRAFT_04g027650 [Sorghum bicolor] >gi|241934089|gb|EES07234.1| hypothetical protein SORBIDRAFT_04g027650 [Sorghum bicolor]
CL2379.Contig2_All	215	211	2	gi|293331665|ref|NP_001167890.1|	356	180	249	0.67	0.8	0	70	104.4	5e-22	uncharacterized protein LOC100381600 [Zea mays]
CL2379.Contig2_All	215	211	2	gi|218189352|gb|EEC71779.1|	367	187	256	0.67	0.8	0	70	104.4	5e-22	hypothetical protein OsI_04393 [Oryza sativa Indica Group]
CL2379.Contig2_All	215	211	2	gi|356569249|ref|XP_003552816.1|	363	187	256	0.7	0.79	0	70	104	7e-22	PREDICTED: trehalose-phosphate phosphatase-like [Glycine max]
CL2379.Contig2_All	215	211	2	gi|356540303|ref|XP_003538629.1|	361	187	256	0.7	0.79	0	70	104	7e-22	PREDICTED: trehalose-phosphate phosphatase-like [Glycine max]
CL2379.Contig2_All	215	211	2	gi|90200733|gb|ABD92784.1|	340	189	258	0.7	0.83	0	70	103.2	1e-21	ramosa 3 [Setaria viridis]
CL2379.Contig2_All	215	211	2	gi|470103589|ref|XP_004288217.1|	377	201	270	0.7	0.77	0	70	102.4	2e-21	PREDICTED: probable trehalose-phosphate phosphatase J-like [Fragaria vesca subsp. vesca]
CL2380.Contig1_All	1630	1353	1102	gi|226501604|ref|NP_001142156.1|	295	1	83	0.89	0.93	0	84	156.8	2e-151	uncharacterized protein LOC100274321 [Zea mays]
CL2380.Contig1_All	1630	1353	1102	gi|414872533|tpg|DAA51090.1|	325	1	113	0.66	0.68	0.26	114	141	1e-146	TPA: hypothetical protein ZEAMMB73_425784 [Zea mays]
CL2380.Contig1_All	1630	1353	1102	gi|242038297|ref|XP_002466543.1|	297	1	83	0.75	0.86	0	84	132.5	1e-128	hypothetical protein SORBIDRAFT_01g009680 [Sorghum bicolor] >gi|241920397|gb|EER93541.1| hypothetical protein SORBIDRAFT_01g009680 [Sorghum bicolor]
CL2380.Contig1_All	1630	1353	1102	gi|224034087|gb|ACN36119.1|	297	1	83	0.77	0.88	0	84	136.3	3e-128	unknown [Zea mays] >gi|414872536|tpg|DAA51093.1| TPA: hypothetical protein ZEAMMB73_260432 [Zea mays]
CL2380.Contig1_All	1630	1353	1102	gi|357117374|ref|XP_003560444.1|	292	1	83	0.71	0.88	0	84	131.7	7e-121	PREDICTED: phosphatidylinositol transfer protein PDR17-like [Brachypodium distachyon]
CL2380.Contig1_All	1630	1350	1102	gi|115455039|ref|NP_001051120.1|	299	4	85	0.7	0.86	0	83	127.9	9e-121	Os03g0724100 [Oryza sativa Japonica Group] >gi|108710822|gb|ABF98617.1| CRAL/TRIO domain containing protein, expressed [Oryza sativa Japonica Group] >gi|113549591|dbj|BAF13034.1| Os03g0724100 [Oryza sativa Japonica Group]
CL2380.Contig1_All	1630	1353	1102	gi|326493380|dbj|BAJ85151.1|	292	1	83	0.69	0.82	0	84	122.1	1e-109	predicted protein [Hordeum vulgare subsp. vulgare]
CL2380.Contig1_All	1630	1353	1102	gi|326523949|dbj|BAJ96985.1|	292	1	83	0.69	0.82	0	84	122.1	1e-108	predicted protein [Hordeum vulgare subsp. vulgare]
CL2380.Contig1_All	1630	1290	1102	gi|326529201|dbj|BAK00994.1|	287	17	78	0.7	0.79	0	63	92.4	9e-101	predicted protein [Hordeum vulgare subsp. vulgare]
CL2380.Contig1_All	1630	1036	392	gi|62733560|gb|AAX95677.1|	266	50	266	0.73	0.88	0.01	218	330.9	4e-89	CRAL/TRIO domain, putative [Oryza sativa Japonica Group]
CL2380.Contig1_All	1630	1353	1102	gi|224094769|ref|XP_002310229.1|	294	1	83	0.62	0.77	0	84	113.2	9e-89	predicted protein [Populus trichocarpa] >gi|222853132|gb|EEE90679.1| predicted protein [Populus trichocarpa]
CL2380.Contig1_All	1630	1332	1102	gi|470111290|ref|XP_004291881.1|	294	8	83	0.58	0.77	0	77	98.6	1e-87	PREDICTED: random slug protein 5-like [Fragaria vesca subsp. vesca]
CL2380.Contig1_All	1630	1353	1102	gi|224134296|ref|XP_002327803.1|	294	1	83	0.61	0.76	0	84	109.8	6e-87	predicted protein [Populus trichocarpa] >gi|222836888|gb|EEE75281.1| predicted protein [Populus trichocarpa]
CL2380.Contig1_All	1630	1353	1102	gi|462420192|gb|EMJ24455.1|	294	1	83	0.57	0.71	0	84	103.2	1e-86	hypothetical protein PRUPE_ppa009403mg [Prunus persica]
CL2380.Contig1_All	1630	1347	1102	gi|449460104|ref|XP_004147786.1|	286	4	84	0.52	0.7	0	82	95.5	2e-86	PREDICTED: CRAL-TRIO domain-containing protein C23B6.04c-like [Cucumis sativus] >gi|449516413|ref|XP_004165241.1| PREDICTED: CRAL-TRIO domain-containing protein C23B6.04c-like [Cucumis sativus]
CL2380.Contig1_All	1630	1353	1111	gi|255561170|ref|XP_002521597.1|	294	1	80	0.64	0.78	0	81	112.1	9e-86	transporter, putative [Ricinus communis] >gi|223539275|gb|EEF40868.1| transporter, putative [Ricinus communis]
CL2380.Contig1_All	1630	1353	1102	gi|359476700|ref|XP_002266907.2|	296	7	89	0.58	0.77	0	84	107.1	3e-85	PREDICTED: CRAL-TRIO domain-containing protein C23B6.04c [Vitis vinifera]
CL2380.Contig1_All	1630	1353	1102	gi|297735160|emb|CBI17522.3|	290	1	83	0.58	0.77	0	84	107.1	3e-85	unnamed protein product [Vitis vinifera]
CL2380.Contig1_All	1630	1353	1102	gi|255538628|ref|XP_002510379.1|	295	1	84	0.58	0.75	0.01	85	101.3	4e-84	transporter, putative [Ricinus communis] >gi|223551080|gb|EEF52566.1| transporter, putative [Ricinus communis]
CL2380.Contig1_All	1630	1353	1102	gi|460414875|ref|XP_004252787.1|	294	1	83	0.56	0.7	0	84	100.9	5e-84	PREDICTED: random slug protein 5-like isoform 1 [Solanum lycopersicum] >gi|460414877|ref|XP_004252788.1| PREDICTED: random slug protein 5-like isoform 2 [Solanum lycopersicum]
CL2380.Contig2_All	1556	1279	392	gi|226501604|ref|NP_001142156.1|	295	1	295	0.92	0.95	0	296	554.7	1e-156	uncharacterized protein LOC100274321 [Zea mays]
CL2380.Contig2_All	1556	1279	392	gi|414872533|tpg|DAA51090.1|	325	1	325	0.83	0.86	0.09	326	538.9	9e-152	TPA: hypothetical protein ZEAMMB73_425784 [Zea mays]
CL2380.Contig2_All	1556	1279	392	gi|242038297|ref|XP_002466543.1|	297	1	297	0.77	0.89	0.01	299	478.8	1e-133	hypothetical protein SORBIDRAFT_01g009680 [Sorghum bicolor] >gi|241920397|gb|EER93541.1| hypothetical protein SORBIDRAFT_01g009680 [Sorghum bicolor]
CL2380.Contig2_All	1556	1279	392	gi|224034087|gb|ACN36119.1|	297	1	297	0.77	0.9	0.01	299	478	1e-133	unknown [Zea mays] >gi|414872536|tpg|DAA51093.1| TPA: hypothetical protein ZEAMMB73_260432 [Zea mays]
CL2380.Contig2_All	1556	1276	392	gi|115455039|ref|NP_001051120.1|	299	4	299	0.73	0.88	0.01	298	453.8	3e-126	Os03g0724100 [Oryza sativa Japonica Group] >gi|108710822|gb|ABF98617.1| CRAL/TRIO domain containing protein, expressed [Oryza sativa Japonica Group] >gi|113549591|dbj|BAF13034.1| Os03g0724100 [Oryza sativa Japonica Group]
CL2380.Contig2_All	1556	1279	392	gi|357117374|ref|XP_003560444.1|	292	1	292	0.72	0.88	0	296	453.4	5e-126	PREDICTED: phosphatidylinositol transfer protein PDR17-like [Brachypodium distachyon]
CL2380.Contig2_All	1556	1279	392	gi|326493380|dbj|BAJ85151.1|	292	1	292	0.66	0.83	0	296	416	9e-115	predicted protein [Hordeum vulgare subsp. vulgare]
CL2380.Contig2_All	1556	1279	392	gi|326523949|dbj|BAJ96985.1|	292	1	292	0.65	0.83	0	296	412.9	7e-114	predicted protein [Hordeum vulgare subsp. vulgare]
CL2380.Contig2_All	1556	1216	392	gi|326529201|dbj|BAK00994.1|	287	17	287	0.65	0.83	0	275	386.3	7e-106	predicted protein [Hordeum vulgare subsp. vulgare]
CL2380.Contig2_All	1556	1279	392	gi|224094769|ref|XP_002310229.1|	294	1	294	0.56	0.74	0	296	346.3	8e-94	predicted protein [Populus trichocarpa] >gi|222853132|gb|EEE90679.1| predicted protein [Populus trichocarpa]
CL2380.Contig2_All	1556	1258	392	gi|470111290|ref|XP_004291881.1|	294	8	294	0.55	0.76	0	289	343.2	7e-93	PREDICTED: random slug protein 5-like [Fragaria vesca subsp. vesca]
CL2380.Contig2_All	1556	1279	395	gi|224134296|ref|XP_002327803.1|	294	1	293	0.55	0.74	0	295	340.1	6e-92	predicted protein [Populus trichocarpa] >gi|222836888|gb|EEE75281.1| predicted protein [Populus trichocarpa]
CL2380.Contig2_All	1556	1279	392	gi|462420192|gb|EMJ24455.1|	294	1	294	0.54	0.74	0	296	339	1e-91	hypothetical protein PRUPE_ppa009403mg [Prunus persica]
CL2380.Contig2_All	1556	1273	419	gi|449460104|ref|XP_004147786.1|	286	4	286	0.55	0.76	0	285	339	1e-91	PREDICTED: CRAL-TRIO domain-containing protein C23B6.04c-like [Cucumis sativus] >gi|449516413|ref|XP_004165241.1| PREDICTED: CRAL-TRIO domain-containing protein C23B6.04c-like [Cucumis sativus]
CL2380.Contig2_All	1556	1279	395	gi|255561170|ref|XP_002521597.1|	294	1	293	0.55	0.75	0	295	336.6	7e-91	transporter, putative [Ricinus communis] >gi|223539275|gb|EEF40868.1| transporter, putative [Ricinus communis]
CL2380.Contig2_All	1556	1279	413	gi|359476700|ref|XP_002266907.2|	296	7	293	0.55	0.75	0	289	334.3	3e-90	PREDICTED: CRAL-TRIO domain-containing protein C23B6.04c [Vitis vinifera]
CL2380.Contig2_All	1556	1279	413	gi|297735160|emb|CBI17522.3|	290	1	287	0.55	0.75	0	289	334.3	3e-90	unnamed protein product [Vitis vinifera]
CL2380.Contig2_All	1556	1255	404	gi|225458295|ref|XP_002282709.1|	294	10	291	0.54	0.77	0	284	331.6	2e-89	PREDICTED: random slug protein 5 isoform 2 [Vitis vinifera] >gi|225458297|ref|XP_002282705.1| PREDICTED: random slug protein 5 isoform 1 [Vitis vinifera] >gi|302142486|emb|CBI19689.3| unnamed protein product [Vitis vinifera]
CL2380.Contig2_All	1556	1279	485	gi|255538628|ref|XP_002510379.1|	295	1	265	0.57	0.8	0	266	330.9	3e-89	transporter, putative [Ricinus communis] >gi|223551080|gb|EEF52566.1| transporter, putative [Ricinus communis]
CL2380.Contig2_All	1556	1036	392	gi|62733560|gb|AAX95677.1|	266	50	266	0.73	0.88	0.01	218	330.9	3e-89	CRAL/TRIO domain, putative [Oryza sativa Japonica Group]
CL2380.Contig3_All	1309	1174	287	gi|226501604|ref|NP_001142156.1|	295	1	295	0.92	0.95	0	296	554.7	1e-156	uncharacterized protein LOC100274321 [Zea mays]
CL2380.Contig3_All	1309	1174	287	gi|414872533|tpg|DAA51090.1|	325	1	325	0.83	0.86	0.09	326	538.9	7e-152	TPA: hypothetical protein ZEAMMB73_425784 [Zea mays]
CL2380.Contig3_All	1309	1174	287	gi|242038297|ref|XP_002466543.1|	297	1	297	0.77	0.89	0.01	299	478.8	9e-134	hypothetical protein SORBIDRAFT_01g009680 [Sorghum bicolor] >gi|241920397|gb|EER93541.1| hypothetical protein SORBIDRAFT_01g009680 [Sorghum bicolor]
CL2380.Contig3_All	1309	1174	287	gi|224034087|gb|ACN36119.1|	297	1	297	0.77	0.9	0.01	299	478	1e-133	unknown [Zea mays] >gi|414872536|tpg|DAA51093.1| TPA: hypothetical protein ZEAMMB73_260432 [Zea mays]
CL2380.Contig3_All	1309	1171	287	gi|115455039|ref|NP_001051120.1|	299	4	299	0.73	0.88	0.01	298	453.8	3e-126	Os03g0724100 [Oryza sativa Japonica Group] >gi|108710822|gb|ABF98617.1| CRAL/TRIO domain containing protein, expressed [Oryza sativa Japonica Group] >gi|113549591|dbj|BAF13034.1| Os03g0724100 [Oryza sativa Japonica Group]
CL2380.Contig3_All	1309	1174	287	gi|357117374|ref|XP_003560444.1|	292	1	292	0.72	0.88	0	296	453.4	4e-126	PREDICTED: phosphatidylinositol transfer protein PDR17-like [Brachypodium distachyon]
CL2380.Contig3_All	1309	1174	287	gi|326493380|dbj|BAJ85151.1|	292	1	292	0.66	0.83	0	296	416	7e-115	predicted protein [Hordeum vulgare subsp. vulgare]
CL2380.Contig3_All	1309	1174	287	gi|326523949|dbj|BAJ96985.1|	292	1	292	0.65	0.83	0	296	412.9	6e-114	predicted protein [Hordeum vulgare subsp. vulgare]
CL2380.Contig3_All	1309	1111	287	gi|326529201|dbj|BAK00994.1|	287	17	287	0.65	0.83	0	275	386.3	6e-106	predicted protein [Hordeum vulgare subsp. vulgare]
CL2380.Contig3_All	1309	1174	287	gi|224094769|ref|XP_002310229.1|	294	1	294	0.56	0.74	0	296	346.3	7e-94	predicted protein [Populus trichocarpa] >gi|222853132|gb|EEE90679.1| predicted protein [Populus trichocarpa]
CL2380.Contig3_All	1309	1153	287	gi|470111290|ref|XP_004291881.1|	294	8	294	0.55	0.76	0	289	343.2	6e-93	PREDICTED: random slug protein 5-like [Fragaria vesca subsp. vesca]
CL2380.Contig3_All	1309	1174	290	gi|224134296|ref|XP_002327803.1|	294	1	293	0.55	0.74	0	295	340.1	5e-92	predicted protein [Populus trichocarpa] >gi|222836888|gb|EEE75281.1| predicted protein [Populus trichocarpa]
CL2380.Contig3_All	1309	1174	287	gi|462420192|gb|EMJ24455.1|	294	1	294	0.54	0.74	0	296	339	1e-91	hypothetical protein PRUPE_ppa009403mg [Prunus persica]
CL2380.Contig3_All	1309	1168	314	gi|449460104|ref|XP_004147786.1|	286	4	286	0.55	0.76	0	285	339	1e-91	PREDICTED: CRAL-TRIO domain-containing protein C23B6.04c-like [Cucumis sativus] >gi|449516413|ref|XP_004165241.1| PREDICTED: CRAL-TRIO domain-containing protein C23B6.04c-like [Cucumis sativus]
CL2380.Contig3_All	1309	1174	290	gi|255561170|ref|XP_002521597.1|	294	1	293	0.55	0.75	0	295	336.6	5e-91	transporter, putative [Ricinus communis] >gi|223539275|gb|EEF40868.1| transporter, putative [Ricinus communis]
CL2380.Contig3_All	1309	1174	308	gi|359476700|ref|XP_002266907.2|	296	7	293	0.55	0.75	0	289	334.3	2e-90	PREDICTED: CRAL-TRIO domain-containing protein C23B6.04c [Vitis vinifera]
CL2380.Contig3_All	1309	1174	308	gi|297735160|emb|CBI17522.3|	290	1	287	0.55	0.75	0	289	334.3	2e-90	unnamed protein product [Vitis vinifera]
CL2380.Contig3_All	1309	1150	299	gi|225458295|ref|XP_002282709.1|	294	10	291	0.54	0.77	0	284	331.6	1e-89	PREDICTED: random slug protein 5 isoform 2 [Vitis vinifera] >gi|225458297|ref|XP_002282705.1| PREDICTED: random slug protein 5 isoform 1 [Vitis vinifera] >gi|302142486|emb|CBI19689.3| unnamed protein product [Vitis vinifera]
CL2380.Contig3_All	1309	1174	380	gi|255538628|ref|XP_002510379.1|	295	1	265	0.57	0.8	0	266	330.9	3e-89	transporter, putative [Ricinus communis] >gi|223551080|gb|EEF52566.1| transporter, putative [Ricinus communis]
CL2380.Contig3_All	1309	931	287	gi|62733560|gb|AAX95677.1|	266	50	266	0.73	0.88	0.01	218	330.9	3e-89	CRAL/TRIO domain, putative [Oryza sativa Japonica Group]
CL2380.Contig4_All	1383	1248	997	gi|226501604|ref|NP_001142156.1|	295	1	83	0.89	0.93	0	84	156.8	2e-151	uncharacterized protein LOC100274321 [Zea mays]
CL2380.Contig4_All	1383	1248	997	gi|414872533|tpg|DAA51090.1|	325	1	113	0.66	0.68	0.26	114	141	1e-146	TPA: hypothetical protein ZEAMMB73_425784 [Zea mays]
CL2380.Contig4_All	1383	1248	997	gi|242038297|ref|XP_002466543.1|	297	1	83	0.75	0.86	0	84	132.5	1e-128	hypothetical protein SORBIDRAFT_01g009680 [Sorghum bicolor] >gi|241920397|gb|EER93541.1| hypothetical protein SORBIDRAFT_01g009680 [Sorghum bicolor]
CL2380.Contig4_All	1383	1248	997	gi|224034087|gb|ACN36119.1|	297	1	83	0.77	0.88	0	84	136.3	2e-128	unknown [Zea mays] >gi|414872536|tpg|DAA51093.1| TPA: hypothetical protein ZEAMMB73_260432 [Zea mays]
CL2380.Contig4_All	1383	1248	997	gi|357117374|ref|XP_003560444.1|	292	1	83	0.71	0.88	0	84	131.7	6e-121	PREDICTED: phosphatidylinositol transfer protein PDR17-like [Brachypodium distachyon]
CL2380.Contig4_All	1383	1245	997	gi|115455039|ref|NP_001051120.1|	299	4	85	0.7	0.86	0	83	127.9	7e-121	Os03g0724100 [Oryza sativa Japonica Group] >gi|108710822|gb|ABF98617.1| CRAL/TRIO domain containing protein, expressed [Oryza sativa Japonica Group] >gi|113549591|dbj|BAF13034.1| Os03g0724100 [Oryza sativa Japonica Group]
CL2380.Contig4_All	1383	1248	997	gi|326493380|dbj|BAJ85151.1|	292	1	83	0.69	0.82	0	84	122.1	9e-110	predicted protein [Hordeum vulgare subsp. vulgare]
CL2380.Contig4_All	1383	1248	997	gi|326523949|dbj|BAJ96985.1|	292	1	83	0.69	0.82	0	84	122.1	8e-109	predicted protein [Hordeum vulgare subsp. vulgare]
CL2380.Contig4_All	1383	1185	997	gi|326529201|dbj|BAK00994.1|	287	17	78	0.7	0.79	0	63	92.4	7e-101	predicted protein [Hordeum vulgare subsp. vulgare]
CL2380.Contig4_All	1383	931	287	gi|62733560|gb|AAX95677.1|	266	50	266	0.73	0.88	0.01	218	330.9	3e-89	CRAL/TRIO domain, putative [Oryza sativa Japonica Group]
CL2380.Contig4_All	1383	1248	997	gi|224094769|ref|XP_002310229.1|	294	1	83	0.62	0.77	0	84	113.2	7e-89	predicted protein [Populus trichocarpa] >gi|222853132|gb|EEE90679.1| predicted protein [Populus trichocarpa]
CL2380.Contig4_All	1383	1227	997	gi|470111290|ref|XP_004291881.1|	294	8	83	0.58	0.77	0	77	98.6	8e-88	PREDICTED: random slug protein 5-like [Fragaria vesca subsp. vesca]
CL2380.Contig4_All	1383	1248	997	gi|224134296|ref|XP_002327803.1|	294	1	83	0.61	0.76	0	84	109.8	5e-87	predicted protein [Populus trichocarpa] >gi|222836888|gb|EEE75281.1| predicted protein [Populus trichocarpa]
CL2380.Contig4_All	1383	1248	997	gi|462420192|gb|EMJ24455.1|	294	1	83	0.57	0.71	0	84	103.2	1e-86	hypothetical protein PRUPE_ppa009403mg [Prunus persica]
CL2380.Contig4_All	1383	1242	997	gi|449460104|ref|XP_004147786.1|	286	4	84	0.52	0.7	0	82	95.5	2e-86	PREDICTED: CRAL-TRIO domain-containing protein C23B6.04c-like [Cucumis sativus] >gi|449516413|ref|XP_004165241.1| PREDICTED: CRAL-TRIO domain-containing protein C23B6.04c-like [Cucumis sativus]
CL2380.Contig4_All	1383	1248	1006	gi|255561170|ref|XP_002521597.1|	294	1	80	0.64	0.78	0	81	112.1	7e-86	transporter, putative [Ricinus communis] >gi|223539275|gb|EEF40868.1| transporter, putative [Ricinus communis]
CL2380.Contig4_All	1383	1248	997	gi|359476700|ref|XP_002266907.2|	296	7	89	0.58	0.77	0	84	107.1	3e-85	PREDICTED: CRAL-TRIO domain-containing protein C23B6.04c [Vitis vinifera]
CL2380.Contig4_All	1383	1248	997	gi|297735160|emb|CBI17522.3|	290	1	83	0.58	0.77	0	84	107.1	3e-85	unnamed protein product [Vitis vinifera]
CL2380.Contig4_All	1383	1248	997	gi|255538628|ref|XP_002510379.1|	295	1	84	0.58	0.75	0.01	85	101.3	3e-84	transporter, putative [Ricinus communis] >gi|223551080|gb|EEF52566.1| transporter, putative [Ricinus communis]
CL2380.Contig4_All	1383	1248	997	gi|460414875|ref|XP_004252787.1|	294	1	83	0.56	0.7	0	84	100.9	4e-84	PREDICTED: random slug protein 5-like isoform 1 [Solanum lycopersicum] >gi|460414877|ref|XP_004252788.1| PREDICTED: random slug protein 5-like isoform 2 [Solanum lycopersicum]
CL2380.Contig5_All	752	751	455	gi|242038297|ref|XP_002466543.1|	297	82	188	0.92	0.92	0.07	107	193.4	1e-102	hypothetical protein SORBIDRAFT_01g009680 [Sorghum bicolor] >gi|241920397|gb|EER93541.1| hypothetical protein SORBIDRAFT_01g009680 [Sorghum bicolor]
CL2380.Contig5_All	752	751	455	gi|224034087|gb|ACN36119.1|	297	82	188	0.91	0.92	0.07	107	192.6	3e-101	unknown [Zea mays] >gi|414872536|tpg|DAA51093.1| TPA: hypothetical protein ZEAMMB73_260432 [Zea mays]
CL2380.Contig5_All	752	474	136	gi|357117374|ref|XP_003560444.1|	292	182	292	0.66	0.8	0.03	116	152.9	7e-79	PREDICTED: phosphatidylinositol transfer protein PDR17-like [Brachypodium distachyon]
CL2380.Contig5_All	752	474	136	gi|326493380|dbj|BAJ85151.1|	292	182	292	0.57	0.74	0.03	116	135.2	7e-73	predicted protein [Hordeum vulgare subsp. vulgare]
CL2380.Contig5_All	752	474	136	gi|326529201|dbj|BAK00994.1|	287	177	287	0.57	0.74	0.03	116	135.2	7e-73	predicted protein [Hordeum vulgare subsp. vulgare]
CL2380.Contig5_All	752	474	136	gi|326523949|dbj|BAJ96985.1|	292	182	292	0.58	0.75	0.03	116	136.7	1e-72	predicted protein [Hordeum vulgare subsp. vulgare]
CL2380.Contig5_All	752	658	455	gi|242038299|ref|XP_002466544.1|	201	29	96	0.85	0.93	0	68	125.6	5e-65	hypothetical protein SORBIDRAFT_01g009690 [Sorghum bicolor] >gi|241920398|gb|EER93542.1| hypothetical protein SORBIDRAFT_01g009690 [Sorghum bicolor]
CL2380.Contig5_All	752	474	136	gi|470111290|ref|XP_004291881.1|	294	182	294	0.5	0.69	0	113	117.5	1e-61	PREDICTED: random slug protein 5-like [Fragaria vesca subsp. vesca]
CL2380.Contig5_All	752	474	160	gi|255538628|ref|XP_002510379.1|	295	183	287	0.47	0.68	0	105	106.3	3e-60	transporter, putative [Ricinus communis] >gi|223551080|gb|EEF52566.1| transporter, putative [Ricinus communis]
CL2380.Contig5_All	752	480	169	gi|449460104|ref|XP_004147786.1|	286	181	284	0.52	0.65	0	104	107.5	3e-59	PREDICTED: CRAL-TRIO domain-containing protein C23B6.04c-like [Cucumis sativus] >gi|449516413|ref|XP_004165241.1| PREDICTED: CRAL-TRIO domain-containing protein C23B6.04c-like [Cucumis sativus]
CL2380.Contig5_All	752	474	136	gi|462420192|gb|EMJ24455.1|	294	182	294	0.47	0.66	0	113	107.1	8e-59	hypothetical protein PRUPE_ppa009403mg [Prunus persica]
CL2380.Contig5_All	752	474	136	gi|224094769|ref|XP_002310229.1|	294	182	294	0.52	0.69	0	113	120.9	4e-58	predicted protein [Populus trichocarpa] >gi|222853132|gb|EEE90679.1| predicted protein [Populus trichocarpa]
CL2380.Contig5_All	752	474	196	gi|460414875|ref|XP_004252787.1|	294	182	274	0.51	0.73	0	93	109.8	1e-57	PREDICTED: random slug protein 5-like isoform 1 [Solanum lycopersicum] >gi|460414877|ref|XP_004252788.1| PREDICTED: random slug protein 5-like isoform 2 [Solanum lycopersicum]
CL2380.Contig5_All	752	474	181	gi|356552113|ref|XP_003544415.1|	286	184	279	0.51	0.7	0	98	107.1	2e-57	PREDICTED: random slug protein 5-like [Glycine max]
CL2380.Contig5_All	752	474	196	gi|116791354|gb|ABK25949.1|	294	183	275	0.48	0.68	0	93	100.9	3e-57	unknown [Picea sitchensis]
CL2380.Contig5_All	752	474	181	gi|224070178|ref|XP_002303131.1|	289	183	277	0.52	0.69	0	98	109.4	4e-57	predicted protein [Populus trichocarpa] >gi|222844857|gb|EEE82404.1| predicted protein [Populus trichocarpa]
CL2380.Contig5_All	752	474	211	gi|388515805|gb|AFK45964.1|	293	183	270	0.52	0.74	0	88	104.8	3e-56	unknown [Medicago truncatula]
CL2380.Contig5_All	752	474	202	gi|356564268|ref|XP_003550377.1|	293	184	274	0.51	0.74	0	91	105.5	3e-56	PREDICTED: random slug protein 5-like [Glycine max]
CL2380.Contig5_All	752	480	148	gi|225458295|ref|XP_002282709.1|	294	181	291	0.46	0.64	0	111	106.3	5e-56	PREDICTED: random slug protein 5 isoform 2 [Vitis vinifera] >gi|225458297|ref|XP_002282705.1| PREDICTED: random slug protein 5 isoform 1 [Vitis vinifera] >gi|302142486|emb|CBI19689.3| unnamed protein product [Vitis vinifera]
CL2380.Contig5_All	752	462	139	gi|224134296|ref|XP_002327803.1|	294	186	293	0.51	0.69	0	108	114.8	1e-55	predicted protein [Populus trichocarpa] >gi|222836888|gb|EEE75281.1| predicted protein [Populus trichocarpa]
CL2380.Contig6_All	1350	1052	192	gi|242038297|ref|XP_002466543.1|	297	1	287	0.78	0.89	0	287	473.4	4e-132	hypothetical protein SORBIDRAFT_01g009680 [Sorghum bicolor] >gi|241920397|gb|EER93541.1| hypothetical protein SORBIDRAFT_01g009680 [Sorghum bicolor]
CL2380.Contig6_All	1350	1052	192	gi|224034087|gb|ACN36119.1|	297	1	287	0.77	0.88	0	287	471.1	1e-131	unknown [Zea mays] >gi|414872536|tpg|DAA51093.1| TPA: hypothetical protein ZEAMMB73_260432 [Zea mays]
CL2380.Contig6_All	1350	1049	195	gi|115455039|ref|NP_001051120.1|	299	4	288	0.77	0.89	0	285	469.5	5e-131	Os03g0724100 [Oryza sativa Japonica Group] >gi|108710822|gb|ABF98617.1| CRAL/TRIO domain containing protein, expressed [Oryza sativa Japonica Group] >gi|113549591|dbj|BAF13034.1| Os03g0724100 [Oryza sativa Japonica Group]
CL2380.Contig6_All	1350	1052	192	gi|357117374|ref|XP_003560444.1|	292	1	282	0.72	0.88	0	287	444.9	1e-123	PREDICTED: phosphatidylinositol transfer protein PDR17-like [Brachypodium distachyon]
CL2380.Contig6_All	1350	1052	198	gi|226501604|ref|NP_001142156.1|	295	1	283	0.73	0.86	0	285	439.5	6e-122	uncharacterized protein LOC100274321 [Zea mays]
CL2380.Contig6_All	1350	1052	198	gi|414872533|tpg|DAA51090.1|	325	1	313	0.66	0.78	0.1	315	423.7	3e-117	TPA: hypothetical protein ZEAMMB73_425784 [Zea mays]
CL2380.Contig6_All	1350	1052	198	gi|326493380|dbj|BAJ85151.1|	292	1	280	0.68	0.85	0	285	421.8	1e-116	predicted protein [Hordeum vulgare subsp. vulgare]
CL2380.Contig6_All	1350	1052	198	gi|326523949|dbj|BAJ96985.1|	292	1	280	0.68	0.84	0	285	417.5	2e-115	predicted protein [Hordeum vulgare subsp. vulgare]
CL2380.Contig6_All	1350	1001	198	gi|326529201|dbj|BAK00994.1|	287	13	275	0.67	0.84	0	268	389	9e-107	predicted protein [Hordeum vulgare subsp. vulgare]
CL2380.Contig6_All	1350	1052	261	gi|255538628|ref|XP_002510379.1|	295	1	265	0.62	0.83	0	265	367.9	2e-100	transporter, putative [Ricinus communis] >gi|223551080|gb|EEF52566.1| transporter, putative [Ricinus communis]
CL2380.Contig6_All	1350	1052	192	gi|359476700|ref|XP_002266907.2|	296	7	293	0.59	0.78	0	287	367.5	3e-100	PREDICTED: CRAL-TRIO domain-containing protein C23B6.04c [Vitis vinifera]
CL2380.Contig6_All	1350	1052	192	gi|297735160|emb|CBI17522.3|	290	1	287	0.59	0.78	0	287	367.5	3e-100	unnamed protein product [Vitis vinifera]
CL2380.Contig6_All	1350	1052	189	gi|224094769|ref|XP_002310229.1|	294	1	289	0.58	0.77	0	289	364.8	2e-99	predicted protein [Populus trichocarpa] >gi|222853132|gb|EEE90679.1| predicted protein [Populus trichocarpa]
CL2380.Contig6_All	1350	1052	192	gi|449460104|ref|XP_004147786.1|	286	1	285	0.58	0.78	0	288	362.8	7e-99	PREDICTED: CRAL-TRIO domain-containing protein C23B6.04c-like [Cucumis sativus] >gi|449516413|ref|XP_004165241.1| PREDICTED: CRAL-TRIO domain-containing protein C23B6.04c-like [Cucumis sativus]
CL2380.Contig6_All	1350	1052	207	gi|356552113|ref|XP_003544415.1|	286	1	282	0.59	0.77	0.01	284	362.5	9e-99	PREDICTED: random slug protein 5-like [Glycine max]
CL2380.Contig6_All	1350	1052	174	gi|224134296|ref|XP_002327803.1|	294	1	294	0.57	0.77	0	294	362.1	1e-98	predicted protein [Populus trichocarpa] >gi|222836888|gb|EEE75281.1| predicted protein [Populus trichocarpa]
CL2380.Contig6_All	1350	1031	192	gi|470111290|ref|XP_004291881.1|	294	8	284	0.57	0.8	0	280	359.8	6e-98	PREDICTED: random slug protein 5-like [Fragaria vesca subsp. vesca]
CL2380.Contig6_All	1350	1052	216	gi|356564268|ref|XP_003550377.1|	293	1	279	0.58	0.78	0.01	281	357.8	2e-97	PREDICTED: random slug protein 5-like [Glycine max]
CL2380.Contig6_All	1350	1052	204	gi|460414875|ref|XP_004252787.1|	294	1	283	0.58	0.77	0	284	357.5	3e-97	PREDICTED: random slug protein 5-like isoform 1 [Solanum lycopersicum] >gi|460414877|ref|XP_004252788.1| PREDICTED: random slug protein 5-like isoform 2 [Solanum lycopersicum]
CL2380.Contig6_All	1350	1052	192	gi|225458295|ref|XP_002282709.1|	294	1	285	0.58	0.77	0	288	357.5	3e-97	PREDICTED: random slug protein 5 isoform 2 [Vitis vinifera] >gi|225458297|ref|XP_002282705.1| PREDICTED: random slug protein 5 isoform 1 [Vitis vinifera] >gi|302142486|emb|CBI19689.3| unnamed protein product [Vitis vinifera]
CL2380.Contig7_All	1421	1319	1272	gi|414872533|tpg|DAA51090.1|	325	20	35	0.56	0.88	0	16	28.1	5e-152	TPA: hypothetical protein ZEAMMB73_425784 [Zea mays]
CL2380.Contig7_All	1421	1219	392	gi|226501604|ref|NP_001142156.1|	295	21	295	0.92	0.95	0	276	517.3	2e-145	uncharacterized protein LOC100274321 [Zea mays]
CL2380.Contig7_All	1421	1219	392	gi|242038297|ref|XP_002466543.1|	297	21	297	0.77	0.9	0.01	279	448.4	1e-124	hypothetical protein SORBIDRAFT_01g009680 [Sorghum bicolor] >gi|241920397|gb|EER93541.1| hypothetical protein SORBIDRAFT_01g009680 [Sorghum bicolor]
CL2380.Contig7_All	1421	1249	392	gi|224034087|gb|ACN36119.1|	297	8	297	0.75	0.88	0.02	292	448	1e-124	unknown [Zea mays] >gi|414872536|tpg|DAA51093.1| TPA: hypothetical protein ZEAMMB73_260432 [Zea mays]
CL2380.Contig7_All	1421	1219	392	gi|115455039|ref|NP_001051120.1|	299	23	299	0.73	0.88	0.01	279	425.6	1e-117	Os03g0724100 [Oryza sativa Japonica Group] >gi|108710822|gb|ABF98617.1| CRAL/TRIO domain containing protein, expressed [Oryza sativa Japonica Group] >gi|113549591|dbj|BAF13034.1| Os03g0724100 [Oryza sativa Japonica Group]
CL2380.Contig7_All	1421	1219	392	gi|357117374|ref|XP_003560444.1|	292	21	292	0.72	0.88	0	276	422.9	6e-117	PREDICTED: phosphatidylinositol transfer protein PDR17-like [Brachypodium distachyon]
CL2380.Contig7_All	1421	1219	392	gi|326493380|dbj|BAJ85151.1|	292	21	292	0.65	0.83	0	276	386.7	5e-106	predicted protein [Hordeum vulgare subsp. vulgare]
CL2380.Contig7_All	1421	1216	392	gi|326529201|dbj|BAK00994.1|	287	17	287	0.65	0.83	0	275	386.3	6e-106	predicted protein [Hordeum vulgare subsp. vulgare]
CL2380.Contig7_All	1421	1219	392	gi|326523949|dbj|BAJ96985.1|	292	21	292	0.65	0.83	0	276	383.6	4e-105	predicted protein [Hordeum vulgare subsp. vulgare]
CL2380.Contig7_All	1421	1036	392	gi|62733560|gb|AAX95677.1|	266	50	266	0.73	0.88	0.01	218	330.9	3e-89	CRAL/TRIO domain, putative [Oryza sativa Japonica Group]
CL2380.Contig7_All	1421	1219	392	gi|470111290|ref|XP_004291881.1|	294	21	294	0.55	0.77	0	276	330.5	4e-89	PREDICTED: random slug protein 5-like [Fragaria vesca subsp. vesca]
CL2380.Contig7_All	1421	1219	419	gi|449460104|ref|XP_004147786.1|	286	22	286	0.57	0.78	0	267	329.7	7e-89	PREDICTED: CRAL-TRIO domain-containing protein C23B6.04c-like [Cucumis sativus] >gi|449516413|ref|XP_004165241.1| PREDICTED: CRAL-TRIO domain-containing protein C23B6.04c-like [Cucumis sativus]
CL2380.Contig7_All	1421	1219	392	gi|224094769|ref|XP_002310229.1|	294	21	294	0.56	0.75	0	276	324.7	2e-87	predicted protein [Populus trichocarpa] >gi|222853132|gb|EEE90679.1| predicted protein [Populus trichocarpa]
CL2380.Contig7_All	1421	1228	446	gi|356552113|ref|XP_003544415.1|	286	20	279	0.57	0.78	0	261	324.3	3e-87	PREDICTED: random slug protein 5-like [Glycine max]
CL2380.Contig7_All	1421	1219	404	gi|225458295|ref|XP_002282709.1|	294	22	291	0.55	0.78	0	272	324.3	3e-87	PREDICTED: random slug protein 5 isoform 2 [Vitis vinifera] >gi|225458297|ref|XP_002282705.1| PREDICTED: random slug protein 5 isoform 1 [Vitis vinifera] >gi|302142486|emb|CBI19689.3| unnamed protein product [Vitis vinifera]
CL2380.Contig7_All	1421	1219	443	gi|116791354|gb|ABK25949.1|	294	22	279	0.57	0.77	0	259	324.3	3e-87	unknown [Picea sitchensis]
CL2380.Contig7_All	1421	1228	458	gi|388515805|gb|AFK45964.1|	293	19	274	0.58	0.78	0	257	323.9	4e-87	unknown [Medicago truncatula]
CL2380.Contig7_All	1421	1219	413	gi|356564268|ref|XP_003550377.1|	293	23	289	0.55	0.78	0	269	323.6	5e-87	PREDICTED: random slug protein 5-like [Glycine max]
CL2380.Contig7_All	1421	1219	392	gi|462420192|gb|EMJ24455.1|	294	21	294	0.54	0.76	0	276	322.8	9e-87	hypothetical protein PRUPE_ppa009403mg [Prunus persica]
CL2380.Contig7_All	1421	1219	485	gi|255538628|ref|XP_002510379.1|	295	22	265	0.58	0.83	0	245	320.9	3e-86	transporter, putative [Ricinus communis] >gi|223551080|gb|EEF52566.1| transporter, putative [Ricinus communis]
CL2380.Contig8_All	1882	1393	1346	gi|414872533|tpg|DAA51090.1|	325	20	35	0.56	0.88	0	16	28.1	5e-147	TPA: hypothetical protein ZEAMMB73_425784 [Zea mays]
CL2380.Contig8_All	1882	1293	1102	gi|226501604|ref|NP_001142156.1|	295	21	83	0.88	0.92	0	64	119.4	5e-140	uncharacterized protein LOC100274321 [Zea mays]
CL2380.Contig8_All	1882	1293	1102	gi|242038297|ref|XP_002466543.1|	297	21	83	0.73	0.88	0	64	102.1	2e-119	hypothetical protein SORBIDRAFT_01g009680 [Sorghum bicolor] >gi|241920397|gb|EER93541.1| hypothetical protein SORBIDRAFT_01g009680 [Sorghum bicolor]
CL2380.Contig8_All	1882	1323	1102	gi|224034087|gb|ACN36119.1|	297	8	83	0.7	0.81	0.04	77	106.3	3e-119	unknown [Zea mays] >gi|414872536|tpg|DAA51093.1| TPA: hypothetical protein ZEAMMB73_260432 [Zea mays]
CL2380.Contig8_All	1882	1293	1102	gi|115455039|ref|NP_001051120.1|	299	23	85	0.69	0.86	0	64	99.8	3e-112	Os03g0724100 [Oryza sativa Japonica Group] >gi|108710822|gb|ABF98617.1| CRAL/TRIO domain containing protein, expressed [Oryza sativa Japonica Group] >gi|113549591|dbj|BAF13034.1| Os03g0724100 [Oryza sativa Japonica Group]
CL2380.Contig8_All	1882	1293	1102	gi|357117374|ref|XP_003560444.1|	292	21	83	0.72	0.88	0	64	101.3	1e-111	PREDICTED: phosphatidylinositol transfer protein PDR17-like [Brachypodium distachyon]
CL2380.Contig8_All	1882	1293	1102	gi|326493380|dbj|BAJ85151.1|	292	21	83	0.69	0.8	0	64	92.8	8e-101	predicted protein [Hordeum vulgare subsp. vulgare]
CL2380.Contig8_All	1882	1290	1102	gi|326529201|dbj|BAK00994.1|	287	17	78	0.7	0.79	0	63	92.4	1e-100	predicted protein [Hordeum vulgare subsp. vulgare]
CL2380.Contig8_All	1882	1293	1102	gi|326523949|dbj|BAJ96985.1|	292	21	83	0.69	0.8	0	64	92.8	7e-100	predicted protein [Hordeum vulgare subsp. vulgare]
CL2380.Contig8_All	1882	1036	392	gi|62733560|gb|AAX95677.1|	266	50	266	0.73	0.88	0.01	218	330.9	4e-89	CRAL/TRIO domain, putative [Oryza sativa Japonica Group]
CL2380.Contig8_All	1882	1293	1102	gi|470111290|ref|XP_004291881.1|	294	21	83	0.59	0.8	0	64	85.9	8e-84	PREDICTED: random slug protein 5-like [Fragaria vesca subsp. vesca]
CL2380.Contig8_All	1882	1293	1102	gi|449460104|ref|XP_004147786.1|	286	22	84	0.58	0.77	0	64	86.3	1e-83	PREDICTED: CRAL-TRIO domain-containing protein C23B6.04c-like [Cucumis sativus] >gi|449516413|ref|XP_004165241.1| PREDICTED: CRAL-TRIO domain-containing protein C23B6.04c-like [Cucumis sativus]
CL2380.Contig8_All	1882	1293	1102	gi|224094769|ref|XP_002310229.1|	294	21	83	0.64	0.81	0	64	91.7	3e-82	predicted protein [Populus trichocarpa] >gi|222853132|gb|EEE90679.1| predicted protein [Populus trichocarpa]
CL2380.Contig8_All	1882	1302	1102	gi|356552113|ref|XP_003544415.1|	286	20	85	0.6	0.75	0	67	88.6	4e-82	PREDICTED: random slug protein 5-like [Glycine max]
CL2380.Contig8_All	1882	1293	1102	gi|116791354|gb|ABK25949.1|	294	22	84	0.67	0.81	0	64	95.5	5e-82	unknown [Picea sitchensis]
CL2380.Contig8_All	1882	1293	1102	gi|356564268|ref|XP_003550377.1|	293	23	85	0.61	0.78	0	64	89.4	7e-82	PREDICTED: random slug protein 5-like [Glycine max]
CL2380.Contig8_All	1882	1302	1102	gi|388515805|gb|AFK45964.1|	293	19	84	0.66	0.79	0	67	95.1	7e-82	unknown [Medicago truncatula]
CL2380.Contig8_All	1882	1293	1102	gi|462420192|gb|EMJ24455.1|	294	21	83	0.59	0.78	0	64	87	1e-81	hypothetical protein PRUPE_ppa009403mg [Prunus persica]
CL2380.Contig8_All	1882	1293	1102	gi|255538628|ref|XP_002510379.1|	295	22	84	0.64	0.83	0	64	91.3	4e-81	transporter, putative [Ricinus communis] >gi|223551080|gb|EEF52566.1| transporter, putative [Ricinus communis]
CL2380.Contig8_All	1882	1293	1102	gi|224134296|ref|XP_002327803.1|	294	21	83	0.62	0.8	0	64	89	1e-80	predicted protein [Populus trichocarpa] >gi|222836888|gb|EEE75281.1| predicted protein [Populus trichocarpa]
CL2381.Contig2_All	1058	143	427	gi|242033093|ref|XP_002463941.1|	259	1	99	0.78	0.83	0.07	102	134.4	6e-104	hypothetical protein SORBIDRAFT_01g009340 [Sorghum bicolor] >gi|241917795|gb|EER90939.1| hypothetical protein SORBIDRAFT_01g009340 [Sorghum bicolor]
CL2381.Contig2_All	1058	143	418	gi|357117030|ref|XP_003560279.1|	254	1	91	0.55	0.67	0.01	93	83.2	2e-81	PREDICTED: UPF0308 protein At2g37240, chloroplastic-like isoform 1 [Brachypodium distachyon]
CL2381.Contig2_All	1058	143	418	gi|357117032|ref|XP_003560280.1|	247	1	91	0.55	0.67	0.01	93	83.2	9e-77	PREDICTED: UPF0308 protein At2g37240, chloroplastic-like isoform 2 [Brachypodium distachyon]
CL2381.Contig2_All	1058	143	427	gi|326493514|dbj|BAJ85218.1|	252	1	92	0.53	0.6	0.04	99	70.5	2e-76	predicted protein [Hordeum vulgare subsp. vulgare] >gi|326497181|dbj|BAK02175.1| predicted protein [Hordeum vulgare subsp. vulgare]
CL2381.Contig2_All	1058	143	427	gi|222625727|gb|EEE59859.1|	283	1	102	0.55	0.59	0.09	104	79	4e-76	hypothetical protein OsJ_12441 [Oryza sativa Japonica Group]
CL2381.Contig2_All	1058	143	427	gi|115455107|ref|NP_001051154.1|	259	1	102	0.55	0.59	0.09	104	79	4e-76	Os03g0729300 [Oryza sativa Japonica Group] >gi|113549625|dbj|BAF13068.1| Os03g0729300 [Oryza sativa Japonica Group]
CL2381.Contig2_All	1058	143	427	gi|125545600|gb|EAY91739.1|	259	1	102	0.53	0.58	0.09	104	77	1e-75	hypothetical protein OsI_13380 [Oryza sativa Indica Group]
CL2381.Contig2_All	1058	143	427	gi|326502744|dbj|BAJ99000.1|	245	1	92	0.53	0.6	0.04	99	70.5	1e-71	predicted protein [Hordeum vulgare subsp. vulgare]
CL2381.Contig2_All	1058	131	427	gi|357117053|ref|XP_003560290.1|	259	4	99	0.39	0.53	0	99	61.6	6e-69	PREDICTED: UPF0308 protein At2g37240, chloroplastic-like [Brachypodium distachyon]
CL2381.Contig2_All	1058	143	427	gi|223975733|gb|ACN32054.1|	258	1	96	0.81	0.84	0.04	99	145.2	1e-33	unknown [Zea mays] >gi|414872593|tpg|DAA51150.1| TPA: hypothetical protein ZEAMMB73_984115 [Zea mays]
CL2381.Contig2_All	1058	128	427	gi|115455105|ref|NP_001051153.1|	258	1	98	0.31	0.49	0	100	54.7	2e-67	Os03g0729200 [Oryza sativa Japonica Group] >gi|108710884|gb|ABF98679.1| expressed protein [Oryza sativa Japonica Group] >gi|113549624|dbj|BAF13067.1| Os03g0729200 [Oryza sativa Japonica Group]
CL2381.Contig2_All	1058	173	427	gi|223943539|gb|ACN25853.1|	261	5	101	0.36	0.42	0.12	97	48.9	4e-66	unknown [Zea mays] >gi|413933165|gb|AFW67716.1| hypothetical protein ZEAMMB73_933882 [Zea mays] >gi|413933166|gb|AFW67717.1| hypothetical protein ZEAMMB73_933882 [Zea mays]
CL2381.Contig2_All	1058	180	842	gi|242033095|ref|XP_002463942.1|	260	12	254	0.52	0.62	0.1	246	229.2	9e-59	hypothetical protein SORBIDRAFT_01g009350 [Sorghum bicolor] >gi|241917796|gb|EER90940.1| hypothetical protein SORBIDRAFT_01g009350 [Sorghum bicolor]
CL2381.Contig2_All	1058	405	842	gi|293332908|ref|NP_001170360.1|	162	11	156	0.73	0.86	0	146	226.5	6e-58	uncharacterized protein LOC100384338 [Zea mays]
CL2381.Contig2_All	1058	405	863	gi|224127200|ref|XP_002320012.1|	199	48	199	0.71	0.84	0	153	225.3	1e-57	predicted protein [Populus trichocarpa] >gi|222860785|gb|EEE98327.1| predicted protein [Populus trichocarpa]
CL2381.Contig2_All	1058	405	863	gi|470103716|ref|XP_004288276.1|	259	108	259	0.69	0.84	0	153	219.9	5e-56	PREDICTED: thioredoxin-like protein AAED1, chloroplastic-like [Fragaria vesca subsp. vesca]
CL2381.Contig2_All	1058	405	863	gi|462401374|gb|EMJ06931.1|	265	114	265	0.67	0.84	0	153	219.9	5e-56	hypothetical protein PRUPE_ppa010087mg [Prunus persica]
CL2381.Contig2_All	1058	405	863	gi|460375341|ref|XP_004233465.1|	254	103	254	0.66	0.84	0	153	219.9	5e-56	PREDICTED: thioredoxin-like protein AAED1, chloroplastic-like [Solanum lycopersicum]
CL2381.Contig2_All	1058	405	863	gi|255585791|ref|XP_002533575.1|	255	104	255	0.69	0.82	0	153	218	2e-55	conserved hypothetical protein [Ricinus communis] >gi|223526552|gb|EEF28810.1| conserved hypothetical protein [Ricinus communis]
CL2381.Contig2_All	1058	429	863	gi|147864605|emb|CAN81555.1|	201	58	201	0.7	0.86	0	145	217.6	2e-55	hypothetical protein VITISV_040397 [Vitis vinifera]
CL2381.Contig3_All	1111	143	898	gi|223975733|gb|ACN32054.1|	258	1	251	0.87	0.91	0.02	256	432.6	6e-120	unknown [Zea mays] >gi|414872593|tpg|DAA51150.1| TPA: hypothetical protein ZEAMMB73_984115 [Zea mays]
CL2381.Contig3_All	1111	143	913	gi|242033093|ref|XP_002463941.1|	259	1	258	0.87	0.9	0.03	264	427.6	1e-118	hypothetical protein SORBIDRAFT_01g009340 [Sorghum bicolor] >gi|241917795|gb|EER90939.1| hypothetical protein SORBIDRAFT_01g009340 [Sorghum bicolor]
CL2381.Contig3_All	1111	143	895	gi|357117030|ref|XP_003560279.1|	254	1	248	0.74	0.81	0	252	352.1	1e-95	PREDICTED: UPF0308 protein At2g37240, chloroplastic-like isoform 1 [Brachypodium distachyon]
CL2381.Contig3_All	1111	143	895	gi|357117032|ref|XP_003560280.1|	247	1	241	0.71	0.79	0	252	336.6	4e-91	PREDICTED: UPF0308 protein At2g37240, chloroplastic-like isoform 2 [Brachypodium distachyon]
CL2381.Contig3_All	1111	143	895	gi|115455107|ref|NP_001051154.1|	259	1	254	0.71	0.78	0.03	260	334.7	1e-90	Os03g0729300 [Oryza sativa Japonica Group] >gi|113549625|dbj|BAF13068.1| Os03g0729300 [Oryza sativa Japonica Group]
CL2381.Contig3_All	1111	143	895	gi|222625727|gb|EEE59859.1|	283	1	254	0.71	0.78	0.03	260	334.7	1e-90	hypothetical protein OsJ_12441 [Oryza sativa Japonica Group]
CL2381.Contig3_All	1111	143	916	gi|326493514|dbj|BAJ85218.1|	252	1	252	0.7	0.79	0.02	262	334	2e-90	predicted protein [Hordeum vulgare subsp. vulgare] >gi|326497181|dbj|BAK02175.1| predicted protein [Hordeum vulgare subsp. vulgare]
CL2381.Contig3_All	1111	143	895	gi|125545600|gb|EAY91739.1|	259	1	254	0.7	0.77	0.03	260	332.8	6e-90	hypothetical protein OsI_13380 [Oryza sativa Indica Group]
CL2381.Contig3_All	1111	143	916	gi|326502744|dbj|BAJ99000.1|	245	1	245	0.68	0.77	0.02	262	318.5	1e-85	predicted protein [Hordeum vulgare subsp. vulgare]
CL2381.Contig3_All	1111	173	895	gi|242033095|ref|XP_002463942.1|	260	5	254	0.61	0.73	0.04	252	302.8	7e-81	hypothetical protein SORBIDRAFT_01g009350 [Sorghum bicolor] >gi|241917796|gb|EER90940.1| hypothetical protein SORBIDRAFT_01g009350 [Sorghum bicolor]
CL2381.Contig3_All	1111	131	916	gi|357117053|ref|XP_003560290.1|	259	4	259	0.6	0.74	0	262	302.4	9e-81	PREDICTED: UPF0308 protein At2g37240, chloroplastic-like [Brachypodium distachyon]
CL2381.Contig3_All	1111	128	895	gi|115455105|ref|NP_001051153.1|	258	1	252	0.57	0.73	0	256	297	3e-79	Os03g0729200 [Oryza sativa Japonica Group] >gi|108710884|gb|ABF98679.1| expressed protein [Oryza sativa Japonica Group] >gi|113549624|dbj|BAF13067.1| Os03g0729200 [Oryza sativa Japonica Group]
CL2381.Contig3_All	1111	173	895	gi|223943539|gb|ACN25853.1|	261	5	255	0.6	0.71	0.05	253	292.7	7e-78	unknown [Zea mays] >gi|413933165|gb|AFW67716.1| hypothetical protein ZEAMMB73_933882 [Zea mays] >gi|413933166|gb|AFW67717.1| hypothetical protein ZEAMMB73_933882 [Zea mays]
CL2381.Contig3_All	1111	101	916	gi|462401374|gb|EMJ06931.1|	265	10	265	0.54	0.69	0.01	276	272.7	7e-72	hypothetical protein PRUPE_ppa010087mg [Prunus persica]
CL2381.Contig3_All	1111	299	916	gi|359497052|ref|XP_002269002.2|	255	58	255	0.67	0.79	0	206	272.3	1e-71	PREDICTED: UPF0308 protein At2g37240, chloroplastic-like [Vitis vinifera] >gi|296087027|emb|CBI33289.3| unnamed protein product [Vitis vinifera]
CL2381.Contig3_All	1111	299	916	gi|147864605|emb|CAN81555.1|	201	4	201	0.66	0.79	0	206	272.3	1e-71	hypothetical protein VITISV_040397 [Vitis vinifera]
CL2381.Contig3_All	1111	149	916	gi|470103716|ref|XP_004288276.1|	259	10	259	0.56	0.72	0.01	258	271.9	1e-71	PREDICTED: thioredoxin-like protein AAED1, chloroplastic-like [Fragaria vesca subsp. vesca]
CL2381.Contig3_All	1111	296	916	gi|460375341|ref|XP_004233465.1|	254	56	254	0.63	0.79	0	207	268.9	1e-70	PREDICTED: thioredoxin-like protein AAED1, chloroplastic-like [Solanum lycopersicum]
CL2381.Contig3_All	1111	290	916	gi|224127200|ref|XP_002320012.1|	199	2	199	0.66	0.78	0	209	267.7	2e-70	predicted protein [Populus trichocarpa] >gi|222860785|gb|EEE98327.1| predicted protein [Populus trichocarpa]
CL2381.Contig3_All	1111	179	910	gi|449463935|ref|XP_004149685.1|	271	36	269	0.56	0.71	0.02	248	264.6	2e-69	PREDICTED: thioredoxin-like protein AAED1, chloroplastic-like [Cucumis sativus] >gi|449522036|ref|XP_004168034.1| PREDICTED: thioredoxin-like protein AAED1, chloroplastic-like [Cucumis sativus]
CL2381.Contig4_All	1518	143	439	gi|242033093|ref|XP_002463941.1|	259	1	103	0.79	0.84	0.07	106	141.4	4e-32	hypothetical protein SORBIDRAFT_01g009340 [Sorghum bicolor] >gi|241917795|gb|EER90939.1| hypothetical protein SORBIDRAFT_01g009340 [Sorghum bicolor]
CL2381.Contig4_All	1518	143	439	gi|223975733|gb|ACN32054.1|	258	1	100	0.82	0.84	0.04	103	152.1	2e-35	unknown [Zea mays] >gi|414872593|tpg|DAA51150.1| TPA: hypothetical protein ZEAMMB73_984115 [Zea mays]
CL2381.Contig4_All	1518	143	439	gi|357117030|ref|XP_003560279.1|	254	1	98	0.55	0.66	0.01	100	89.7	1e-16	PREDICTED: UPF0308 protein At2g37240, chloroplastic-like isoform 1 [Brachypodium distachyon]
CL2381.Contig4_All	1518	143	439	gi|326493514|dbj|BAJ85218.1|	252	1	96	0.53	0.6	0.04	103	75.9	2e-12	predicted protein [Hordeum vulgare subsp. vulgare] >gi|326497181|dbj|BAK02175.1| predicted protein [Hordeum vulgare subsp. vulgare]
CL2381.Contig4_All	1518	143	439	gi|115455107|ref|NP_001051154.1|	259	1	106	0.56	0.6	0.08	108	85.9	2e-15	Os03g0729300 [Oryza sativa Japonica Group] >gi|113549625|dbj|BAF13068.1| Os03g0729300 [Oryza sativa Japonica Group]
CL2381.Contig4_All	1518	143	439	gi|222625727|gb|EEE59859.1|	283	1	106	0.56	0.6	0.08	108	85.9	2e-15	hypothetical protein OsJ_12441 [Oryza sativa Japonica Group]
CL2381.Contig4_All	1518	143	439	gi|125545600|gb|EAY91739.1|	259	1	106	0.55	0.59	0.08	108	84	8e-15	hypothetical protein OsI_13380 [Oryza sativa Indica Group]
CL2381.Contig4_All	1518	143	439	gi|357117032|ref|XP_003560280.1|	247	1	98	0.55	0.66	0.01	100	89.7	1e-16	PREDICTED: UPF0308 protein At2g37240, chloroplastic-like isoform 2 [Brachypodium distachyon]
CL2381.Contig4_All	1518	143	439	gi|326502744|dbj|BAJ99000.1|	245	1	96	0.53	0.6	0.04	103	75.9	2e-12	predicted protein [Hordeum vulgare subsp. vulgare]
CL2381.Contig4_All	1518	173	439	gi|242033095|ref|XP_002463942.1|	260	5	104	0.39	0.5	0.11	100	63.5	1e-08	hypothetical protein SORBIDRAFT_01g009350 [Sorghum bicolor] >gi|241917796|gb|EER90940.1| hypothetical protein SORBIDRAFT_01g009350 [Sorghum bicolor]
CL2381.Contig4_All	1518	844	1302	gi|293332908|ref|NP_001170360.1|	162	4	156	0.76	0.9	0	153	251.1	3e-65	uncharacterized protein LOC100384338 [Zea mays]
CL2381.Contig4_All	1518	173	439	gi|223943539|gb|ACN25853.1|	261	5	105	0.38	0.45	0.12	101	54.7	5e-06	unknown [Zea mays] >gi|413933165|gb|AFW67716.1| hypothetical protein ZEAMMB73_933882 [Zea mays] >gi|413933166|gb|AFW67717.1| hypothetical protein ZEAMMB73_933882 [Zea mays]
CL2381.Contig4_All	1518	844	1323	gi|224127200|ref|XP_002320012.1|	199	41	199	0.74	0.88	0	160	250.8	4e-65	predicted protein [Populus trichocarpa] >gi|222860785|gb|EEE98327.1| predicted protein [Populus trichocarpa]
CL2381.Contig4_All	1518	844	1323	gi|147864605|emb|CAN81555.1|	201	43	201	0.73	0.87	0	160	250.8	4e-65	hypothetical protein VITISV_040397 [Vitis vinifera]
CL2381.Contig4_All	1518	128	439	gi|115455105|ref|NP_001051153.1|	258	1	102	0.33	0.51	0	104	60.5	9e-08	Os03g0729200 [Oryza sativa Japonica Group] >gi|108710884|gb|ABF98679.1| expressed protein [Oryza sativa Japonica Group] >gi|113549624|dbj|BAF13067.1| Os03g0729200 [Oryza sativa Japonica Group]
CL2381.Contig4_All	1518	844	1323	gi|359497052|ref|XP_002269002.2|	255	97	255	0.73	0.86	0	160	249.6	1e-64	PREDICTED: UPF0308 protein At2g37240, chloroplastic-like [Vitis vinifera] >gi|296087027|emb|CBI33289.3| unnamed protein product [Vitis vinifera]
CL2381.Contig4_All	1518	131	439	gi|357117053|ref|XP_003560290.1|	259	4	103	0.41	0.54	0	103	67.4	7e-10	PREDICTED: UPF0308 protein At2g37240, chloroplastic-like [Brachypodium distachyon]
CL2381.Contig4_All	1518	844	1323	gi|470103716|ref|XP_004288276.1|	259	101	259	0.72	0.88	0	160	245.7	1e-63	PREDICTED: thioredoxin-like protein AAED1, chloroplastic-like [Fragaria vesca subsp. vesca]
CL2381.Contig4_All	1518	844	1323	gi|462401374|gb|EMJ06931.1|	265	107	265	0.71	0.88	0	160	245.7	1e-63	hypothetical protein PRUPE_ppa010087mg [Prunus persica]
CL2381.Contig4_All	1518	844	1323	gi|460375341|ref|XP_004233465.1|	254	96	254	0.7	0.87	0	160	245.7	1e-63	PREDICTED: thioredoxin-like protein AAED1, chloroplastic-like [Solanum lycopersicum]
CL2381.Contig5_All	1210	536	1012	gi|242033093|ref|XP_002463941.1|	259	101	258	0.93	0.96	0	159	300.4	4e-80	hypothetical protein SORBIDRAFT_01g009340 [Sorghum bicolor] >gi|241917795|gb|EER90939.1| hypothetical protein SORBIDRAFT_01g009340 [Sorghum bicolor]
CL2381.Contig5_All	1210	536	997	gi|223975733|gb|ACN32054.1|	258	98	251	0.92	0.96	0	154	294.7	2e-78	unknown [Zea mays] >gi|414872593|tpg|DAA51150.1| TPA: hypothetical protein ZEAMMB73_984115 [Zea mays]
CL2381.Contig5_All	1210	536	994	gi|357117030|ref|XP_003560279.1|	254	96	248	0.88	0.92	0	153	276.6	6e-73	PREDICTED: UPF0308 protein At2g37240, chloroplastic-like isoform 1 [Brachypodium distachyon]
CL2381.Contig5_All	1210	536	1015	gi|326493514|dbj|BAJ85218.1|	252	94	252	0.81	0.91	0	160	270.8	3e-71	predicted protein [Hordeum vulgare subsp. vulgare] >gi|326497181|dbj|BAK02175.1| predicted protein [Hordeum vulgare subsp. vulgare]
CL2381.Contig5_All	1210	536	994	gi|115455107|ref|NP_001051154.1|	259	104	254	0.83	0.92	0	153	263.1	7e-69	Os03g0729300 [Oryza sativa Japonica Group] >gi|113549625|dbj|BAF13068.1| Os03g0729300 [Oryza sativa Japonica Group]
CL2381.Contig5_All	1210	536	994	gi|222625727|gb|EEE59859.1|	283	104	254	0.83	0.92	0	153	263.1	7e-69	hypothetical protein OsJ_12441 [Oryza sativa Japonica Group]
CL2381.Contig5_All	1210	536	994	gi|125545600|gb|EAY91739.1|	259	104	254	0.83	0.92	0	153	263.1	7e-69	hypothetical protein OsI_13380 [Oryza sativa Indica Group]
CL2381.Contig5_All	1210	536	994	gi|357117032|ref|XP_003560280.1|	247	96	241	0.84	0.89	0	153	261.2	2e-68	PREDICTED: UPF0308 protein At2g37240, chloroplastic-like isoform 2 [Brachypodium distachyon]
CL2381.Contig5_All	1210	536	1015	gi|326502744|dbj|BAJ99000.1|	245	94	245	0.78	0.88	0	160	255.4	1e-66	predicted protein [Hordeum vulgare subsp. vulgare]
CL2381.Contig5_All	1210	536	994	gi|242033095|ref|XP_002463942.1|	260	102	254	0.77	0.9	0	153	253.4	5e-66	hypothetical protein SORBIDRAFT_01g009350 [Sorghum bicolor] >gi|241917796|gb|EER90940.1| hypothetical protein SORBIDRAFT_01g009350 [Sorghum bicolor]
CL2381.Contig5_All	1210	536	994	gi|293332908|ref|NP_001170360.1|	162	4	156	0.76	0.9	0	153	251.1	2e-65	uncharacterized protein LOC100384338 [Zea mays]
CL2381.Contig5_All	1210	536	994	gi|223943539|gb|ACN25853.1|	261	103	255	0.76	0.9	0	153	251.1	2e-65	unknown [Zea mays] >gi|413933165|gb|AFW67716.1| hypothetical protein ZEAMMB73_933882 [Zea mays] >gi|413933166|gb|AFW67717.1| hypothetical protein ZEAMMB73_933882 [Zea mays]
CL2381.Contig5_All	1210	536	1015	gi|224127200|ref|XP_002320012.1|	199	41	199	0.74	0.88	0	160	250.8	3e-65	predicted protein [Populus trichocarpa] >gi|222860785|gb|EEE98327.1| predicted protein [Populus trichocarpa]
CL2381.Contig5_All	1210	536	1015	gi|147864605|emb|CAN81555.1|	201	43	201	0.73	0.87	0	160	250.8	3e-65	hypothetical protein VITISV_040397 [Vitis vinifera]
CL2381.Contig5_All	1210	536	994	gi|115455105|ref|NP_001051153.1|	258	100	252	0.75	0.89	0	153	249.6	8e-65	Os03g0729200 [Oryza sativa Japonica Group] >gi|108710884|gb|ABF98679.1| expressed protein [Oryza sativa Japonica Group] >gi|113549624|dbj|BAF13067.1| Os03g0729200 [Oryza sativa Japonica Group]
CL2381.Contig5_All	1210	536	1015	gi|359497052|ref|XP_002269002.2|	255	97	255	0.73	0.86	0	160	249.6	8e-65	PREDICTED: UPF0308 protein At2g37240, chloroplastic-like [Vitis vinifera] >gi|296087027|emb|CBI33289.3| unnamed protein product [Vitis vinifera]
CL2381.Contig5_All	1210	536	1015	gi|357117053|ref|XP_003560290.1|	259	101	259	0.74	0.88	0	160	248.1	2e-64	PREDICTED: UPF0308 protein At2g37240, chloroplastic-like [Brachypodium distachyon]
CL2381.Contig5_All	1210	536	1015	gi|470103716|ref|XP_004288276.1|	259	101	259	0.72	0.88	0	160	245.7	1e-63	PREDICTED: thioredoxin-like protein AAED1, chloroplastic-like [Fragaria vesca subsp. vesca]
CL2381.Contig5_All	1210	536	1015	gi|462401374|gb|EMJ06931.1|	265	107	265	0.71	0.88	0	160	245.7	1e-63	hypothetical protein PRUPE_ppa010087mg [Prunus persica]
CL2381.Contig5_All	1210	536	1015	gi|460375341|ref|XP_004233465.1|	254	96	254	0.7	0.87	0	160	245.7	1e-63	PREDICTED: thioredoxin-like protein AAED1, chloroplastic-like [Solanum lycopersicum]
CL2382.Contig1_All	1176	51	1175	gi|5911167|gb|AAD55677.1|	793	101	464	0.67	0.75	0	375	528.5	8e-149	putative transposase protein [Zea mays]
CL2382.Contig1_All	1176	117	1175	gi|359490564|ref|XP_003634113.1|	1264	33	379	0.52	0.71	0	353	398.3	1e-109	PREDICTED: uncharacterized protein LOC100245099 [Vitis vinifera]
CL2382.Contig1_All	1176	102	1175	gi|1345502|emb|CAA40555.1|	752	120	471	0.49	0.68	0	359	369.8	5e-101	TNP2 [Antirrhinum majus]
CL2382.Contig1_All	1176	93	1175	gi|460414711|ref|XP_004252707.1|	509	54	377	0.5	0.64	0.01	363	360.1	4e-98	PREDICTED: uncharacterized protein LOC101244468 [Solanum lycopersicum]
CL2382.Contig1_All	1176	114	1175	gi|359491823|ref|XP_002268753.2|	1410	116	450	0.5	0.66	0	354	356.7	4e-97	PREDICTED: uncharacterized protein LOC100261419 [Vitis vinifera]
CL2382.Contig1_All	1176	120	1175	gi|356577263|ref|XP_003556747.1|	1080	86	424	0.47	0.68	0	352	355.9	7e-97	PREDICTED: uncharacterized protein LOC100820017 [Glycine max]
CL2382.Contig1_All	1176	99	1175	gi|460387920|ref|XP_004239620.1|	526	107	452	0.47	0.66	0	359	354.4	2e-96	PREDICTED: uncharacterized protein LOC101253189 [Solanum lycopersicum]
CL2382.Contig1_All	1176	120	1175	gi|356503246|ref|XP_003520422.1|	1157	163	501	0.46	0.67	0	352	353.2	5e-96	PREDICTED: uncharacterized protein LOC100785239 [Glycine max]
CL2382.Contig1_All	1176	120	1175	gi|356565752|ref|XP_003551101.1|	1027	167	505	0.46	0.68	0	352	352.1	1e-95	PREDICTED: uncharacterized protein LOC100817991 [Glycine max]
CL2382.Contig1_All	1176	90	1175	gi|359497648|ref|XP_003635598.1|	800	115	458	0.46	0.66	0	363	350.5	3e-95	PREDICTED: uncharacterized protein LOC100854775, partial [Vitis vinifera]
CL2382.Contig1_All	1176	93	1175	gi|20279447|gb|AAM18727.1|AC092548_5	1571	128	479	0.48	0.64	0	362	347.1	3e-94	putative TNP2-like transposon protein [Oryza sativa Japonica Group]
CL2382.Contig1_All	1176	93	1175	gi|110288969|gb|AAP53328.2|	1647	128	479	0.48	0.64	0	362	347.1	3e-94	transposon protein, putative, CACTA, En/Spm sub-class [Oryza sativa Japonica Group]
CL2382.Contig1_All	1176	90	1175	gi|359497734|ref|XP_003635624.1|	532	63	406	0.46	0.66	0.01	364	345.1	1e-93	PREDICTED: uncharacterized protein LOC100854285, partial [Vitis vinifera]
CL2382.Contig1_All	1176	117	1067	gi|359493339|ref|XP_002277587.2|	783	125	435	0.49	0.69	0	317	337.8	2e-91	PREDICTED: uncharacterized protein LOC100258569 [Vitis vinifera]
CL2382.Contig1_All	1176	93	1175	gi|470119450|ref|XP_004295827.1|	514	112	471	0.48	0.62	0.02	368	337	3e-91	PREDICTED: uncharacterized protein LOC101302054 [Fragaria vesca subsp. vesca]
CL2382.Contig1_All	1176	276	1172	gi|359497677|ref|XP_003635604.1|	886	2	282	0.53	0.67	0	299	330.9	2e-89	PREDICTED: uncharacterized protein LOC100852669, partial [Vitis vinifera]
CL2382.Contig1_All	1176	93	1136	gi|77548475|gb|ABA91272.1|	823	50	389	0.47	0.64	0	349	329.3	7e-89	transposon protein, putative, CACTA, En/Spm sub-class [Oryza sativa Japonica Group]
CL2382.Contig1_All	1176	114	1175	gi|470112379|ref|XP_004292413.1|	576	66	407	0.46	0.62	0	355	327.8	2e-88	PREDICTED: uncharacterized protein LOC101297990 [Fragaria vesca subsp. vesca]
CL2382.Contig1_All	1176	153	1112	gi|147809585|emb|CAN64494.1|	1295	141	440	0.47	0.64	0	321	325.1	1e-87	hypothetical protein VITISV_018031 [Vitis vinifera]
CL2382.Contig1_All	1176	117	1175	gi|460383957|ref|XP_004237682.1|	480	68	379	0.46	0.61	0	354	324.3	2e-87	PREDICTED: uncharacterized protein LOC101264115 [Solanum lycopersicum]
CL2382.Contig2_All	281	273	4	gi|5911167|gb|AAD55677.1|	793	281	370	0.86	0.9	0	90	171.8	2e-42	putative transposase protein [Zea mays]
CL2382.Contig2_All	281	273	4	gi|359497677|ref|XP_003635604.1|	886	102	191	0.66	0.82	0	90	139.8	1e-32	PREDICTED: uncharacterized protein LOC100852669, partial [Vitis vinifera]
CL2382.Contig2_All	281	279	4	gi|147794504|emb|CAN71609.1|	1277	190	281	0.64	0.83	0	92	139	2e-32	hypothetical protein VITISV_013246 [Vitis vinifera]
CL2382.Contig2_All	281	279	4	gi|1345502|emb|CAA40555.1|	752	287	378	0.61	0.82	0	92	137.1	8e-32	TNP2 [Antirrhinum majus]
CL2382.Contig2_All	281	273	4	gi|359491823|ref|XP_002268753.2|	1410	269	358	0.64	0.81	0	90	136.7	1e-31	PREDICTED: uncharacterized protein LOC100261419 [Vitis vinifera]
CL2382.Contig2_All	281	273	4	gi|470139287|ref|XP_004305382.1|	493	236	326	0.64	0.79	0.01	91	136.3	1e-31	PREDICTED: uncharacterized protein LOC101300751 [Fragaria vesca subsp. vesca]
CL2382.Contig2_All	281	279	4	gi|359490564|ref|XP_003634113.1|	1264	194	285	0.63	0.82	0	92	134.8	4e-31	PREDICTED: uncharacterized protein LOC100245099 [Vitis vinifera]
CL2382.Contig2_All	281	276	4	gi|147788071|emb|CAN75975.1|	283	140	230	0.6	0.8	0	91	132.9	1e-30	hypothetical protein VITISV_028849 [Vitis vinifera]
CL2382.Contig2_All	281	273	4	gi|470112379|ref|XP_004292413.1|	576	224	313	0.63	0.76	0	90	132.5	1e-30	PREDICTED: uncharacterized protein LOC101297990 [Fragaria vesca subsp. vesca]
CL2382.Contig2_All	281	279	7	gi|359493339|ref|XP_002277587.2|	783	286	376	0.62	0.8	0	91	132.5	1e-30	PREDICTED: uncharacterized protein LOC100258569 [Vitis vinifera]
CL2382.Contig2_All	281	273	4	gi|356565752|ref|XP_003551101.1|	1027	322	411	0.63	0.8	0	90	132.5	1e-30	PREDICTED: uncharacterized protein LOC100817991 [Glycine max]
CL2382.Contig2_All	281	279	4	gi|22748425|gb|AAN05390.1|	1620	209	300	0.6	0.77	0	92	132.1	2e-30	putative transposon protein [Oryza sativa Japonica Group]
CL2382.Contig2_All	281	279	4	gi|110288777|gb|AAP52603.2|	1267	278	369	0.6	0.77	0	92	132.1	2e-30	transposon protein, putative, CACTA, En/Spm sub-class, expressed [Oryza sativa Japonica Group]
CL2382.Contig2_All	281	279	4	gi|108862557|gb|ABA97584.2|	1667	278	369	0.6	0.77	0	92	132.1	2e-30	transposon protein, putative, CACTA, En/Spm sub-class, expressed [Oryza sativa Japonica Group]
CL2382.Contig2_All	281	273	4	gi|356503246|ref|XP_003520422.1|	1157	318	407	0.62	0.79	0	90	131	5e-30	PREDICTED: uncharacterized protein LOC100785239 [Glycine max]
CL2382.Contig2_All	281	273	4	gi|356577263|ref|XP_003556747.1|	1080	241	330	0.62	0.78	0	90	129	2e-29	PREDICTED: uncharacterized protein LOC100820017 [Glycine max]
CL2382.Contig2_All	281	273	4	gi|460403596|ref|XP_004247275.1|	353	86	175	0.6	0.8	0	90	128.6	2e-29	PREDICTED: uncharacterized protein LOC101252326 [Solanum lycopersicum]
CL2382.Contig2_All	281	273	4	gi|147809585|emb|CAN64494.1|	1295	277	367	0.62	0.77	0.01	91	127.1	8e-29	hypothetical protein VITISV_018031 [Vitis vinifera]
CL2382.Contig2_All	281	273	4	gi|297724919|ref|NP_001174823.1|	419	276	365	0.6	0.76	0	90	126.3	1e-28	Os06g0517450 [Oryza sativa Japonica Group] >gi|255677099|dbj|BAH93551.1| Os06g0517450, partial [Oryza sativa Japonica Group]
CL2382.Contig2_All	281	258	4	gi|147784161|emb|CAN74938.1|	618	183	268	0.65	0.81	0.01	86	126.3	1e-28	hypothetical protein VITISV_007244 [Vitis vinifera]
CL2383.Contig1_All	207	197	3	gi|242086845|ref|XP_002439255.1|	211	121	184	0.82	0.89	0	65	104.4	5e-22	hypothetical protein SORBIDRAFT_09g003200 [Sorghum bicolor] >gi|241944540|gb|EES17685.1| hypothetical protein SORBIDRAFT_09g003200 [Sorghum bicolor]
CL2383.Contig1_All	207	206	3	gi|413917632|gb|AFW57564.1|	1054	950	1017	0.69	0.85	0	68	100.1	1e-20	putative leucine-rich repeat receptor-like protein kinase family protein [Zea mays]
CL2383.Contig1_All	207	206	3	gi|56201978|dbj|BAD73428.1|	1040	948	1015	0.66	0.78	0	68	90.9	6e-18	putative protein kinase Xa21 [Oryza sativa Japonica Group]
CL2383.Contig1_All	207	206	3	gi|21902104|dbj|BAC05651.1|	996	904	971	0.66	0.78	0	68	90.9	6e-18	putative protein kinase Xa21 [Oryza sativa Japonica Group]
CL2383.Contig1_All	207	206	3	gi|222618578|gb|EEE54710.1|	1050	948	1015	0.66	0.78	0	68	90.9	6e-18	hypothetical protein OsJ_02035 [Oryza sativa Japonica Group]
CL2383.Contig1_All	207	206	3	gi|218188360|gb|EEC70787.1|	1323	948	1015	0.66	0.78	0	68	90.9	6e-18	hypothetical protein OsI_02229 [Oryza sativa Indica Group]
CL2383.Contig1_All	207	206	9	gi|413941757|gb|AFW74406.1|	1003	907	975	0.58	0.75	0.04	69	80.1	1e-14	putative leucine-rich repeat receptor-like protein kinase family protein [Zea mays]
CL2383.Contig1_All	207	206	9	gi|326492329|dbj|BAK01948.1|	937	838	907	0.49	0.67	0.06	70	68.6	3e-11	predicted protein [Hordeum vulgare subsp. vulgare]
CL2383.Contig1_All	207	206	9	gi|357118574|ref|XP_003561027.1|	1037	935	1003	0.51	0.65	0.04	69	63.9	8e-10	PREDICTED: probable LRR receptor-like serine/threonine-protein kinase At3g47570-like [Brachypodium distachyon]
CL2383.Contig1_All	207	206	12	gi|224121660|ref|XP_002330621.1|	774	657	732	0.39	0.59	0.14	76	60.5	9e-09	predicted protein [Populus trichocarpa] >gi|222872225|gb|EEF09356.1| predicted protein [Populus trichocarpa]
CL2383.Contig1_All	207	206	9	gi|413947421|gb|AFW80070.1|	1052	950	1024	0.48	0.56	0.12	75	59.3	2e-08	putative leucine-rich repeat receptor-like protein kinase family protein [Zea mays]
CL2383.Contig1_All	207	206	6	gi|218187540|gb|EEC69967.1|	706	589	658	0.47	0.64	0.04	70	59.3	2e-08	hypothetical protein OsI_00432 [Oryza sativa Indica Group]
CL2383.Contig1_All	207	206	6	gi|125524450|gb|EAY72564.1|	181	64	133	0.47	0.64	0.04	70	59.3	2e-08	hypothetical protein OsI_00430 [Oryza sativa Indica Group]
CL2383.Contig1_All	207	206	6	gi|115434570|ref|NP_001042043.1|	1065	948	1017	0.47	0.64	0.04	70	59.3	2e-08	Os01g0152000 [Oryza sativa Japonica Group] >gi|113531574|dbj|BAF03957.1| Os01g0152000 [Oryza sativa Japonica Group]
CL2383.Contig1_All	207	206	12	gi|470119398|ref|XP_004295801.1|	133	47	113	0.37	0.66	0.03	67	58.9	2e-08	PREDICTED: putative receptor-like protein kinase At3g47110-like [Fragaria vesca subsp. vesca]
CL2383.Contig1_All	207	206	3	gi|297792337|ref|XP_002864053.1|	1020	920	987	0.43	0.59	0	68	58.9	2e-08	hypothetical protein ARALYDRAFT_918044 [Arabidopsis lyrata subsp. lyrata] >gi|297309888|gb|EFH40312.1| hypothetical protein ARALYDRAFT_918044 [Arabidopsis lyrata subsp. lyrata]
CL2383.Contig1_All	207	206	9	gi|242043440|ref|XP_002459591.1|	769	673	741	0.48	0.59	0.04	69	58.9	2e-08	hypothetical protein SORBIDRAFT_02g007200 [Sorghum bicolor] >gi|241922968|gb|EER96112.1| hypothetical protein SORBIDRAFT_02g007200 [Sorghum bicolor]
CL2383.Contig1_All	207	206	9	gi|413926817|gb|AFW66749.1|	1060	953	1028	0.46	0.57	0.13	76	58.5	3e-08	putative leucine-rich repeat receptor-like protein kinase family protein [Zea mays]
CL2383.Contig1_All	207	200	12	gi|242072494|ref|XP_002446183.1|	1080	980	1043	0.44	0.64	0.02	64	58.5	3e-08	hypothetical protein SORBIDRAFT_06g003140 [Sorghum bicolor] >gi|241937366|gb|EES10511.1| hypothetical protein SORBIDRAFT_06g003140 [Sorghum bicolor]
CL2383.Contig1_All	207	206	12	gi|242068515|ref|XP_002449534.1|	1006	906	972	0.39	0.66	0.03	67	58.2	4e-08	hypothetical protein SORBIDRAFT_05g018020 [Sorghum bicolor] >gi|241935377|gb|EES08522.1| hypothetical protein SORBIDRAFT_05g018020 [Sorghum bicolor]
CL2383.Contig2_All	2231	2223	1897	gi|413917632|gb|AFW57564.1|	1054	180	315	0.32	0.49	0.2	136	64.7	8e-09	putative leucine-rich repeat receptor-like protein kinase family protein [Zea mays]
CL2383.Contig2_All	2231	2151	1894	gi|218188360|gb|EEC70787.1|	1323	83	167	0.42	0.53	0	86	55.5	4e-06	hypothetical protein OsI_02229 [Oryza sativa Indica Group]
CL2383.Contig2_All	2231	2151	1894	gi|56201978|dbj|BAD73428.1|	1040	83	167	0.42	0.53	0	86	55.5	4e-06	putative protein kinase Xa21 [Oryza sativa Japonica Group]
CL2383.Contig2_All	2231	2151	1894	gi|222618578|gb|EEE54710.1|	1050	83	167	0.42	0.53	0	86	55.5	4e-06	hypothetical protein OsJ_02035 [Oryza sativa Japonica Group]
CL2383.Contig2_All	2231	2229	1897	gi|21902104|dbj|BAC05651.1|	996	81	194	0.35	0.54	0.03	114	69.3	3e-10	putative protein kinase Xa21 [Oryza sativa Japonica Group]
CL2383.Contig2_All	2231	2226	1900	gi|413941757|gb|AFW74406.1|	1003	172	305	0.33	0.46	0.19	134	61.2	8e-08	putative leucine-rich repeat receptor-like protein kinase family protein [Zea mays]
CL2383.Contig2_All	2231	2187	1897	gi|115469424|ref|NP_001058311.1|	1061	61	157	0.36	0.53	0	97	63.2	2e-08	Os06g0667000 [Oryza sativa Japonica Group] >gi|113596351|dbj|BAF20225.1| Os06g0667000 [Oryza sativa Japonica Group]
CL2383.Contig2_All	2231	2226	1894	gi|115485561|ref|NP_001067924.1|	1036	270	410	0.3	0.44	0.21	141	61.2	8e-08	Os11g0490200 [Oryza sativa Japonica Group] >gi|77551012|gb|ABA93809.1| Leucine Rich Repeat family protein [Oryza sativa Japonica Group] >gi|113645146|dbj|BAF28287.1| Os11g0490200 [Oryza sativa Japonica Group]
CL2383.Contig2_All	2231	2226	1897	gi|413920946|gb|AFW60878.1|	1059	300	440	0.29	0.45	0.22	141	64.3	1e-08	putative leucine-rich repeat receptor-like protein kinase family protein [Zea mays]
CL2383.Contig2_All	2231	2136	1897	gi|125534419|gb|EAY80967.1|	859	2	106	0.3	0.47	0.24	105	54.7	8e-06	hypothetical protein OsI_36148 [Oryza sativa Indica Group]
CL2383.Contig2_All	2231	2223	1855	gi|326497471|dbj|BAK05825.1|	1045	266	392	0.31	0.52	0.05	130	54.7	8e-06	predicted protein [Hordeum vulgare subsp. vulgare]
CL2383.Contig2_All	2231	2196	1894	gi|242068599|ref|XP_002449576.1|	1086	60	161	0.35	0.52	0.01	102	54.7	8e-06	hypothetical protein SORBIDRAFT_05g019490 [Sorghum bicolor] >gi|241935419|gb|EES08564.1| hypothetical protein SORBIDRAFT_05g019490 [Sorghum bicolor]
CL2383.Contig2_All	2231	2217	1894	gi|413920418|gb|AFW60350.1|	804	21	159	0.32	0.45	0.22	139	66.2	2e-09	putative leucine-rich repeat receptor-like protein kinase family protein [Zea mays]
CL2383.Contig2_All	2231	2160	1894	gi|242094286|ref|XP_002437633.1|	988	62	151	0.38	0.54	0.01	90	55.8	3e-06	hypothetical protein SORBIDRAFT_10g030860 [Sorghum bicolor] >gi|241915856|gb|EER89000.1| hypothetical protein SORBIDRAFT_10g030860 [Sorghum bicolor]
CL2383.Contig2_All	2231	2223	1897	gi|125531685|gb|EAY78250.1|	1063	270	409	0.29	0.47	0.22	140	64.3	1e-08	hypothetical protein OsI_33294 [Oryza sativa Indica Group]
CL2383.Contig2_All	2231	2223	1846	gi|326493910|dbj|BAJ85417.1|	1065	262	418	0.27	0.42	0.2	157	57	1e-06	predicted protein [Hordeum vulgare subsp. vulgare]
CL2383.Contig2_All	2231	2223	1894	gi|242069163|ref|XP_002449858.1|	1059	250	365	0.34	0.5	0.06	117	54.7	8e-06	hypothetical protein SORBIDRAFT_05g024520 [Sorghum bicolor] >gi|241935701|gb|EES08846.1| hypothetical protein SORBIDRAFT_05g024520 [Sorghum bicolor]
CL2383.Contig2_All	2231	2223	1894	gi|115434570|ref|NP_001042043.1|	1065	80	190	0.37	0.5	0.01	111	61.2	8e-08	Os01g0152000 [Oryza sativa Japonica Group] >gi|113531574|dbj|BAF03957.1| Os01g0152000 [Oryza sativa Japonica Group]
CL2383.Contig2_All	2231	2178	1894	gi|242067291|ref|XP_002448922.1|	1046	342	437	0.35	0.55	0.01	96	58.9	4e-07	hypothetical protein SORBIDRAFT_05g001640 [Sorghum bicolor] >gi|241934765|gb|EES07910.1| hypothetical protein SORBIDRAFT_05g001640 [Sorghum bicolor]
CL2383.Contig2_All	2231	2223	1897	gi|31431670|gb|AAP53414.1|	1067	270	409	0.29	0.47	0.22	140	63.9	1e-08	Leucine Rich Repeat family protein, expressed [Oryza sativa Japonica Group]
CL2383.Contig3_All	650	3	638	gi|413917632|gb|AFW57564.1|	1054	825	1036	0.91	0.95	0	212	392.5	2e-108	putative leucine-rich repeat receptor-like protein kinase family protein [Zea mays]
CL2383.Contig3_All	650	3	638	gi|56201978|dbj|BAD73428.1|	1040	823	1034	0.78	0.9	0	212	348.2	6e-95	putative protein kinase Xa21 [Oryza sativa Japonica Group]
CL2383.Contig3_All	650	3	638	gi|21902104|dbj|BAC05651.1|	996	779	990	0.78	0.9	0	212	348.2	6e-95	putative protein kinase Xa21 [Oryza sativa Japonica Group]
CL2383.Contig3_All	650	3	638	gi|222618578|gb|EEE54710.1|	1050	823	1034	0.78	0.9	0	212	348.2	6e-95	hypothetical protein OsJ_02035 [Oryza sativa Japonica Group]
CL2383.Contig3_All	650	3	638	gi|218188360|gb|EEC70787.1|	1323	823	1034	0.78	0.9	0	212	348.2	6e-95	hypothetical protein OsI_02229 [Oryza sativa Indica Group]
CL2383.Contig3_All	650	3	650	gi|413941757|gb|AFW74406.1|	1003	784	1000	0.68	0.82	0.01	219	302.8	2e-81	putative leucine-rich repeat receptor-like protein kinase family protein [Zea mays]
CL2383.Contig3_All	650	3	644	gi|242086845|ref|XP_002439255.1|	211	19	205	0.71	0.78	0	214	293.5	1e-78	hypothetical protein SORBIDRAFT_09g003200 [Sorghum bicolor] >gi|241944540|gb|EES17685.1| hypothetical protein SORBIDRAFT_09g003200 [Sorghum bicolor]
CL2383.Contig3_All	650	6	638	gi|357118574|ref|XP_003561027.1|	1037	811	1024	0.53	0.69	0.02	216	220.7	1e-56	PREDICTED: probable LRR receptor-like serine/threonine-protein kinase At3g47570-like [Brachypodium distachyon]
CL2383.Contig3_All	650	6	638	gi|242043332|ref|XP_002459537.1|	1040	818	1034	0.52	0.69	0.04	219	219.2	4e-56	hypothetical protein SORBIDRAFT_02g006260 [Sorghum bicolor] >gi|241922914|gb|EER96058.1| hypothetical protein SORBIDRAFT_02g006260 [Sorghum bicolor]
CL2383.Contig3_All	650	6	644	gi|224081190|ref|XP_002306327.1|	1011	789	1006	0.51	0.66	0.03	220	216.9	2e-55	predicted protein [Populus trichocarpa] >gi|222855776|gb|EEE93323.1| predicted protein [Populus trichocarpa]
CL2383.Contig3_All	650	6	638	gi|242047860|ref|XP_002461676.1|	1050	828	1044	0.51	0.69	0.04	219	214.5	1e-54	hypothetical protein SORBIDRAFT_02g006310 [Sorghum bicolor] >gi|241925053|gb|EER98197.1| hypothetical protein SORBIDRAFT_02g006310 [Sorghum bicolor]
CL2383.Contig3_All	650	6	638	gi|115434570|ref|NP_001042043.1|	1065	824	1037	0.52	0.68	0.02	216	214.2	1e-54	Os01g0152000 [Oryza sativa Japonica Group] >gi|113531574|dbj|BAF03957.1| Os01g0152000 [Oryza sativa Japonica Group]
CL2383.Contig3_All	650	3	638	gi|326500826|dbj|BAJ95079.1|	1025	818	1020	0.52	0.67	0.01	214	213.4	2e-54	predicted protein [Hordeum vulgare subsp. vulgare] >gi|326518991|dbj|BAJ92656.1| predicted protein [Hordeum vulgare subsp. vulgare]
CL2383.Contig3_All	650	6	638	gi|242043328|ref|XP_002459535.1|	1047	825	1041	0.51	0.69	0.04	219	212.2	5e-54	hypothetical protein SORBIDRAFT_02g006240 [Sorghum bicolor] >gi|241922912|gb|EER96056.1| hypothetical protein SORBIDRAFT_02g006240 [Sorghum bicolor]
CL2383.Contig3_All	650	6	647	gi|224135585|ref|XP_002322110.1|	1023	794	1021	0.51	0.65	0.07	231	212.2	5e-54	predicted protein [Populus trichocarpa] >gi|222869106|gb|EEF06237.1| predicted protein [Populus trichocarpa]
CL2383.Contig3_All	650	6	638	gi|242065318|ref|XP_002453948.1|	1052	817	1030	0.52	0.67	0.02	216	211.8	6e-54	hypothetical protein SORBIDRAFT_04g022050 [Sorghum bicolor] >gi|241933779|gb|EES06924.1| hypothetical protein SORBIDRAFT_04g022050 [Sorghum bicolor]
CL2383.Contig3_All	650	6	638	gi|242043322|ref|XP_002459532.1|	1050	828	1044	0.49	0.67	0.04	219	211.5	8e-54	hypothetical protein SORBIDRAFT_02g006230 [Sorghum bicolor] >gi|241922909|gb|EER96053.1| hypothetical protein SORBIDRAFT_02g006230 [Sorghum bicolor]
CL2383.Contig3_All	650	6	644	gi|224097748|ref|XP_002311065.1|	1032	793	1021	0.47	0.66	0.08	231	211.1	1e-53	predicted protein [Populus trichocarpa] >gi|222850885|gb|EEE88432.1| predicted protein [Populus trichocarpa]
CL2383.Contig3_All	650	6	638	gi|326497471|dbj|BAK05825.1|	1045	814	1036	0.5	0.66	0.06	225	209.9	2e-53	predicted protein [Hordeum vulgare subsp. vulgare]
CL2383.Contig3_All	650	3	638	gi|115469424|ref|NP_001058311.1|	1061	821	1053	0.5	0.62	0.09	233	209.1	4e-53	Os06g0667000 [Oryza sativa Japonica Group] >gi|113596351|dbj|BAF20225.1| Os06g0667000 [Oryza sativa Japonica Group]
CL2384.Contig2_All	2579	657	1070	gi|242073084|ref|XP_002446478.1|	451	1	130	0.62	0.67	0.05	146	169.1	0	hypothetical protein SORBIDRAFT_06g016615 [Sorghum bicolor] >gi|241937661|gb|EES10806.1| hypothetical protein SORBIDRAFT_06g016615 [Sorghum bicolor]
CL2384.Contig2_All	2579	654	1070	gi|242095524|ref|XP_002438252.1|	395	1	121	0.62	0.69	0	139	153.7	3e-174	hypothetical protein SORBIDRAFT_10g010605 [Sorghum bicolor] >gi|241916475|gb|EER89619.1| hypothetical protein SORBIDRAFT_10g010605 [Sorghum bicolor]
CL2384.Contig2_All	2579	1057	2319	gi|293336516|ref|NP_001169638.1|	567	159	559	0.43	0.61	0.01	427	336.6	1e-90	uncharacterized protein LOC100383519 precursor [Zea mays]
CL2384.Contig2_All	2579	921	1070	gi|33113976|gb|AAP94598.1|	757	369	418	0.44	0.6	0	50	45.8	5e-89	putative transposase protein [Zea mays]
CL2384.Contig2_All	2579	921	1070	gi|18254411|gb|AAL66752.1|AF464738_3	737	349	398	0.44	0.6	0	50	45.8	5e-89	putative transposase [Zea mays]
CL2384.Contig2_All	2579	963	1070	gi|242034823|ref|XP_002464806.1|	436	55	90	0.5	0.67	0	36	40	1e-81	hypothetical protein SORBIDRAFT_01g027015 [Sorghum bicolor] >gi|241918660|gb|EER91804.1| hypothetical protein SORBIDRAFT_01g027015 [Sorghum bicolor]
CL2384.Contig2_All	2579	1081	2331	gi|242071967|ref|XP_002451260.1|	699	115	541	0.37	0.58	0.05	438	290.8	8e-77	hypothetical protein SORBIDRAFT_05g026590 [Sorghum bicolor] >gi|241937103|gb|EES10248.1| hypothetical protein SORBIDRAFT_05g026590 [Sorghum bicolor]
CL2384.Contig2_All	2579	991	2115	gi|242083834|ref|XP_002442342.1|	436	62	432	0.4	0.59	0.04	391	289.7	1e-76	hypothetical protein SORBIDRAFT_08g018583 [Sorghum bicolor] >gi|241943035|gb|EES16180.1| hypothetical protein SORBIDRAFT_08g018583 [Sorghum bicolor]
CL2384.Contig2_All	2579	1057	2115	gi|242086575|ref|XP_002439120.1|	384	34	380	0.42	0.6	0.02	362	287	1e-75	hypothetical protein SORBIDRAFT_09g000853 [Sorghum bicolor] >gi|241944405|gb|EES17550.1| hypothetical protein SORBIDRAFT_09g000853 [Sorghum bicolor]
CL2384.Contig2_All	2579	1360	2304	gi|293331921|ref|NP_001170357.1|	320	1	318	0.44	0.6	0.04	329	266.5	1e-69	uncharacterized protein LOC100384335 [Zea mays]
CL2384.Contig2_All	2579	669	1037	gi|242096376|ref|XP_002438678.1|	426	7	118	0.34	0.45	0.04	128	39.7	1e-60	hypothetical protein SORBIDRAFT_10g024175 [Sorghum bicolor] >gi|241916901|gb|EER90045.1| hypothetical protein SORBIDRAFT_10g024175 [Sorghum bicolor]
CL2384.Contig2_All	2579	672	1070	gi|242048122|ref|XP_002461807.1|	488	15	140	0.28	0.43	0	133	32.3	1e-56	hypothetical protein SORBIDRAFT_02g008417 [Sorghum bicolor] >gi|241925184|gb|EER98328.1| hypothetical protein SORBIDRAFT_02g008417 [Sorghum bicolor]
CL2384.Contig2_All	2579	1126	2169	gi|242070457|ref|XP_002450505.1|	335	30	334	0.38	0.58	0.01	351	221.1	7e-56	hypothetical protein SORBIDRAFT_05g006351 [Sorghum bicolor] >gi|241936348|gb|EES09493.1| hypothetical protein SORBIDRAFT_05g006351 [Sorghum bicolor]
CL2384.Contig2_All	2579	627	1070	gi|326532266|dbj|BAK05062.1|	616	66	188	0.26	0.36	0	148	26.6	1e-54	predicted protein [Hordeum vulgare subsp. vulgare]
CL2384.Contig2_All	2579	660	1070	gi|242065000|ref|XP_002453789.1|	415	6	140	0.36	0.52	0.04	143	59.7	4e-51	hypothetical protein SORBIDRAFT_04g017465 [Sorghum bicolor] >gi|241933620|gb|EES06765.1| hypothetical protein SORBIDRAFT_04g017465 [Sorghum bicolor]
CL2384.Contig2_All	2579	660	1070	gi|242068083|ref|XP_002449318.1|	350	4	132	0.37	0.53	0.01	139	66.6	6e-47	hypothetical protein SORBIDRAFT_05g007970 [Sorghum bicolor] >gi|241935161|gb|EES08306.1| hypothetical protein SORBIDRAFT_05g007970 [Sorghum bicolor]
CL2384.Contig2_All	2579	657	1070	gi|242073080|ref|XP_002446476.1|	385	1	144	0.3	0.4	0.12	156	44.7	1e-38	hypothetical protein SORBIDRAFT_06g016605 [Sorghum bicolor] >gi|241937659|gb|EES10804.1| hypothetical protein SORBIDRAFT_06g016605 [Sorghum bicolor]
CL2384.Contig2_All	2579	988	2136	gi|115478713|ref|NP_001062950.1|	527	60	430	0.3	0.47	0.04	399	148.3	6e-34	Os09g0348800 [Oryza sativa Japonica Group] >gi|50252417|dbj|BAD28572.1| transposase-like [Oryza sativa Japonica Group] >gi|113631183|dbj|BAF24864.1| Os09g0348800 [Oryza sativa Japonica Group]
CL2384.Contig2_All	2579	988	2136	gi|222641403|gb|EEE69535.1|	561	94	464	0.3	0.47	0.04	399	148.3	6e-34	hypothetical protein OsJ_29009 [Oryza sativa Japonica Group]
CL2384.Contig2_All	2579	988	2136	gi|218201989|gb|EEC84416.1|	561	94	464	0.3	0.47	0.04	399	148.3	6e-34	hypothetical protein OsI_31004 [Oryza sativa Indica Group]
CL2384.Contig3_All	2666	657	1070	gi|242073084|ref|XP_002446478.1|	451	1	130	0.62	0.67	0.05	146	169.1	0	hypothetical protein SORBIDRAFT_06g016615 [Sorghum bicolor] >gi|241937661|gb|EES10806.1| hypothetical protein SORBIDRAFT_06g016615 [Sorghum bicolor]
CL2384.Contig3_All	2666	654	1070	gi|242095524|ref|XP_002438252.1|	395	1	121	0.62	0.69	0	139	153.7	3e-174	hypothetical protein SORBIDRAFT_10g010605 [Sorghum bicolor] >gi|241916475|gb|EER89619.1| hypothetical protein SORBIDRAFT_10g010605 [Sorghum bicolor]
CL2384.Contig3_All	2666	921	1070	gi|33113976|gb|AAP94598.1|	757	369	418	0.44	0.6	0	50	45.8	1e-88	putative transposase protein [Zea mays]
CL2384.Contig3_All	2666	921	1070	gi|18254411|gb|AAL66752.1|AF464738_3	737	349	398	0.44	0.6	0	50	45.8	1e-88	putative transposase [Zea mays]
CL2384.Contig3_All	2666	1057	2406	gi|293336516|ref|NP_001169638.1|	567	159	559	0.4	0.57	0.01	456	323.9	9e-87	uncharacterized protein LOC100383519 precursor [Zea mays]
CL2384.Contig3_All	2666	963	1070	gi|242034823|ref|XP_002464806.1|	436	55	90	0.5	0.67	0	36	40	1e-77	hypothetical protein SORBIDRAFT_01g027015 [Sorghum bicolor] >gi|241918660|gb|EER91804.1| hypothetical protein SORBIDRAFT_01g027015 [Sorghum bicolor]
CL2384.Contig3_All	2666	1081	2418	gi|242071967|ref|XP_002451260.1|	699	115	541	0.33	0.54	0.03	460	277.3	9e-73	hypothetical protein SORBIDRAFT_05g026590 [Sorghum bicolor] >gi|241937103|gb|EES10248.1| hypothetical protein SORBIDRAFT_05g026590 [Sorghum bicolor]
CL2384.Contig3_All	2666	991	2202	gi|242083834|ref|XP_002442342.1|	436	62	432	0.38	0.56	0.03	416	276.6	1e-72	hypothetical protein SORBIDRAFT_08g018583 [Sorghum bicolor] >gi|241943035|gb|EES16180.1| hypothetical protein SORBIDRAFT_08g018583 [Sorghum bicolor]
CL2384.Contig3_All	2666	1057	2202	gi|242086575|ref|XP_002439120.1|	384	34	380	0.39	0.56	0.01	387	273.9	1e-71	hypothetical protein SORBIDRAFT_09g000853 [Sorghum bicolor] >gi|241944405|gb|EES17550.1| hypothetical protein SORBIDRAFT_09g000853 [Sorghum bicolor]
CL2384.Contig3_All	2666	1360	2391	gi|293331921|ref|NP_001170357.1|	320	1	318	0.42	0.59	0.01	348	256.5	1e-66	uncharacterized protein LOC100384335 [Zea mays]
CL2384.Contig3_All	2666	669	1037	gi|242096376|ref|XP_002438678.1|	426	7	118	0.34	0.45	0.04	128	39.7	1e-59	hypothetical protein SORBIDRAFT_10g024175 [Sorghum bicolor] >gi|241916901|gb|EER90045.1| hypothetical protein SORBIDRAFT_10g024175 [Sorghum bicolor]
CL2384.Contig3_All	2666	672	1070	gi|242048122|ref|XP_002461807.1|	488	15	140	0.28	0.43	0	133	32.3	1e-56	hypothetical protein SORBIDRAFT_02g008417 [Sorghum bicolor] >gi|241925184|gb|EER98328.1| hypothetical protein SORBIDRAFT_02g008417 [Sorghum bicolor]
CL2384.Contig3_All	2666	1126	1929	gi|242070457|ref|XP_002450505.1|	335	30	285	0.44	0.63	0.01	271	216.5	2e-54	hypothetical protein SORBIDRAFT_05g006351 [Sorghum bicolor] >gi|241936348|gb|EES09493.1| hypothetical protein SORBIDRAFT_05g006351 [Sorghum bicolor]
CL2384.Contig3_All	2666	627	1070	gi|326532266|dbj|BAK05062.1|	616	66	188	0.26	0.36	0	148	26.6	4e-53	predicted protein [Hordeum vulgare subsp. vulgare]
CL2384.Contig3_All	2666	660	1070	gi|242065000|ref|XP_002453789.1|	415	6	140	0.36	0.52	0.04	143	59.7	2e-48	hypothetical protein SORBIDRAFT_04g017465 [Sorghum bicolor] >gi|241933620|gb|EES06765.1| hypothetical protein SORBIDRAFT_04g017465 [Sorghum bicolor]
CL2384.Contig3_All	2666	660	1070	gi|242068083|ref|XP_002449318.1|	350	4	132	0.37	0.53	0.01	139	66.6	7e-47	hypothetical protein SORBIDRAFT_05g007970 [Sorghum bicolor] >gi|241935161|gb|EES08306.1| hypothetical protein SORBIDRAFT_05g007970 [Sorghum bicolor]
CL2384.Contig3_All	2666	657	1070	gi|242073080|ref|XP_002446476.1|	385	1	144	0.3	0.4	0.12	156	44.7	6e-38	hypothetical protein SORBIDRAFT_06g016605 [Sorghum bicolor] >gi|241937659|gb|EES10804.1| hypothetical protein SORBIDRAFT_06g016605 [Sorghum bicolor]
CL2384.Contig3_All	2666	988	2223	gi|115478713|ref|NP_001062950.1|	527	60	430	0.29	0.46	0.02	420	142.1	4e-32	Os09g0348800 [Oryza sativa Japonica Group] >gi|50252417|dbj|BAD28572.1| transposase-like [Oryza sativa Japonica Group] >gi|113631183|dbj|BAF24864.1| Os09g0348800 [Oryza sativa Japonica Group]
CL2384.Contig3_All	2666	988	2223	gi|222641403|gb|EEE69535.1|	561	94	464	0.29	0.46	0.02	420	142.1	4e-32	hypothetical protein OsJ_29009 [Oryza sativa Japonica Group]
CL2384.Contig3_All	2666	988	2223	gi|218201989|gb|EEC84416.1|	561	94	464	0.29	0.46	0.02	420	142.1	4e-32	hypothetical protein OsI_31004 [Oryza sativa Indica Group]
CL2384.Contig4_All	2368	753	1739	gi|242073084|ref|XP_002446478.1|	451	124	451	0.78	0.88	0	329	547.7	3e-154	hypothetical protein SORBIDRAFT_06g016615 [Sorghum bicolor] >gi|241937661|gb|EES10806.1| hypothetical protein SORBIDRAFT_06g016615 [Sorghum bicolor]
CL2384.Contig4_All	2368	753	1598	gi|242095524|ref|XP_002438252.1|	395	115	395	0.83	0.91	0	283	492.3	1e-137	hypothetical protein SORBIDRAFT_10g010605 [Sorghum bicolor] >gi|241916475|gb|EER89619.1| hypothetical protein SORBIDRAFT_10g010605 [Sorghum bicolor]
CL2384.Contig4_All	2368	717	2108	gi|293336516|ref|NP_001169638.1|	567	145	559	0.4	0.57	0.01	470	329.7	1e-88	uncharacterized protein LOC100383519 precursor [Zea mays]
CL2384.Contig4_All	2368	717	1670	gi|33113976|gb|AAP94598.1|	757	400	719	0.47	0.66	0.02	324	312.8	1e-83	putative transposase protein [Zea mays]
CL2384.Contig4_All	2368	717	1670	gi|18254411|gb|AAL66752.1|AF464738_3	737	380	699	0.47	0.66	0.02	324	312.8	1e-83	putative transposase [Zea mays]
CL2384.Contig4_All	2368	750	1904	gi|242034823|ref|XP_002464806.1|	436	83	432	0.38	0.57	0.01	390	278.1	4e-73	hypothetical protein SORBIDRAFT_01g027015 [Sorghum bicolor] >gi|241918660|gb|EER91804.1| hypothetical protein SORBIDRAFT_01g027015 [Sorghum bicolor]
CL2384.Contig4_All	2368	783	2120	gi|242071967|ref|XP_002451260.1|	699	115	541	0.33	0.54	0.03	460	277.3	8e-73	hypothetical protein SORBIDRAFT_05g026590 [Sorghum bicolor] >gi|241937103|gb|EES10248.1| hypothetical protein SORBIDRAFT_05g026590 [Sorghum bicolor]
CL2384.Contig4_All	2368	750	1904	gi|242086575|ref|XP_002439120.1|	384	31	380	0.38	0.57	0.01	390	276.6	1e-72	hypothetical protein SORBIDRAFT_09g000853 [Sorghum bicolor] >gi|241944405|gb|EES17550.1| hypothetical protein SORBIDRAFT_09g000853 [Sorghum bicolor]
CL2384.Contig4_All	2368	756	1904	gi|242083834|ref|XP_002442342.1|	436	85	432	0.38	0.57	0.01	388	275	4e-72	hypothetical protein SORBIDRAFT_08g018583 [Sorghum bicolor] >gi|241943035|gb|EES16180.1| hypothetical protein SORBIDRAFT_08g018583 [Sorghum bicolor]
CL2384.Contig4_All	2368	1062	2093	gi|293331921|ref|NP_001170357.1|	320	1	318	0.42	0.59	0.01	348	256.5	1e-66	uncharacterized protein LOC100384335 [Zea mays]
CL2384.Contig4_All	2368	828	1631	gi|242070457|ref|XP_002450505.1|	335	30	285	0.44	0.63	0.01	271	216.5	1e-54	hypothetical protein SORBIDRAFT_05g006351 [Sorghum bicolor] >gi|241936348|gb|EES09493.1| hypothetical protein SORBIDRAFT_05g006351 [Sorghum bicolor]
CL2384.Contig4_All	2368	756	1742	gi|242048122|ref|XP_002461807.1|	488	135	483	0.35	0.54	0.06	351	215.7	3e-54	hypothetical protein SORBIDRAFT_02g008417 [Sorghum bicolor] >gi|241925184|gb|EER98328.1| hypothetical protein SORBIDRAFT_02g008417 [Sorghum bicolor]
CL2384.Contig4_All	2368	777	1748	gi|242096376|ref|XP_002438678.1|	426	131	425	0.4	0.57	0	325	214.9	5e-54	hypothetical protein SORBIDRAFT_10g024175 [Sorghum bicolor] >gi|241916901|gb|EER90045.1| hypothetical protein SORBIDRAFT_10g024175 [Sorghum bicolor]
CL2384.Contig4_All	2368	705	2138	gi|326532266|dbj|BAK05062.1|	616	156	615	0.31	0.46	0.05	504	208.8	3e-52	predicted protein [Hordeum vulgare subsp. vulgare]
CL2384.Contig4_All	2368	753	1619	gi|242065000|ref|XP_002453789.1|	415	134	358	0.34	0.51	0	289	162.2	3e-38	hypothetical protein SORBIDRAFT_04g017465 [Sorghum bicolor] >gi|241933620|gb|EES06765.1| hypothetical protein SORBIDRAFT_04g017465 [Sorghum bicolor]
CL2384.Contig4_All	2368	753	1619	gi|242068083|ref|XP_002449318.1|	350	126	350	0.34	0.51	0	289	150.2	1e-34	hypothetical protein SORBIDRAFT_05g007970 [Sorghum bicolor] >gi|241935161|gb|EES08306.1| hypothetical protein SORBIDRAFT_05g007970 [Sorghum bicolor]
CL2384.Contig4_All	2368	753	1925	gi|115478713|ref|NP_001062950.1|	527	76	430	0.29	0.46	0.02	398	144.4	8e-33	Os09g0348800 [Oryza sativa Japonica Group] >gi|50252417|dbj|BAD28572.1| transposase-like [Oryza sativa Japonica Group] >gi|113631183|dbj|BAF24864.1| Os09g0348800 [Oryza sativa Japonica Group]
CL2384.Contig4_All	2368	753	1925	gi|222641403|gb|EEE69535.1|	561	110	464	0.29	0.46	0.02	398	144.4	8e-33	hypothetical protein OsJ_29009 [Oryza sativa Japonica Group]
CL2384.Contig4_All	2368	753	1925	gi|218201989|gb|EEC84416.1|	561	110	464	0.29	0.46	0.02	398	144.4	8e-33	hypothetical protein OsI_31004 [Oryza sativa Indica Group]
CL2384.Contig4_All	2368	981	1670	gi|242048102|ref|XP_002461797.1|	190	1	190	0.36	0.52	0	231	140.2	1e-31	hypothetical protein SORBIDRAFT_02g008311 [Sorghum bicolor] >gi|241925174|gb|EER98318.1| hypothetical protein SORBIDRAFT_02g008311 [Sorghum bicolor]
CL2384.Contig5_All	2281	753	1739	gi|242073084|ref|XP_002446478.1|	451	124	451	0.78	0.88	0	329	547.7	3e-154	hypothetical protein SORBIDRAFT_06g016615 [Sorghum bicolor] >gi|241937661|gb|EES10806.1| hypothetical protein SORBIDRAFT_06g016615 [Sorghum bicolor]
CL2384.Contig5_All	2281	753	1598	gi|242095524|ref|XP_002438252.1|	395	115	395	0.83	0.91	0	283	492.3	1e-137	hypothetical protein SORBIDRAFT_10g010605 [Sorghum bicolor] >gi|241916475|gb|EER89619.1| hypothetical protein SORBIDRAFT_10g010605 [Sorghum bicolor]
CL2384.Contig5_All	2281	717	2021	gi|293336516|ref|NP_001169638.1|	567	145	559	0.43	0.6	0.01	441	342.4	2e-92	uncharacterized protein LOC100383519 precursor [Zea mays]
CL2384.Contig5_All	2281	717	1781	gi|33113976|gb|AAP94598.1|	757	400	752	0.44	0.63	0.02	361	313.5	1e-83	putative transposase protein [Zea mays]
CL2384.Contig5_All	2281	717	1781	gi|18254411|gb|AAL66752.1|AF464738_3	737	380	732	0.44	0.63	0.02	361	313.5	1e-83	putative transposase [Zea mays]
CL2384.Contig5_All	2281	750	1817	gi|242034823|ref|XP_002464806.1|	436	83	432	0.42	0.6	0.02	365	291.2	5e-77	hypothetical protein SORBIDRAFT_01g027015 [Sorghum bicolor] >gi|241918660|gb|EER91804.1| hypothetical protein SORBIDRAFT_01g027015 [Sorghum bicolor]
CL2384.Contig5_All	2281	783	2033	gi|242071967|ref|XP_002451260.1|	699	115	541	0.37	0.58	0.05	438	290.8	7e-77	hypothetical protein SORBIDRAFT_05g026590 [Sorghum bicolor] >gi|241937103|gb|EES10248.1| hypothetical protein SORBIDRAFT_05g026590 [Sorghum bicolor]
CL2384.Contig5_All	2281	750	1817	gi|242086575|ref|XP_002439120.1|	384	31	380	0.41	0.6	0.02	365	289.7	1e-76	hypothetical protein SORBIDRAFT_09g000853 [Sorghum bicolor] >gi|241944405|gb|EES17550.1| hypothetical protein SORBIDRAFT_09g000853 [Sorghum bicolor]
CL2384.Contig5_All	2281	756	1817	gi|242083834|ref|XP_002442342.1|	436	85	432	0.41	0.6	0.02	363	288.1	4e-76	hypothetical protein SORBIDRAFT_08g018583 [Sorghum bicolor] >gi|241943035|gb|EES16180.1| hypothetical protein SORBIDRAFT_08g018583 [Sorghum bicolor]
CL2384.Contig5_All	2281	1062	2006	gi|293331921|ref|NP_001170357.1|	320	1	318	0.44	0.6	0.04	329	266.5	1e-69	uncharacterized protein LOC100384335 [Zea mays]
CL2384.Contig5_All	2281	828	1871	gi|242070457|ref|XP_002450505.1|	335	30	334	0.38	0.58	0.01	351	221.1	6e-56	hypothetical protein SORBIDRAFT_05g006351 [Sorghum bicolor] >gi|241936348|gb|EES09493.1| hypothetical protein SORBIDRAFT_05g006351 [Sorghum bicolor]
CL2384.Contig5_All	2281	777	1751	gi|242096376|ref|XP_002438678.1|	426	131	426	0.41	0.57	0	326	217.6	7e-55	hypothetical protein SORBIDRAFT_10g024175 [Sorghum bicolor] >gi|241916901|gb|EER90045.1| hypothetical protein SORBIDRAFT_10g024175 [Sorghum bicolor]
CL2384.Contig5_All	2281	756	1751	gi|242048122|ref|XP_002461807.1|	488	135	486	0.35	0.54	0.06	354	215.7	2e-54	hypothetical protein SORBIDRAFT_02g008417 [Sorghum bicolor] >gi|241925184|gb|EER98328.1| hypothetical protein SORBIDRAFT_02g008417 [Sorghum bicolor]
CL2384.Contig5_All	2281	705	2051	gi|326532266|dbj|BAK05062.1|	616	156	615	0.31	0.48	0.07	482	213.4	1e-53	predicted protein [Hordeum vulgare subsp. vulgare]
CL2384.Contig5_All	2281	753	1868	gi|242065000|ref|XP_002453789.1|	415	134	413	0.31	0.47	0	372	171	8e-41	hypothetical protein SORBIDRAFT_04g017465 [Sorghum bicolor] >gi|241933620|gb|EES06765.1| hypothetical protein SORBIDRAFT_04g017465 [Sorghum bicolor]
CL2384.Contig5_All	2281	753	1838	gi|115478713|ref|NP_001062950.1|	527	76	430	0.3	0.48	0.04	377	150.6	1e-34	Os09g0348800 [Oryza sativa Japonica Group] >gi|50252417|dbj|BAD28572.1| transposase-like [Oryza sativa Japonica Group] >gi|113631183|dbj|BAF24864.1| Os09g0348800 [Oryza sativa Japonica Group]
CL2384.Contig5_All	2281	753	1838	gi|222641403|gb|EEE69535.1|	561	110	464	0.3	0.48	0.04	377	150.6	1e-34	hypothetical protein OsJ_29009 [Oryza sativa Japonica Group]
CL2384.Contig5_All	2281	753	1838	gi|218201989|gb|EEC84416.1|	561	110	464	0.3	0.48	0.04	377	150.6	1e-34	hypothetical protein OsI_31004 [Oryza sativa Indica Group]
CL2384.Contig5_All	2281	753	1619	gi|242068083|ref|XP_002449318.1|	350	126	350	0.34	0.51	0	289	150.2	1e-34	hypothetical protein SORBIDRAFT_05g007970 [Sorghum bicolor] >gi|241935161|gb|EES08306.1| hypothetical protein SORBIDRAFT_05g007970 [Sorghum bicolor]
CL2384.Contig5_All	2281	753	1838	gi|222629440|gb|EEE61572.1|	529	89	441	0.32	0.47	0.02	369	145.6	3e-33	hypothetical protein OsJ_15945 [Oryza sativa Japonica Group]
CL2385.Contig1_All	4195	4060	374	gi|242038711|ref|XP_002466750.1|	1218	1	1218	0.97	0.98	0	1233	2413.7	0	hypothetical protein SORBIDRAFT_01g013470 [Sorghum bicolor] >gi|241920604|gb|EER93748.1| hypothetical protein SORBIDRAFT_01g013470 [Sorghum bicolor]
CL2385.Contig1_All	4195	4060	374	gi|357120315|ref|XP_003561873.1|	1228	1	1228	0.96	0.98	0	1230	2383.2	0	PREDICTED: DNA-directed RNA polymerase II subunit RPB2-like [Brachypodium distachyon]
CL2385.Contig1_All	4195	4060	374	gi|108710089|gb|ABF97884.1|	1222	1	1222	0.96	0.97	0	1231	2379	0	DNA-directed RNA polymerase II 135 kDa polypeptide, putative, expressed [Oryza sativa Japonica Group] >gi|125545063|gb|EAY91202.1| hypothetical protein OsI_12811 [Oryza sativa Indica Group]
CL2385.Contig1_All	4195	3979	374	gi|222625458|gb|EEE59590.1|	1218	29	1218	0.96	0.97	0	1202	2327.4	0	hypothetical protein OsJ_11898 [Oryza sativa Japonica Group]
CL2385.Contig1_All	4195	3952	374	gi|225446351|ref|XP_002274051.1|	1193	2	1191	0.93	0.96	0	1194	2241.8	0	PREDICTED: DNA-directed RNA polymerase II subunit RPB2 [Vitis vinifera] >gi|147841183|emb|CAN72948.1| hypothetical protein VITISV_033708 [Vitis vinifera] >gi|302143287|emb|CBI21848.3| unnamed protein product [Vitis vinifera]
CL2385.Contig1_All	4195	3934	374	gi|70794966|gb|AAZ08457.1|	1191	2	1189	0.92	0.96	0	1188	2223.4	0	RNA polymerase II second largest subunit [Rhododendron macrophyllum]
CL2385.Contig1_All	4195	3928	374	gi|255556051|ref|XP_002519060.1|	1194	3	1192	0.92	0.96	0	1190	2217.2	0	DNA-directed RNA polymerase II subunit, putative [Ricinus communis] >gi|223541723|gb|EEF43271.1| DNA-directed RNA polymerase II subunit, putative [Ricinus communis]
CL2385.Contig1_All	4195	3925	374	gi|350534526|ref|NP_001233889.1|	1191	2	1189	0.92	0.96	0	1188	2210.7	0	DNA-directed RNA polymerase II subunit RPB2 [Solanum lycopersicum] >gi|11134656|sp|Q42877.1|RPB2_SOLLC RecName: Full=DNA-directed RNA polymerase II subunit RPB2; Short=RNA polymerase II subunit 2; Short=RNA polymerase II subunit B2; AltName: Full=DNA-directed RNA polymerase II 135 kDa polypeptide >gi|1049068|gb|AAC49273.1| RNA polymerase II subunit 2 [Solanum lycopersicum]
[truncated: 1,010,730+ more rows]
