# Supplementary material for: Transcriptome characterization and expression profile of Coix lacryma-jobi L. in response to drought
Source: PLoS One. 2021 Sep 3;16(9):e0256875. doi: 10.1371/journal.pone.0256875 (PMC8415600; doi:10.1371/journal.pone.0256875)
Supplement: S7 Table — (XLSX) [file pone.0256875.s007.xlsx]

## Sheet: Table S7 DEGs_annot
Table S7 The list of DEGs of Coix after drought treatment 7 days and the annotation.
The log2 fold changes of the FPKM values after drought treatment compared to that of the control sample are shown, with significantly up-regulated genes displayed on red backgrounds and significantly down-regulated genes displayed on green backgrounds.
geneID	gene Length	Control_rawfragments(14386812)	Drought_rawfragments(15180621)	Control_FPKM	Drought_FPKM	log2 Ratio(Drought/ControlZ)	Up-Down-Regulation(YYGH/YYDZ)	P-value	FDR	Nr-ID	Nr-Score	Nr-Evalue	Nr-annotation	Nt-ID	Nt-Score	Nt-Evalue	Nt-annotation	Swissprot-ID	Swissprot-Score	Swissprot-Evalue	Swissprot-annotation	COG-Protein-or-Domain	COG-Score	COG-Evalue	COG-ID	COG-Function-Description	KO_id	KEGG-Evalue	KEGG-Score	KEGG-Gene	ko_definition	GO-BiologicalProcess	GO-MolecularFunction	Go-CellularComponent
Unigene41008_All	504	0	159	0	20.7815	14.343	Up	9.49e-47	1.11e-44	gi|414885259|tpg|DAA61273.1|	219.9	1e-56	TPA: putative cytochrome P450 superfamily protein [Zea mays]	gi|115446254|ref|NM_001053442.1|	153	2e-34	Oryza sativa Japonica Group Os02g0503800 (Os02g0503800) mRNA, complete cds	sp|P93147|C81E1_GLYEC	114	2e-26	Isoflavone 2'-hydroxylase OS=Glycyrrhiza echinata GN=CYP81E1 PE=1 SV=2	--	--	--	--	--	K00517	2e-25	113	osa:4334183	[EC:1.14.-.-]	GO:0044550//secondary metabolite biosynthetic process;GO:0042343//indole glucosinolate metabolic process;GO:0098542;GO:0022900//electron transport chain	GO:0005506//iron ion binding;GO:0016709//oxidoreductase activity, acting on paired donors, with incorporation or reduction of molecular oxygen, NAD(P)H as one donor, and incorporation of one atom of oxygen;GO:0020037//heme binding	GO:0016020//membrane
Unigene41654_All	876	0	259	0	19.4763	14.2494	Up	1.06e-75	1.99e-73	gi|413941652|gb|AFW74301.1|	376.7	2e-103	peroxidase R15 [Zea mays]	gi|115474478|ref|NM_001067371.1|	291	6e-76	Oryza sativa Japonica Group Os08g0113000 (Os08g0113000) mRNA, complete cds	sp|Q9SZB9|PER47_ARATH	226	1e-59	Peroxidase 47 OS=Arabidopsis thaliana GN=PER47 PE=2 SV=2	--	--	--	--	--	K00430	2e-103	373	sbi:SORBI_07g001280	peroxidase [EC:1.11.1.7]	GO:0006979//response to oxidative stress;GO:0006598//polyamine catabolic process;GO:0042744//hydrogen peroxide catabolic process;GO:0055114//oxidation-reduction process;GO:0015706//nitrate transport;GO:0009698//phenylpropanoid metabolic process;GO:0042398//cellular modified amino acid biosynthetic process;GO:0010167//response to nitrate;GO:0009664//plant-type cell wall organization	GO:0046872//metal ion binding;GO:0004601//peroxidase activity;GO:0020037//heme binding	GO:0016023//cytoplasmic membrane-bounded vesicle;GO:0009505//plant-type cell wall;GO:0005576//extracellular region
Unigene38631_All	1001	0	223	0	14.6751	13.8411	Up	2.8e-65	4.48e-63	gi|21671996|gb|AAM74358.1|AC115686_25	127.9	2e-28	Putative disease resistance response protein [Oryza sativa Japonica Group] >gi|31431251|gb|AAP53059.1| jasmonate-induced protein, putative, expressed [Oryza sativa Japonica Group] >gi|222612626|gb|EEE50758.1| hypothetical protein OsJ_31107 [Oryza sativa Japonica Group]	--	--	--	--	--	--	--	--	--	--	--	--	--	--	--	--	--	--	-	-	-
Unigene39071_All	429	0	95	0	14.5874	13.8324	Up	3.21e-28	2.2e-26	gi|242086034|ref|XP_002443442.1|	241.1	3e-63	hypothetical protein SORBIDRAFT_08g019550 [Sorghum bicolor] >gi|241944135|gb|EES17280.1| hypothetical protein SORBIDRAFT_08g019550 [Sorghum bicolor]	gi|156764651|dbj|AK288036.1|	99.6	2e-18	Oryza sativa Japonica Group cDNA, clone: J075142F04, full insert sequence	sp|Q766C3|NEP1_NEPGR	76.3	6e-15	Aspartic proteinase nepenthesin-1 OS=Nepenthes gracilis GN=nep1 PE=1 SV=1	--	--	--	--	--	--	--	--	--	--	GO:0030163//protein catabolic process;GO:0006508//proteolysis	GO:0004190//aspartic-type endopeptidase activity	GO:0016023//cytoplasmic membrane-bounded vesicle
Unigene38743_All	328	0	64	0	12.8534	13.6499	Up	3.03e-19	1.38e-17	gi|242084318|ref|XP_002442584.1|	91.3	5e-18	hypothetical protein SORBIDRAFT_08g022440 [Sorghum bicolor] >gi|241943277|gb|EES16422.1| hypothetical protein SORBIDRAFT_08g022440 [Sorghum bicolor]	gi|226507505|ref|NM_001157865.1|	87.7	7e-15	Zea mays LOC100284970 (cl1774_-2(594)), mRNA >gi|195645909|gb|EU970305.1| Zea mays clone 343210 thaumatin-like protein precursor, mRNA, complete cds	sp|P31110|TLP_ORYSJ	72.8	4e-14	Thaumatin-like protein OS=Oryza sativa subsp. japonica GN=Os12g0628600 PE=1 SV=1	--	--	--	--	--	--	--	--	--	--	-	-	GO:0005576//extracellular region;GO:0016023//cytoplasmic membrane-bounded vesicle
CL8704.Contig1_All	296	0	54	0	12.0175	13.5528	Up	2.38e-16	9.05e-15	gi|357488207|ref|XP_003614391.1|	53.5	1e-06	Tar1p [Medicago truncatula] >gi|355515726|gb|AES97349.1| Tar1p [Medicago truncatula]	gi|407750812|gb|JX446577.1|	547	1e-153	Salicornia bigelovii strain F8-18 18S ribosomal RNA gene, partial sequence	--	--	--	--	--	--	--	--	--	--	--	--	--	--	-	-	-
Unigene41667_All	540	0	87	0	10.6129	13.3735	Up	6.65e-26	4.19e-24	--	--	--	--	--	--	--	--	--	--	--	--	--	--	--	--	--	--	--	--	--	--	-	-	-
CL6681.Contig3_All	413	0	62	0	9.889	13.2716	Up	1.15e-18	5.04e-17	gi|323454300|gb|EGB10170.1|	53.9	8e-07	expressed protein, partial [Aureococcus anophagefferens]	--	--	--	--	--	--	--	--	--	--	--	--	--	K11647	6e-07	50.8	vcn:VOLCADRAFT_91908	SWI/SNF-related matrix-associated actin-dependent regulator of chromatin subfamily A member 2/4 [EC:3.6.4.-]	-	-	-
Unigene40259_All	221	0	33	0	9.8363	13.2639	Up	2.87e-10	6.49e-09	--	--	--	--	--	--	--	--	--	--	--	--	--	--	--	--	--	--	--	--	--	--	-	-	-
Unigene41141_All	448	0	65	0	9.5575	13.2224	Up	1.56e-19	7.22e-18	--	--	--	--	--	--	--	--	--	--	--	--	--	--	--	--	--	--	--	--	--	--	-	-	-
CL9369.Contig2_All	1188	0	171	0	9.4818	13.2109	Up	3.18e-50	4.01e-48	gi|168066133|ref|XP_001784997.1|	493.4	3e-138	predicted protein [Physcomitrella patens subsp. patens] >gi|168066153|ref|XP_001785007.1| predicted protein [Physcomitrella patens subsp. patens] >gi|168066157|ref|XP_001785009.1| predicted protein [Physcomitrella patens subsp. patens] >gi|162663414|gb|EDQ50178.1| predicted protein [Physcomitrella patens subsp. patens] >gi|162663424|gb|EDQ50188.1| predicted protein [Physcomitrella patens subsp. p…	gi|270135981|gb|BT102933.1|	1622	0	Picea glauca clone GQ0203_H13 mRNA sequence	sp|P12857|ADT2_MAIZE	479	2e-135	ADP,ATP carrier protein 2, mitochondrial OS=Zea mays GN=ANT2 PE=2 SV=2	--	--	--	--	--	K05863	2e-139	493	ppp:PHYPADRAFT_154659	solute carrier family 25 (mitochondrial adenine nucleotide translocator), member 4/5/6/31	GO:0055085//transmembrane transport;GO:0006412//translation;GO:0006468//protein phosphorylation	GO:0004672//protein kinase activity;GO:0003735//structural constituent of ribosome;GO:0005524//ATP binding;GO:0005215//transporter activity	GO:0016021//integral to membrane;GO:0005743//mitochondrial inner membrane
CL3625.Contig3_All	316	0	45	0	9.3807	13.1955	Up	9.61e-14	3.05e-12	gi|357436101|ref|XP_003588326.1|	32.3	1e-09	ATP synthase subunit alpha [Medicago truncatula] >gi|355477374|gb|AES58577.1| ATP synthase subunit alpha [Medicago truncatula]	gi|325195783|emb|FR826574.1|	212	2e-52	Albugo laibachii Nc14, genomic contig CONTIG_3740_NC14_v4_318_36	--	--	--	--	--	--	--	--	--	--	--	--	--	--	-	-	-
Unigene41695_All	440	0	62	0	9.2822	13.1803	Up	1.15e-18	5.04e-17	gi|414591441|tpg|DAA42012.1|	235.3	2e-61	TPA: BRASSINOSTEROID INSENSITIVE 1-associated receptor kinase 1 [Zea mays]	gi|226500147|ref|NM_001153886.1|	462	1e-127	Zea mays BRASSINOSTEROID INSENSITIVE 1-associated receptor kinase 1 (LOC100280966), mRNA >gi|195610495|gb|EU954960.1| Zea mays clone 1495990 BRASSINOSTEROID INSENSITIVE 1-associated receptor kinase 1 precursor, mRNA, complete cds	sp|Q9LP24|Y1571_ARATH	103	3e-23	Probable leucine-rich repeat receptor-like protein kinase At1g35710 OS=Arabidopsis thaliana GN=At1g35710 PE=2 SV=1	RSp0875	50.4	1e-06	COG4886	Leucine-rich repeat (LRR) protein	K13420	5e-21	97.8	vvi:100253808	LRR receptor-like serine/threonine-protein kinase FLS2 [EC:2.7.11.1]	GO:0016310//phosphorylation	GO:0016301//kinase activity	GO:0016023//cytoplasmic membrane-bounded vesicle
Unigene40095_All	293	0	39	0	8.7681	13.098	Up	5.25e-12	1.43e-10	gi|242095486|ref|XP_002438233.1|	143.3	1e-33	hypothetical protein SORBIDRAFT_10g010040 [Sorghum bicolor] >gi|241916456|gb|EER89600.1| hypothetical protein SORBIDRAFT_10g010040 [Sorghum bicolor]	gi|194691873|gb|BT035016.1|	262	2e-67	Zea mays full-length cDNA clone ZM_BFb0032C13 mRNA, complete cds	sp|Q96519|PER11_ARATH	77	2e-15	Peroxidase 11 OS=Arabidopsis thaliana GN=PER11 PE=1 SV=1	--	--	--	--	--	K00430	7e-35	143	sbi:SORBI_10g010040	peroxidase [EC:1.11.1.7]	GO:0006979//response to oxidative stress;GO:0042744//hydrogen peroxide catabolic process;GO:0055114//oxidation-reduction process	GO:0046872//metal ion binding;GO:0020037//heme binding;GO:0004601//peroxidase activity	GO:0005576//extracellular region;GO:0016023//cytoplasmic membrane-bounded vesicle
Unigene39036_All	377	0	48	0	8.3871	13.034	Up	1.3e-14	4.41e-13	--	--	--	--	gi|300080423|gb|HM161439.1|	67.9	7e-09	Cymbidium goeringii clone CSSR15 microsatellite sequence	--	--	--	--	--	--	--	--	--	--	--	--	--	--	-	-	-
Unigene41675_All	1177	0	149	0	8.3391	13.0257	Up	7.45e-44	8.13e-42	gi|226529167|ref|NP_001142367.1|	545.4	6e-154	uncharacterized protein LOC100274539 [Zea mays]	gi|32994207|dbj|AK108998.1|	486	1e-134	Oryza sativa Japonica Group cDNA clone:002-153-G08, full insert sequence	sp|Q02971|CADH7_ARATH	172	3e-43	Cinnamyl alcohol dehydrogenase 7 OS=Arabidopsis thaliana GN=CAD7 PE=1 SV=2	YMR083w	416	5e-116	COG1064	Zn-dependent alcohol dehydrogenases	K13953	5e-155	545	zma:100274539	alcohol dehydrogenase, propanol-preferring [EC:1.1.1.1]	-	-	-
Unigene41674_All	921	0	116	0	8.2968	13.0183	Up	2.67e-34	2.25e-32	gi|242051010|ref|XP_002463249.1|	334	2e-90	hypothetical protein SORBIDRAFT_02g040570 [Sorghum bicolor] >gi|241926626|gb|EER99770.1| hypothetical protein SORBIDRAFT_02g040570 [Sorghum bicolor]	gi|195639855|gb|EU967278.1|	466	1e-128	Zea mays clone 300968 mRNA sequence	sp|P13240|DR206_PEA	176	2e-44	Disease resistance response protein 206 OS=Pisum sativum GN=PI206 PE=2 SV=2	DR2133	56.2	8e-08	COG4372	Uncharacterized protein conserved in bacteria with the myosin-like domain	K14325	5e-08	56.6	pop:POPTR_823076	RNA-binding protein with serine-rich domain 1	-	-	GO:0016021//integral to membrane;GO:0016023//cytoplasmic membrane-bounded vesicle
Unigene39024_All	394	0	48	0	8.0252	12.9703	Up	1.3e-14	4.4e-13	gi|356551322|ref|XP_003544025.1|	57.4	8e-08	PREDICTED: uncharacterized protein LOC100800483 [Glycine max]	gi|324983150|gb|HQ161088.1|	630	1e-178	Halophytophthora vesicula strain P10921 18S ribosomal RNA gene, partial sequence	--	--	--	--	--	--	--	--	--	--	--	--	--	--	-	-	-
Unigene41688_All	338	0	41	0	7.9906	12.9641	Up	1.38e-12	3.99e-11	gi|242048044|ref|XP_002461768.1|	174.1	6e-43	hypothetical protein SORBIDRAFT_02g007760 [Sorghum bicolor] >gi|241925145|gb|EER98289.1| hypothetical protein SORBIDRAFT_02g007760 [Sorghum bicolor]	gi|112821037|gb|DQ866804.1|	165	4e-38	Sorghum bicolor beta-glucosidase aggregating factor (BGAF1) mRNA, complete cds	sp|Q5U9T2|LECH_HORVU	92.4	5e-20	Horcolin OS=Hordeum vulgare PE=3 SV=1	--	--	--	--	--	--	--	--	--	--	-	-	-
Unigene41699_All	289	0	35	0	7.9778	12.9618	Up	7.55e-11	1.83e-09	gi|414888100|tpg|DAA64114.1|	122.1	2e-27	TPA: hypothetical protein ZEAMMB73_007944 [Zea mays]	gi|77816984|gb|DQ244308.1|	268	3e-69	Zea mays clone 4630 mRNA sequence	sp|Q0D3N0|PER2_ORYSJ	80.1	3e-16	Peroxidase 2 OS=Oryza sativa subsp. japonica GN=PRX112 PE=2 SV=1	--	--	--	--	--	K00430	1e-14	75.9	sbi:SORBI_02g042840	peroxidase [EC:1.11.1.7]	GO:0006979//response to oxidative stress;GO:0042744//hydrogen peroxide catabolic process;GO:0055114//oxidation-reduction process	GO:0046872//metal ion binding;GO:0020037//heme binding;GO:0004601//peroxidase activity	GO:0005576//extracellular region;GO:0016023//cytoplasmic membrane-bounded vesicle
CL5366.Contig2_All	314	0	38	0	7.9719	12.9607	Up	1.02e-11	2.71e-10	--	--	--	--	--	--	--	--	--	--	--	--	--	--	--	--	--	--	--	--	--	--	-	-	-
Unigene41686_All	541	0	64	0	7.7928	12.9279	Up	3.03e-19	1.38e-17	--	--	--	--	--	--	--	--	--	--	--	--	--	--	--	--	--	--	--	--	--	--	-	-	-
Unigene41700_All	563	0	66	0	7.7223	12.9148	Up	8e-20	3.77e-18	--	--	--	--	--	--	--	--	--	--	--	--	--	--	--	--	--	--	--	--	--	--	-	-	-
CL9597.Contig1_All	590	0	69	0	7.7038	12.9114	Up	1.08e-20	5.35e-19	--	--	--	--	--	--	--	--	--	--	--	--	--	--	--	--	--	--	--	--	--	--	-	-	-
CL9160.Contig2_All	2016	0	235	0	7.6787	12.9066	Up	9.4e-69	1.61e-66	gi|326497227|dbj|BAK02198.1|	965.3	0	predicted protein [Hordeum vulgare subsp. vulgare]	gi|242387291|emb|FP099497.1|	924	0	Phyllostachys edulis cDNA clone: bphyem202j18, full insert sequence	sp|P42066|PCKA_CUCSA	620	9e-178	Phosphoenolpyruvate carboxykinase [ATP] OS=Cucumis sativus GN=PCK PE=2 SV=1	YKR097w	754	0	COG1866	Phosphoenolpyruvate carboxykinase (ATP)	K01610	0	632	gmx:100786257	phosphoenolpyruvate carboxykinase (ATP) [EC:4.1.1.49]	GO:0006094//gluconeogenesis	GO:0004612//phosphoenolpyruvate carboxykinase (ATP) activity;GO:0017076//purine nucleotide binding	GO:0005829//cytosol
Unigene40953_All	716	0	83	0	7.6362	12.8986	Up	9.57e-25	5.74e-23	gi|378405200|sp|P84516.2|PER1_SORBI	276.2	3e-73	RecName: Full=Cationic peroxidase SPC4; Flags: Precursor	gi|194695569|gb|BT036864.1|	595	1e-167	Zea mays full-length cDNA clone ZM_BFb0145F02 mRNA, complete cds	sp|P84516|PER1_SORBI	276	1e-74	Cationic peroxidase SPC4 OS=Sorghum bicolor GN=SORBIDRAFT_03g046810 PE=1 SV=2	--	--	--	--	--	K00430	3e-74	276	sbi:SORBI_03g046810	peroxidase [EC:1.11.1.7]	GO:0006979//response to oxidative stress;GO:0042744//hydrogen peroxide catabolic process;GO:0009664//plant-type cell wall organization;GO:0055114//oxidation-reduction process	GO:0046872//metal ion binding;GO:0020037//heme binding;GO:0004601//peroxidase activity	GO:0009505//plant-type cell wall;GO:0005576//extracellular region;GO:0016023//cytoplasmic membrane-bounded vesicle
CL420.Contig1_All	227	0	26	0	7.545	12.8813	Up	3.05e-08	5.34e-07	gi|4139170|gb|AAD03711.1|	148.7	2e-35	elongation translation factor 1 alpha [Cyanophora paradoxa]	gi|32992575|dbj|AK107366.1|	307	3e-81	Oryza sativa Japonica Group cDNA clone:002-127-A11, full insert sequence	sp|Q03033|EF1A_WHEAT	139	4e-34	Elongation factor 1-alpha OS=Triticum aestivum GN=TEF1 PE=2 SV=1	YPR080w	147	5e-36	COG5256	Translation elongation factor EF-1alpha (GTPase)	K03231	1e-33	139	mtr:MTR_6g021800	elongation factor 1-alpha	GO:0006414//translational elongation	GO:0003746//translation elongation factor activity;GO:0005525//GTP binding;GO:0003924//GTPase activity	GO:0005737//cytoplasm
Unigene41709_All	632	0	69	0	7.1919	12.8122	Up	1.08e-20	5.35e-19	gi|226495971|ref|NP_001150791.1|	215.3	5e-55	verprolin precursor [Zea mays] >gi|195641876|gb|ACG40406.1| verprolin [Zea mays]	gi|226495970|ref|NM_001157319.1|	234	9e-59	Zea mays verprolin (LOC100284424), mRNA >gi|195641875|gb|EU968288.1| Zea mays clone 318297 verprolin mRNA, complete cds	sp|Q9FPQ6|GP1_CHLRE	86.3	1e-17	Vegetative cell wall protein gp1 OS=Chlamydomonas reinhardtii GN=GP1 PE=2 SV=1	YPO2725	65.5	7e-11	COG3501	Uncharacterized protein conserved in bacteria	K12825	3e-13	73.2	ppp:PHYPADRAFT_139325	splicing factor 3A subunit 1	GO:0007275//multicellular organismal development	-	GO:0016023//cytoplasmic membrane-bounded vesicle
CL3201.Contig1_All	268	0	29	0	7.1281	12.7993	Up	4.12e-09	8.1e-08	gi|60543050|dbj|BAD90774.1|	137.9	4e-32	histone 3 [Conocephalum supradecompositum]	gi|60543041|dbj|AB185039.1|	293	5e-77	Conocephalum supradecompositum H3 gene for histone 3, complete cds, clone: CS21	sp|Q5DWI3|H3_MARPO	137	1e-33	Histone H3 OS=Marchantia polymorpha PE=3 SV=3	YNL031c	136	1e-32	COG2036	Histones H3 and H4	K11253	7e-33	136	ath:AT4G40030	histone H3	-	GO:0046982//protein heterodimerization activity;GO:0003677//DNA binding	GO:0000786//nucleosome;GO:0005634//nucleus
Unigene40854_All	260	0	28	0	7.0941	12.7924	Up	8.03e-09	1.52e-07	gi|168068130|ref|XP_001785944.1|	71.6	4e-12	predicted protein [Physcomitrella patens subsp. patens] >gi|162662374|gb|EDQ49243.1| predicted protein [Physcomitrella patens subsp. patens]	gi|391415363|gb|BT065681.2|	412	1e-113	Zea mays full-length cDNA clone ZM_BFc0017K02 mRNA, complete cds	--	--	--	--	--	--	--	--	--	--	--	--	--	--	-	-	-
Unigene38852_All	494	0	53	0	7.0674	12.787	Up	4.64e-16	1.73e-14	--	--	--	--	gi|283549455|gb|AC203685.5|	61.9	6e-07	Zea mays BAC clone CH201-277K19 from chromosome 5, complete sequence	--	--	--	--	--	--	--	--	--	--	--	--	--	--	-	-	-
Unigene41698_All	756	0	80	0	6.9707	12.7671	Up	7.07e-24	4.05e-22	gi|60678627|gb|AAX33674.1|	52.4	9e-06	plus agglutinin [Chlamydomonas incerta]	--	--	--	--	sp|Q9LK03|PERK2_ARATH	65.5	3e-11	Proline-rich receptor-like protein kinase PERK2 OS=Arabidopsis thaliana GN=PERK2 PE=2 SV=3	--	--	--	--	--	K03006	3e-07	53.9	bdi:100841250	DNA-directed RNA polymerase II subunit RPB1 [EC:2.7.7.6]	-	-	-
Unigene41711_All	604	0	63	0	6.8709	12.7463	Up	5.91e-19	2.65e-17	--	--	--	--	--	--	--	--	--	--	--	--	--	--	--	--	--	--	--	--	--	--	-	-	-
Unigene40422_All	521	0	53	0	6.7011	12.7102	Up	4.64e-16	1.73e-14	gi|242052843|ref|XP_002455567.1|	188	6e-47	hypothetical protein SORBIDRAFT_03g013210 [Sorghum bicolor] >gi|241927542|gb|EES00687.1| hypothetical protein SORBIDRAFT_03g013210 [Sorghum bicolor]	gi|226530300|ref|NM_001157951.1|	446	1e-122	Zea mays peroxidase 2 (LOC100285056), mRNA >gi|195646697|gb|EU970699.1| Zea mays clone 349100 peroxidase 2 precursor, mRNA, complete cds	sp|A5H8G4|PER1_MAIZE	116	8e-27	Peroxidase 1 OS=Zea mays GN=PER1 PE=1 SV=1	--	--	--	--	--	K00430	2e-15	80.1	ath:AT5G06730	peroxidase [EC:1.11.1.7]	GO:0006979//response to oxidative stress;GO:0042744//hydrogen peroxide catabolic process;GO:0009664//plant-type cell wall organization;GO:0055114//oxidation-reduction process	GO:0046872//metal ion binding;GO:0020037//heme binding;GO:0004601//peroxidase activity	GO:0009505//plant-type cell wall;GO:0005576//extracellular region;GO:0016023//cytoplasmic membrane-bounded vesicle
Unigene41702_All	464	0	47	0	6.6725	12.704	Up	2.53e-14	8.42e-13	gi|414585090|tpg|DAA35661.1|	229.6	1e-59	TPA: hypothetical protein ZEAMMB73_844420 [Zea mays]	gi|241988113|dbj|AK335370.1|	325	2e-86	Triticum aestivum cDNA, clone: WT012_L18, cultivar: Chinese Spring	sp|Q0D3N0|PER2_ORYSJ	121	2e-28	Peroxidase 2 OS=Oryza sativa subsp. japonica GN=PRX112 PE=2 SV=1	--	--	--	--	--	K00430	4e-31	131	mtr:MTR_3g094670	peroxidase [EC:1.11.1.7]	GO:0006979//response to oxidative stress;GO:0042744//hydrogen peroxide catabolic process;GO:0055114//oxidation-reduction process	GO:0046872//metal ion binding;GO:0020037//heme binding;GO:0004601//peroxidase activity	GO:0005576//extracellular region;GO:0016023//cytoplasmic membrane-bounded vesicle
CL8992.Contig2_All	583	0	58	0	6.5534	12.678	Up	1.66e-17	6.79e-16	gi|397603477|gb|EJK58439.1|	122.1	5e-27	hypothetical protein THAOC_21441 [Thalassiosira oceanica]	gi|325194256|emb|FR825110.1|	410	1e-112	Albugo laibachii Nc14, genomic contig CONTIG_1673_NC14_v4_1733_327	--	--	--	--	--	--	--	--	--	--	--	--	--	--	-	-	-
Unigene41665_All	904	0	89	0	6.4853	12.663	Up	1.75e-26	1.13e-24	gi|414888100|tpg|DAA64114.1|	476.5	2e-133	TPA: hypothetical protein ZEAMMB73_007944 [Zea mays]	gi|77816984|gb|DQ244308.1|	1134	0	Zea mays clone 4630 mRNA sequence	sp|P22195|PER1_ARAHY	275	3e-74	Cationic peroxidase 1 OS=Arachis hypogaea GN=PNC1 PE=1 SV=2	DR2133	52.8	8e-07	COG4372	Uncharacterized protein conserved in bacteria with the myosin-like domain	K00430	2e-72	270	gmx:100790279	peroxidase [EC:1.11.1.7]	GO:0006979//response to oxidative stress;GO:0042744//hydrogen peroxide catabolic process;GO:0055114//oxidation-reduction process	GO:0046872//metal ion binding;GO:0020037//heme binding;GO:0004601//peroxidase activity	GO:0005576//extracellular region;GO:0016023//cytoplasmic membrane-bounded vesicle
Unigene41083_All	427	0	41	0	6.3251	12.6269	Up	1.38e-12	3.99e-11	gi|226499698|ref|NP_001142188.1|	153.7	8e-37	uncharacterized protein LOC100274356 [Zea mays]	gi|115482187|ref|NM_001071222.1|	85.7	3e-14	Oryza sativa Japonica Group Os10g0439700 (Os10g0439700) mRNA, complete cds	sp|Q6YV88|C71Z7_ORYSJ	121	1e-28	Ent-cassadiene C2-hydroxylase OS=Oryza sativa subsp. japonica GN=CYP71Z7 PE=1 SV=1	--	--	--	--	--	K16083	5e-23	104	osa:4329725	cytochrome P450, family 71, subfamily Z, polypeptide 6 (ent-isokaurene C2-hydroxylase) [EC:1.14.13.143]	GO:0044550//secondary metabolite biosynthetic process	GO:0046872//metal ion binding;GO:0016709//oxidoreductase activity, acting on paired donors, with incorporation or reduction of molecular oxygen, NAD(P)H as one donor, and incorporation of one atom of oxygen	GO:0016020//membrane;GO:0016023//cytoplasmic membrane-bounded vesicle
Unigene38218_All	273	0	26	0	6.2737	12.6151	Up	3.05e-08	5.34e-07	gi|4139170|gb|AAD03711.1|	130.2	9e-30	elongation translation factor 1 alpha [Cyanophora paradoxa]	gi|32992575|dbj|AK107366.1|	240	6e-61	Oryza sativa Japonica Group cDNA clone:002-127-A11, full insert sequence	sp|P14963|EF1A_EUGGR	125	6e-30	Elongation factor 1-alpha OS=Euglena gracilis GN=TEF PE=2 SV=1	YPR080w	130	4e-31	COG5256	Translation elongation factor EF-1alpha (GTPase)	K03231	5e-30	127	cme:CMH226C	elongation factor 1-alpha	GO:0006414//translational elongation	GO:0003746//translation elongation factor activity;GO:0005525//GTP binding;GO:0003924//GTPase activity	GO:0005737//cytoplasm
CL9116.Contig2_All	611	0	57	0	6.1453	12.5853	Up	3.23e-17	1.3e-15	gi|384253654|gb|EIE27128.1|	56.2	4e-07	hypothetical protein COCSUDRAFT_38880 [Coccomyxa subellipsoidea C-169]	--	--	--	--	sp|P14918|EXTN_MAIZE	44.3	4e-06	Extensin OS=Zea mays GN=HRGP PE=2 SV=1	--	--	--	--	--	--	--	--	--	--	-	-	-
Unigene41687_All	291	0	27	0	6.112	12.5774	Up	1.56e-08	2.85e-07	gi|242071045|ref|XP_002450799.1|	181	4e-45	hypothetical protein SORBIDRAFT_05g018800 [Sorghum bicolor] >gi|241936642|gb|EES09787.1| hypothetical protein SORBIDRAFT_05g018800 [Sorghum bicolor]	gi|1710123|gb|U62279.1|SBU62279	323	6e-86	Sorghum bicolor leucine-rich repeat-containing extracellular glycoprotein mRNA, complete cds	sp|Q9XIC7|SERK2_ARATH	132	5e-32	Somatic embryogenesis receptor kinase 2 OS=Arabidopsis thaliana GN=SERK2 PE=1 SV=1	--	--	--	--	--	K13418	6e-32	133	aly:ARALYDRAFT_895025	somatic embryogenesis receptor kinase 1 [EC:2.7.10.1 2.7.11.1]	GO:0016310//phosphorylation	GO:0016301//kinase activity	GO:0016023//cytoplasmic membrane-bounded vesicle
CL9369.Contig3_All	1226	0	113	0	6.0715	12.5678	Up	1.97e-33	1.6e-31	gi|168066133|ref|XP_001784997.1|	500.7	2e-140	predicted protein [Physcomitrella patens subsp. patens] >gi|168066153|ref|XP_001785007.1| predicted protein [Physcomitrella patens subsp. patens] >gi|168066157|ref|XP_001785009.1| predicted protein [Physcomitrella patens subsp. patens] >gi|162663414|gb|EDQ50178.1| predicted protein [Physcomitrella patens subsp. patens] >gi|162663424|gb|EDQ50188.1| predicted protein [Physcomitrella patens subsp. p…	gi|32996024|dbj|AK110815.1|	821	0	Oryza sativa Japonica Group cDNA clone:002-171-F09, full insert sequence	sp|P04709|ADT1_MAIZE	477	5e-135	ADP,ATP carrier protein 1, mitochondrial OS=Zea mays GN=ANT1 PE=2 SV=3	DRA0210	50.4	6e-06	COG0747	ABC-type dipeptide transport system, periplasmic component	K05863	2e-141	500	ppp:PHYPADRAFT_154659	solute carrier family 25 (mitochondrial adenine nucleotide translocator), member 4/5/6/31	GO:0055085//transmembrane transport;GO:0006412//translation;GO:0006468//protein phosphorylation	GO:0004672//protein kinase activity;GO:0003735//structural constituent of ribosome;GO:0005524//ATP binding;GO:0005215//transporter activity	GO:0016021//integral to membrane;GO:0005743//mitochondrial inner membrane
Unigene40287_All	580	0	53	0	6.0195	12.5554	Up	4.64e-16	1.73e-14	gi|242062618|ref|XP_002452598.1|	278.5	4e-74	hypothetical protein SORBIDRAFT_04g028830 [Sorghum bicolor] >gi|241932429|gb|EES05574.1| hypothetical protein SORBIDRAFT_04g028830 [Sorghum bicolor]	gi|115448500|ref|NM_001054565.1|	385	1e-104	Oryza sativa Japonica Group Os02g0732800 (Os02g0732800) mRNA, complete cds	sp|Q9FHQ1|GDL80_ARATH	140	5e-34	GDSL esterase/lipase At5g37690 OS=Arabidopsis thaliana GN=At5g37690 PE=2 SV=1	--	--	--	--	--	--	--	--	--	--	GO:0008152//metabolic process	GO:0016788//hydrolase activity, acting on ester bonds	GO:0016023//cytoplasmic membrane-bounded vesicle
CL6319.Contig1_All	5588	0	499	0	5.8824	12.5222	Up	3.46e-145	1.43e-142	gi|91795223|gb|ABE60891.1|	315.5	7e-84	putative polyprotein [Oryza sativa Japonica Group]	--	--	--	--	sp|P31843|RRPO_OENBE	99	3e-20	RNA-directed DNA polymerase homolog OS=Oenothera berteriana PE=4 SV=1	SPAC9.04	311	1e-83	COG2801	Transposase and inactivated derivatives	K03655	5e-19	96.3	gmx:100806552	ATP-dependent DNA helicase RecG [EC:3.6.4.12]	GO:0006259//DNA metabolic process	GO:0003676//nucleic acid binding	-
Unigene40154_All	375	0	33	0	5.7969	12.5011	Up	2.87e-10	6.48e-09	gi|242049818|ref|XP_002462653.1|	146.7	1e-34	hypothetical protein SORBIDRAFT_02g029630 [Sorghum bicolor] >gi|241926030|gb|EER99174.1| hypothetical protein SORBIDRAFT_02g029630 [Sorghum bicolor]	gi|226500559|ref|NM_001155277.1|	198	3e-48	Zea mays membrane protein (LOC100282365), mRNA >gi|195621865|gb|EU960645.1| Zea mays clone 226939 membrane protein mRNA, complete cds	sp|Q84ZL0|FH5_ORYSJ	58.2	1e-09	Formin-like protein 5 OS=Oryza sativa subsp. japonica GN=FH5 PE=2 SV=2	DR0479	47.8	5e-06	COG0744	Membrane carboxypeptidase (penicillin-binding protein)	K14325	4e-09	57.8	bdi:100845778	RNA-binding protein with serine-rich domain 1	GO:0010363//regulation of plant-type hypersensitive response;GO:0009625//response to insect;GO:0009862//systemic acquired resistance, salicylic acid mediated signaling pathway;GO:0031348//negative regulation of defense response;GO:0009963//positive regulation of flavonoid biosynthetic process;GO:0006612//protein targeting to membrane	-	GO:0016023//cytoplasmic membrane-bounded vesicle;GO:0005886//plasma membrane
Unigene40272_All	1242	0	108	0	5.7281	12.4838	Up	5.53e-32	4.25e-30	--	--	--	--	--	--	--	--	--	--	--	--	--	--	--	--	--	--	--	--	--	--	-	-	-
Unigene39423_All	221	0	19	0	5.6633	12.4674	Up	3.24e-06	3.98e-05	gi|242061140|ref|XP_002451859.1|	161.4	3e-39	hypothetical protein SORBIDRAFT_04g008830 [Sorghum bicolor] >gi|241931690|gb|EES04835.1| hypothetical protein SORBIDRAFT_04g008830 [Sorghum bicolor]	gi|38093248|dbj|AP005614.2|	216	7e-54	Oryza sativa Japonica Group genomic DNA, chromosome 2, BAC clone:OSJNBa0090H18	sp|Q9AUE0|CALS1_ARATH	113	2e-26	Callose synthase 1 OS=Arabidopsis thaliana GN=CALS1 PE=1 SV=2	--	--	--	--	--	K11000	2e-31	132	bdi:100833179	callose synthase [EC:2.4.1.-]	GO:0006075//(1->3)-beta-D-glucan biosynthetic process	GO:0003843//1,3-beta-D-glucan synthase activity	GO:0016021//integral to membrane;GO:0000148//1,3-beta-D-glucan synthase complex
CL5366.Contig1_All	595	0	51	0	5.6463	12.4631	Up	1.76e-15	6.3e-14	--	--	--	--	--	--	--	--	--	--	--	--	--	--	--	--	--	--	--	--	--	--	-	-	-
Unigene40695_All	294	0	25	0	5.6015	12.4516	Up	5.93e-08	9.93e-07	gi|357488219|ref|XP_003614397.1|	62.8	1e-09	hypothetical protein MTR_5g051160 [Medicago truncatula] >gi|355515732|gb|AES97355.1| hypothetical protein MTR_5g051160 [Medicago truncatula]	gi|391415363|gb|BT065681.2|	347	4e-93	Zea mays full-length cDNA clone ZM_BFc0017K02 mRNA, complete cds	--	--	--	--	--	--	--	--	--	--	--	--	--	--	-	-	-
Unigene41751_All	1463	0	123	0	5.5382	12.4352	Up	2.51e-36	2.24e-34	gi|293333403|ref|NP_001169123.1|	527.7	1e-148	uncharacterized protein LOC100382968 [Zea mays]	gi|32995337|dbj|AK110128.1|	539	1e-150	Oryza sativa Japonica Group cDNA clone:002-161-C04, full insert sequence	sp|Q9SU63|AL2B4_ARATH	511	4e-145	Aldehyde dehydrogenase family 2 member B4, mitochondrial OS=Arabidopsis thaliana GN=ALDH2B4 PE=1 SV=1	SPAC9E9.09c	591	1e-168	COG1012	NAD-dependent aldehyde dehydrogenases	K00128	2e-149	527	zma:100382968	aldehyde dehydrogenase (NAD+) [EC:1.2.1.3]	GO:0046686//response to cadmium ion;GO:0008152//metabolic process	GO:0004028//3-chloroallyl aldehyde dehydrogenase activity;GO:0004029//aldehyde dehydrogenase (NAD) activity;GO:0005524//ATP binding	GO:0009507//chloroplast;GO:0005739//mitochondrion
CL8286.Contig1_All	1226	0	102	0	5.4805	12.4201	Up	3.02e-30	2.19e-28	gi|326523981|dbj|BAJ97001.1|	190.3	5e-47	predicted protein [Hordeum vulgare subsp. vulgare]	--	--	--	--	sp|P42210|ASPR_HORVU	129	3e-30	Phytepsin OS=Hordeum vulgare PE=1 SV=1	--	--	--	--	--	K08245	8e-37	152	vcn:VOLCADRAFT_81669	phytepsin [EC:3.4.23.40]	-	-	-
Unigene38614_All	656	0	54	0	5.4225	12.4047	Up	2.38e-16	9.05e-15	gi|413922249|gb|AFW62181.1|	370.9	8e-102	putative cytochrome P450 superfamily protein [Zea mays]	gi|226508151|ref|NM_001152436.1|	844	0	Zea mays LOC100279427 (cl377_-3), mRNA >gi|219884916|gb|BT054226.1| Zea mays full-length cDNA clone ZM_BFb0181N04 mRNA, complete cds	sp|P93147|C81E1_GLYEC	160	4e-40	Isoflavone 2'-hydroxylase OS=Glycyrrhiza echinata GN=CYP81E1 PE=1 SV=2	CC2997	72	8e-13	COG2124	Cytochrome P450	K00517	3e-79	292	osa:4334183	[EC:1.14.-.-]	GO:0044550//secondary metabolite biosynthetic process;GO:0042343//indole glucosinolate metabolic process;GO:0098542;GO:0055114//oxidation-reduction process	GO:0005506//iron ion binding;GO:0016709//oxidoreductase activity, acting on paired donors, with incorporation or reduction of molecular oxygen, NAD(P)H as one donor, and incorporation of one atom of oxygen;GO:0020037//heme binding	GO:0016020//membrane
Unigene41642_All	293	0	24	0	5.3958	12.3976	Up	1.16e-07	1.85e-06	--	--	--	--	gi|281490058|gb|GU235996.1|	135	3e-29	Coix lacryma-jobi 22-kDa prolamin gene cluster, complete sequence	--	--	--	--	--	--	--	--	--	--	--	--	--	--	-	-	-
Unigene40701_All	220	0	18	0	5.3896	12.396	Up	6.31e-06	7.31e-05	gi|413949891|gb|AFW82540.1|	119.8	1e-26	harpin-induced protein [Zea mays]	gi|226493873|ref|NM_001154185.1|	196	6e-48	Zea mays harpin-induced protein (LOC100281266), mRNA >gi|195612883|gb|EU956154.1| Zea mays clone 1558239 harpin-induced protein mRNA, complete cds	--	--	--	--	--	--	--	--	--	--	--	--	--	--	-	-	GO:0016021//integral to membrane
Unigene40344_All	247	0	20	0	5.3339	12.381	Up	1.66e-06	2.16e-05	--	--	--	--	gi|123650189|emb|AM452234.1|	65.9	2e-08	Vitis vinifera contig VV79X001316.3, whole genome shotgun sequence	--	--	--	--	--	--	--	--	--	--	--	--	--	--	-	-	-
Unigene39377_All	214	0	17	0	5.2329	12.3534	Up	1.23e-05	0.000133624	--	--	--	--	--	--	--	--	--	--	--	--	--	--	--	--	--	--	--	--	--	--	-	-	-
Unigene38405_All	353	0	28	0	5.2251	12.3512	Up	8.03e-09	1.52e-07	gi|224057692|ref|XP_002299296.1|	73.9	1e-42	predicted protein [Populus trichocarpa] >gi|222846554|gb|EEE84101.1| predicted protein [Populus trichocarpa]	gi|162461267|ref|NM_001112404.1|	311	3e-82	Zea mays laccase-like (lac2), mRNA	sp|Q0IQU1|LAC22_ORYSJ	86.7	3e-31	Laccase-22 OS=Oryza sativa subsp. japonica GN=LAC22 PE=2 SV=2	--	--	--	--	--	--	--	--	--	--	GO:0009809//lignin biosynthetic process;GO:0046274//lignin catabolic process;GO:0055114//oxidation-reduction process	GO:0016722//oxidoreductase activity, oxidizing metal ions;GO:0005507//copper ion binding;GO:0052716//hydroquinone:oxygen oxidoreductase activity	GO:0048046//apoplast
CL9160.Contig3_All	594	0	47	0	5.2122	12.3477	Up	2.53e-14	8.43e-13	gi|326497227|dbj|BAK02198.1|	229.6	2e-59	predicted protein [Hordeum vulgare subsp. vulgare]	gi|242387291|emb|FP099497.1|	73.8	2e-10	Phyllostachys edulis cDNA clone: bphyem202j18, full insert sequence	sp|P42066|PCKA_CUCSA	99.8	1e-21	Phosphoenolpyruvate carboxykinase [ATP] OS=Cucumis sativus GN=PCK PE=2 SV=1	YKR097w	119	5e-27	COG1866	Phosphoenolpyruvate carboxykinase (ATP)	K01610	1e-20	97.8	ppp:PHYPADRAFT_111128	phosphoenolpyruvate carboxykinase (ATP) [EC:4.1.1.49]	GO:0009965//leaf morphogenesis;GO:0009817//defense response to fungus, incompatible interaction;GO:0006094//gluconeogenesis;GO:0046686//response to cadmium ion;GO:0016036//cellular response to phosphate starvation	GO:0004612//phosphoenolpyruvate carboxykinase (ATP) activity;GO:0003677//DNA binding;GO:0005524//ATP binding	GO:0005829//cytosol;GO:0005730//nucleolus;GO:0016020//membrane
Unigene40258_All	253	0	20	0	5.2074	12.3463	Up	1.66e-06	2.17e-05	gi|242048602|ref|XP_002462047.1|	35.8	2e-09	hypothetical protein SORBIDRAFT_02g013790 [Sorghum bicolor] >gi|241925424|gb|EER98568.1| hypothetical protein SORBIDRAFT_02g013790 [Sorghum bicolor]	gi|242048601|ref|XM_002462002.1|	103	8e-20	Sorghum bicolor hypothetical protein, mRNA	--	--	--	--	--	--	--	--	--	--	--	--	--	--	-	-	-
CL194.Contig1_All	1165	0	92	0	5.202	12.3449	Up	2.37e-27	1.56e-25	gi|326502344|dbj|BAJ95235.1|	515.4	7e-145	predicted protein [Hordeum vulgare subsp. vulgare]	gi|242374568|emb|FP095728.1|	373	1e-100	Phyllostachys edulis cDNA clone: bphyem211n05, full insert sequence	sp|Q9M2Z8|MPCP2_ARATH	215	5e-56	Mitochondrial phosphate carrier protein 2, mitochondrial OS=Arabidopsis thaliana GN=MPT2 PE=2 SV=1	ML0048	55.5	2e-07	COG0455	ATPases involved in chromosome partitioning	K15102	5e-79	293	cme:CMT361C	solute carrier family 25 (mitochondrial phosphate transporter), member 3	GO:0006412//translation	GO:0003735//structural constituent of ribosome	-
Unigene40710_All	368	0	29	0	5.1911	12.3418	Up	4.12e-09	8.1e-08	gi|242042930|ref|XP_002459336.1|	73.9	8e-13	hypothetical protein SORBIDRAFT_02g002740 [Sorghum bicolor] >gi|241922713|gb|EER95857.1| hypothetical protein SORBIDRAFT_02g002740 [Sorghum bicolor]	gi|150171343|emb|CU405778.1|	125	3e-26	Oryza rufipogon (W1943) cDNA clone: ORW1943C111H02, full insert sequence	sp|Q43402|OLNB6_BRANA	66.6	3e-12	Oleosin-B6 OS=Brassica napus GN=OlnB6 PE=1 SV=3	Rv3876	54.7	4e-08	COG0455	ATPases involved in chromosome partitioning	K01115	2e-10	62.4	vcn:VOLCADRAFT_99471	phospholipase D [EC:3.1.4.4]	GO:0007275//multicellular organismal development	-	GO:0016023//cytoplasmic membrane-bounded vesicle
CL2191.Contig2_All	1183	0	93	0	5.1786	12.3383	Up	1.22e-27	8.12e-26	gi|326492680|dbj|BAJ90196.1|	548.9	6e-155	predicted protein [Hordeum vulgare subsp. vulgare]	gi|32992575|dbj|AK107366.1|	940	0	Oryza sativa Japonica Group cDNA clone:002-127-A11, full insert sequence	sp|P29521|EF1A1_DAUCA	470	8e-133	Elongation factor 1-alpha OS=Daucus carota PE=1 SV=1	SPCC794.09c	566	2e-161	COG5256	Translation elongation factor EF-1alpha (GTPase)	K03231	1e-132	471	smo:SELMODRAFT_169717	elongation factor 1-alpha	GO:0006414//translational elongation	GO:0003746//translation elongation factor activity;GO:0005525//GTP binding;GO:0003924//GTPase activity	GO:0005737//cytoplasm
Unigene38597_All	846	0	66	0	5.1391	12.3273	Up	8e-20	3.77e-18	gi|226492324|ref|NP_001142207.1|	149.8	5e-35	uncharacterized protein LOC100274375 precursor [Zea mays]	gi|195594744|gb|EU942390.1|	214	1e-52	Zea mays clone 1492158 mRNA sequence	sp|Q9FPQ6|GP1_CHLRE	96.3	2e-20	Vegetative cell wall protein gp1 OS=Chlamydomonas reinhardtii GN=GP1 PE=2 SV=1	XF0818	79	1e-14	COG2730	Endoglucanase	K01115	3e-17	87	vcn:VOLCADRAFT_99471	phospholipase D [EC:3.1.4.4]	-	-	-
Unigene41724_All	603	0	47	0	5.1344	12.326	Up	2.53e-14	8.43e-13	gi|326497823|dbj|BAJ94774.1|	246.9	1e-64	predicted protein [Hordeum vulgare subsp. vulgare]	gi|115440550|ref|NM_001051090.1|	232	3e-58	Oryza sativa Japonica Group Os01g0804900 (Os01g0804900) mRNA, complete cds	sp|P98188|C94A2_VICSA	130	7e-31	Cytochrome P450 94A2 OS=Vicia sativa GN=CYP94A2 PE=2 SV=1	DR2133	58.5	8e-09	COG4372	Uncharacterized protein conserved in bacteria with the myosin-like domain	K00517	1e-36	150	ath:AT3G56630	[EC:1.14.-.-]	-	GO:0046872//metal ion binding;GO:0016491//oxidoreductase activity	GO:0016020//membrane;GO:0016023//cytoplasmic membrane-bounded vesicle
Unigene40570_All	274	0	21	0	5.0487	12.3017	Up	8.54e-07	1.17e-05	--	--	--	--	--	--	--	--	--	--	--	--	--	--	--	--	--	--	--	--	--	--	-	-	-
Unigene41775_All	210	0	16	0	5.0189	12.2932	Up	2.39e-05	0.000243826	gi|413941888|gb|AFW74537.1|	50.8	7e-06	hypothetical protein ZEAMMB73_273786 [Zea mays]	gi|188485758|gb|AY104926.2|	71.9	2e-10	Zea mays PCO107455 mRNA sequence	--	--	--	--	--	--	--	--	--	--	--	--	--	--	-	-	-
Unigene41714_All	736	0	56	0	5.0121	12.2912	Up	6.28e-17	2.48e-15	gi|242086715|ref|XP_002439190.1|	53.9	3e-06	hypothetical protein SORBIDRAFT_09g001980 [Sorghum bicolor] >gi|241944475|gb|EES17620.1| hypothetical protein SORBIDRAFT_09g001980 [Sorghum bicolor]	--	--	--	--	sp|P37705|GRP3_DAUCA	50.4	1e-06	Glycine-rich protein A3 OS=Daucus carota PE=2 SV=1	--	--	--	--	--	--	--	--	--	--	-	-	-
Unigene39321_All	200	0	15	0	4.9405	12.2704	Up	4.66e-05	0.000438645	gi|413916277|gb|AFW56209.1|	70.9	7e-12	putative WAK family receptor-like protein kinase [Zea mays]	gi|357138768|ref|XM_003570912.1|	60	9e-07	PREDICTED: Brachypodium distachyon wall-associated receptor kinase 1-like (LOC100837267), mRNA	--	--	--	--	--	--	--	--	--	--	--	--	--	--	GO:0006468//protein phosphorylation	GO:0030247//polysaccharide binding;GO:0005509//calcium ion binding;GO:0005524//ATP binding;GO:0004674//protein serine/threonine kinase activity	GO:0016021//integral to membrane
Unigene40092_All	2857	0	214	0	4.9342	12.2686	Up	1.13e-62	1.71e-60	gi|297610165|ref|NP_001064234.2|	1125.9	0	Os10g0170600 [Oryza sativa Japonica Group] >gi|31430424|gb|AAP52341.1| hAT family dimerisation domain containing protein [Oryza sativa Japonica Group] >gi|255679241|dbj|BAF26148.2| Os10g0170600 [Oryza sativa Japonica Group]	gi|297610164|ref|NM_001070769.2|	1223	0	Oryza sativa Japonica Group Os10g0170600 (Os10g0170600) mRNA, complete cds	sp|P08770|TRA1_MAIZE	365	8e-101	Putative AC transposase OS=Zea mays PE=2 SV=2	--	--	--	--	--	K00001	8e-23	107	gmx:100787307	alcohol dehydrogenase [EC:1.1.1.1]	-	GO:0046983//protein dimerization activity;GO:0003677//DNA binding	GO:0009536//plastid
CL6796.Contig2_All	897	0	67	0	4.9203	12.2645	Up	4.11e-20	1.97e-18	gi|242072454|ref|XP_002446163.1|	454.9	8e-127	hypothetical protein SORBIDRAFT_06g002920 [Sorghum bicolor] >gi|241937346|gb|EES10491.1| hypothetical protein SORBIDRAFT_06g002920 [Sorghum bicolor]	gi|226494753|ref|NM_001147340.1|	684	0	Zea mays LOC100272887 (AY110514), mRNA >gi|194701201|gb|BT039680.1| Zea mays full-length cDNA clone ZM_BFc0038F14 mRNA, complete cds	sp|Q84MB3|ACCH1_ARATH	253	1e-67	1-aminocyclopropane-1-carboxylate oxidase homolog 1 OS=Arabidopsis thaliana GN=At1g06620 PE=2 SV=1	PA4191	81.3	2e-15	COG3491	Isopenicillin N synthase and related dioxygenases	K13229	7e-53	205	zma:541977	2,4-dihydroxy-1,4-benzoxazin-3-one-glucoside dioxygenase [EC:1.14.20.2]	GO:0055114//oxidation-reduction process	GO:0046872//metal ion binding;GO:0016491//oxidoreductase activity	-
Unigene41928_All	349	0	26	0	4.9075	12.2608	Up	3.05e-08	5.33e-07	--	--	--	--	--	--	--	--	--	--	--	--	--	--	--	--	--	--	--	--	--	--	-	-	-
Unigene40168_All	526	0	39	0	4.8842	12.2539	Up	5.25e-12	1.43e-10	gi|470145732|ref|XP_004308488.1|	53.9	1e-06	PREDICTED: uncharacterized protein LOC101311423 [Fragaria vesca subsp. vesca]	--	--	--	--	--	--	--	--	--	--	--	--	--	--	--	--	--	--	-	-	-
Unigene40179_All	771	0	57	0	4.87	12.2497	Up	3.23e-17	1.3e-15	gi|413921837|gb|AFW61769.1|	454.1	1e-126	hypothetical protein ZEAMMB73_113773 [Zea mays]	gi|91204705|dbj|AB254446.1|	866	0	Phragmites australis PhaHAK5-u mRNA for high-affinity potassium transporter, complete cds, strain: Utsunomiya	sp|Q6YSA9|HAK4_ORYSJ	440	5e-124	Probable potassium transporter 4 OS=Oryza sativa subsp. japonica GN=HAK4 PE=2 SV=1	RSc1621	142	5e-34	COG3158	K+ transporter	K03549	4e-99	358	gmx:100783944	KUP system potassium uptake protein	GO:0071805//potassium ion transmembrane transport	GO:0015079//potassium ion transmembrane transporter activity	GO:0016021//integral to membrane
Unigene40182_All	1552	0	114	0	4.8386	12.2404	Up	1.01e-33	8.31e-32	gi|218189403|gb|EEC71830.1|	57.8	6e-07	hypothetical protein OsI_04486 [Oryza sativa Indica Group]	--	--	--	--	--	--	--	--	--	--	--	--	--	--	--	--	--	--	-	-	-
Unigene39923_All	219	0	16	0	4.8127	12.2326	Up	2.39e-05	0.000243704	--	--	--	--	--	--	--	--	--	--	--	--	--	--	--	--	--	--	--	--	--	--	-	-	-
Unigene40542_All	549	0	40	0	4.7995	12.2287	Up	2.69e-12	7.58e-11	gi|38325813|gb|AAR17079.1|	203	2e-51	heat shock protein 70-2 [Nicotiana tabacum]	gi|270135246|gb|BT102198.1|	422	1e-115	Picea glauca clone GQ0168_I02 mRNA sequence	sp|P16394|HSP70_BRELC	143	5e-35	Heat shock 70 kDa protein OS=Bremia lactucae GN=HSP70 PE=3 SV=1	SPAC13G7.02c	172	2e-43	COG0443	Molecular chaperone	K03283	6e-32	134	mtr:MTR_4g130540	heat shock 70kDa protein 1/8	-	-	-
Unigene45788_All	208	0	15	0	4.7505	12.2139	Up	4.66e-05	0.000438594	--	--	--	--	--	--	--	--	--	--	--	--	--	--	--	--	--	--	--	--	--	--	-	-	-
Unigene40666_All	306	0	22	0	4.736	12.2095	Up	4.39e-07	6.36e-06	gi|413945523|gb|AFW78172.1|	132.1	2e-30	putative AP2/EREBP transcription factor superfamily protein [Zea mays]	gi|408690303|gb|JX469949.1|	182	1e-43	Zea mays subsp. mays clone UT3210 AP2-EREBP-type transcription factor mRNA, partial cds	sp|Q9FGF8|ABR1_ARATH	57.8	1e-09	Ethylene-responsive transcription factor ABR1 OS=Arabidopsis thaliana GN=ABR1 PE=2 SV=1	--	--	--	--	--	K09286	4e-06	47.8	ath:AT1G43160	EREBP-like factor	-	-	-
Unigene40228_All	322	0	23	0	4.7052	12.2	Up	2.25e-07	3.44e-06	gi|242053867|ref|XP_002456079.1|	148.3	3e-35	hypothetical protein SORBIDRAFT_03g030030 [Sorghum bicolor] >gi|241928054|gb|EES01199.1| hypothetical protein SORBIDRAFT_03g030030 [Sorghum bicolor]	gi|391417470|gb|BT086492.2|	315	2e-83	Zea mays full-length cDNA clone ZM_BFc0172H05 mRNA, complete cds	sp|Q9AST3|SBH2_ARATH	72.8	4e-14	Sphinganine C(4)-monooxygenase 2 OS=Arabidopsis thaliana GN=SBH2 PE=1 SV=1	--	--	--	--	--	K04713	2e-26	115	bdi:100843649	C4-hydroxylase [EC:1.14.-.-]	GO:0006633//fatty acid biosynthetic process;GO:0055114//oxidation-reduction process	GO:0016491//oxidoreductase activity;GO:0005506//iron ion binding	GO:0016021//integral to membrane
CL6444.Contig1_All	238	0	17	0	4.7052	12.2	Up	1.23e-05	0.000133856	gi|226496187|ref|NP_001141033.1|	78.2	4e-14	uncharacterized protein LOC100273112 [Zea mays]	--	--	--	--	--	--	--	--	--	--	--	--	--	--	--	--	--	--	-	-	-
Unigene40273_All	1753	0	125	0	4.6972	12.1976	Up	6.62e-37	6.03e-35	gi|397615457|gb|EJK63445.1|	118.2	4e-25	hypothetical protein THAOC_15894 [Thalassiosira oceanica]	--	--	--	--	--	--	--	--	--	--	--	--	--	--	--	--	--	--	-	-	-
Unigene41823_All	226	0	16	0	4.6636	12.1872	Up	2.39e-05	0.000243096	--	--	--	--	gi|325194239|emb|FR825095.1|	204	3e-50	Albugo laibachii Nc14, genomic contig CONTIG_1625_NC14_v4_1818_619	--	--	--	--	--	--	--	--	--	--	--	--	--	--	-	-	-
Unigene41067_All	269	0	19	0	4.6528	12.1839	Up	3.24e-06	3.99e-05	--	--	--	--	--	--	--	--	--	--	--	--	--	--	--	--	--	--	--	--	--	--	-	-	-
Unigene41873_All	255	0	18	0	4.6499	12.183	Up	6.31e-06	7.32e-05	gi|412989046|emb|CCO15637.1|	51.6	4e-06	unnamed protein product [Bathycoccus prasinos]	gi|195594744|gb|EU942390.1|	381	1e-103	Zea mays clone 1492158 mRNA sequence	sp|Q9LK03|PERK2_ARATH	56.2	4e-09	Proline-rich receptor-like protein kinase PERK2 OS=Arabidopsis thaliana GN=PERK2 PE=2 SV=3	XF0818	57.8	5e-09	COG2730	Endoglucanase	K01115	5e-07	50.8	vcn:VOLCADRAFT_99471	phospholipase D [EC:3.1.4.4]	GO:0070918//production of small RNA involved in gene silencing by RNA;GO:0035194//posttranscriptional gene silencing by RNA	GO:0003676//nucleic acid binding	GO:0043231//intracellular membrane-bounded organelle
Unigene39344_All	200	0	14	0	4.6111	12.1709	Up	9.08e-05	0.000787165	--	--	--	--	gi|386650184|gb|JQ887282.1|	67.9	4e-09	Zea mays isolate 5003 clone 1 GRMZM2G116714-like gene, partial sequence	--	--	--	--	--	--	--	--	--	--	--	--	--	--	-	-	-
CL7004.Contig2_All	345	0	24	0	4.5825	12.1619	Up	1.16e-07	1.85e-06	gi|413935564|gb|AFW70115.1|	185.3	2e-46	cycloartenol synthase [Zea mays]	gi|115444142|ref|NM_001052386.1|	242	2e-61	Oryza sativa Japonica Group Os02g0140200 (Os02g0140200) mRNA, partial cds	sp|Q2R712|ACBSY_ORYSJ	135	5e-33	Achilleol B synthase OS=Oryza sativa subsp. japonica GN=Os11g0285000 PE=1 SV=1	YHR072w	58.5	3e-09	COG1657	Squalene cyclase	K01853	1e-33	139	zma:100382426	cycloartenol synthase [EC:5.4.99.8]	GO:0008152//metabolic process	GO:0016866//intramolecular transferase activity	GO:0005739//mitochondrion
Unigene41800_All	333	0	23	0	4.5498	12.1516	Up	2.25e-07	3.44e-06	gi|226529521|ref|NP_001141303.1|	127.5	6e-29	uncharacterized protein LOC100273394 [Zea mays]	gi|112821037|gb|DQ866804.1|	161	6e-37	Sorghum bicolor beta-glucosidase aggregating factor (BGAF1) mRNA, complete cds	--	--	--	--	--	--	--	--	--	--	--	--	--	--	-	-	-
Unigene41798_All	668	0	46	0	4.5362	12.1473	Up	4.94e-14	1.61e-12	--	--	--	--	--	--	--	--	--	--	--	--	--	--	--	--	--	--	--	--	--	--	-	-	-
Unigene41710_All	761	0	52	0	4.5012	12.1361	Up	9.04e-16	3.31e-14	gi|121308607|dbj|BAF43699.1|	77.8	2e-13	PERK1-like protein kinase [Nicotiana tabacum]	--	--	--	--	sp|Q9LK03|PERK2_ARATH	65.9	2e-11	Proline-rich receptor-like protein kinase PERK2 OS=Arabidopsis thaliana GN=PERK2 PE=2 SV=3	SPBC28F2.12	45.4	3e-07	COG0086	DNA-directed RNA polymerase, beta' subunit/160 kD subunit	K03006	2e-08	57.8	vvi:100264310	DNA-directed RNA polymerase II subunit RPB1 [EC:2.7.7.6]	-	-	-
Unigene40565_All	264	0	18	0	4.4914	12.1329	Up	6.31e-06	7.33e-05	gi|242096026|ref|XP_002438503.1|	135.2	3e-31	hypothetical protein SORBIDRAFT_10g021020 [Sorghum bicolor] >gi|241916726|gb|EER89870.1| hypothetical protein SORBIDRAFT_10g021020 [Sorghum bicolor]	gi|242096025|ref|XM_002438458.1|	272	2e-70	Sorghum bicolor hypothetical protein, mRNA	--	--	--	--	--	--	--	--	--	--	--	--	--	--	-	GO:0008270//zinc ion binding	GO:0016021//integral to membrane
CL8430.Contig2_All	237	0	16	0	4.4472	12.1187	Up	2.39e-05	0.000243765	gi|378405200|sp|P84516.2|PER1_SORBI	115.9	1e-25	RecName: Full=Cationic peroxidase SPC4; Flags: Precursor	gi|194695569|gb|BT036864.1|	202	1e-49	Zea mays full-length cDNA clone ZM_BFb0145F02 mRNA, complete cds	sp|P84516|PER1_SORBI	115	5e-27	Cationic peroxidase SPC4 OS=Sorghum bicolor GN=SORBIDRAFT_03g046810 PE=1 SV=2	--	--	--	--	--	K00430	1e-26	115	sbi:SORBI_03g046810	peroxidase [EC:1.11.1.7]	GO:0006979//response to oxidative stress;GO:0042744//hydrogen peroxide catabolic process;GO:0055114//oxidation-reduction process;GO:0009664//plant-type cell wall organization	GO:0046872//metal ion binding;GO:0004601//peroxidase activity;GO:0020037//heme binding	GO:0016023//cytoplasmic membrane-bounded vesicle;GO:0009505//plant-type cell wall;GO:0005576//extracellular region
Unigene39160_All	223	0	15	0	4.431	12.1134	Up	4.66e-05	0.000439966	gi|357168119|ref|XP_003581492.1|	95.1	3e-19	PREDICTED: disease resistance protein RPM1-like [Brachypodium distachyon]	gi|357168118|ref|XM_003581444.1|	91.7	3e-16	PREDICTED: Brachypodium distachyon disease resistance protein RPM1-like (LOC100845263), mRNA	--	--	--	--	--	--	--	--	--	K13457	9e-06	46.6	sbi:SORBI_02g004900	disease resistance protein RPM1	-	-	-
Unigene42005_All	476	0	32	0	4.4285	12.1126	Up	5.58e-10	1.21e-08	--	--	--	--	--	--	--	--	--	--	--	--	--	--	--	--	--	--	--	--	--	--	-	-	-
CL3626.Contig1_All	521	0	35	0	4.4253	12.1116	Up	7.55e-11	1.82e-09	--	--	--	--	gi|48716762|dbj|AP005630.3|	77.8	1e-11	Oryza sativa Japonica Group genomic DNA, chromosome 2, BAC clone:OSJNBb0021C10	--	--	--	--	--	--	--	--	--	--	--	--	--	--	-	-	-
Unigene40402_All	210	0	14	0	4.3916	12.1005	Up	9.08e-05	0.000786328	--	--	--	--	--	--	--	--	--	--	--	--	--	--	--	--	--	--	--	--	--	--	-	-	-
Unigene41755_All	441	0	29	0	4.3318	12.0808	Up	4.12e-09	8.09e-08	gi|414585090|tpg|DAA35661.1|	220.7	5e-57	TPA: hypothetical protein ZEAMMB73_844420 [Zea mays]	gi|115460991|ref|NM_001060631.1|	355	2e-95	Oryza sativa Japonica Group Os04g0651000 (Os04g0651000) mRNA, complete cds	sp|A7NY33|PER4_VITVI	149	5e-37	Peroxidase 4 OS=Vitis vinifera GN=GSVIVT00023967001 PE=1 SV=1	--	--	--	--	--	K00430	2e-38	155	vvi:100257059	peroxidase [EC:1.11.1.7]	GO:0006979//response to oxidative stress;GO:0042744//hydrogen peroxide catabolic process;GO:0055114//oxidation-reduction process	GO:0046872//metal ion binding;GO:0020037//heme binding;GO:0004601//peroxidase activity	GO:0005576//extracellular region;GO:0016023//cytoplasmic membrane-bounded vesicle
Unigene41827_All	428	0	28	0	4.3095	12.0733	Up	8.03e-09	1.52e-07	gi|359495661|ref|XP_003635050.1|	59.7	1e-08	PREDICTED: uncharacterized protein LOC100853358 [Vitis vinifera]	--	--	--	--	sp|Q9SN46|LRX5_ARATH	53.9	3e-08	Leucine-rich repeat extensin-like protein 5 OS=Arabidopsis thaliana GN=LRX5 PE=2 SV=2	Rv0312	53.5	1e-07	COG0443	Molecular chaperone	K11323	7e-07	50.8	vcn:VOLCADRAFT_121342	histone arginine demethylase JMJD6 [EC:1.14.11.-]	GO:0006810//transport;GO:0044699	-	GO:0009536//plastid;GO:0016020//membrane
CL9160.Contig1_All	765	0	50	0	4.3055	12.072	Up	3.43e-15	1.2e-13	gi|326497227|dbj|BAK02198.1|	485.7	3e-136	predicted protein [Hordeum vulgare subsp. vulgare]	gi|32994983|dbj|AK109774.1|	620	1e-175	Oryza sativa Japonica Group cDNA clone:002-147-B03, full insert sequence	sp|Q9T074|PCKA_ARATH	355	1e-98	Phosphoenolpyruvate carboxykinase [ATP] OS=Arabidopsis thaliana GN=PCKA PE=1 SV=1	YKR097w	406	2e-113	COG1866	Phosphoenolpyruvate carboxykinase (ATP)	K01610	3e-98	355	ath:AT4G37870	phosphoenolpyruvate carboxykinase (ATP) [EC:4.1.1.49]	-	-	-
Unigene41706_All	1517	0	99	0	4.2989	12.0698	Up	2.23e-29	1.58e-27	gi|226532078|ref|NP_001141054.1|	775.8	0	uncharacterized protein LOC100273135 [Zea mays]	gi|226532077|ref|NM_001147582.1|	1045	0	Zea mays uncharacterized LOC100273135 (LOC100273135), mRNA >gi|194702421|gb|BT040290.1| Zea mays full-length cDNA clone ZM_BFc0076H11 mRNA, complete cds	sp|Q94CD1|HHT1_ARATH	486	1e-137	Omega-hydroxypalmitate O-feruloyl transferase OS=Arabidopsis thaliana GN=HHT1 PE=1 SV=1	Rv3876	63.9	7e-10	COG0455	ATPases involved in chromosome partitioning	K15400	5e-149	526	pop:POPTR_797957	omega-hydroxypalmitate O-feruloyl transferase [EC:2.3.1.188]	GO:0008152//metabolic process	GO:0016747//transferase activity, transferring acyl groups other than amino-acyl groups	-
Unigene40967_All	600	0	39	0	4.2818	12.064	Up	5.25e-12	1.43e-10	gi|326497227|dbj|BAK02198.1|	310.1	1e-83	predicted protein [Hordeum vulgare subsp. vulgare]	gi|32994983|dbj|AK109774.1|	283	1e-73	Oryza sativa Japonica Group cDNA clone:002-147-B03, full insert sequence	sp|Q9SLZ0|PCKA_MAIZE	195	2e-50	Phosphoenolpyruvate carboxykinase [ATP] OS=Zea mays PE=2 SV=1	YKR097w	244	6e-65	COG1866	Phosphoenolpyruvate carboxykinase (ATP)	K01610	5e-50	195	zma:541622	phosphoenolpyruvate carboxykinase (ATP) [EC:4.1.1.49]	GO:0008152//metabolic process	GO:0004611//phosphoenolpyruvate carboxykinase activity;GO:0000166//nucleotide binding	GO:0005737//cytoplasm
Unigene42424_All	231	0	15	0	4.2775	12.0626	Up	4.66e-05	0.000438291	--	--	--	--	--	--	--	--	--	--	--	--	--	--	--	--	--	--	--	--	--	--	-	-	-
Unigene40600_All	1263	0	82	0	4.2768	12.0623	Up	1.86e-24	1.1e-22	gi|326487968|dbj|BAJ89823.1|	441	2e-122	predicted protein [Hordeum vulgare subsp. vulgare]	gi|151421274|dbj|AK248258.1|	351	1e-93	Hordeum vulgare subsp. vulgare cDNA clone: FLbaf12h12, mRNA sequence	sp|A2A1A0|NCS1_COPJA	236	3e-62	S-norcoclaurine synthase 1 OS=Coptis japonica GN=NCS1 PE=1 SV=1	PA4191	103	5e-22	COG3491	Isopenicillin N synthase and related dioxygenases	K06892	5e-40	163	ath:AT3G19010		-	-	-
Unigene40549_All	279	0	18	0	4.2499	12.0532	Up	6.31e-06	7.31e-05	gi|226507064|ref|NP_001147375.1|	85.5	2e-16	CCCH transcription factor [Zea mays] >gi|195607780|gb|ACG25720.1| CCCH transcription factor [Zea mays] >gi|195610670|gb|ACG27165.1| CCCH transcription factor [Zea mays] >gi|413946155|gb|AFW78804.1| CCCH transcription factor isoform 1 [Zea mays] >gi|413946156|gb|AFW78805.1| CCCH transcription factor isoform 2 [Zea mays]	gi|226507063|ref|NM_001153903.1|	194	3e-47	Zea mays CCCH transcription factor (LOC100280983), mRNA >gi|195610669|gb|EU955047.1| Zea mays clone 1505137 CCCH transcription factor mRNA, complete cds	sp|Q65X92|C3H37_ORYSJ	72.4	6e-14	Zinc finger CCCH domain-containing protein 37 OS=Oryza sativa subsp. japonica GN=Os05g0525900 PE=2 SV=1	--	--	--	--	--	--	--	--	--	--	-	GO:0046872//metal ion binding;GO:0003677//DNA binding	-
Unigene40030_All	264	0	17	0	4.2419	12.0505	Up	1.23e-05	0.000133695	gi|414870086|tpg|DAA48643.1|	179.1	1e-44	TPA: hypothetical protein ZEAMMB73_240354 [Zea mays]	gi|15208458|gb|AF272755.1|AF272755	404	1e-110	Zea mays kinesin heavy chain (KIN8) mRNA, partial cds	sp|O23826|K125_TOBAC	164	9e-42	125 kDa kinesin-related protein OS=Nicotiana tabacum GN=TKRP125 PE=1 SV=1	SPAC25G10.07c	80.9	5e-16	COG5059	Kinesin-like protein	K10398	7e-45	176	sbi:SORBI_07g024150	kinesin family member 11	GO:0007018//microtubule-based movement;GO:0008152//metabolic process	GO:0008017//microtubule binding;GO:0008574//plus-end-directed microtubule motor activity;GO:0005524//ATP binding	GO:0005737//cytoplasm;GO:0005871//kinesin complex;GO:0005874//microtubule
CL5819.Contig1_All	1445	0	93	0	4.2396	12.0497	Up	1.22e-27	8.13e-26	gi|298708003|emb|CBJ30365.1|	415.6	1e-114	Glutamate ammonia ligase [Ectocarpus siliculosus]	gi|159469781|ref|XM_001692990.1|	65.9	1e-07	Chlamydomonas reinhardtii glutamine synthetase (GLN2) mRNA, complete cds	sp|Q43127|GLNA2_ARATH	396	1e-110	Glutamine synthetase, chloroplastic/mitochondrial OS=Arabidopsis thaliana GN=GLN2 PE=1 SV=1	YPR035w	495	7e-140	COG0174	Glutamine synthetase	K01915	2e-110	397	aly:ARALYDRAFT_493621	glutamine synthetase [EC:6.3.1.2]	GO:0009735//response to cytokinin stimulus;GO:0009651//response to salt stress;GO:0007568//aging;GO:0009743//response to carbohydrate stimulus;GO:0046686//response to cadmium ion;GO:0009416//response to light stimulus;GO:0009399//nitrogen fixation;GO:0019676//ammonia assimilation cycle	GO:0004356//glutamate-ammonia ligase activity	GO:0009941//chloroplast envelope;GO:0048046//apoplast;GO:0022626//cytosolic ribosome;GO:0009570//chloroplast stroma;GO:0009535//chloroplast thylakoid membrane;GO:0005739//mitochondrion
Unigene41922_All	358	0	23	0	4.2321	12.0472	Up	2.25e-07	3.43e-06	--	--	--	--	--	--	--	--	--	--	--	--	--	--	--	--	--	--	--	--	--	--	-	-	-
Unigene41836_All	392	0	25	0	4.2011	12.0366	Up	5.93e-08	9.92e-07	--	--	--	--	--	--	--	--	--	--	--	--	--	--	--	--	--	--	--	--	--	--	-	-	-
Unigene42276_All	254	0	16	0	4.1495	12.0187	Up	2.39e-05	0.000243126	gi|413920608|gb|AFW60540.1|	165.6	2e-40	putative AP2/EREBP transcription factor superfamily protein [Zea mays]	gi|226492843|ref|NM_001158421.1|	396	1e-108	Zea mays CBF-like protein (LOC100285530), mRNA >gi|195650662|gb|EU972681.1| Zea mays clone 385859 CBF-like protein mRNA, complete cds	sp|Q9ZQP3|ERF38_ARATH	98.2	1e-21	Ethylene-responsive transcription factor ERF038 OS=Arabidopsis thaliana GN=ERF038 PE=2 SV=1	--	--	--	--	--	K09286	3e-21	97.8	vvi:100252531	EREBP-like factor	GO:0006355//regulation of transcription, DNA-dependent	GO:0003700//sequence-specific DNA binding transcription factor activity;GO:0003677//DNA binding	GO:0005634//nucleus
Unigene40288_All	1558	0	98	0	4.1435	12.0166	Up	4.35e-29	3.04e-27	gi|413921455|gb|AFW61387.1|	931.8	0	hypothetical protein ZEAMMB73_581123 [Zea mays]	gi|115474506|ref|NM_001067385.1|	1164	0	Oryza sativa Japonica Group Os08g0114300 (Os08g0114300) mRNA, complete cds	sp|Q2RAP0|GLDH1_ORYSJ	63.2	4e-10	L-galactono-1,4-lactone dehydrogenase 1, mitochondrial OS=Oryza sativa subsp. japonica GN=GLDH1 PE=2 SV=1	Rv1771	75.9	2e-13	COG0277	FAD/FMN-containing dehydrogenases	K13171	9e-18	90.1	ath:AT2G29210	serine/arginine repetitive matrix protein 1	GO:0055114//oxidation-reduction process	GO:0050660//flavin adenine dinucleotide binding;GO:0003885//D-arabinono-1,4-lactone oxidase activity	GO:0016021//integral to membrane;GO:0016023//cytoplasmic membrane-bounded vesicle
Unigene39431_All	239	0	15	0	4.1343	12.0134	Up	4.66e-05	0.000439864	--	--	--	--	--	--	--	--	--	--	--	--	--	--	--	--	--	--	--	--	--	--	-	-	-
Unigene42138_All	255	0	16	0	4.1332	12.013	Up	2.39e-05	0.000242824	gi|413924853|gb|AFW64785.1|	118.2	3e-26	hypothetical protein ZEAMMB73_912921 [Zea mays]	--	--	--	--	sp|Q9STE7|R13L3_ARATH	45.1	1e-05	Putative disease resistance RPP13-like protein 3 OS=Arabidopsis thaliana GN=RPP13L3 PE=3 SV=1	--	--	--	--	--	K13457	1e-08	55.8	pop:POPTR_755797	disease resistance protein RPM1	-	GO:0043531//ADP binding	-
CL6444.Contig2_All	526	0	33	0	4.1327	12.0129	Up	2.87e-10	6.48e-09	gi|226496187|ref|NP_001141033.1|	107.5	1e-22	uncharacterized protein LOC100273112 [Zea mays]	gi|356556822|ref|XM_003546672.1|	60	2e-06	PREDICTED: Glycine max flowering time control protein FY-like (LOC100791889), mRNA	sp|P10388|GLT5_WHEAT	52	2e-07	Glutenin, high molecular weight subunit DX5 OS=Triticum aestivum GN=GLU-1D-1D PE=3 SV=5	DR1893	52.8	3e-07	COG0652	Peptidyl-prolyl cis-trans isomerase (rotamase) - cyclophilin family	K11323	7e-07	51.6	vcn:VOLCADRAFT_121342	histone arginine demethylase JMJD6 [EC:1.14.11.-]	GO:0009987//cellular process;GO:0044699	-	-
Unigene44246_All	224	0	14	0	4.1171	12.0074	Up	9.08e-05	0.000786662	--	--	--	--	gi|212723533|ref|NM_001139071.1|	149	1e-33	Zea mays LOC100194007 (si605051b05), mRNA >gi|194694685|gb|BT036422.1| Zea mays full-length cDNA clone ZM_BFb0112P10 mRNA, complete cds	--	--	--	--	--	--	--	--	--	--	--	--	--	--	-	-	-
Unigene41850_All	1511	0	94	0	4.098	12.0007	Up	6.26e-28	4.22e-26	gi|242055017|ref|XP_002456654.1|	941.8	0	hypothetical protein SORBIDRAFT_03g040250 [Sorghum bicolor] >gi|241928629|gb|EES01774.1| hypothetical protein SORBIDRAFT_03g040250 [Sorghum bicolor]	gi|195626181|gb|EU962803.1|	2444	0	Zea mays clone 245667 cytochrome P450 CYP86A34 mRNA, complete cds	sp|P48422|C86A1_ARATH	674	0	Cytochrome P450 86A1 OS=Arabidopsis thaliana GN=CYP86A1 PE=1 SV=2	AGc2890	112	1e-24	COG2124	Cytochrome P450	K15401	0	941	sbi:SORBI_03g040250	cytochrome P450, family 86, subfamily A, polypeptide 1 (fatty acid omega-hydroxylase) [EC:1.14.-.-]	GO:0006631//fatty acid metabolic process;GO:0055114//oxidation-reduction process;GO:0010345//suberin biosynthetic process;GO:0000041//transition metal ion transport	GO:0070330//aromatase activity;GO:0018685//alkane 1-monooxygenase activity;GO:0020037//heme binding;GO:0005506//iron ion binding	GO:0016021//integral to membrane;GO:0005773//vacuole
Unigene40739_All	407	0	25	0	4.0463	11.9824	Up	5.93e-08	9.93e-07	--	--	--	--	gi|357146988|ref|XM_003574134.1|	79.8	2e-12	PREDICTED: Brachypodium distachyon uncharacterized LOC100826677 (LOC100826677), mRNA	--	--	--	--	--	--	--	--	--	--	--	--	--	--	-	-	-
Unigene40922_All	734	0	45	0	4.0386	11.9796	Up	9.61e-14	3.05e-12	gi|460386187|ref|XP_004238781.1|	78.6	1e-13	PREDICTED: protein vip1-like [Solanum lycopersicum]	--	--	--	--	--	--	--	--	--	--	--	--	--	K13171	2e-06	51.2	rcu:RCOM_0733150	serine/arginine repetitive matrix protein 1	-	GO:0005488//binding	GO:0044424//intracellular part
CL8992.Contig1_All	588	0	36	0	4.0331	11.9777	Up	3.88e-11	9.69e-10	gi|422293454|gb|EKU20754.1|	33.5	1e-28	transcript antisense to ribosomal rna protein [Nannochloropsis gaditana CCMP526]	gi|370878528|gb|JQ344354.1|	761	0	Mimulus guttatus strain PanP10561P30CC433 internal transcribed spacer 1, partial sequence; 5.8S ribosomal RNA gene and internal transcribed spacer 2, complete sequence; and 28S ribosomal RNA gene, partial sequence	--	--	--	--	--	--	--	--	--	--	--	--	--	--	-	-	-
Unigene42249_All	294	0	18	0	4.0331	11.9777	Up	6.31e-06	7.31e-05	gi|326502814|dbj|BAJ99035.1|	157.5	5e-38	predicted protein [Hordeum vulgare subsp. vulgare]	gi|326502813|dbj|AK367832.1|	60	1e-06	Hordeum vulgare subsp. vulgare mRNA for predicted protein, complete cds, clone: NIASHv2063E22	sp|B9DGD6|ACS_ARATH	47	3e-06	Acetate--CoA ligase ACS, chloroplastic/glyoxysomal OS=Arabidopsis thaliana GN=ACS PE=1 SV=1	YLR153c	134	5e-32	COG0365	Acyl-coenzyme A synthetases/AMP-(fatty) acid ligases	K01895	9e-11	63.2	vcn:VOLCADRAFT_103924	acetyl-CoA synthetase [EC:6.2.1.1]	-	GO:0003824//catalytic activity;GO:0000166//nucleotide binding	-
Unigene40314_All	229	0	14	0	4.0272	11.9756	Up	9.08e-05	0.000788255	--	--	--	--	--	--	--	--	--	--	--	--	--	--	--	--	--	--	--	--	--	--	-	-	-
CL654.Contig2_All	542	0	33	0	4.0107	11.9696	Up	2.87e-10	6.47e-09	gi|412988036|emb|CCO19432.1|	52.8	3e-06	predicted protein [Bathycoccus prasinos]	--	--	--	--	--	--	--	--	--	--	--	--	--	--	--	--	--	--	-	-	-
CL5846.Contig3_All	378	0	23	0	4.0082	11.9687	Up	2.25e-07	3.44e-06	gi|262285780|gb|ACY41220.1|	232.6	1e-60	O-methyltransferase-like protein [Saccharum hybrid cultivar CP72-1210]	gi|262285779|gb|GU062719.1|	543	1e-152	Saccharum hybrid cultivar CP72-1210 O-methyltransferase-like protein gene, promoter region and complete cds	sp|A8QW53|OMT3_SORBI	159	3e-40	5-pentadecatrienyl resorcinol O-methyltransferase OS=Sorghum bicolor GN=OMT3 PE=1 SV=1	--	--	--	--	--	K16040	3e-34	141	vvi:100233030	trans-resveratrol di-O-methyltransferase [EC:2.1.1.240]	GO:0032259//methylation;GO:0019438//aromatic compound biosynthetic process	GO:0046983//protein dimerization activity;GO:0008757//S-adenosylmethionine-dependent methyltransferase activity;GO:0008171//O-methyltransferase activity	-
Unigene40628_All	263	0	16	0	4.0075	11.9685	Up	2.39e-05	0.000242793	gi|242040521|ref|XP_002467655.1|	115.5	2e-25	hypothetical protein SORBIDRAFT_01g031720 [Sorghum bicolor] >gi|241921509|gb|EER94653.1| hypothetical protein SORBIDRAFT_01g031720 [Sorghum bicolor]	gi|293333449|ref|NM_001176128.1|	123	9e-26	Zea mays uncharacterized LOC100383480 (LOC100383480), mRNA >gi|224030298|gb|BT067328.1| Zea mays full-length cDNA clone ZM_BFc0012E13 mRNA, complete cds	sp|Q8H2X8|SHR1_ORYSJ	100	2e-22	Protein SHORT-ROOT 1 OS=Oryza sativa subsp. japonica GN=SHR1 PE=1 SV=2	--	--	--	--	--	K13171	5e-06	47.4	vvi:100262120	serine/arginine repetitive matrix protein 1	GO:0006355//regulation of transcription, DNA-dependent;GO:0055072//iron ion homeostasis;GO:0008356//asymmetric cell division;GO:0048366//leaf development;GO:0009956//radial pattern formation;GO:0045930//negative regulation of mitotic cell cycle	GO:0043565//sequence-specific DNA binding;GO:0005515//protein binding;GO:0003700//sequence-specific DNA binding transcription factor activity	GO:0005768//endosome;GO:0005634//nucleus
CL5770.Contig1_All	873	0	53	0	3.9992	11.9655	Up	4.64e-16	1.73e-14	gi|414867320|tpg|DAA45877.1|	463	2e-129	TPA: hypothetical protein ZEAMMB73_358504 [Zea mays]	gi|293332008|ref|NM_001174269.1|	912	0	Zea mays uncharacterized LOC100381428 (LOC100381428), mRNA >gi|223943690|gb|BT061232.1| Zea mays full-length cDNA clone ZM_BFb0125A24 mRNA, complete cds	sp|Q6PQJ9|5BPOR_DIGLA	282	2e-76	3-oxo-Delta(4,5)-steroid 5-beta-reductase OS=Digitalis lanata PE=1 SV=1	DRA0210	50.4	4e-06	COG0747	ABC-type dipeptide transport system, periplasmic component	K14306	2e-08	58.2	gmx:100803385	nuclear pore complex protein Nup62	-	-	-
Unigene41852_All	892	0	54	0	3.9879	11.9614	Up	2.38e-16	9.06e-15	gi|112950081|gb|ABI26643.1|	154.8	1e-36	aspartic proteinase [Cucumis sativus]	--	--	--	--	sp|Q9XEC4|APA3_ARATH	135	4e-32	Aspartic proteinase A3 OS=Arabidopsis thaliana GN=APA3 PE=1 SV=1	--	--	--	--	--	K08245	2e-34	144	vcn:VOLCADRAFT_81669	phytepsin [EC:3.4.23.40]	-	-	-
Unigene41870_All	465	0	28	0	3.9666	11.9537	Up	8.03e-09	1.52e-07	gi|413924907|gb|AFW64839.1|	229.6	1e-59	putative bZIP transcription factor superfamily protein [Zea mays]	gi|195617579|gb|EU958502.1|	583	1e-164	Zea mays clone 1697405 mRNA sequence	sp|P25032|EMBP1_WHEAT	61.2	2e-10	DNA-binding protein EMBP-1 OS=Triticum aestivum PE=1 SV=1	--	--	--	--	--	K09060	5e-09	58.2	gmx:778191	plant G-box-binding factor	GO:0006355//regulation of transcription, DNA-dependent	GO:0043565//sequence-specific DNA binding;GO:0003700//sequence-specific DNA binding transcription factor activity	GO:0009536//plastid
CL7660.Contig2_All	764	0	46	0	3.9662	11.9535	Up	4.94e-14	1.6e-12	--	--	--	--	--	--	--	--	--	--	--	--	--	--	--	--	--	--	--	--	--	--	-	-	-
Unigene42060_All	591	0	35	0	3.9011	11.9297	Up	7.55e-11	1.82e-09	gi|242089383|ref|XP_002440524.1|	391.3	5e-108	hypothetical protein SORBIDRAFT_09g002520 [Sorghum bicolor] >gi|241945809|gb|EES18954.1| hypothetical protein SORBIDRAFT_09g002520 [Sorghum bicolor]	gi|194708131|gb|BT043145.1|	848	0	Zea mays full-length cDNA clone ZM_BFc0109C14 mRNA, complete cds	sp|Q7GDL5|KNOSA_ORYSJ	321	2e-88	Homeobox protein knotted-1-like 10 OS=Oryza sativa subsp. japonica GN=OSH71 PE=2 SV=1	--	--	--	--	--	K14325	2e-06	50.4	bdi:100845778	RNA-binding protein with serine-rich domain 1	GO:0006355//regulation of transcription, DNA-dependent	GO:0043565//sequence-specific DNA binding;GO:0003700//sequence-specific DNA binding transcription factor activity	GO:0005634//nucleus
Unigene41949_All	355	0	21	0	3.8967	11.928	Up	8.54e-07	1.17e-05	gi|242055673|ref|XP_002456982.1|	135.2	3e-31	hypothetical protein SORBIDRAFT_03g046760 [Sorghum bicolor] >gi|241928957|gb|EES02102.1| hypothetical protein SORBIDRAFT_03g046760 [Sorghum bicolor]	gi|391415371|gb|BT065716.2|	240	8e-61	Zea mays full-length cDNA clone ZM_BFc0042G06 mRNA, complete cds	sp|P84516|PER1_SORBI	98.2	1e-21	Cationic peroxidase SPC4 OS=Sorghum bicolor GN=SORBIDRAFT_03g046810 PE=1 SV=2	--	--	--	--	--	K00430	2e-32	135	sbi:SORBI_03g046760	peroxidase [EC:1.11.1.7]	GO:0006979//response to oxidative stress;GO:0042744//hydrogen peroxide catabolic process;GO:0009664//plant-type cell wall organization;GO:0055114//oxidation-reduction process	GO:0046872//metal ion binding;GO:0020037//heme binding;GO:0004601//peroxidase activity	GO:0009505//plant-type cell wall;GO:0005576//extracellular region;GO:0016023//cytoplasmic membrane-bounded vesicle
CL7478.Contig1_All	2155	0	127	0	3.8821	11.9226	Up	1.75e-37	1.61e-35	--	--	--	--	--	--	--	--	--	--	--	--	--	--	--	--	--	--	--	--	--	--	-	-	-
Unigene41847_All	849	0	50	0	3.8795	11.9217	Up	3.43e-15	1.2e-13	--	--	--	--	--	--	--	--	--	--	--	--	--	--	--	--	--	--	--	--	--	--	-	-	-
Unigene39514_All	238	0	14	0	3.8749	11.9199	Up	9.08e-05	0.000787751	--	--	--	--	--	--	--	--	--	--	--	--	--	--	--	--	--	--	--	--	--	--	-	-	-
Unigene40581_All	357	0	21	0	3.8749	11.9199	Up	8.54e-07	1.17e-05	--	--	--	--	gi|307549300|gb|GQ905602.1|	85.7	3e-14	Zea mays clone zma-miR393-4 precursor miRNA zma-miR393, precursor RNA, complete sequence	--	--	--	--	--	--	--	--	--	--	--	--	--	--	-	-	-
Unigene42119_All	306	0	18	0	3.8749	11.9199	Up	6.31e-06	7.31e-05	gi|242092648|ref|XP_002436814.1|	206.8	8e-53	hypothetical protein SORBIDRAFT_10g009310 [Sorghum bicolor] >gi|241915037|gb|EER88181.1| hypothetical protein SORBIDRAFT_10g009310 [Sorghum bicolor]	gi|195654906|gb|EU974803.1|	468	1e-129	Zea mays clone 458592 anther-specific proline-rich protein APG mRNA, complete cds	sp|Q9FHQ1|GDL80_ARATH	109	4e-25	GDSL esterase/lipase At5g37690 OS=Arabidopsis thaliana GN=At5g37690 PE=2 SV=1	--	--	--	--	--	K00514	3e-06	48.1	rcu:RCOM_1428040	zeta-carotene desaturase [EC:1.3.5.6]	GO:0016042//lipid catabolic process	GO:0016298//lipase activity	GO:0005576//extracellular region;GO:0016023//cytoplasmic membrane-bounded vesicle
Unigene39741_All	359	0	21	0	3.8533	11.9119	Up	8.54e-07	1.18e-05	gi|242046976|ref|XP_002461234.1|	218.8	2e-56	hypothetical protein SORBIDRAFT_02g043300 [Sorghum bicolor] >gi|241924611|gb|EER97755.1| hypothetical protein SORBIDRAFT_02g043300 [Sorghum bicolor]	gi|115474146|ref|NM_001067207.1|	305	2e-80	Oryza sativa Japonica Group Os07g0684900 (Os07g0684900) mRNA, complete cds	sp|Q0D3I7|WOX11_ORYSJ	180	2e-46	WUSCHEL-related homeobox 11 OS=Oryza sativa subsp. japonica GN=WOX11 PE=2 SV=1	--	--	--	--	--	K09566	2e-06	48.5	bdi:100836372	peptidyl-prolyl isomerase G (cyclophilin G) [EC:5.2.1.8]	GO:0007275//multicellular organismal development;GO:0006355//regulation of transcription, DNA-dependent	GO:0003677//DNA binding	GO:0005634//nucleus
CL5767.Contig1_All	274	0	16	0	3.8466	11.9094	Up	2.39e-05	0.000243551	--	--	--	--	--	--	--	--	--	--	--	--	--	--	--	--	--	--	--	--	--	--	-	-	-
Unigene39094_All	531	0	31	0	3.8457	11.909	Up	1.09e-09	2.27e-08	gi|125591715|gb|EAZ32065.1|	61.2	9e-09	hypothetical protein OsJ_16253 [Oryza sativa Japonica Group]	gi|391417055|gb|BT085539.2|	170	9e-40	Zea mays full-length cDNA clone ZM_BFc0031A21 mRNA, complete cds	--	--	--	--	--	--	--	--	--	--	--	--	--	--	GO:0017004//cytochrome complex assembly;GO:0006810//transport;GO:0008152//metabolic process	GO:0016887//ATPase activity;GO:0005524//ATP binding;GO:0005215//transporter activity	GO:0030288//outer membrane-bounded periplasmic space
CL1598.Contig1_All	240	0	14	0	3.8426	11.9079	Up	9.08e-05	0.000785076	gi|242033535|ref|XP_002464162.1|	155.2	2e-37	hypothetical protein SORBIDRAFT_01g013340 [Sorghum bicolor] >gi|241918016|gb|EER91160.1| hypothetical protein SORBIDRAFT_01g013340 [Sorghum bicolor]	gi|224028528|gb|BT066443.1|	280	6e-73	Zea mays full-length cDNA clone ZM_BFc0182B03 mRNA, complete cds	sp|Q851R2|MEL1_ORYSJ	71.2	1e-13	Protein argonaute MEL1 OS=Oryza sativa subsp. japonica GN=MEL1 PE=2 SV=1	--	--	--	--	--	K11596	3e-13	71.2	osa:4343201	argonaute	GO:0008152//metabolic process	GO:0003676//nucleic acid binding;GO:0033926	-
Unigene41878_All	1166	0	68	0	3.8417	11.9075	Up	2.11e-20	1.03e-18	gi|428178005|gb|EKX46882.1|	67	7e-10	hypothetical protein GUITHDRAFT_86537 [Guillardia theta CCMP2712]	--	--	--	--	sp|Q20EZ8|FTSHL_OLTVI	73.6	2e-13	ATP-dependent zinc metalloprotease FtsH homolog OS=Oltmannsiellopsis viridis GN=ftsH PE=3 SV=1	SPAC644.07	103	7e-22	COG0465	ATP-dependent Zn proteases	K08900	5e-23	107	olu:OSTLU_32455	mitochondrial chaperone BCS1	-	-	-
Unigene41732_All	344	0	20	0	3.8299	11.9031	Up	1.66e-06	2.16e-05	--	--	--	--	--	--	--	--	--	--	--	--	--	--	--	--	--	--	--	--	--	--	-	-	-
Unigene40189_All	362	0	21	0	3.8214	11.8999	Up	8.54e-07	1.17e-05	--	--	--	--	gi|124359061|gb|AC196818.2|	87.7	7e-15	Sorghum bicolor clone SB_BBc0005H14, complete sequence	--	--	--	--	--	--	--	--	--	--	--	--	--	--	-	-	-
Unigene40687_All	345	0	20	0	3.8188	11.8989	Up	1.66e-06	2.16e-05	gi|414875775|tpg|DAA52906.1|	229.6	1e-59	TPA: putative leucine-rich repeat transmembrane protein kinase family protein [Zea mays]	gi|313851108|ref|NM_001199611.1|	525	1e-147	Zea mays receptor-like protein kinase (LOC100527941), mRNA >gi|306451385|gb|GU344735.1| Zea mays receptor-like protein kinase mRNA, complete cds	sp|C0LGU7|Y5458_ARATH	144	2e-35	Probable LRR receptor-like serine/threonine-protein kinase At5g45840 OS=Arabidopsis thaliana GN=At5g45840 PE=2 SV=1	--	--	--	--	--	K13430	1e-16	82.4	zma:100283091	serine/threonine-protein kinase PBS1 [EC:2.7.11.1]	GO:0006468//protein phosphorylation	GO:0004672//protein kinase activity;GO:0005524//ATP binding	GO:0016021//integral to membrane;GO:0005739//mitochondrion
Unigene40951_All	795	0	46	0	3.8115	11.8961	Up	4.94e-14	1.61e-12	gi|195629804|gb|ACG36543.1|	387.5	1e-106	peroxidase 12 precursor [Zea mays]	gi|195629803|gb|EU964425.1|	640	0	Zea mays clone 278798 peroxidase 12 precursor, mRNA, complete cds	sp|P84516|PER1_SORBI	292	2e-79	Cationic peroxidase SPC4 OS=Sorghum bicolor GN=SORBIDRAFT_03g046810 PE=1 SV=2	DR2133	52.4	9e-07	COG4372	Uncharacterized protein conserved in bacteria with the myosin-like domain	K00430	7e-107	384	zma:100192761	peroxidase [EC:1.11.1.7]	GO:0006979//response to oxidative stress;GO:0042744//hydrogen peroxide catabolic process;GO:0009664//plant-type cell wall organization;GO:0055114//oxidation-reduction process	GO:0046872//metal ion binding;GO:0020037//heme binding;GO:0004601//peroxidase activity	GO:0009505//plant-type cell wall;GO:0005576//extracellular region;GO:0016023//cytoplasmic membrane-bounded vesicle
Unigene40755_All	795	0	46	0	3.8115	11.8961	Up	4.94e-14	1.6e-12	--	--	--	--	--	--	--	--	--	--	--	--	--	--	--	--	--	--	--	--	--	--	-	-	-
Unigene40663_All	260	0	15	0	3.8004	11.8919	Up	4.66e-05	0.000438898	gi|388516469|gb|AFK46296.1|	100.1	1e-20	unknown [Lotus japonicus]	gi|388516468|gb|BT146502.1|	176	7e-42	Lotus japonicus clone JCVI-FLLj-13A14 unknown mRNA	sp|Q9AXQ4|IF5A3_SOLLC	62.4	6e-11	Eukaryotic translation initiation factor 5A-3 OS=Solanum lycopersicum PE=2 SV=1	YEL034w	84.7	4e-17	COG0231	Translation elongation factor P (EF-P)/translation initiation factor 5A (eIF-5A)	K03263	4e-12	67.8	smo:SELMODRAFT_142541	translation initiation factor 5A	GO:0006414//translational elongation;GO:0045727//positive regulation of translation	GO:0008135//translation factor activity, nucleic acid binding	-
Unigene41725_All	694	0	40	0	3.7967	11.8905	Up	2.69e-12	7.58e-11	gi|348688615|gb|EGZ28429.1|	71.6	1e-11	hypothetical protein PHYSODRAFT_343836 [Phytophthora sojae]	gi|225319974|dbj|AK324344.1|	89.7	4e-15	Solanum lycopersicum cDNA, clone: LEFL1076CE04, HTC in leaf	--	--	--	--	MA3805	50.4	3e-06	COG5280	Phage-related minor tail protein	K14306	9e-07	52	vcn:VOLCADRAFT_105669	nuclear pore complex protein Nup62	-	-	-
Unigene39266_All	313	0	18	0	3.7882	11.8873	Up	6.31e-06	7.32e-05	gi|326497179|dbj|BAK02174.1|	103.6	9e-22	predicted protein [Hordeum vulgare subsp. vulgare]	gi|326497178|dbj|AK370976.1|	103	1e-19	Hordeum vulgare subsp. vulgare mRNA for predicted protein, complete cds, clone: NIASHv2121G06	sp|P50159|TBP2_MAIZE	95.1	8e-21	TATA-box-binding protein 2 OS=Zea mays GN=TBP2 PE=2 SV=1	SPAC29E6.08	102	2e-22	COG2101	TATA-box binding protein (TBP), component of TFIID and TFIIIB	K03120	1e-20	95.9	ppp:PHYPADRAFT_222968	transcription initiation factor TFIID TATA-box-binding protein	GO:0006352//DNA-dependent transcription, initiation	GO:0003677//DNA binding	GO:0005634//nucleus
CL3749.Contig2_All	261	0	15	0	3.7858	11.8864	Up	4.66e-05	0.000439	gi|242087965|ref|XP_002439815.1|	159.1	1e-38	hypothetical protein SORBIDRAFT_09g020650 [Sorghum bicolor] >gi|241945100|gb|EES18245.1| hypothetical protein SORBIDRAFT_09g020650 [Sorghum bicolor]	gi|357125479|ref|XM_003564374.1|	155	3e-35	PREDICTED: Brachypodium distachyon cytochrome P450 94A1-like (LOC100842216), mRNA	sp|P48422|C86A1_ARATH	99.4	4e-22	Cytochrome P450 86A1 OS=Arabidopsis thaliana GN=CYP86A1 PE=1 SV=2	--	--	--	--	--	K00517	1e-30	129	aly:ARALYDRAFT_324175	[EC:1.14.-.-]	GO:0055114//oxidation-reduction process	GO:0004497//monooxygenase activity;GO:0005506//iron ion binding;GO:0020037//heme binding;GO:0016705//oxidoreductase activity, acting on paired donors, with incorporation or reduction of molecular oxygen	GO:0016021//integral to membrane;GO:0016023//cytoplasmic membrane-bounded vesicle
Unigene39662_All	435	0	25	0	3.7858	11.8864	Up	5.93e-08	9.92e-07	gi|242033315|ref|XP_002464052.1|	257.7	4e-68	hypothetical protein SORBIDRAFT_01g011370 [Sorghum bicolor] >gi|241917906|gb|EER91050.1| hypothetical protein SORBIDRAFT_01g011370 [Sorghum bicolor]	gi|219887048|gb|BT055292.1|	511	1e-142	Zea mays full-length cDNA clone ZM_BFc0125O01 mRNA, complete cds	sp|Q851K1|GL36_ORYSJ	244	1e-65	Germin-like protein 3-6 OS=Oryza sativa subsp. japonica GN=Os03g0694000 PE=2 SV=1	--	--	--	--	--	--	--	--	--	--	GO:0071555//cell wall organization;GO:0033609//oxalate metabolic process;GO:0055114//oxidation-reduction process	GO:0045735//nutrient reservoir activity;GO:0030145//manganese ion binding;GO:0046564//oxalate decarboxylase activity;GO:0050162//oxalate oxidase activity	GO:0005618//cell wall;GO:0048046//apoplast;GO:0016023//cytoplasmic membrane-bounded vesicle
Unigene43076_All	348	0	20	0	3.7858	11.8864	Up	1.66e-06	2.16e-05	--	--	--	--	--	--	--	--	--	--	--	--	--	--	--	--	--	--	--	--	--	--	-	-	-
Unigene40172_All	1029	0	59	0	3.777	11.883	Up	8.5e-18	3.54e-16	--	--	--	--	--	--	--	--	--	--	--	--	--	--	--	--	--	--	--	--	--	--	-	-	-
CL620.Contig1_All	314	0	18	0	3.7762	11.8827	Up	6.31e-06	7.32e-05	gi|242067811|ref|XP_002449182.1|	212.6	1e-54	hypothetical protein SORBIDRAFT_05g006165 [Sorghum bicolor] >gi|241935025|gb|EES08170.1| hypothetical protein SORBIDRAFT_05g006165 [Sorghum bicolor]	gi|102139872|gb|AC186749.1|	313	6e-83	Musa acuminata clone MA4_42M13, complete sequence	--	--	--	--	--	--	--	--	--	--	--	--	--	--	GO:0032508//DNA duplex unwinding;GO:0006281//DNA repair;GO:0000723//telomere maintenance	GO:0003678//DNA helicase activity;GO:0005524//ATP binding	-
Unigene41857_All	506	0	29	0	3.7754	11.8824	Up	4.12e-09	8.1e-08	gi|242092648|ref|XP_002436814.1|	338.6	2e-92	hypothetical protein SORBIDRAFT_10g009310 [Sorghum bicolor] >gi|241915037|gb|EER88181.1| hypothetical protein SORBIDRAFT_10g009310 [Sorghum bicolor]	gi|195654906|gb|EU974803.1|	837	0	Zea mays clone 458592 anther-specific proline-rich protein APG mRNA, complete cds	sp|Q9FHQ1|GDL80_ARATH	214	2e-56	GDSL esterase/lipase At5g37690 OS=Arabidopsis thaliana GN=At5g37690 PE=2 SV=1	--	--	--	--	--	K01206	3e-07	52.8	ath:AT1G67830	alpha-L-fucosidase [EC:3.2.1.51]	GO:0008152//metabolic process	GO:0016298//lipase activity	GO:0005576//extracellular region;GO:0016023//cytoplasmic membrane-bounded vesicle
Unigene40454_All	280	0	16	0	3.7642	11.8781	Up	2.39e-05	0.000243856	gi|323454302|gb|EGB10172.1|	59.7	1e-08	hypothetical protein AURANDRAFT_23053 [Aureococcus anophagefferens]	--	--	--	--	--	--	--	--	--	--	--	--	--	--	--	--	--	--	-	-	-
Unigene38314_All	403	0	23	0	3.7595	11.8763	Up	2.25e-07	3.43e-06	--	--	--	--	--	--	--	--	--	--	--	--	--	--	--	--	--	--	--	--	--	--	-	-	-
Unigene42307_All	368	0	21	0	3.7591	11.8762	Up	8.54e-07	1.18e-05	gi|225442260|ref|XP_002279117.1|	215.3	2e-55	PREDICTED: DEAD-box ATP-dependent RNA helicase 20 [Vitis vinifera] >gi|297743075|emb|CBI35942.3| unnamed protein product [Vitis vinifera]	gi|32996421|dbj|AK111212.1|	192	2e-46	Oryza sativa Japonica Group cDNA clone:002-179-A09, full insert sequence	sp|Q5QMN3|RH20_ORYSJ	209	4e-55	DEAD-box ATP-dependent RNA helicase 20 OS=Oryza sativa subsp. japonica GN=Os01g0197200 PE=3 SV=2	ECU08g1080	155	2e-38	COG0513	Superfamily II DNA and RNA helicases	K12823	1e-56	215	vvi:100248020	ATP-dependent RNA helicase DDX5/DBP2 [EC:3.6.4.13]	GO:0010501//RNA secondary structure unwinding	GO:0004004//ATP-dependent RNA helicase activity;GO:0003676//nucleic acid binding;GO:0005524//ATP binding	GO:0005829//cytosol
Unigene40239_All	722	0	41	0	3.7407	11.8691	Up	1.38e-12	3.99e-11	--	--	--	--	--	--	--	--	--	--	--	--	--	--	--	--	--	--	--	--	--	--	-	-	-
Unigene39517_All	282	0	16	0	3.7375	11.8679	Up	2.39e-05	0.000242582	gi|242043720|ref|XP_002459731.1|	185.3	2e-46	hypothetical protein SORBIDRAFT_02g009540 [Sorghum bicolor] >gi|241923108|gb|EER96252.1| hypothetical protein SORBIDRAFT_02g009540 [Sorghum bicolor]	gi|226529780|ref|NM_001157542.1|	410	1e-112	Zea mays LOC100284647 (si496011d04), mRNA >gi|195643645|gb|EU969173.1| Zea mays clone 326583 myristoyl-acyl carrier protein thioesterase mRNA, complete cds	sp|Q9SJE2|FATB_ARATH	115	4e-27	Palmitoyl-acyl carrier protein thioesterase, chloroplastic OS=Arabidopsis thaliana GN=FATB PE=1 SV=1	--	--	--	--	--	K10781	2e-47	185	sbi:SORBI_02g009540	fatty acyl-ACP thioesterase B [EC:3.1.2.14 3.1.2.-]	GO:0006633//fatty acid biosynthetic process	GO:0016296//palmitoyl-[acyl-carrier-protein] hydrolase activity;GO:0004320//oleoyl-[acyl-carrier-protein] hydrolase activity;GO:0016295//myristoyl-[acyl-carrier-protein] hydrolase activity	-
Unigene40759_All	248	0	14	0	3.7187	11.8606	Up	9.08e-05	0.000788171	gi|242079387|ref|XP_002444462.1|	70.5	9e-12	hypothetical protein SORBIDRAFT_07g022230 [Sorghum bicolor] >gi|241940812|gb|EES13957.1| hypothetical protein SORBIDRAFT_07g022230 [Sorghum bicolor]	gi|242079386|ref|XM_002444417.1|	184	3e-44	Sorghum bicolor hypothetical protein, mRNA	--	--	--	--	--	--	--	--	--	--	--	--	--	--	-	-	-
Unigene41750_All	957	0	54	0	3.717	11.8599	Up	2.38e-16	9.04e-15	gi|323455578|gb|EGB11446.1|	88.6	1e-16	hypothetical protein AURANDRAFT_70950 [Aureococcus anophagefferens]	gi|242380370|emb|FP101701.1|	60	4e-06	Phyllostachys edulis cDNA clone: bphyem116g23, full insert sequence	sp|P08488|GLT3_WHEAT	70.9	1e-12	Glutenin, high molecular weight subunit 12 OS=Triticum aestivum PE=3 SV=1	STM0960	60.1	6e-09	COG1674	DNA segregation ATPase FtsK/SpoIIIE and related proteins	K13210	9e-11	65.9	ppp:PHYPADRAFT_80579	far upstream element-binding protein	-	-	-
Unigene41044_All	444	0	25	0	3.7091	11.8569	Up	5.93e-08	9.92e-07	--	--	--	--	--	--	--	--	sp|Q9SEE9|SR45_ARATH	46.6	6e-06	Arginine/serine-rich protein 45 OS=Arabidopsis thaliana GN=SR45 PE=1 SV=1	--	--	--	--	--	--	--	--	--	--	-	-	-
CL4386.Contig2_All	907	0	51	0	3.704	11.8549	Up	1.76e-15	6.31e-14	gi|115478555|ref|NP_001062871.1|	532.7	3e-150	Os09g0323500 [Oryza sativa Japonica Group] >gi|113631104|dbj|BAF24785.1| Os09g0323500 [Oryza sativa Japonica Group]	gi|195626529|gb|EU962977.1|	1505	0	Zea mays clone 247022 Ser/Thr-rich protein T10 in DGCR region mRNA, complete cds	--	--	--	--	RSc1780	145	1e-34	COG3332	Uncharacterized conserved protein	--	--	--	--	--	-	-	GO:0005739//mitochondrion
Unigene40310_All	445	0	25	0	3.7008	11.8536	Up	5.93e-08	9.93e-07	gi|242094586|ref|XP_002437783.1|	59.7	1e-08	hypothetical protein SORBIDRAFT_10g002500 [Sorghum bicolor] >gi|241916006|gb|EER89150.1| hypothetical protein SORBIDRAFT_10g002500 [Sorghum bicolor]	gi|242094585|ref|XM_002437738.1|	61.9	5e-07	Sorghum bicolor hypothetical protein, mRNA	--	--	--	--	--	--	--	--	--	--	--	--	--	--	-	-	-
Unigene41843_All	890	0	50	0	3.7008	11.8536	Up	3.43e-15	1.2e-13	gi|449016135|dbj|BAM79537.1|	57.8	2e-07	similar to hedgehog protein [Cyanidioschyzon merolae strain 10D]	--	--	--	--	sp|Q9FFW5|PERK8_ARATH	73.2	2e-13	Proline-rich receptor-like protein kinase PERK8 OS=Arabidopsis thaliana GN=PERK8 PE=1 SV=1	YPO2725	60.5	4e-09	COG3501	Uncharacterized protein conserved in bacteria	K01115	8e-12	69.3	vcn:VOLCADRAFT_99471	phospholipase D [EC:3.1.4.4]	-	-	-
Unigene42282_All	285	0	16	0	3.6982	11.8526	Up	2.39e-05	0.000242552	gi|3982632|gb|AAC83568.1|	159.5	1e-38	disease resistance gene analog PIC20 [Zea mays]	gi|304325284|gb|GU733284.1|	295	1e-77	Zea mays subsp. parviglumis clone Zmp21889-9 Rp1-like protein gene, partial cds	--	--	--	--	--	--	--	--	--	--	--	--	--	--	-	-	-
Unigene41892_All	608	0	34	0	3.6837	11.8469	Up	1.47e-10	3.43e-09	gi|414870031|tpg|DAA48588.1|	222.2	4e-57	TPA: hypothetical protein ZEAMMB73_276338 [Zea mays]	gi|224030314|gb|BT067336.1|	172	3e-40	Zea mays full-length cDNA clone ZM_BFc0012L07 mRNA, complete cds	sp|Q5Z5C9|BURPB_ORYSJ	156	1e-38	BURP domain-containing protein 11 OS=Oryza sativa subsp. japonica GN=BURP11 PE=2 SV=1	--	--	--	--	--	--	--	--	--	--	-	-	GO:0016023//cytoplasmic membrane-bounded vesicle
Unigene42313_All	430	0	24	0	3.6767	11.8442	Up	1.16e-07	1.85e-06	gi|226495671|ref|NP_001140584.1|	72.8	1e-12	uncharacterized protein LOC100272654 [Zea mays]	gi|223948838|gb|BT063806.1|	204	5e-50	Zea mays full-length cDNA clone ZM_BFc0109I10 mRNA, complete cds	sp|Q8RWD0|COL16_ARATH	54.7	2e-08	Zinc finger protein CONSTANS-LIKE 16 OS=Arabidopsis thaliana GN=COL16 PE=2 SV=2	--	--	--	--	--	--	--	--	--	--	-	GO:0008270//zinc ion binding	GO:0005622//intracellular
Unigene40156_All	251	0	14	0	3.6742	11.8432	Up	9.08e-05	0.000785576	gi|413937240|gb|AFW71791.1|	169.1	1e-41	hypothetical protein ZEAMMB73_625729 [Zea mays]	gi|297599422|ref|NM_001053661.2|	228	2e-57	Oryza sativa Japonica Group Os02g0556000 (Os02g0556000) mRNA, complete cds	sp|Q9LSB1|GUX1_ARATH	132	4e-32	UDP-glucuronate:xylan alpha-glucuronosyltransferase 1 OS=Arabidopsis thaliana GN=GUX1 PE=2 SV=1	SMc04081	55.8	2e-08	COG5597	Alpha-N-acetylglucosamine transferase	K00750	1e-28	122	rcu:RCOM_0138290	glycogenin glucosyltransferase [EC:2.4.1.186]	GO:0010417//glucuronoxylan biosynthetic process;GO:0005982//starch metabolic process;GO:0071555//cell wall organization;GO:0009834//secondary cell wall biogenesis	GO:0080116//glucuronoxylan glucuronosyltransferase activity;GO:0046872//metal ion binding	GO:0016021//integral to membrane;GO:0000139//Golgi membrane;GO:0005634//nucleus
Unigene43676_All	359	0	20	0	3.6698	11.8415	Up	1.66e-06	2.17e-05	--	--	--	--	--	--	--	--	--	--	--	--	--	--	--	--	--	--	--	--	--	--	-	-	-
Unigene39649_All	306	0	17	0	3.6596	11.8375	Up	1.23e-05	0.000133535	gi|242048222|ref|XP_002461857.1|	59.7	9e-38	hypothetical protein SORBIDRAFT_02g009390 [Sorghum bicolor] >gi|241925234|gb|EER98378.1| hypothetical protein SORBIDRAFT_02g009390 [Sorghum bicolor]	gi|50510268|dbj|AP005674.5|	139	2e-30	Oryza sativa Japonica Group genomic DNA, chromosome 7, BAC clone:B1126F07	sp|P29060|CHIA_TOBAC	55.1	3e-26	Acidic endochitinase OS=Nicotiana tabacum PE=1 SV=1	--	--	--	--	--	K01183	1e-31	63.2	sbi:SORBI_02g009370	chitinase [EC:3.2.1.14]	GO:0005975//carbohydrate metabolic process;GO:0006032//chitin catabolic process	GO:0004568//chitinase activity;GO:0003796//lysozyme activity;GO:0008061//chitin binding	GO:0005576//extracellular region;GO:0016023//cytoplasmic membrane-bounded vesicle
CL325.Contig2_All	451	0	25	0	3.6515	11.8343	Up	5.93e-08	9.92e-07	gi|413917379|gb|AFW57311.1|	72	3e-12	RNA polymerase II large subunit family protein [Zea mays]	gi|297726048|ref|NM_001188459.1|	157	1e-35	Oryza sativa Japonica Group Os08g0156000 (Os08g0156000) mRNA, complete cds	sp|P18616|RPB1_ARATH	51.6	2e-07	DNA-directed RNA polymerase II subunit RPB1 OS=Arabidopsis thaliana GN=RPB205 PE=1 SV=3	--	--	--	--	--	K03006	3e-09	58.9	sbi:SORBI_07g003680	DNA-directed RNA polymerase II subunit RPB1 [EC:2.7.7.6]	-	-	-
CL9545.Contig3_All	848	0	47	0	3.651	11.8341	Up	2.53e-14	8.43e-13	gi|326490788|dbj|BAJ90061.1|	541.6	6e-153	predicted protein [Hordeum vulgare subsp. vulgare]	gi|255966065|gb|FJ600312.1|	543	1e-151	Rhodomonas sp. CCMP768 clone Rhod_cDNA14 actin mRNA, complete cds	sp|P53498|ACT_CHLRE	511	3e-145	Actin OS=Chlamydomonas reinhardtii PE=2 SV=1	SPBC32H8.12c	509	2e-144	COG5277	Actin and related proteins	K12313	7e-148	521	zma:100274491	actin, aortic smooth muscle	-	GO:0005524//ATP binding	GO:0005737//cytoplasm;GO:0036156
Unigene38853_All	651	0	36	0	3.6428	11.8308	Up	3.88e-11	9.68e-10	gi|242036601|ref|XP_002465695.1|	235.7	4e-61	hypothetical protein SORBIDRAFT_01g043910 [Sorghum bicolor] >gi|241919549|gb|EER92693.1| hypothetical protein SORBIDRAFT_01g043910 [Sorghum bicolor]	gi|195642879|gb|EU968790.1|	537	1e-150	Zea mays clone 324157 DNA binding protein mRNA, complete cds	sp|Q10QF2|HOX12_ORYSJ	191	2e-49	Homeobox-leucine zipper protein HOX12 OS=Oryza sativa subsp. japonica GN=HOX12 PE=2 SV=1	--	--	--	--	--	K09338	3e-13	73.2	aly:ARALYDRAFT_490960	homeobox-leucine zipper protein	GO:0006355//regulation of transcription, DNA-dependent	GO:0043565//sequence-specific DNA binding	GO:0005634//nucleus
Unigene40969_All	997	0	55	0	3.6339	11.8273	Up	1.22e-16	4.76e-15	gi|449016135|dbj|BAM79537.1|	53.9	4e-06	similar to hedgehog protein [Cyanidioschyzon merolae strain 10D]	--	--	--	--	--	--	--	--	--	--	--	--	--	--	--	--	--	--	-	-	-
Unigene40482_All	399	0	22	0	3.6321	11.8266	Up	4.39e-07	6.36e-06	gi|162460750|ref|NP_001104907.1|	142.5	1e-33	aquaporin TIP2-3 [Zea mays] >gi|146325784|sp|Q84RL6.2|TIP23_MAIZE RecName: Full=Aquaporin TIP2-3; AltName: Full=Tonoplast intrinsic protein 2-3; AltName: Full=ZmTIP2-3; AltName: Full=ZmTIP2;3 >gi|13447825|gb|AAK26770.1| tonoplast membrane integral protein ZmTIP2-3 [Zea mays] >gi|413919329|gb|AFW59261.1| aquaporin TIP2-3 [Zea mays]	gi|223947514|gb|BT063144.1|	311	3e-82	Zea mays full-length cDNA clone ZM_BFc0030M08 mRNA, complete cds	sp|Q84RL6|TIP23_MAIZE	142	6e-35	Aquaporin TIP2-3 OS=Zea mays GN=TIP2-3 PE=2 SV=2	--	--	--	--	--	K09873	6e-33	137	osa:9271254	aquaporin TIP	GO:0006833//water transport;GO:0034220//ion transmembrane transport;GO:0015793//glycerol transport	GO:0015250//water channel activity;GO:0015254//glycerol channel activity	GO:0009705//plant-type vacuole membrane;GO:0042807//central vacuole;GO:0005886//plasma membrane;GO:0016021//integral to membrane;GO:0016023//cytoplasmic membrane-bounded vesicle
Unigene42133_All	654	0	36	0	3.6261	11.8242	Up	3.88e-11	9.67e-10	gi|298715057|emb|CBJ27764.1|	53.1	4e-06	delta protein [Ectocarpus siliculosus]	--	--	--	--	--	--	--	--	--	--	--	--	--	--	--	--	--	--	-	-	-
Unigene40038_All	291	0	16	0	3.6219	11.8225	Up	2.39e-05	0.000243005	gi|242092598|ref|XP_002436789.1|	186	1e-46	hypothetical protein SORBIDRAFT_10g008800 [Sorghum bicolor] >gi|241915012|gb|EER88156.1| hypothetical protein SORBIDRAFT_10g008800 [Sorghum bicolor]	gi|21211074|gb|AY107996.1|	482	1e-133	Zea mays PCO146733 mRNA sequence	sp|Q8LSZ4|E2FE_ARATH	109	4e-25	E2F transcription factor-like E2FE OS=Arabidopsis thaliana GN=E2FE PE=2 SV=1	--	--	--	--	--	K09391	3e-24	107	gmx:100806151	E2F transcription factor 7/8	GO:0006355//regulation of transcription, DNA-dependent	GO:0003700//sequence-specific DNA binding transcription factor activity;GO:0003677//DNA binding	GO:0005667//transcription factor complex;GO:0005634//nucleus
Unigene43781_All	273	0	15	0	3.6194	11.8215	Up	4.66e-05	0.00043824	gi|242063822|ref|XP_002453200.1|	109	2e-23	hypothetical protein SORBIDRAFT_04g001590 [Sorghum bicolor] >gi|241933031|gb|EES06176.1| hypothetical protein SORBIDRAFT_04g001590 [Sorghum bicolor]	gi|195600623|gb|EU948269.1|	258	3e-66	Zea mays clone 372091 mRNA sequence	--	--	--	--	--	--	--	--	--	--	--	--	--	--	GO:0018108//peptidyl-tyrosine phosphorylation	GO:0004713//protein tyrosine kinase activity;GO:0016597//amino acid binding;GO:0005524//ATP binding;GO:0004674//protein serine/threonine kinase activity	GO:0009536//plastid
CL6835.Contig1_All	420	0	23	0	3.6074	11.8167	Up	2.25e-07	3.44e-06	gi|452824856|gb|EME31856.1|	129.4	1e-29	short-chain dehydrogenase/reductase SDR [Galdieria sulphuraria]	gi|242385591|emb|FP098594.1|	61.9	5e-07	Phyllostachys edulis cDNA clone: bphyem126h23, full insert sequence	sp|P28643|FABG_CUPLA	73.6	4e-14	3-oxoacyl-[acyl-carrier-protein] reductase, chloroplastic OS=Cuphea lanceolata GN=CLKR27 PE=2 SV=1	TM0297	130	7e-31	COG1028	Dehydrogenases with different specificities (related to short-chain alcohol dehydrogenases)	K08081	1e-14	76.3	osa:4332375	tropine dehydrogenase [EC:1.1.1.206]	-	-	-
Unigene44365_All	274	0	15	0	3.6062	11.8163	Up	4.66e-05	0.000439813	--	--	--	--	--	--	--	--	--	--	--	--	--	--	--	--	--	--	--	--	--	--	-	-	-
Unigene40594_All	275	0	15	0	3.5931	11.811	Up	4.66e-05	0.000438544	--	--	--	--	--	--	--	--	--	--	--	--	--	--	--	--	--	--	--	--	--	--	-	-	-
Unigene39537_All	276	0	15	0	3.5801	11.8058	Up	4.66e-05	0.000437886	--	--	--	--	--	--	--	--	--	--	--	--	--	--	--	--	--	--	--	--	--	--	-	-	-
Unigene42693_All	314	0	17	0	3.5664	11.8003	Up	1.23e-05	0.00013382	--	--	--	--	--	--	--	--	--	--	--	--	--	--	--	--	--	--	--	--	--	--	-	-	-
Unigene42190_All	278	0	15	0	3.5543	11.7953	Up	4.66e-05	0.000439559	--	--	--	--	--	--	--	--	--	--	--	--	--	--	--	--	--	--	--	--	--	--	-	-	-
Unigene42372_All	371	0	20	0	3.5511	11.7941	Up	1.66e-06	2.16e-05	gi|325186950|emb|CCA21495.1|	151	5e-36	conserved hypothetical protein [Albugo laibachii Nc14]	gi|293332626|ref|NM_001175351.1|	244	5e-62	Zea mays uncharacterized LOC100382627 (LOC100382627), mRNA >gi|391415192|gb|BT064911.2| Zea mays full-length cDNA clone ZM_BFc0006D10 mRNA, complete cds	sp|Q03363|DNJH1_ALLPO	142	6e-35	DnaJ protein homolog 1 (Fragment) OS=Allium porrum GN=DNAJ1 PE=2 SV=1	SPBC1734.11	172	1e-43	COG0484	DnaJ-class molecular chaperone with C-terminal Zn finger domain	K09503	1e-36	149	ppp:PHYPADRAFT_133065	DnaJ homolog subfamily A member 2	-	GO:0051082//unfolded protein binding	GO:0005829//cytosol
CL2962.Contig1_All	260	0	14	0	3.547	11.7924	Up	9.08e-05	0.000790192	gi|159472591|ref|XP_001694428.1|	144.1	6e-34	ribosomal protein L10, component of cytosolic 80S ribosome and 60S large subunit [Chlamydomonas reinhardtii] >gi|158276652|gb|EDP02423.1| ribosomal protein L10 [Chlamydomonas reinhardtii]	gi|37989606|dbj|AK119983.1|	276	1e-71	Oryza sativa Japonica Group cDNA clone:002-184-F09, full insert sequence	sp|P93847|RL10_SOLME	142	3e-35	60S ribosomal protein L10 OS=Solanum melongena GN=RPL10 PE=2 SV=1	SPBC18E5.04	161	2e-40	COG0197	Ribosomal protein L16/L10E	K02866	4e-35	144	cre:CHLREDRAFT_195584	large subunit ribosomal protein L10e	GO:0006412//translation;GO:0000027//ribosomal large subunit assembly	GO:0003735//structural constituent of ribosome	GO:0022625//cytosolic large ribosomal subunit
Unigene40264_All	502	0	27	0	3.543	11.7908	Up	1.56e-08	2.85e-07	gi|242064216|ref|XP_002453397.1|	191	6e-48	hypothetical protein SORBIDRAFT_04g005270 [Sorghum bicolor] >gi|241933228|gb|EES06373.1| hypothetical protein SORBIDRAFT_04g005270 [Sorghum bicolor]	gi|226494210|ref|NM_001154789.1|	163	2e-37	Zea mays GDU1 (LOC100281869), mRNA >gi|195617009|gb|EU958217.1| Zea mays clone 1679012 GDU1 mRNA, complete cds	sp|O81775|GDU1_ARATH	87.8	3e-18	Protein GLUTAMINE DUMPER 1 OS=Arabidopsis thaliana GN=GDU1 PE=1 SV=1	--	--	--	--	--	K13171	1e-09	60.5	aly:ARALYDRAFT_901882	serine/arginine repetitive matrix protein 1	-	-	-
Unigene39971_All	261	0	14	0	3.5334	11.7868	Up	9.08e-05	0.000785243	gi|242047464|ref|XP_002461478.1|	166.4	1e-40	hypothetical protein SORBIDRAFT_02g003280 [Sorghum bicolor] >gi|241924855|gb|EER97999.1| hypothetical protein SORBIDRAFT_02g003280 [Sorghum bicolor]	gi|226508873|ref|NM_001150626.1|	359	9e-97	Zea mays uncharacterized LOC100276934 (LOC100276934), mRNA	--	--	--	--	--	--	--	--	--	--	--	--	--	--	GO:0009560//embryo sac egg cell differentiation;GO:0042274//ribosomal small subunit biogenesis	-	GO:0005739//mitochondrion
Unigene41924_All	485	0	26	0	3.5314	11.786	Up	3.05e-08	5.34e-07	--	--	--	--	--	--	--	--	--	--	--	--	--	--	--	--	--	--	--	--	--	--	-	-	-
Unigene40144_All	376	0	20	0	3.5039	11.7747	Up	1.66e-06	2.17e-05	--	--	--	--	--	--	--	--	sp|O82713|RL41_QUESU	49.3	6e-07	60S ribosomal protein L41 OS=Quercus suber GN=RPL41 PE=3 SV=1	--	--	--	--	--	--	--	--	--	--	-	-	-
Unigene40494_All	395	0	21	0	3.5021	11.774	Up	8.54e-07	1.17e-05	gi|414877106|tpg|DAA54237.1|	70.1	2e-28	TPA: hypothetical protein ZEAMMB73_217824 [Zea mays]	gi|226504971|ref|NM_001150425.1|	111	5e-22	Zea mays uncharacterized LOC100276698 (LOC100276698), mRNA	--	--	--	--	--	--	--	--	--	--	--	--	--	--	-	-	-
Unigene39486_All	301	0	16	0	3.5016	11.7738	Up	2.39e-05	0.000243187	gi|242091423|ref|XP_002441544.1|	130.6	7e-30	hypothetical protein SORBIDRAFT_09g029080 [Sorghum bicolor] >gi|241946829|gb|EES19974.1| hypothetical protein SORBIDRAFT_09g029080 [Sorghum bicolor]	gi|293332682|ref|NM_001174481.1|	313	6e-83	Zea mays uncharacterized LOC100381666 (LOC100381666), mRNA >gi|223945074|gb|BT061924.1| Zea mays full-length cDNA clone ZM_BFb0198E11 mRNA, complete cds	sp|Q65XK7|P2C51_ORYSJ	115	5e-27	Probable protein phosphatase 2C 51 OS=Oryza sativa subsp. japonica GN=Os05g0572700 PE=2 SV=1	--	--	--	--	--	K14497	5e-31	130	sbi:SORBI_09g029080	protein phosphatase 2C [EC:3.1.3.16]	GO:0006470//protein dephosphorylation	GO:0046872//metal ion binding;GO:0004722//protein serine/threonine phosphatase activity	-
Unigene39505_All	433	0	23	0	3.4991	11.7728	Up	2.25e-07	3.44e-06	gi|242051545|ref|XP_002454918.1|	263.8	5e-70	hypothetical protein SORBIDRAFT_03g001370 [Sorghum bicolor] >gi|241926893|gb|EES00038.1| hypothetical protein SORBIDRAFT_03g001370 [Sorghum bicolor]	gi|357128101|ref|XM_003565667.1|	123	2e-25	PREDICTED: Brachypodium distachyon uncharacterized LOC100832538 (LOC100832538), mRNA	--	--	--	--	--	--	--	--	--	--	--	--	--	--	GO:0010212//response to ionizing radiation;GO:0006260//DNA replication;GO:0033314//mitotic DNA replication checkpoint;GO:0051567//histone H3-K9 methylation;GO:0008283//cell proliferation;GO:0006306//DNA methylation	-	GO:0005634//nucleus
Unigene39485_All	264	0	14	0	3.4933	11.7704	Up	9.08e-05	0.000789601	--	--	--	--	--	--	--	--	--	--	--	--	--	--	--	--	--	--	--	--	--	--	-	-	-
CL6703.Contig1_All	1247	0	66	0	3.4865	11.7676	Up	8e-20	3.77e-18	gi|242052385|ref|XP_002455338.1|	569.3	4e-161	hypothetical protein SORBIDRAFT_03g008760 [Sorghum bicolor] >gi|241927313|gb|EES00458.1| hypothetical protein SORBIDRAFT_03g008760 [Sorghum bicolor]	gi|226530525|ref|NM_001157480.1|	1304	0	Zea mays isoflavone reductase IRL (LOC100284585), mRNA >gi|195643181|gb|EU968941.1| Zea mays clone 325111 isoflavone reductase IRL mRNA, complete cds	sp|P52580|IFRH_MAIZE	549	1e-156	Isoflavone reductase homolog IRL OS=Zea mays GN=IRL PE=2 SV=1	SMa1606	69.7	1e-11	COG0702	Predicted nucleoside-diphosphate-sugar epimerases	K00224	2e-104	377	aly:ARALYDRAFT_476671	[EC:1.3.1.-]	GO:0055114//oxidation-reduction process	GO:0016491//oxidoreductase activity	GO:0005737//cytoplasm
Unigene39725_All	265	0	14	0	3.4801	11.7649	Up	9.08e-05	0.000784993	--	--	--	--	--	--	--	--	--	--	--	--	--	--	--	--	--	--	--	--	--	--	-	-	-
Unigene42191_All	495	0	26	0	3.46	11.7566	Up	3.05e-08	5.34e-07	gi|325193311|emb|CCA27655.1|	76.6	1e-13	AlNc14C620G12260 [Albugo laibachii Nc14]	gi|77817055|gb|DQ244379.1|	194	6e-47	Zea mays clone 6659 mRNA sequence	sp|Q9Y068|RIC1_PHYIN	75.1	2e-14	Protein Ric1 OS=Phytophthora infestans GN=RIC1 PE=3 SV=1	SPBC713.11c	82.4	3e-16	COG0401	Uncharacterized homolog of Blt101	--	--	--	--	--	-	-	GO:0016021//integral to membrane
Unigene42030_All	400	0	21	0	3.4584	11.7559	Up	8.54e-07	1.17e-05	gi|145346330|ref|XP_001417642.1|	139.4	1e-32	Ribosomal protein L27, component of cytosolic 80S ribosome and 60S large subunit [Ostreococcus lucimarinus CCE9901] >gi|144577870|gb|ABO95935.1| Ribosomal protein L27, component of cytosolic 80S ribosome and 60S large subunit [Ostreococcus lucimarinus CCE9901]	gi|189083898|gb|BT031414.1|	60	2e-06	Phytophthora capsici clone CBOT109-D05 mRNA sequence	sp|Q02984|RL27_PYRST	129	5e-31	60S ribosomal protein L27 OS=Pyrobotrys stellata GN=RPL27 PE=2 SV=1	YDR471w	174	5e-44	COG2163	Ribosomal protein L14E/L6E/L27E	K02901	1e-33	139	olu:OSTLU_31471	large subunit ribosomal protein L27e	-	-	GO:0030529//ribonucleoprotein complex
Unigene42125_All	267	0	14	0	3.454	11.7541	Up	9.08e-05	0.000788928	--	--	--	--	--	--	--	--	--	--	--	--	--	--	--	--	--	--	--	--	--	--	-	-	-
CL8040.Contig1_All	592	0	31	0	3.4495	11.7522	Up	1.09e-09	2.27e-08	gi|117958|sp|P29380.1|CYC1_ARATH	213.8	1e-54	RecName: Full=Cytochrome c >gi|16177|emb|CAA42069.1| Cytochrome c [Arabidopsis thaliana] >gi|166621|gb|AAA32747.1| cytochrome c [Arabidopsis thaliana]	gi|166620|gb|M85253.1|ATHATCC1A	392	1e-106	Arabidoposis thaliana AtCc-1 DNA, complete cds	sp|P29380|CYC1_ARATH	213	5e-56	Cytochrome c OS=Arabidopsis thaliana GN=CC-1 PE=3 SV=1	SPCC191.07	163	2e-40	COG3474	Cytochrome c2	K08738	9e-36	147	cme:CMJ212C	cytochrome c	GO:0006007//glucose catabolic process;GO:0006122//mitochondrial electron transport, ubiquinol to cytochrome c;GO:0008283//cell proliferation;GO:0006123//mitochondrial electron transport, cytochrome c to oxygen	GO:0005507//copper ion binding;GO:0009055//electron carrier activity;GO:0005515//protein binding;GO:0020037//heme binding	GO:0005829//cytosol;GO:0005774//vacuolar membrane;GO:0005758//mitochondrial intermembrane space;GO:0070469//respiratory chain;GO:0005794//Golgi apparatus
Unigene42502_All	402	0	21	0	3.4412	11.7487	Up	8.54e-07	1.18e-05	gi|242060428|ref|XP_002451503.1|	181.4	3e-45	hypothetical protein SORBIDRAFT_04g002950 [Sorghum bicolor] >gi|241931334|gb|EES04479.1| hypothetical protein SORBIDRAFT_04g002950 [Sorghum bicolor]	gi|195604102|gb|EU951748.1|	194	5e-47	Zea mays clone 997233 mRNA sequence	sp|Q6R2J8|SRF8_ARATH	68.9	9e-13	Protein STRUBBELIG-RECEPTOR FAMILY 8 OS=Arabidopsis thaliana GN=SRF8 PE=2 SV=1	--	--	--	--	--	--	--	--	--	--	GO:0006468//protein phosphorylation	GO:0004672//protein kinase activity;GO:0005524//ATP binding	GO:0016021//integral to membrane;GO:0016023//cytoplasmic membrane-bounded vesicle;GO:0005739//mitochondrion
Unigene41915_All	402	0	21	0	3.4412	11.7487	Up	8.54e-07	1.17e-05	gi|219885499|gb|ACL53124.1|	159.8	1e-38	unknown [Zea mays]	gi|219885498|gb|BT054517.1|	468	1e-129	Zea mays full-length cDNA clone ZM_BFc0121H13 mRNA, complete cds	sp|P48422|C86A1_ARATH	94.7	1e-20	Cytochrome P450 86A1 OS=Arabidopsis thaliana GN=CYP86A1 PE=1 SV=2	--	--	--	--	--	K15401	9e-40	159	zma:100273463	cytochrome P450, family 86, subfamily A, polypeptide 1 (fatty acid omega-hydroxylase) [EC:1.14.-.-]	GO:0006631//fatty acid metabolic process;GO:0055114//oxidation-reduction process;GO:0010345//suberin biosynthetic process;GO:0000041//transition metal ion transport	GO:0070330//aromatase activity;GO:0018685//alkane 1-monooxygenase activity;GO:0020037//heme binding;GO:0005506//iron ion binding	GO:0016021//integral to membrane;GO:0005773//vacuole
Unigene39832_All	326	0	17	0	3.4351	11.7461	Up	1.23e-05	0.000133499	--	--	--	--	gi|409108331|gb|JQ314448.1|	141	5e-31	Coix lacryma-jobi UDPG-flavonoid 3-O-glucosyl transferase (bz) gene, partial cds; retrotransposons Tear1, Tear2, Tear4, Tear5, and Tear6, nonfunctional Stc1 (stc1) gene, and retrotransposon Tear7, complete sequence; ribosomal protein L35A (rpl35A) gene, complete cds; tac6058 pseudogene, complete sequence; hypothetical proteins and 26S protease regulatory subunit 7 genes, complete cds; and meiosis…	--	--	--	--	--	--	--	--	--	--	--	--	--	--	-	-	-
Unigene41157_All	1056	0	55	0	3.4309	11.7444	Up	1.22e-16	4.76e-15	gi|326508144|dbj|BAJ99339.1|	509.2	4e-143	predicted protein [Hordeum vulgare subsp. vulgare]	gi|32995229|dbj|AK110020.1|	660	0	Oryza sativa Japonica Group cDNA clone:002-159-H09, full insert sequence	sp|P83970|PMA1_WHEAT	173	2e-43	Plasma membrane ATPase OS=Triticum aestivum GN=ha1 PE=2 SV=1	SPAC1071.10c	352	8e-97	COG0474	Cation transport ATPase	K01535	2e-45	181	sbi:SORBI_10g025470	H+-transporting ATPase [EC:3.6.3.6]	GO:0006812//cation transport	GO:0005488//binding	GO:0016020//membrane
Unigene42419_All	480	0	25	0	3.4309	11.7444	Up	5.93e-08	9.91e-07	gi|115459228|ref|NP_001053214.1|	54.7	6e-07	Os04g0498700 [Oryza sativa Japonica Group] >gi|38345395|emb|CAD41241.2| OSJNBa0067K08.24 [Oryza sativa Japonica Group] >gi|113564785|dbj|BAF15128.1| Os04g0498700 [Oryza sativa Japonica Group]	--	--	--	--	sp|P21997|SSGP_VOLCA	53.5	6e-08	Sulfated surface glycoprotein 185 OS=Volvox carteri PE=1 SV=1	--	--	--	--	--	--	--	--	--	--	-	-	-
Unigene42521_All	308	0	16	0	3.422	11.7406	Up	2.39e-05	0.000243734	--	--	--	--	--	--	--	--	--	--	--	--	--	--	--	--	--	--	--	--	--	--	-	-	-
Unigene42743_All	271	0	14	0	3.4031	11.7326	Up	9.08e-05	0.000789349	gi|242063258|ref|XP_002452918.1|	143.7	8e-34	hypothetical protein SORBIDRAFT_04g034950 [Sorghum bicolor] >gi|241932749|gb|EES05894.1| hypothetical protein SORBIDRAFT_04g034950 [Sorghum bicolor]	gi|297600001|ref|NM_001054835.2|	91.7	3e-16	Oryza sativa Japonica Group Os02g0779000 (Os02g0779000) mRNA, complete cds	--	--	--	--	--	--	--	--	--	K14325	7e-06	47	gmx:100783566	RNA-binding protein with serine-rich domain 1	GO:0006508//proteolysis	GO:0004252//serine-type endopeptidase activity	GO:0005618//cell wall;GO:0016023//cytoplasmic membrane-bounded vesicle
Unigene42724_All	330	0	17	0	3.3935	11.7286	Up	1.23e-05	0.00013391	--	--	--	--	--	--	--	--	--	--	--	--	--	--	--	--	--	--	--	--	--	--	-	-	-
Unigene38612_All	802	0	41	0	3.3676	11.7175	Up	1.38e-12	3.99e-11	gi|226505682|ref|NP_001141025.1|	405.6	4e-112	uncharacterized protein LOC100273104 precursor [Zea mays]	gi|226505681|ref|NM_001147553.1|	747	0	Zea mays uncharacterized LOC100273104 (LOC100273104), mRNA >gi|194702247|gb|BT040203.1| Zea mays full-length cDNA clone ZM_BFc0071K17 mRNA, complete cds	sp|A7QEU4|PER5_VITVI	269	2e-72	Peroxidase 5 OS=Vitis vinifera GN=GSVIVT00037159001 PE=1 SV=2	YPO2725	62.4	9e-10	COG3501	Uncharacterized protein conserved in bacteria	K00430	7e-62	235	sbi:SORBI_10g027490	peroxidase [EC:1.11.1.7]	GO:0006979//response to oxidative stress;GO:0042744//hydrogen peroxide catabolic process;GO:0009664//plant-type cell wall organization;GO:0055114//oxidation-reduction process	GO:0046872//metal ion binding;GO:0020037//heme binding;GO:0004601//peroxidase activity	GO:0009505//plant-type cell wall;GO:0005576//extracellular region
Unigene43655_All	313	0	16	0	3.3673	11.7174	Up	2.39e-05	0.000242975	--	--	--	--	gi|239052142|ref|NM_001148147.2|	167	8e-39	Zea mays MYB transcription factor (LOC100273738), mRNA >gi|238908820|gb|BT041727.2| Zea mays full-length cDNA clone ZM_BFb0040C04 mRNA, complete cds	--	--	--	--	--	--	--	--	--	--	--	--	--	--	-	-	-
Unigene40180_All	395	0	20	0	3.3354	11.7036	Up	1.66e-06	2.16e-05	gi|413921837|gb|AFW61769.1|	211.8	2e-54	hypothetical protein ZEAMMB73_113773 [Zea mays]	gi|91204705|dbj|AB254446.1|	383	1e-103	Phragmites australis PhaHAK5-u mRNA for high-affinity potassium transporter, complete cds, strain: Utsunomiya	sp|Q6YSA9|HAK4_ORYSJ	173	3e-44	Probable potassium transporter 4 OS=Oryza sativa subsp. japonica GN=HAK4 PE=2 SV=1	Rv1078	53.5	9e-08	COG1714	Predicted membrane protein/domain	K03549	3e-35	144	vvi:100257576	KUP system potassium uptake protein	GO:0006813//potassium ion transport	GO:0015079//potassium ion transmembrane transporter activity	GO:0016020//membrane
Unigene42791_All	297	0	15	0	3.3269	11.7	Up	4.66e-05	0.000437836	--	--	--	--	gi|224029756|gb|BT067057.1|	194	3e-47	Zea mays full-length cDNA clone ZM_BFb0174D07 mRNA, complete cds	--	--	--	--	--	--	--	--	--	--	--	--	--	--	-	-	-
Unigene40216_All	657	0	33	0	3.3087	11.692	Up	2.87e-10	6.48e-09	--	--	--	--	--	--	--	--	--	--	--	--	--	--	--	--	--	--	--	--	--	--	-	-	-
Unigene42114_All	458	0	23	0	3.3081	11.6918	Up	2.25e-07	3.43e-06	gi|413933982|gb|AFW68533.1|	290.8	4e-78	putative cytochrome P450 superfamily protein [Zea mays]	gi|391414643|gb|BT054927.2|	670	0	Zea mays full-length cDNA clone ZM_BFc0190C09 mRNA, complete cds	sp|Q9FMY1|C86B1_ARATH	210	3e-55	Cytochrome P450 86B1 OS=Arabidopsis thaliana GN=CYP86B1 PE=2 SV=1	DRA0210	54.3	8e-08	COG0747	ABC-type dipeptide transport system, periplasmic component	K15402	9e-78	286	sbi:SORBI_01g018855	cytochrome P450, family 86, subfamily B, polypeptide 1 (fatty acid omega-hydroxylase) [EC:1.14.-.-]	GO:0055114//oxidation-reduction process;GO:0010345//suberin biosynthetic process;GO:0042761//very long-chain fatty acid biosynthetic process	GO:0070330//aromatase activity;GO:0019825//oxygen binding;GO:0020037//heme binding;GO:0005506//iron ion binding	GO:0016021//integral to membrane;GO:0009507//chloroplast;GO:0005783//endoplasmic reticulum
Unigene41778_All	718	0	36	0	3.3028	11.6895	Up	3.88e-11	9.67e-10	--	--	--	--	--	--	--	--	--	--	--	--	--	--	--	--	--	--	--	--	--	--	-	-	-
Unigene42535_All	280	0	14	0	3.2937	11.6855	Up	9.08e-05	0.000786913	--	--	--	--	--	--	--	--	--	--	--	--	--	--	--	--	--	--	--	--	--	--	-	-	-
Unigene40245_All	720	0	36	0	3.2937	11.6855	Up	3.88e-11	9.67e-10	gi|226529167|ref|NP_001142367.1|	366.3	2e-100	uncharacterized protein LOC100274539 [Zea mays]	gi|32970582|dbj|AK060564.1|	329	2e-87	Oryza sativa Japonica Group cDNA clone:001-022-G11, full insert sequence	sp|Q7XWU3|CADH6_ORYSJ	136	1e-32	Probable cinnamyl alcohol dehydrogenase 6 OS=Oryza sativa subsp. japonica GN=CAD6 PE=2 SV=2	YMR303c	271	8e-73	COG1064	Zn-dependent alcohol dehydrogenases	K13953	2e-101	366	zma:100274539	alcohol dehydrogenase, propanol-preferring [EC:1.1.1.1]	-	-	-
Unigene39273_All	281	0	14	0	3.282	11.6804	Up	9.08e-05	0.000790361	--	--	--	--	--	--	--	--	--	--	--	--	--	--	--	--	--	--	--	--	--	--	-	-	-
Unigene43017_All	402	0	20	0	3.2773	11.6783	Up	1.66e-06	2.16e-05	gi|219363661|ref|NP_001136511.1|	112.8	1e-24	uncharacterized protein LOC100216626 [Zea mays]	gi|219363660|ref|NM_001143039.1|	157	1e-35	Zea mays LOC100216626 (TIDP3567), mRNA >gi|194695983|gb|BT037071.1| Zea mays full-length cDNA clone ZM_BFb0153L12 mRNA, complete cds	--	--	--	--	--	--	--	--	--	--	--	--	--	--	-	-	-
Unigene42810_All	362	0	18	0	3.2755	11.6775	Up	6.31e-06	7.31e-05	--	--	--	--	--	--	--	--	--	--	--	--	--	--	--	--	--	--	--	--	--	--	-	-	-
Unigene40240_All	827	0	41	0	3.2658	11.6732	Up	1.38e-12	3.99e-11	gi|414591814|tpg|DAA42385.1|	60.5	3e-08	TPA: pollen extensin-like1 [Zea mays]	--	--	--	--	sp|Q9ZUE0|PEK12_ARATH	49.7	2e-06	Proline-rich receptor-like protein kinase PERK12 OS=Arabidopsis thaliana GN=PERK12 PE=2 SV=2	--	--	--	--	--	--	--	--	--	--	-	-	-
Unigene39192_All	343	0	17	0	3.2649	11.6728	Up	1.23e-05	0.000133731	--	--	--	--	gi|221327836|gb|FJ266028.1|	61.9	4e-07	Oryza rufipogon clone OR_CBa141L10, complete sequence	--	--	--	--	--	--	--	--	--	--	--	--	--	--	-	-	-
Unigene41966_All	283	0	14	0	3.2588	11.6701	Up	9.08e-05	0.000785994	--	--	--	--	--	--	--	--	--	--	--	--	--	--	--	--	--	--	--	--	--	--	-	-	-
Unigene43271_All	344	0	17	0	3.2554	11.6686	Up	1.23e-05	0.000133946	--	--	--	--	--	--	--	--	--	--	--	--	--	--	--	--	--	--	--	--	--	--	-	-	-
Unigene40441_All	344	0	17	0	3.2554	11.6686	Up	1.23e-05	0.000133588	--	--	--	--	--	--	--	--	--	--	--	--	--	--	--	--	--	--	--	--	--	--	-	-	-
Unigene39925_All	324	0	16	0	3.253	11.6676	Up	2.39e-05	0.000243582	gi|413947785|gb|AFW80434.1|	201.8	2e-51	hypothetical protein ZEAMMB73_189566 [Zea mays]	gi|115480040|ref|NM_001070149.1|	123	1e-25	Oryza sativa Japonica Group Os09g0507300 (Os09g0507300) mRNA, complete cds	sp|P24792|ASO_CUCMA	77	2e-15	L-ascorbate oxidase OS=Cucurbita maxima GN=AAO PE=1 SV=2	--	--	--	--	--	K00423	2e-21	98.6	smo:SELMODRAFT_104957	L-ascorbate oxidase [EC:1.10.3.3]	GO:0055114//oxidation-reduction process	GO:0016722//oxidoreductase activity, oxidizing metal ions;GO:0005507//copper ion binding	GO:0005576//extracellular region
CL2326.Contig2_All	385	0	19	0	3.2509	11.6666	Up	3.24e-06	3.99e-05	--	--	--	--	--	--	--	--	--	--	--	--	--	--	--	--	--	--	--	--	--	--	-	-	-
Unigene42477_All	284	0	14	0	3.2473	11.665	Up	9.08e-05	0.000788844	--	--	--	--	--	--	--	--	--	--	--	--	--	--	--	--	--	--	--	--	--	--	-	-	-
Unigene40688_All	386	0	19	0	3.2425	11.6629	Up	3.24e-06	3.99e-05	gi|242051647|ref|XP_002454969.1|	232.6	1e-60	hypothetical protein SORBIDRAFT_03g002310 [Sorghum bicolor] >gi|241926944|gb|EES00089.1| hypothetical protein SORBIDRAFT_03g002310 [Sorghum bicolor]	gi|313851108|ref|NM_001199611.1|	515	1e-143	Zea mays receptor-like protein kinase (LOC100527941), mRNA >gi|306451385|gb|GU344735.1| Zea mays receptor-like protein kinase mRNA, complete cds	sp|C0LGQ4|MRH1_ARATH	144	1e-35	Probable LRR receptor-like serine/threonine-protein kinase MRH1 OS=Arabidopsis thaliana GN=MRH1 PE=2 SV=1	--	--	--	--	--	K13420	6e-06	47.4	rcu:RCOM_0633880	LRR receptor-like serine/threonine-protein kinase FLS2 [EC:2.7.11.1]	GO:0006468//protein phosphorylation	GO:0004672//protein kinase activity;GO:0005524//ATP binding	GO:0016021//integral to membrane;GO:0005739//mitochondrion
Unigene42446_All	305	0	15	0	3.2397	11.6616	Up	4.66e-05	0.000437533	--	--	--	--	gi|195619423|gb|EU959424.1|	77.8	6e-12	Zea mays clone 218121 mRNA sequence	--	--	--	--	--	--	--	--	--	--	--	--	--	--	-	-	-
Unigene40521_All	529	0	26	0	3.2376	11.6607	Up	3.05e-08	5.34e-07	gi|242036811|ref|XP_002465800.1|	268.1	5e-71	hypothetical protein SORBIDRAFT_01g046000 [Sorghum bicolor] >gi|241919654|gb|EER92798.1| hypothetical protein SORBIDRAFT_01g046000 [Sorghum bicolor]	gi|226497423|ref|NM_001156540.1|	504	1e-140	Zea mays embryonic protein DC-8 (LOC100283639), mRNA >gi|195636061|gb|EU965381.1| Zea mays clone 285669 embryonic protein DC-8 mRNA, complete cds	sp|P13940|LEA29_GOSHI	66.2	1e-11	Late embryogenesis abundant protein D-29 OS=Gossypium hirsutum PE=3 SV=1	Cgl1939	55.1	7e-08	COG0532	Translation initiation factor 2 (IF-2; GTPase)	K14325	1e-14	77	sbi:SORBI_03g046480	RNA-binding protein with serine-rich domain 1	-	-	GO:0016023//cytoplasmic membrane-bounded vesicle
Unigene41941_All	367	0	18	0	3.2309	11.6577	Up	6.31e-06	7.33e-05	--	--	--	--	--	--	--	--	--	--	--	--	--	--	--	--	--	--	--	--	--	--	-	-	-
Unigene42490_All	470	0	23	0	3.2236	11.6545	Up	2.25e-07	3.44e-06	gi|414881283|tpg|DAA58414.1|	198	4e-50	TPA: hypothetical protein ZEAMMB73_516241 [Zea mays]	gi|195643159|gb|EU968930.1|	521	1e-145	Zea mays clone 325030 mRNA sequence	--	--	--	--	--	--	--	--	--	--	--	--	--	--	GO:0008152//metabolic process	GO:0016787//hydrolase activity	-
Unigene42533_All	327	0	16	0	3.2232	11.6543	Up	2.39e-05	0.000242854	--	--	--	--	--	--	--	--	--	--	--	--	--	--	--	--	--	--	--	--	--	--	-	-	-
Unigene40686_All	307	0	15	0	3.2186	11.6522	Up	4.66e-05	0.000438341	gi|242051647|ref|XP_002454969.1|	189.9	1e-47	hypothetical protein SORBIDRAFT_03g002310 [Sorghum bicolor] >gi|241926944|gb|EES00089.1| hypothetical protein SORBIDRAFT_03g002310 [Sorghum bicolor]	gi|313851108|ref|NM_001199611.1|	371	1e-100	Zea mays receptor-like protein kinase (LOC100527941), mRNA >gi|306451385|gb|GU344735.1| Zea mays receptor-like protein kinase mRNA, complete cds	sp|C0LGQ4|MRH1_ARATH	88.2	1e-18	Probable LRR receptor-like serine/threonine-protein kinase MRH1 OS=Arabidopsis thaliana GN=MRH1 PE=2 SV=1	--	--	--	--	--	K04733	1e-06	49.3	smo:SELMODRAFT_33807	interleukin-1 receptor-associated kinase 4 [EC:2.7.11.1]	GO:0007169//transmembrane receptor protein tyrosine kinase signaling pathway;GO:0006468//protein phosphorylation;GO:0048765//root hair cell differentiation;GO:0016043//cellular component organization	GO:0004674//protein serine/threonine kinase activity;GO:0005524//ATP binding	GO:0009507//chloroplast;GO:0016021//integral to membrane;GO:0090406//pollen tube;GO:0012505//endomembrane system;GO:0005739//mitochondrion
Unigene39531_All	430	0	21	0	3.2171	11.6515	Up	8.54e-07	1.17e-05	gi|379056356|dbj|BAL68137.1|	305.1	2e-82	chloroplastic granule-bound starch synthase 1 [Coix lacryma-jobi var. ma-yuen] >gi|379056358|dbj|BAL68138.1| chloroplastic granule-bound starch synthase 1 [Coix lacryma-jobi var. ma-yuen] >gi|379056360|dbj|BAL68139.1| chloroplastic granule-bound starch synthase 1 [Coix lacryma-jobi var. ma-yuen]	gi|1255713|gb|U23945.1|SBU23945	630	1e-178	Sorghum bicolor granule-bound starch synthase precursor (Wx) mRNA, nuclear gene encoding chloroplast protein, complete cds	sp|Q43134|SSG1_SORBI	296	3e-81	Granule-bound starch synthase 1, chloroplastic/amyloplastic OS=Sorghum bicolor GN=WAXY PE=2 SV=1	PM0544	54.7	5e-08	COG0297	Glycogen synthase	K13679	7e-81	296	sbi:SORBI_10g002140	granule-bound starch synthase [EC:2.4.1.242]	GO:0019252//starch biosynthetic process	GO:0033840;GO:0004373//glycogen (starch) synthase activity	GO:0009501//amyloplast;GO:0009507//chloroplast
Unigene43098_All	533	0	26	0	3.2133	11.6498	Up	3.05e-08	5.34e-07	--	--	--	--	--	--	--	--	--	--	--	--	--	--	--	--	--	--	--	--	--	--	-	-	-
Unigene39373_All	555	0	27	0	3.2047	11.646	Up	1.56e-08	2.86e-07	gi|302805472|ref|XP_002984487.1|	72	5e-12	hypothetical protein SELMODRAFT_229023 [Selaginella moellendorffii] >gi|300147875|gb|EFJ14537.1| hypothetical protein SELMODRAFT_229023 [Selaginella moellendorffii]	--	--	--	--	--	--	--	--	--	--	--	--	--	--	--	--	--	--	-	-	-
Unigene43526_All	288	0	14	0	3.2022	11.6448	Up	9.08e-05	0.000788675	--	--	--	--	--	--	--	--	--	--	--	--	--	--	--	--	--	--	--	--	--	--	-	-	-
Unigene42366_All	350	0	17	0	3.1996	11.6437	Up	1.23e-05	0.000133749	gi|470119454|ref|XP_004295829.1|	38.1	2e-11	PREDICTED: uncharacterized protein LOC101302635 [Fragaria vesca subsp. vesca]	--	--	--	--	sp|P92555|M1250_ARATH	47	3e-06	Uncharacterized mitochondrial protein AtMg01250 OS=Arabidopsis thaliana GN=AtMg01250 PE=4 SV=1	--	--	--	--	--	--	--	--	--	--	-	-	-
Unigene40171_All	474	0	23	0	3.1964	11.6422	Up	2.25e-07	3.43e-06	--	--	--	--	--	--	--	--	--	--	--	--	--	--	--	--	--	--	--	--	--	--	-	-	-
Unigene39445_All	371	0	18	0	3.196	11.6421	Up	6.31e-06	7.33e-05	gi|242056657|ref|XP_002457474.1|	188	4e-47	hypothetical protein SORBIDRAFT_03g007830 [Sorghum bicolor] >gi|241929449|gb|EES02594.1| hypothetical protein SORBIDRAFT_03g007830 [Sorghum bicolor]	gi|226491196|ref|NM_001149344.1|	357	5e-96	Zea mays uncharacterized LOC100275195 (LOC100275195), mRNA	sp|Q8H8K7|FH4_ORYSJ	59.7	4e-10	Formin-like protein 4 OS=Oryza sativa subsp. japonica GN=FH4 PE=3 SV=1	Rv1078	47.4	6e-06	COG1714	Predicted membrane protein/domain	K12826	1e-11	57.4	gmx:100818114	splicing factor 3A subunit 2	-	-	GO:0009536//plastid
Unigene40518_All	331	0	16	0	3.1842	11.6367	Up	2.39e-05	0.000243491	gi|224156298|ref|XP_002337698.1|	81.3	5e-15	hypothetical protein POPTRDRAFT_794121 [Populus trichocarpa] >gi|222869571|gb|EEF06702.1| hypothetical protein POPTRDRAFT_794121 [Populus trichocarpa]	--	--	--	--	sp|Q08865|H12_VOLCA	66.6	3e-12	Histone H1-II OS=Volvox carteri GN=H1-II PE=2 SV=3	CC3441	47	8e-06	COG2267	Lysophospholipase	K11275	3e-16	81.3	pop:POPTR_794121	histone H1/5	-	-	-
Unigene44421_All	290	0	14	0	3.1801	11.6349	Up	9.08e-05	0.000787584	gi|242049082|ref|XP_002462285.1|	193.7	7e-49	hypothetical protein SORBIDRAFT_02g023150 [Sorghum bicolor] >gi|241925662|gb|EER98806.1| hypothetical protein SORBIDRAFT_02g023150 [Sorghum bicolor]	gi|293332796|ref|NM_001174898.1|	392	1e-107	Zea mays uncharacterized LOC100382137 (LOC100382137), mRNA >gi|223947796|gb|BT063285.1| Zea mays full-length cDNA clone ZM_BFc0048A11 mRNA, complete cds	sp|Q40588|ASO_TOBAC	76.6	3e-15	L-ascorbate oxidase OS=Nicotiana tabacum GN=AAO PE=2 SV=1	--	--	--	--	--	K00423	3e-21	97.8	smo:SELMODRAFT_104957	L-ascorbate oxidase [EC:1.10.3.3]	GO:0055114//oxidation-reduction process	GO:0016722//oxidoreductase activity, oxidizing metal ions;GO:0005507//copper ion binding	GO:0005576//extracellular region
Unigene41815_All	852	0	41	0	3.17	11.6303	Up	1.38e-12	3.99e-11	--	--	--	--	gi|51339056|gb|AC137928.3|	83.8	3e-13	Oryza sativa Japonica Group chromosome 5 clone P0040B10, complete sequence	--	--	--	--	--	--	--	--	--	--	--	--	--	--	-	-	-
Unigene39805_All	395	0	19	0	3.1686	11.6296	Up	3.24e-06	3.99e-05	gi|242055301|ref|XP_002456796.1|	37.7	4e-34	hypothetical protein SORBIDRAFT_03g042985 [Sorghum bicolor] >gi|241928771|gb|EES01916.1| hypothetical protein SORBIDRAFT_03g042985 [Sorghum bicolor]	gi|49614721|dbj|AB108421.1|	244	6e-62	Oryza sativa Japonica Group transposon AnacB14 DNA, complete sequence	sp|Q3E7I5|FRS12_ARATH	49.7	5e-07	Protein FAR1-RELATED SEQUENCE 12 OS=Arabidopsis thaliana GN=FRS12 PE=2 SV=1	--	--	--	--	--	--	--	--	--	--	GO:0006355//regulation of transcription, DNA-dependent	GO:0008270//zinc ion binding	-
Unigene39185_All	480	0	23	0	3.1564	11.6241	Up	2.25e-07	3.44e-06	--	--	--	--	--	--	--	--	--	--	--	--	--	--	--	--	--	--	--	--	--	--	-	-	-
Unigene40439_All	460	0	22	0	3.1505	11.6214	Up	4.39e-07	6.37e-06	--	--	--	--	--	--	--	--	--	--	--	--	--	--	--	--	--	K13171	2e-06	49.3	rcu:RCOM_0733150	serine/arginine repetitive matrix protein 1	-	-	-
Unigene40592_All	293	0	14	0	3.1475	11.62	Up	9.08e-05	0.000785409	--	--	--	--	--	--	--	--	--	--	--	--	--	--	--	--	--	--	--	--	--	--	-	-	-
Unigene44302_All	419	0	20	0	3.1443	11.6185	Up	1.66e-06	2.16e-05	gi|384248452|gb|EIE21936.1|	79.7	1e-14	hypothetical protein COCSUDRAFT_56378 [Coccomyxa subellipsoidea C-169]	--	--	--	--	sp|Q9LKA5|UMP1_ARATH	74.3	2e-14	Uncharacterized protein At3g15000, mitochondrial OS=Arabidopsis thaliana GN=At3g15000 PE=1 SV=1	Rv2560	56.6	1e-08	COG5473	Predicted integral membrane protein	K12831	6e-14	74.3	cre:CHLREDRAFT_196073	splicing factor 3B subunit 4	-	-	-
Unigene42070_All	524	0	25	0	3.1428	11.6178	Up	5.93e-08	9.93e-07	gi|359492787|ref|XP_002278324.2|	51.2	9e-06	PREDICTED: uncharacterized protein LOC100259240 [Vitis vinifera]	--	--	--	--	sp|Q9SX31|PERK9_ARATH	49.7	1e-06	Proline-rich receptor-like protein kinase PERK9 OS=Arabidopsis thaliana GN=PERK9 PE=2 SV=1	--	--	--	--	--	K01051	2e-07	53.5	gmx:100776781	pectinesterase [EC:3.1.1.11]	-	-	-
Unigene43674_All	378	0	18	0	3.1368	11.6151	Up	6.31e-06	7.32e-05	--	--	--	--	--	--	--	--	--	--	--	--	--	--	--	--	--	--	--	--	--	--	-	-	-
Unigene41741_All	294	0	14	0	3.1368	11.6151	Up	9.08e-05	0.000786495	--	--	--	--	--	--	--	--	--	--	--	--	--	--	--	--	--	--	--	--	--	--	-	-	-
Unigene44213_All	357	0	17	0	3.1368	11.6151	Up	1.23e-05	0.00013357	gi|242035597|ref|XP_002465193.1|	234.6	3e-61	hypothetical protein SORBIDRAFT_01g033710 [Sorghum bicolor] >gi|241919047|gb|EER92191.1| hypothetical protein SORBIDRAFT_01g033710 [Sorghum bicolor]	gi|448878221|gb|KC425022.1|	551	1e-154	Zea mays arginine/serine-rich splicing factor SC26 transcript III (SC26) mRNA, SC26III allele, complete cds, alternatively spliced	sp|Q9SEU4|SR33_ARATH	57.4	2e-09	Serine/arginine-rich splicing factor 33 OS=Arabidopsis thaliana GN=SR33 PE=1 SV=1	--	--	--	--	--	K12891	2e-62	234	sbi:SORBI_01g033710	splicing factor, arginine/serine-rich 2	GO:0070918//production of small RNA involved in gene silencing by RNA;GO:0008380//RNA splicing;GO:0035194//posttranscriptional gene silencing by RNA	GO:0003676//nucleic acid binding;GO:0000166//nucleotide binding	GO:0005739//mitochondrion
Unigene43845_All	295	0	14	0	3.1262	11.6102	Up	9.08e-05	0.000786411	--	--	--	--	gi|239051084|ref|NM_001138215.2|	63.9	8e-08	Zea mays LOC100193047 (pco070730a), mRNA >gi|238908604|gb|BT035202.2| Zea mays full-length cDNA clone ZM_BFb0044L02 mRNA, complete cds	--	--	--	--	--	--	--	--	--	--	--	--	--	--	-	-	-
Unigene42063_All	380	0	18	0	3.1203	11.6075	Up	6.31e-06	7.33e-05	--	--	--	--	--	--	--	--	--	--	--	--	--	--	--	--	--	--	--	--	--	--	-	-	-
Unigene41974_All	380	0	18	0	3.1203	11.6075	Up	6.31e-06	7.3e-05	gi|452824558|gb|EME31560.1|	101.7	3e-21	peptidylprolyl isomerase [Galdieria sulphuraria]	gi|145049728|gb|EF192427.1|	83.8	1e-13	Ipomoea batatas cyclophilin mRNA, complete cds	sp|P35627|CYPX_USEUD	92.8	5e-20	Peptidyl-prolyl cis-trans isomerase OS=Unspecified eudicot DB-1992 PE=2 SV=1	YDR304c	90.9	5e-19	COG0652	Peptidyl-prolyl cis-trans isomerase (rotamase) - cyclophilin family	K03768	6e-19	90.5	gmx:100777088	peptidyl-prolyl cis-trans isomerase B (cyclophilin B) [EC:5.2.1.8]	GO:0000413//protein peptidyl-prolyl isomerization;GO:0006457//protein folding;GO:0019344//cysteine biosynthetic process;GO:0010275//NAD(P)H dehydrogenase complex assembly	GO:0042277//peptide binding;GO:0003755//peptidyl-prolyl cis-trans isomerase activity;GO:0043424//protein histidine kinase binding	GO:0031977//thylakoid lumen;GO:0009533//chloroplast stromal thylakoid;GO:0009535//chloroplast thylakoid membrane
Unigene43009_All	317	0	15	0	3.117	11.6059	Up	4.66e-05	0.000437735	gi|238006766|gb|ACR34418.1|	170.2	8e-42	unknown [Zea mays]	gi|195645315|gb|EU970008.1|	406	1e-111	Zea mays clone 338473 mRNA sequence	--	--	--	--	--	--	--	--	--	--	--	--	--	--	-	-	-
Unigene46367_All	339	0	16	0	3.1091	11.6023	Up	2.39e-05	0.000242642	gi|242066286|ref|XP_002454432.1|	209.5	1e-53	hypothetical protein SORBIDRAFT_04g030870 [Sorghum bicolor] >gi|241934263|gb|EES07408.1| hypothetical protein SORBIDRAFT_04g030870 [Sorghum bicolor]	gi|226501221|ref|NM_001150974.1|	450	1e-124	Zea mays uncharacterized LOC100277408 (LOC100277408), mRNA	--	--	--	--	--	--	--	--	--	K14649	2e-08	55.1	ppp:PHYPADRAFT_16291	transcription initiation factor TFIID subunit 8	-	GO:0046982//protein heterodimerization activity	-
Unigene41212_All	297	0	14	0	3.1051	11.6004	Up	9.08e-05	0.000785493	--	--	--	--	gi|18390096|gb|AF466199.1|	83.8	9e-14	Sorghum bicolor putative receptor protein kinase, aminoalcoholphosphotransferase, putative growth-regulating factor 1, putative GAG-POL precursor, putative GAG-POL precursor, putative RIRE2 orf3, putative anthocyanin regulatory C1, putative protein T30F21.6, putative copia polyprotein, putative copia polyprotein, putative protein NP_196765.1, and gb protein genes, complete cds; and putative zinc …	--	--	--	--	--	--	--	--	--	--	--	--	--	--	-	-	-
Unigene41856_All	767	0	36	0	3.0918	11.5942	Up	3.88e-11	9.69e-10	gi|326502344|dbj|BAJ95235.1|	364.8	8e-100	predicted protein [Hordeum vulgare subsp. vulgare]	gi|242374568|emb|FP095728.1|	541	1e-151	Phyllostachys edulis cDNA clone: bphyem211n05, full insert sequence	sp|Q9FMU6|MPCP3_ARATH	173	8e-44	Mitochondrial phosphate carrier protein 3, mitochondrial OS=Arabidopsis thaliana GN=MPT3 PE=1 SV=1	Rv0312	48.9	9e-06	COG0443	Molecular chaperone	K15102	7e-61	231	olu:OSTLU_25740	solute carrier family 25 (mitochondrial phosphate transporter), member 3	GO:0006810//transport;GO:0006412//translation	GO:0003735//structural constituent of ribosome	GO:0016020//membrane
Unigene39582_All	512	0	24	0	3.0878	11.5924	Up	1.16e-07	1.85e-06	gi|460377288|ref|XP_004234425.1|	62	4e-09	PREDICTED: uncharacterized protein LOC101259408 isoform 4 [Solanum lycopersicum]	--	--	--	--	sp|Q6I5Y0|CDKC1_ORYSJ	52.8	1e-07	Cyclin-dependent kinase C-1 OS=Oryza sativa subsp. japonica GN=CDKC-1 PE=2 SV=1	--	--	--	--	--	K14411	7e-08	54.7	osa:4348867	RNA-binding protein Musashi	-	-	-
CL3435.Contig1_All	299	0	14	0	3.0844	11.5908	Up	9.08e-05	0.000788003	--	--	--	--	--	--	--	--	--	--	--	--	--	--	--	--	--	--	--	--	--	--	-	-	-
Unigene42536_All	342	0	16	0	3.0818	11.5896	Up	2.39e-05	0.000242914	--	--	--	--	gi|195595535|gb|EU943181.1|	60	2e-06	Zea mays clone 1580698 mRNA sequence	--	--	--	--	--	--	--	--	--	--	--	--	--	--	-	-	-
Unigene43212_All	342	0	16	0	3.0818	11.5896	Up	2.39e-05	0.000242672	--	--	--	--	gi|386650625|gb|JQ887723.1|	77.8	7e-12	Zea mays isolate Zheng58 clone 1 GRMZM2G008425-like gene, partial sequence	--	--	--	--	--	--	--	--	--	--	--	--	--	--	-	-	-
CL5686.Contig1_All	941	0	44	0	3.0802	11.5888	Up	1.87e-13	5.82e-12	gi|326508144|dbj|BAJ99339.1|	329.3	5e-89	predicted protein [Hordeum vulgare subsp. vulgare]	gi|32995229|dbj|AK110020.1|	220	2e-54	Oryza sativa Japonica Group cDNA clone:002-159-H09, full insert sequence	sp|P83970|PMA1_WHEAT	62	5e-10	Plasma membrane ATPase OS=Triticum aestivum GN=ha1 PE=2 SV=1	SPAC1071.10c	221	1e-57	COG0474	Cation transport ATPase	K01535	2e-09	61.2	vvi:100244257	H+-transporting ATPase [EC:3.6.3.6]	-	-	-
CL1697.Contig1_All	578	0	27	0	3.0771	11.5874	Up	1.56e-08	2.85e-07	gi|326508144|dbj|BAJ99339.1|	283.1	1e-75	predicted protein [Hordeum vulgare subsp. vulgare]	gi|32995229|dbj|AK110020.1|	301	4e-79	Oryza sativa Japonica Group cDNA clone:002-159-H09, full insert sequence	sp|P23980|PMA2_SOLLC	124	4e-29	Plasma membrane ATPase 2 (Fragment) OS=Solanum lycopersicum GN=LHA2 PE=3 SV=1	SPAC1071.10c	167	1e-41	COG0474	Cation transport ATPase	K01535	2e-30	130	pop:POPTR_826518	H+-transporting ATPase [EC:3.6.3.6]	GO:0006810//transport;GO:0044699	-	GO:0016020//membrane
Unigene42358_All	407	0	19	0	3.0752	11.5865	Up	3.24e-06	3.99e-05	gi|242055267|ref|XP_002456779.1|	259.6	1e-68	hypothetical protein SORBIDRAFT_03g042580 [Sorghum bicolor] >gi|241928754|gb|EES01899.1| hypothetical protein SORBIDRAFT_03g042580 [Sorghum bicolor]	gi|74483462|gb|DQ060572.1|	571	1e-160	Zea mays faciata 1-like protein mRNA, partial cds	sp|B2ZX90|FAS1_ORYSJ	201	1e-52	Chromatin assembly factor 1 subunit FSM OS=Oryza sativa subsp. japonica GN=FSM PE=2 SV=1	--	--	--	--	--	K10750	2e-08	55.5	smo:SELMODRAFT_447454	chromatin assembly factor 1 subunit A	GO:0009934//regulation of meristem structural organization;GO:0010026//trichome differentiation;GO:0010448;GO:0000724//double-strand break repair via homologous recombination;GO:0010389//regulation of G2/M transition of mitotic cell cycle;GO:0008283//cell proliferation;GO:0010449//root meristem growth;GO:0006355//regulation of transcription, DNA-dependent;GO:0009555//pollen development;GO:0048366…	-	GO:0033186//CAF-1 complex;GO:0005634//nucleus
Unigene42326_All	451	0	21	0	3.0673	11.5828	Up	8.54e-07	1.17e-05	--	--	--	--	--	--	--	--	--	--	--	--	--	--	--	--	--	--	--	--	--	--	-	-	-
Unigene42730_All	302	0	14	0	3.0537	11.5763	Up	9.08e-05	0.0007875	gi|222636998|gb|EEE67130.1|	54.7	5e-07	hypothetical protein OsJ_24172 [Oryza sativa Japonica Group]	gi|300681517|emb|FN564434.1|	101	4e-19	Triticum aestivum chromosome 3B-specific BAC library, contig ctg0954b	sp|O22476|BRI1_ARATH	91.7	9e-20	Protein BRASSINOSTEROID INSENSITIVE 1 OS=Arabidopsis thaliana GN=BRI1 PE=1 SV=1	alr0124_1	50.1	1e-06	COG4886	Leucine-rich repeat (LRR) protein	K13415	2e-19	91.7	ath:AT4G39400	protein brassinosteroid insensitive 1 [EC:2.7.10.1 2.7.11.1]	-	-	GO:0016021//integral to membrane;GO:0016023//cytoplasmic membrane-bounded vesicle
Unigene39327_All	324	0	15	0	3.0497	11.5745	Up	4.66e-05	0.000439406	--	--	--	--	gi|32969224|dbj|AK059206.1|	161	5e-37	Oryza sativa Japonica Group cDNA clone:001-024-B04, full insert sequence	--	--	--	--	--	--	--	--	--	--	--	--	--	--	-	-	-
Unigene39354_All	454	0	21	0	3.047	11.5732	Up	8.54e-07	1.17e-05	gi|219107911|gb|ACL13981.1|	131.3	4e-30	NADPH dependent alkenal/alkenone reductase [Dunaliella salina]	gi|391415459|gb|BT066459.2|	65.9	3e-08	Zea mays full-length cDNA clone ZM_BFb0002L09 mRNA, complete cds	sp|Q39172|P1_ARATH	114	2e-26	NADP-dependent alkenal double bond reductase P1 OS=Arabidopsis thaliana GN=P1 PE=1 SV=1	SPAPB24D3.08c	139	2e-33	COG2130	Putative NADP-dependent oxidoreductases	K07119	2e-28	122	sbi:SORBI_08g007270		GO:0009987//cellular process;GO:0006979//response to oxidative stress;GO:0044699;GO:0046686//response to cadmium ion	GO:0032440//2-alkenal reductase [NAD(P)] activity	GO:0005829//cytosol;GO:0005634//nucleus
Unigene38518_All	498	0	23	0	3.0423	11.5709	Up	2.25e-07	3.44e-06	gi|242070167|ref|XP_002450360.1|	289.7	1e-77	hypothetical protein SORBIDRAFT_05g004180 [Sorghum bicolor] >gi|241936203|gb|EES09348.1| hypothetical protein SORBIDRAFT_05g004180 [Sorghum bicolor]	gi|226505681|ref|NM_001147553.1|	648	0	Zea mays uncharacterized LOC100273104 (LOC100273104), mRNA >gi|194702247|gb|BT040203.1| Zea mays full-length cDNA clone ZM_BFc0071K17 mRNA, complete cds	sp|A7QEU4|PER5_VITVI	137	4e-33	Peroxidase 5 OS=Vitis vinifera GN=GSVIVT00037159001 PE=1 SV=2	--	--	--	--	--	K00430	7e-29	124	osa:4326874	peroxidase [EC:1.11.1.7]	GO:0006979//response to oxidative stress;GO:0042744//hydrogen peroxide catabolic process;GO:0009664//plant-type cell wall organization;GO:0055114//oxidation-reduction process	GO:0046872//metal ion binding;GO:0020037//heme binding;GO:0004601//peroxidase activity	GO:0009505//plant-type cell wall;GO:0005576//extracellular region
Unigene39468_All	414	0	19	0	3.0232	11.5619	Up	3.24e-06	3.99e-05	--	--	--	--	--	--	--	--	--	--	--	--	--	--	--	--	--	--	--	--	--	--	-	-	-
CL9116.Contig1_All	4737	0	217	0	3.0176	11.5592	Up	1.53e-63	2.35e-61	gi|91795223|gb|ABE60891.1|	292	7e-77	putative polyprotein [Oryza sativa Japonica Group]	--	--	--	--	sp|P31843|RRPO_OENBE	94.4	6e-19	RNA-directed DNA polymerase homolog OS=Oenothera berteriana PE=4 SV=1	SPAC9.04	268	9e-71	COG2801	Transposase and inactivated derivatives	K03655	6e-16	85.9	gmx:100806552	ATP-dependent DNA helicase RecG [EC:3.6.4.12]	GO:0006259//DNA metabolic process	GO:0003676//nucleic acid binding	-
Unigene42198_All	612	0	28	0	3.0138	11.5574	Up	8.03e-09	1.52e-07	--	--	--	--	--	--	--	--	--	--	--	--	--	--	--	--	--	--	--	--	--	--	-	-	-
Unigene42178_All	416	0	19	0	3.0086	11.5549	Up	3.24e-06	3.98e-05	gi|162461243|ref|NP_001105328.1|	273.1	9e-73	malate synthase, glyoxysomal [Zea mays] >gi|1346487|sp|P49081.1|MASY_MAIZE RecName: Full=Malate synthase, glyoxysomal >gi|532625|gb|AAB04118.1| malate synthase [Zea mays]	gi|223975724|gb|BT066174.1|	682	0	Zea mays full-length cDNA clone ZM_BFc0057A12 mRNA, complete cds	sp|P49081|MASY_MAIZE	273	3e-74	Malate synthase, glyoxysomal OS=Zea mays GN=LIP PE=2 SV=1	VC0734	128	3e-30	COG2225	Malate synthase	K01638	8e-74	273	zma:542252	malate synthase [EC:2.3.3.9]	GO:0006099//tricarboxylic acid cycle;GO:0006097//glyoxylate cycle	GO:0004474//malate synthase activity	GO:0009514//glyoxysome
Unigene45134_All	439	0	20	0	3.0011	11.5513	Up	1.66e-06	2.17e-05	gi|414868664|tpg|DAA47221.1|	243.8	6e-64	TPA: hypothetical protein ZEAMMB73_272092 [Zea mays]	gi|453056507|gb|KC416147.1|	77.8	9e-12	Oryza sativa Japonica Group alpha- and beta-amyrin synthase (OSC6) mRNA, complete cds	sp|Q2R712|ACBSY_ORYSJ	189	5e-49	Achilleol B synthase OS=Oryza sativa subsp. japonica GN=Os11g0285000 PE=1 SV=1	YHR072w	132	2e-31	COG1657	Squalene cyclase	K01853	4e-48	187	pop:POPTR_717351	cycloartenol synthase [EC:5.4.99.8]	GO:0008152//metabolic process	GO:0016866//intramolecular transferase activity	GO:0005739//mitochondrion
Unigene43192_All	330	0	15	0	2.9942	11.548	Up	4.66e-05	0.000439203	gi|115448155|ref|NP_001047857.1|	56.2	1e-07	Os02g0703900 [Oryza sativa Japonica Group] >gi|41053131|dbj|BAD08074.1| nodulin-like protein [Oryza sativa Japonica Group] >gi|113537388|dbj|BAF09771.1| Os02g0703900 [Oryza sativa Japonica Group]	gi|242386551|emb|FP094004.1|	89.7	2e-15	Phyllostachys edulis cDNA clone: bphylf044e21, full insert sequence	sp|Q5PP32|WTR25_ARATH	45.8	6e-06	WAT1-related protein At3g45870 OS=Arabidopsis thaliana GN=At3g45870 PE=2 SV=1	--	--	--	--	--	--	--	--	--	--	GO:0055085//transmembrane transport	GO:0022857//transmembrane transporter activity	GO:0016021//integral to membrane;GO:0005886//plasma membrane
CL8989.Contig1_All	330	0	15	0	2.9942	11.548	Up	4.66e-05	0.000438746	--	--	--	--	gi|281490058|gb|GU235996.1|	93.7	1e-16	Coix lacryma-jobi 22-kDa prolamin gene cluster, complete sequence	--	--	--	--	--	--	--	--	--	--	--	--	--	--	-	-	-
Unigene40752_All	529	0	24	0	2.9886	11.5453	Up	1.16e-07	1.85e-06	gi|413947865|gb|AFW80514.1|	252.3	2e-66	hypothetical protein ZEAMMB73_991450 [Zea mays]	gi|357127768|ref|XM_003565502.1|	95.6	4e-17	PREDICTED: Brachypodium distachyon isoflavone reductase homolog A622-like (LOC100846083), mRNA	sp|P52580|IFRH_MAIZE	130	6e-31	Isoflavone reductase homolog IRL OS=Zea mays GN=IRL PE=2 SV=1	slr0399	58.2	8e-09	COG0702	Predicted nucleoside-diphosphate-sugar epimerases	K00224	2e-28	122	aly:ARALYDRAFT_476671	[EC:1.3.1.-]	-	-	GO:0005739//mitochondrion
Unigene42136_All	1058	0	48	0	2.9886	11.5453	Up	1.3e-14	4.4e-13	gi|449470784|ref|XP_004153096.1|	108.2	2e-22	PREDICTED: aromatic amino acid transport protein AroP-like, partial [Cucumis sativus]	--	--	--	--	sp|Q8GYB4|CAAT3_ARATH	65.1	7e-11	Cationic amino acid transporter 3, mitochondrial OS=Arabidopsis thaliana GN=CAT3 PE=2 SV=1	SPAP7G5.06	307	2e-83	COG0833	Amino acid transporters	K03294	2e-09	61.6	zma:100382043	basic amino acid/polyamine antiporter, APA family	GO:0006810//transport	-	-
Unigene42067_All	839	0	38	0	2.9835	11.5428	Up	1.02e-11	2.71e-10	gi|302843366|ref|XP_002953225.1|	62.8	8e-09	hypothetical protein VOLCADRAFT_63308 [Volvox carteri f. nagariensis] >gi|300261612|gb|EFJ45824.1| hypothetical protein VOLCADRAFT_63308 [Volvox carteri f. nagariensis]	--	--	--	--	sp|Q9FPQ6|GP1_CHLRE	69.7	2e-12	Vegetative cell wall protein gp1 OS=Chlamydomonas reinhardtii GN=GP1 PE=2 SV=1	ML0048	50.1	5e-06	COG0455	ATPases involved in chromosome partitioning	K01115	2e-07	54.7	vcn:VOLCADRAFT_99471	phospholipase D [EC:3.1.4.4]	-	-	-
Unigene41944_All	464	0	21	0	2.9813	11.5417	Up	8.54e-07	1.17e-05	gi|242075156|ref|XP_002447514.1|	139.8	1e-32	hypothetical protein SORBIDRAFT_06g002520 [Sorghum bicolor] >gi|241938697|gb|EES11842.1| hypothetical protein SORBIDRAFT_06g002520 [Sorghum bicolor]	gi|116317909|emb|CR855032.1|	127	1e-26	Oryza sativa genomic DNA, chromosome 4, BAC clone: OSIGBa0102N07, complete sequence	--	--	--	--	--	--	--	--	--	--	--	--	--	--	-	-	GO:0016023//cytoplasmic membrane-bounded vesicle
Unigene39644_All	398	0	18	0	2.9792	11.5407	Up	6.31e-06	7.31e-05	gi|326508144|dbj|BAJ99339.1|	214.5	4e-55	predicted protein [Hordeum vulgare subsp. vulgare]	gi|32995229|dbj|AK110020.1|	172	2e-40	Oryza sativa Japonica Group cDNA clone:002-159-H09, full insert sequence	sp|P54211|PMA1_DUNBI	87	3e-18	Plasma membrane ATPase OS=Dunaliella bioculata GN=PMA1 PE=2 SV=1	SPAC1071.10c	122	2e-28	COG0474	Cation transport ATPase	K01535	3e-18	88.6	cre:CHLREDRAFT_182602	H+-transporting ATPase [EC:3.6.3.6]	GO:0044763;GO:0006811//ion transport	GO:0016787//hydrolase activity	GO:0016020//membrane;GO:0044464//cell part
Unigene40403_All	354	0	16	0	2.9773	11.5398	Up	2.39e-05	0.000242733	gi|224153544|ref|XP_002337367.1|	131.3	4e-30	predicted protein [Populus trichocarpa] >gi|222838925|gb|EEE77276.1| predicted protein [Populus trichocarpa]	gi|301016725|dbj|AB571594.1|	272	2e-70	Corchorus olitorius drp mRNA for dehydration responsive protein, partial cds	--	--	--	--	--	--	--	--	--	--	--	--	--	--	-	-	-
Unigene40778_All	378	0	17	0	2.9626	11.5326	Up	1.23e-05	0.000133678	--	--	--	--	gi|226505173|ref|NM_001154106.1|	75.8	3e-11	Zea mays RING zinc finger protein-like (LOC100281187), mRNA >gi|195612289|gb|EU955857.1| Zea mays clone 1549251 RING zinc finger protein-like mRNA, complete cds	--	--	--	--	--	--	--	--	--	--	--	--	--	--	-	-	-
Unigene42962_All	334	0	15	0	2.9584	11.5306	Up	4.66e-05	0.000438797	--	--	--	--	--	--	--	--	--	--	--	--	--	--	--	--	--	--	--	--	--	--	-	-	-
Unigene42174_All	426	0	19	0	2.938	11.5206	Up	3.24e-06	3.99e-05	gi|242053521|ref|XP_002455906.1|	153.7	8e-37	hypothetical protein SORBIDRAFT_03g027120 [Sorghum bicolor] >gi|241927881|gb|EES01026.1| hypothetical protein SORBIDRAFT_03g027120 [Sorghum bicolor]	gi|293331532|ref|NM_001174538.1|	222	2e-55	Zea mays uncharacterized LOC100381732 (LOC100381732), mRNA >gi|223945484|gb|BT062129.1| Zea mays full-length cDNA clone ZM_BFb0217C18 mRNA, complete cds	--	--	--	--	--	--	--	--	--	--	--	--	--	--	GO:0006357//regulation of transcription from RNA polymerase II promoter;GO:0006338//chromatin remodeling;GO:0035066//positive regulation of histone acetylation	GO:0004402//histone acetyltransferase activity;GO:0003676//nucleic acid binding;GO:0003713//transcription coactivator activity;GO:0003682//chromatin binding;GO:0003700//sequence-specific DNA binding transcription factor activity	GO:0005634//nucleus
Unigene42435_All	516	0	23	0	2.9362	11.5197	Up	2.25e-07	3.44e-06	gi|242081833|ref|XP_002445685.1|	273.1	1e-72	hypothetical protein SORBIDRAFT_07g024230 [Sorghum bicolor] >gi|241942035|gb|EES15180.1| hypothetical protein SORBIDRAFT_07g024230 [Sorghum bicolor]	gi|195647029|gb|EU970865.1|	270	1e-69	Zea mays clone 352552 male sterility protein 2 mRNA, complete cds	sp|Q1PEI6|FACR8_ARATH	151	2e-37	Fatty acyl-CoA reductase 8 OS=Arabidopsis thaliana GN=FAR8 PE=2 SV=1	alr5357_2	65.1	6e-11	COG3320	Putative dehydrogenase domain of multifunctional non-ribosomal peptide synthetases and related enzymes	K13356	1e-73	273	sbi:SORBI_07g024230	fatty acyl-CoA reductase [EC:1.2.1.-]	GO:0035336//long-chain fatty-acyl-CoA metabolic process;GO:0010345//suberin biosynthetic process;GO:0055114//oxidation-reduction process	GO:0080019//fatty-acyl-CoA reductase (alcohol-forming) activity	GO:0043231//intracellular membrane-bounded organelle;GO:0016021//integral to membrane
Unigene43123_All	427	0	19	0	2.9311	11.5172	Up	3.24e-06	3.99e-05	gi|414589350|tpg|DAA39921.1|	55.5	3e-22	TPA: Serine carboxypeptidase 1 [Zea mays]	gi|195610507|gb|EU954966.1|	81.8	5e-13	Zea mays clone 1496073 mRNA sequence	sp|O64810|SCP10_ARATH	58.2	2e-14	Serine carboxypeptidase-like 10 OS=Arabidopsis thaliana GN=SCPL10 PE=2 SV=1	--	--	--	--	--	K09756	7e-14	55.5	ath:AT5G09640	serine carboxypeptidase-like 19 [EC:3.4.16.- 2.3.1.91]	GO:0019748//secondary metabolic process;GO:0051603//proteolysis involved in cellular protein catabolic process	GO:0004185//serine-type carboxypeptidase activity;GO:0016747//transferase activity, transferring acyl groups other than amino-acyl groups	GO:0016021//integral to membrane;GO:0005739//mitochondrion
Unigene41898_All	675	0	30	0	2.9277	11.5156	Up	2.12e-09	4.29e-08	gi|242033051|ref|XP_002463920.1|	59.3	6e-08	hypothetical protein SORBIDRAFT_01g008920 [Sorghum bicolor] >gi|241917774|gb|EER90918.1| hypothetical protein SORBIDRAFT_01g008920 [Sorghum bicolor]	--	--	--	--	sp|Q07202|CORA_MEDSA	61.6	4e-10	Cold and drought-regulated protein CORA OS=Medicago sativa GN=CORA PE=2 SV=1	BB0801	48.5	1e-05	COG0532	Translation initiation factor 2 (IF-2; GTPase)	K12741	7e-11	65.5	ath:AT5G40490	heterogeneous nuclear ribonucleoprotein A1/A3	-	GO:0097159//organic cyclic compound binding;GO:1901363	-
CL5661.Contig2_All	362	0	16	0	2.9115	11.5075	Up	2.39e-05	0.00024343	--	--	--	--	--	--	--	--	--	--	--	--	--	--	--	--	--	--	--	--	--	--	-	-	-
Unigene42969_All	317	0	14	0	2.9092	11.5064	Up	9.08e-05	0.000788591	--	--	--	--	--	--	--	--	--	--	--	--	--	--	--	--	--	--	--	--	--	--	-	-	-
Unigene40931_All	317	0	14	0	2.9092	11.5064	Up	9.08e-05	0.000785827	gi|440577371|emb|CCI55376.1|	23.9	2e-15	PH01B035L11.21 [Phyllostachys edulis]	gi|242254048|gb|FJ487449.1|	178	2e-42	Coix lacryma-jobi tb1 gene locus, complete sequence	--	--	--	--	--	--	--	--	--	--	--	--	--	--	-	-	-
CL3684.Contig1_All	408	0	18	0	2.9062	11.5049	Up	6.31e-06	7.31e-05	gi|218196840|gb|EEC79267.1|	98.6	3e-20	hypothetical protein OsI_20051 [Oryza sativa Indica Group]	gi|281490058|gb|GU235996.1|	605	1e-170	Coix lacryma-jobi 22-kDa prolamin gene cluster, complete sequence	--	--	--	--	--	--	--	--	--	--	--	--	--	--	-	-	-
Unigene42233_All	567	0	25	0	2.9045	11.5041	Up	5.93e-08	9.93e-07	gi|428166937|gb|EKX35904.1|	115.5	4e-25	hypothetical protein GUITHDRAFT_117937 [Guillardia theta CCMP2712]	gi|242374974|emb|FP095935.1|	87.7	1e-14	Phyllostachys edulis cDNA clone: bphyem203p15, full insert sequence	--	--	--	--	all0378	136	2e-32	COG1972	Nucleoside permease	K11323	1e-06	50.8	vcn:VOLCADRAFT_121342	histone arginine demethylase JMJD6 [EC:1.14.11.-]	-	-	-
CL8177.Contig2_All	364	0	16	0	2.8955	11.4996	Up	2.39e-05	0.000243157	gi|323456001|gb|EGB11868.1|	52	3e-06	hypothetical protein AURANDRAFT_70670, partial [Aureococcus anophagefferens]	gi|18568251|gb|AF466204.1|	69.9	2e-09	Sorghum bicolor clone SBTXS_0045I19, partial sequence	--	--	--	--	--	--	--	--	--	--	--	--	--	--	-	-	-
Unigene39366_All	592	0	26	0	2.8931	11.4984	Up	3.05e-08	5.35e-07	gi|326490977|dbj|BAK05588.1|	88.6	7e-17	predicted protein [Hordeum vulgare subsp. vulgare]	gi|37988935|dbj|AK119312.1|	418	1e-114	Oryza sativa Japonica Group cDNA clone:001-130-G09, full insert sequence	sp|Q9SX31|PERK9_ARATH	68.9	2e-12	Proline-rich receptor-like protein kinase PERK9 OS=Arabidopsis thaliana GN=PERK9 PE=2 SV=1	DR0479	57.4	2e-08	COG0744	Membrane carboxypeptidase (penicillin-binding protein)	K03235	8e-18	88.2	cre:CHLREDRAFT_145770	elongation factor 3	-	GO:0003824//catalytic activity	-
Unigene40262_All	410	0	18	0	2.892	11.4979	Up	6.31e-06	7.31e-05	gi|414867374|tpg|DAA45931.1|	180.3	8e-45	TPA: hypothetical protein ZEAMMB73_597307 [Zea mays]	gi|21208518|gb|AY105440.1|	311	3e-82	Zea mays PCO128943 mRNA sequence	sp|Q9SYK9|U74E2_ARATH	90.9	2e-19	UDP-glycosyltransferase 74E2 OS=Arabidopsis thaliana GN=UGT74E2 PE=1 SV=1	--	--	--	--	--	K13691	1e-22	103	zma:100284183	pathogen-inducible salicylic acid glucosyltransferase [EC:2.4.1.-]	GO:0009813//flavonoid biosynthetic process;GO:0052696//flavonoid glucuronidation	GO:0080043//quercetin 3-O-glucosyltransferase activity;GO:0080044//quercetin 7-O-glucosyltransferase activity	GO:0043231//intracellular membrane-bounded organelle
Unigene42631_All	456	0	20	0	2.8892	11.4965	Up	1.66e-06	2.17e-05	--	--	--	--	--	--	--	--	--	--	--	--	--	--	--	--	--	--	--	--	--	--	-	-	-
Unigene39689_All	479	0	21	0	2.888	11.4959	Up	8.54e-07	1.17e-05	--	--	--	--	--	--	--	--	--	--	--	--	--	--	--	--	--	--	--	--	--	--	-	-	-
Unigene42087_All	525	0	23	0	2.8859	11.4948	Up	2.25e-07	3.43e-06	gi|293334051|ref|NP_001169125.1|	130.6	1e-29	uncharacterized protein LOC100382970 [Zea mays]	gi|32994161|dbj|AK108952.1|	274	9e-71	Oryza sativa Japonica Group cDNA clone:002-153-C06, full insert sequence	sp|Q9SN46|LRX5_ARATH	59.7	9e-10	Leucine-rich repeat extensin-like protein 5 OS=Arabidopsis thaliana GN=LRX5 PE=2 SV=2	SPCC1281.06c_1	100	1e-21	COG1398	Fatty-acid desaturase	K00507	1e-30	130	zma:100382970	stearoyl-CoA desaturase (delta-9 desaturase) [EC:1.14.19.1]	GO:0008152//metabolic process	GO:0003824//catalytic activity	-
Unigene38839_All	503	0	22	0	2.8811	11.4924	Up	4.39e-07	6.36e-06	gi|55168340|gb|AAV44205.1|	94.4	8e-19	unknow protein [Oryza sativa Japonica Group]	gi|169261465|gb|EU221508.1|	470	1e-130	Trachelomonas armata strain ACOI 1323 16S small subunit ribosomal RNA gene, partial sequence; chloroplast	--	--	--	--	--	--	--	--	--	--	--	--	--	--	-	-	-
Unigene42801_All	389	0	17	0	2.8788	11.4913	Up	1.23e-05	0.000133481	--	--	--	--	--	--	--	--	--	--	--	--	--	--	--	--	--	--	--	--	--	--	-	-	-
Unigene42058_All	1032	0	45	0	2.8724	11.488	Up	9.61e-14	3.05e-12	gi|326508144|dbj|BAJ99339.1|	271.6	1e-71	predicted protein [Hordeum vulgare subsp. vulgare]	gi|32995229|dbj|AK110020.1|	139	7e-30	Oryza sativa Japonica Group cDNA clone:002-159-H09, full insert sequence	sp|Q43128|PMA10_ARATH	105	3e-23	ATPase 10, plasma membrane-type OS=Arabidopsis thaliana GN=AHA10 PE=2 SV=2	SPAC1071.10c	169	9e-42	COG0474	Cation transport ATPase	K01535	7e-25	112	vcn:VOLCADRAFT_103448	H+-transporting ATPase [EC:3.6.3.6]	GO:0044763;GO:0006812//cation transport;GO:0008152//metabolic process	GO:0042625//ATPase activity, coupled to transmembrane movement of ions	GO:0043231//intracellular membrane-bounded organelle;GO:0005886//plasma membrane
Unigene40153_All	506	0	22	0	2.8641	11.4839	Up	4.39e-07	6.36e-06	gi|242038477|ref|XP_002466633.1|	326.2	1e-88	hypothetical protein SORBIDRAFT_01g011360 [Sorghum bicolor] >gi|241920487|gb|EER93631.1| hypothetical protein SORBIDRAFT_01g011360 [Sorghum bicolor]	gi|162462793|ref|NM_001111914.1|	747	0	Zea mays permease 1 (LPE1), mRNA >gi|7844005|gb|U43034.2|ZMU43034 Zea mays leaf permease 1 mRNA, complete cds	sp|Q41760|LPE1_MAIZE	325	7e-90	Nucleobase-ascorbate transporter LPE1 OS=Zea mays GN=LPE1 PE=1 SV=2	PAB1838	75.5	4e-14	COG2233	Xanthine/uracil permeases	K14611	3e-54	208	pop:POPTR_570060	solute carrier family 23 (nucleobase transporter), member 1/2	GO:0055085//transmembrane transport	GO:0022857//transmembrane transporter activity	GO:0016021//integral to membrane
Unigene42221_All	369	0	16	0	2.8563	11.4799	Up	2.39e-05	0.000242703	gi|242070047|ref|XP_002450300.1|	157.1	7e-38	hypothetical protein SORBIDRAFT_05g003420 [Sorghum bicolor] >gi|241936143|gb|EES09288.1| hypothetical protein SORBIDRAFT_05g003420 [Sorghum bicolor]	gi|195617579|gb|EU958502.1|	165	4e-38	Zea mays clone 1697405 mRNA sequence	sp|Q7G6K7|FH3_ORYSJ	40.4	1e-07	Formin-like protein 3 OS=Oryza sativa subsp. japonica GN=FH3 PE=2 SV=2	--	--	--	--	--	--	--	--	--	--	GO:0006355//regulation of transcription, DNA-dependent	GO:0043565//sequence-specific DNA binding;GO:0003700//sequence-specific DNA binding transcription factor activity	-
Unigene42866_All	347	0	15	0	2.8476	11.4755	Up	4.66e-05	0.000439254	gi|242043720|ref|XP_002459731.1|	214.9	3e-55	hypothetical protein SORBIDRAFT_02g009540 [Sorghum bicolor] >gi|241923108|gb|EER96252.1| hypothetical protein SORBIDRAFT_02g009540 [Sorghum bicolor]	gi|32128708|gb|BT009157.1|	341	3e-91	Triticum aestivum clone wl1n.pk0070.c1:fis, full insert mRNA sequence	sp|Q9SQI3|FATB_GOSHI	123	3e-29	Palmitoyl-acyl carrier protein thioesterase, chloroplastic OS=Gossypium hirsutum GN=FATB1 PE=1 SV=1	CAC3591	67	8e-12	COG3884	Acyl-ACP thioesterase	K10781	2e-56	214	sbi:SORBI_02g009540	fatty acyl-ACP thioesterase B [EC:3.1.2.14 3.1.2.-]	GO:0006633//fatty acid biosynthetic process	GO:0016296//palmitoyl-[acyl-carrier-protein] hydrolase activity;GO:0004320//oleoyl-[acyl-carrier-protein] hydrolase activity;GO:0016295//myristoyl-[acyl-carrier-protein] hydrolase activity	-
Unigene43198_All	324	0	14	0	2.8464	11.4749	Up	9.08e-05	0.000785326	gi|145355488|ref|XP_001421993.1|	57	1e-07	predicted protein [Ostreococcus lucimarinus CCE9901] >gi|144582232|gb|ABP00287.1| predicted protein [Ostreococcus lucimarinus CCE9901]	--	--	--	--	--	--	--	--	--	--	--	--	--	K01764	7e-09	57	olu:OSTLU_10461	cytochrome c heme-lyase [EC:4.4.1.17]	-	-	-
CL9629.Contig1_All	602	0	26	0	2.845	11.4742	Up	3.05e-08	5.34e-07	gi|326498279|dbj|BAJ98567.1|	316.6	1e-85	predicted protein [Hordeum vulgare subsp. vulgare]	gi|37988935|dbj|AK119312.1|	533	1e-149	Oryza sativa Japonica Group cDNA clone:001-130-G09, full insert sequence	sp|Q8H0V6|AB3F_ARATH	80.1	9e-16	ABC transporter F family member 3 OS=Arabidopsis thaliana GN=ABCF3 PE=2 SV=1	YNL014w_2	303	1e-82	COG0488	ATPase components of ABC transporters with duplicated ATPase domains	K03235	7e-39	158	vcn:VOLCADRAFT_74917	elongation factor 3	-	GO:1901363;GO:0097159//organic cyclic compound binding	-
Unigene41991_All	1181	0	51	0	2.8447	11.4741	Up	1.76e-15	6.31e-14	gi|575427|gb|AAA53173.1|	253.4	5e-66	similar to S. cerevisiae PTR2 gene, GenBank Accession Number L11994 [Arabidopsis thaliana]	--	--	--	--	sp|P46032|PTR2_ARATH	106	2e-23	Peptide transporter PTR2 OS=Arabidopsis thaliana GN=PTR2 PE=1 SV=1	SPBC13A2.04c	275	1e-73	COG3104	Dipeptide/tripeptide permease	K14638	2e-25	115	smo:SELMODRAFT_448814	solute carrier family 15 (peptide/histidine transporter), member 3/4	GO:0015833//peptide transport	GO:0015197//peptide transporter activity	GO:0005773//vacuole;GO:0016020//membrane
CL4546.Contig2_All	417	0	18	0	2.8435	11.4735	Up	6.31e-06	7.31e-05	gi|162462533|ref|NP_001105382.1|	77.8	5e-14	uncharacterized protein LOC542330 precursor [Zea mays]	gi|224030314|gb|BT067336.1|	107	9e-21	Zea mays full-length cDNA clone ZM_BFc0012L07 mRNA, complete cds	--	--	--	--	--	--	--	--	--	--	--	--	--	--	-	-	-
Unigene39355_All	719	0	31	0	2.8402	11.4718	Up	1.09e-09	2.27e-08	gi|462397798|gb|EMJ03466.1|	158.3	1e-37	hypothetical protein PRUPE_ppa007810mg [Prunus persica]	--	--	--	--	sp|Q39173|P2_ARATH	135	2e-32	NADP-dependent alkenal double bond reductase P2 OS=Arabidopsis thaliana GN=P2 PE=2 SV=2	SPAPB24D3.08c	162	5e-40	COG2130	Putative NADP-dependent oxidoreductases	K08070	4e-35	146	aly:ARALYDRAFT_894134	2-alkenal reductase [EC:1.3.1.74]	-	-	-
Unigene39328_All	882	0	38	0	2.8381	11.4707	Up	1.02e-11	2.71e-10	gi|294336017|gb|ADE62521.1|	94	3e-18	chitin synthase 2 [Saprolegnia monoica]	gi|32969224|dbj|AK059206.1|	731	0	Oryza sativa Japonica Group cDNA clone:001-024-B04, full insert sequence	sp|P48017|CHS_SAPMO	54.7	7e-08	Chitin synthase OS=Saprolegnia monoica GN=CHS PE=3 SV=1	SPAC13G6.12c	148	1e-35	COG1215	Glycosyltransferases, probably involved in cell wall biogenesis	--	--	--	--	--	-	-	-
Unigene42007_All	1094	0	47	0	2.83	11.4666	Up	2.53e-14	8.42e-13	gi|348678672|gb|EGZ18489.1|	54.3	4e-06	hypothetical protein PHYSODRAFT_301135 [Phytophthora sojae]	gi|32994035|dbj|AK108826.1|	117	3e-23	Oryza sativa Japonica Group cDNA clone:002-151-F09, full insert sequence	--	--	--	--	--	--	--	--	--	--	--	--	--	--	-	-	-
Unigene41923_All	373	0	16	0	2.8257	11.4644	Up	2.39e-05	0.000243399	--	--	--	--	gi|195596540|gb|EU944186.1|	61.9	4e-07	Zea mays clone 1711404 mRNA sequence	--	--	--	--	--	--	--	--	--	--	--	--	--	--	-	-	-
Unigene42071_All	397	0	17	0	2.8208	11.4619	Up	1.23e-05	0.000133464	--	--	--	--	--	--	--	--	--	--	--	--	--	--	--	--	--	--	--	--	--	--	-	-	-
Unigene40254_All	421	0	18	0	2.8164	11.4596	Up	6.31e-06	7.32e-05	gi|145351935|ref|XP_001420315.1|	51.2	5e-06	predicted protein [Ostreococcus lucimarinus CCE9901] >gi|144580549|gb|ABO98608.1| predicted protein [Ostreococcus lucimarinus CCE9901]	--	--	--	--	sp|Q9C5S0|AGP9_ARATH	48.9	1e-06	Classical arabinogalactan protein 9 OS=Arabidopsis thaliana GN=AGP9 PE=1 SV=2	--	--	--	--	--	K13210	7e-06	47.4	vvi:100259454	far upstream element-binding protein	-	-	-
Unigene40590_All	843	0	36	0	2.8131	11.4579	Up	3.88e-11	9.68e-10	gi|302837416|ref|XP_002950267.1|	63.5	4e-09	hypothetical protein VOLCADRAFT_90721 [Volvox carteri f. nagariensis] >gi|300264272|gb|EFJ48468.1| hypothetical protein VOLCADRAFT_90721 [Volvox carteri f. nagariensis]	--	--	--	--	--	--	--	--	PA2976	51.2	2e-06	COG1530	Ribonucleases G and E	K13091	2e-06	51.2	bdi:100845331	RNA-binding protein 39	-	-	-
Unigene42691_All	375	0	16	0	2.8106	11.4567	Up	2.39e-05	0.00024346	gi|242051947|ref|XP_002455119.1|	189.5	1e-47	hypothetical protein SORBIDRAFT_03g004630 [Sorghum bicolor] >gi|241927094|gb|EES00239.1| hypothetical protein SORBIDRAFT_03g004630 [Sorghum bicolor]	gi|242383832|emb|FP092675.1|	190	7e-46	Phyllostachys edulis cDNA clone: bphyem108k07, full insert sequence	sp|Q9C6S1|FH14_ARATH	35.8	4e-07	Formin-like protein 14 OS=Arabidopsis thaliana GN=FH14 PE=3 SV=3	DR2417m	57.4	6e-09	COG0595	Predicted hydrolase of the metallo-beta-lactamase superfamily	K01115	3e-06	38.1	vcn:VOLCADRAFT_99471	phospholipase D [EC:3.1.4.4]	GO:0006725//cellular aromatic compound metabolic process	GO:0016787//hydrolase activity	-
Unigene39179_All	991	0	42	0	2.7918	11.447	Up	7.1e-13	2.1e-11	gi|242064388|ref|XP_002453483.1|	567.8	1e-160	hypothetical protein SORBIDRAFT_04g006710 [Sorghum bicolor] >gi|241933314|gb|EES06459.1| hypothetical protein SORBIDRAFT_04g006710 [Sorghum bicolor]	gi|115444854|ref|NM_001052742.1|	698	0	Oryza sativa Japonica Group Os02g0198400 (Os02g0198400) mRNA, complete cds	--	--	--	--	--	--	--	--	--	--	--	--	--	--	GO:0010389//regulation of G2/M transition of mitotic cell cycle;GO:0051567//histone H3-K9 methylation;GO:0006342//chromatin silencing;GO:0006275//regulation of DNA replication	-	GO:0016021//integral to membrane;GO:0009507//chloroplast
Unigene40580_All	898	0	38	0	2.7875	11.4448	Up	1.02e-11	2.71e-10	gi|414885970|tpg|DAA61984.1|	459.9	2e-128	TPA: hypothetical protein ZEAMMB73_915310 [Zea mays]	gi|115479814|ref|NM_001070036.1|	222	5e-55	Oryza sativa Japonica Group Os09g0482200 (Os09g0482200) mRNA, complete cds	sp|Q9LHE3|ASPG2_ARATH	146	2e-35	Protein ASPARTIC PROTEASE IN GUARD CELL 2 OS=Arabidopsis thaliana GN=ASPG2 PE=2 SV=1	DR2417m	52.8	8e-07	COG0595	Predicted hydrolase of the metallo-beta-lactamase superfamily	K00924	9e-21	99	ath:AT5G22850	[EC:2.7.1.-]	GO:0030163//protein catabolic process;GO:0006508//proteolysis	GO:0004190//aspartic-type endopeptidase activity	GO:0005739//mitochondrion
Unigene39338_All	355	0	15	0	2.7834	11.4426	Up	4.66e-05	0.000437937	gi|242091692|ref|XP_002436336.1|	120.2	1e-26	hypothetical protein SORBIDRAFT_10g000670 [Sorghum bicolor] >gi|241914559|gb|EER87703.1| hypothetical protein SORBIDRAFT_10g000670 [Sorghum bicolor]	gi|357110923|ref|XM_003557217.1|	65.9	3e-08	PREDICTED: Brachypodium distachyon uncharacterized LOC100845322 (LOC100845322), mRNA	--	--	--	--	--	--	--	--	--	--	--	--	--	--	-	-	-
Unigene40839_All	616	0	26	0	2.7804	11.4411	Up	3.05e-08	5.35e-07	gi|413934810|gb|AFW69361.1|	115.9	4e-25	hypothetical protein ZEAMMB73_551687, partial [Zea mays]	gi|409108331|gb|JQ314448.1|	95.6	5e-17	Coix lacryma-jobi UDPG-flavonoid 3-O-glucosyl transferase (bz) gene, partial cds; retrotransposons Tear1, Tear2, Tear4, Tear5, and Tear6, nonfunctional Stc1 (stc1) gene, and retrotransposon Tear7, complete sequence; ribosomal protein L35A (rpl35A) gene, complete cds; tac6058 pseudogene, complete sequence; hypothetical proteins and 26S protease regulatory subunit 7 genes, complete cds; and meiosis…	sp|Q2R712|ACBSY_ORYSJ	80.1	9e-16	Achilleol B synthase OS=Oryza sativa subsp. japonica GN=Os11g0285000 PE=1 SV=1	--	--	--	--	--	K01853	4e-13	72.8	bdi:100824616	cycloartenol synthase [EC:5.4.99.8]	-	GO:0016853//isomerase activity	GO:0016020//membrane
Unigene41955_All	546	0	23	0	2.7749	11.4382	Up	2.25e-07	3.44e-06	--	--	--	--	--	--	--	--	--	--	--	--	--	--	--	--	--	--	--	--	--	--	-	-	-
Unigene39480_All	475	0	20	0	2.7736	11.4375	Up	1.66e-06	2.17e-05	gi|413925538|gb|AFW65470.1|	153.7	9e-37	putative ankyrin repeat domain family protein [Zea mays]	gi|116633088|emb|CT832892.1|	65.9	4e-08	Oryza sativa (indica cultivar-group) cDNA clone:OSIGCFA245M22, full insert sequence	--	--	--	--	--	--	--	--	--	--	--	--	--	--	-	-	GO:0016020//membrane
Unigene41919_All	500	0	21	0	2.7667	11.434	Up	8.54e-07	1.17e-05	gi|326508144|dbj|BAJ99339.1|	93.6	1e-18	predicted protein [Hordeum vulgare subsp. vulgare]	--	--	--	--	sp|Q9LY32|PMA7_ARATH	49.7	9e-07	ATPase 7, plasma membrane-type OS=Arabidopsis thaliana GN=AHA7 PE=2 SV=1	SPAC1071.10c	68.9	4e-12	COG0474	Cation transport ATPase	K01535	6e-07	51.6	vvi:100246127	H+-transporting ATPase [EC:3.6.3.6]	-	-	-
CL654.Contig1_All	667	0	28	0	2.7653	11.4332	Up	8.03e-09	1.52e-07	gi|412988036|emb|CCO19432.1|	53.1	4e-06	predicted protein [Bathycoccus prasinos]	--	--	--	--	sp|Q84ZL0|FH5_ORYSJ	49.7	1e-06	Formin-like protein 5 OS=Oryza sativa subsp. japonica GN=FH5 PE=2 SV=2	--	--	--	--	--	--	--	--	--	--	-	-	-
Unigene38111_All	453	0	19	0	2.7629	11.432	Up	3.24e-06	3.99e-05	gi|413948898|gb|AFW81547.1|	294.3	4e-79	hypothetical protein ZEAMMB73_841746 [Zea mays]	gi|226508515|ref|NM_001157088.1|	674	0	Zea mays LOC100284192 (umc1302), mRNA >gi|195640205|gb|EU967453.1| Zea mays clone 303237 basic endochitinase A precursor, mRNA, complete cds	sp|Q7DNA1|CHI2_ORYSJ	226	3e-60	Chitinase 2 OS=Oryza sativa subsp. japonica GN=Cht2 PE=1 SV=1	CC0042	52.4	3e-07	COG0532	Translation initiation factor 2 (IF-2; GTPase)	K01183	1e-60	229	osa:4338718	chitinase [EC:3.2.1.14]	GO:0006032//chitin catabolic process;GO:0016998//cell wall macromolecule catabolic process;GO:0050832//defense response to fungus;GO:0000272//polysaccharide catabolic process	GO:0008061//chitin binding;GO:0004568//chitinase activity	GO:0016023//cytoplasmic membrane-bounded vesicle;GO:0005576//extracellular region
Unigene42853_All	501	0	21	0	2.7612	11.4311	Up	8.54e-07	1.17e-05	gi|242062952|ref|XP_002452765.1|	179.9	1e-44	hypothetical protein SORBIDRAFT_04g032070 [Sorghum bicolor] >gi|241932596|gb|EES05741.1| hypothetical protein SORBIDRAFT_04g032070 [Sorghum bicolor]	gi|115447862|ref|NM_001054246.1|	115	5e-23	Oryza sativa Japonica Group Os02g0673100 (Os02g0673100) mRNA, complete cds	sp|O23086|ALMTA_ARATH	62	2e-10	Aluminum-activated malate transporter 10 OS=Arabidopsis thaliana GN=ALMT10 PE=3 SV=2	--	--	--	--	--	K11323	2e-06	50.1	vcn:VOLCADRAFT_121342	histone arginine demethylase JMJD6 [EC:1.14.11.-]	GO:0071423//malate transmembrane transport	GO:0015140//malate transmembrane transporter activity	GO:0009705//plant-type vacuole membrane;GO:0016021//integral to membrane
Unigene43297_All	384	0	16	0	2.7447	11.4224	Up	2.39e-05	0.000242763	--	--	--	--	--	--	--	--	--	--	--	--	--	--	--	--	--	--	--	--	--	--	-	-	-
Unigene43219_All	361	0	15	0	2.7371	11.4184	Up	4.66e-05	0.000439711	gi|224831509|gb|ACN66754.1|	88.6	3e-17	GMP [Carica papaya]	--	--	--	--	sp|Q941T9|GMPP2_ORYSJ	88.2	1e-18	Probable mannose-1-phosphate guanylyltransferase 2 OS=Oryza sativa subsp. japonica GN=Os01g0847200 PE=2 SV=1	SPCC1906.01	99.8	1e-21	COG1208	Nucleoside-diphosphate-sugar pyrophosphorylase involved in lipopolysaccharide biosynthesis/translation initiation factor 2B, gamma/epsilon subunits (eIF-2Bgamma/eIF-2Bepsilon)	K00966	3e-18	88.2	osa:4327472	mannose-1-phosphate guanylyltransferase [EC:2.7.7.13]	GO:0007010//cytoskeleton organization;GO:0006094//gluconeogenesis;GO:0009298//GDP-mannose biosynthetic process;GO:0019853//L-ascorbic acid biosynthetic process;GO:0006007//glucose catabolic process;GO:0009651//response to salt stress;GO:0010498//proteasomal protein catabolic process;GO:0042742//defense response to bacterium;GO:0030244//cellulose biosynthetic process;GO:0009753//response to jasmon…	GO:0005515//protein binding;GO:0004475//mannose-1-phosphate guanylyltransferase activity;GO:0005525//GTP binding	GO:0005829//cytosol;GO:0005634//nucleus;GO:0005739//mitochondrion
Unigene44428_All	412	0	17	0	2.7181	11.4084	Up	1.23e-05	0.00013366	--	--	--	--	--	--	--	--	--	--	--	--	--	--	--	--	--	--	--	--	--	--	-	-	-
Unigene39395_All	488	0	20	0	2.6997	11.3986	Up	1.66e-06	2.17e-05	--	--	--	--	--	--	--	--	--	--	--	--	--	--	--	--	--	--	--	--	--	--	-	-	-
Unigene42152_All	368	0	15	0	2.6851	11.3908	Up	4.66e-05	0.000439101	--	--	--	--	--	--	--	--	--	--	--	--	--	--	--	--	--	--	--	--	--	--	-	-	-
Unigene42584_All	344	0	14	0	2.6809	11.3885	Up	9.08e-05	0.00078566	gi|242038897|ref|XP_002466843.1|	198	3e-50	hypothetical protein SORBIDRAFT_01g015070 [Sorghum bicolor] >gi|241920697|gb|EER93841.1| hypothetical protein SORBIDRAFT_01g015070 [Sorghum bicolor]	gi|242374562|emb|FP095722.1|	101	5e-19	Phyllostachys edulis cDNA clone: bphyem207o22, full insert sequence	sp|Q84UU4|HUMS_ARATH	68.6	8e-13	Alpha-humulene/(-)-(E)-beta-caryophyllene synthase OS=Arabidopsis thaliana GN=TPS21 PE=1 SV=2	--	--	--	--	--	K12929	4e-13	70.9	rcu:RCOM_1574190	casbene synthase [EC:4.2.3.8]	GO:0008152//metabolic process	GO:0000287//magnesium ion binding;GO:0010333//terpene synthase activity	GO:0005739//mitochondrion
Unigene39261_All	369	0	15	0	2.6778	11.3868	Up	4.66e-05	0.000439915	--	--	--	--	--	--	--	--	--	--	--	--	--	--	--	--	--	--	--	--	--	--	-	-	-
Unigene43209_All	517	0	21	0	2.6757	11.3857	Up	8.54e-07	1.17e-05	gi|226495461|ref|NP_001141142.1|	89.4	2e-17	uncharacterized protein LOC100273228 [Zea mays]	--	--	--	--	--	--	--	--	--	--	--	--	--	--	--	--	--	--	-	-	-
Unigene42167_All	813	0	33	0	2.6738	11.3847	Up	2.87e-10	6.48e-09	gi|242090379|ref|XP_002441022.1|	458.4	6e-128	hypothetical protein SORBIDRAFT_09g019010 [Sorghum bicolor] >gi|241946307|gb|EES19452.1| hypothetical protein SORBIDRAFT_09g019010 [Sorghum bicolor]	gi|226496470|ref|NM_001154627.1|	1082	0	Zea mays ATPase, coupled to transmembrane movement of substances (LOC100281707), mRNA >gi|195615779|gb|EU957602.1| Zea mays clone 1598869 ATPase, coupled to transmembrane movement of substances mRNA, complete cds	sp|Q3E9B8|AB23G_ARATH	271	2e-73	ABC transporter G family member 23 OS=Arabidopsis thaliana GN=ABCG23 PE=2 SV=1	ECU03g0390_1	102	1e-21	COG1131	ABC-type multidrug transport system, ATPase component	K12843	3e-35	147	vvi:100248403	U4/U6 small nuclear ribonucleoprotein PRP3	GO:0055085//transmembrane transport;GO:0008152//metabolic process	GO:0042626//ATPase activity, coupled to transmembrane movement of substances;GO:0005524//ATP binding	GO:0005886//plasma membrane;GO:0016021//integral to membrane
Unigene43551_All	493	0	20	0	2.6724	11.3839	Up	1.66e-06	2.17e-05	--	--	--	--	--	--	--	--	--	--	--	--	--	--	--	--	--	--	--	--	--	--	-	-	-
Unigene42592_All	346	0	14	0	2.6654	11.3801	Up	9.08e-05	0.000788507	gi|242066610|ref|XP_002454594.1|	59.3	2e-08	hypothetical protein SORBIDRAFT_04g034030 [Sorghum bicolor] >gi|241934425|gb|EES07570.1| hypothetical protein SORBIDRAFT_04g034030 [Sorghum bicolor]	gi|281183516|gb|AC210721.5|	60	2e-06	Zea mays BAC clone ZMMBBb-28L24 from chromosome 5, complete sequence	sp|Q6Z6G6|CTU1_ORYSJ	48.5	9e-07	Cytoplasmic tRNA 2-thiolation protein 1 OS=Oryza sativa subsp. japonica GN=NCS6 PE=2 SV=1	--	--	--	--	--	K14168	1e-09	59.3	sbi:SORBI_04g034030	cytoplasmic tRNA 2-thiolation protein 1 [EC:2.7.7.-]	GO:0006400//tRNA modification	GO:0003723//RNA binding;GO:0016740//transferase activity	-
Unigene42203_All	396	0	16	0	2.6616	11.3781	Up	2.39e-05	0.000242945	gi|50508930|dbj|BAD31835.1|	52.8	2e-06	putative high-affinity potassium transporter [Oryza sativa Japonica Group] >gi|215694830|dbj|BAG90021.1| unnamed protein product [Oryza sativa Japonica Group]	--	--	--	--	--	--	--	--	--	--	--	--	--	--	--	--	--	--	-	-	-
Unigene42840_All	421	0	17	0	2.66	11.3772	Up	1.23e-05	0.000133517	--	--	--	--	--	--	--	--	--	--	--	--	--	--	--	--	--	--	--	--	--	--	-	-	-
Unigene42603_All	472	0	19	0	2.6517	11.3727	Up	3.24e-06	3.98e-05	gi|242036487|ref|XP_002465638.1|	299.3	1e-80	hypothetical protein SORBIDRAFT_01g042740 [Sorghum bicolor] >gi|241919492|gb|EER92636.1| hypothetical protein SORBIDRAFT_01g042740 [Sorghum bicolor]	gi|224032664|gb|BT068511.1|	682	0	Zea mays full-length cDNA clone ZM_BFb0231E10 mRNA, complete cds	sp|Q9SYD6|MATE1_ARATH	196	4e-51	MATE efflux family protein 1 OS=Arabidopsis thaliana GN=MATE PE=2 SV=2	Rv2836c	67	1e-11	COG0534	Na+-driven multidrug efflux pump	--	--	--	--	--	GO:0010413//glucuronoxylan metabolic process;GO:0015706//nitrate transport;GO:0006855//drug transmembrane transport;GO:0010106//cellular response to iron ion starvation;GO:0006879//cellular iron ion homeostasis;GO:0006826//iron ion transport;GO:0045492//xylan biosynthetic process;GO:0010167//response to nitrate;GO:0015746//citrate transport	GO:0015238//drug transmembrane transporter activity;GO:0015137//citrate transmembrane transporter activity;GO:0015297//antiporter activity	GO:0016021//integral to membrane;GO:0005623//cell
Unigene39956_All	348	0	14	0	2.6501	11.3718	Up	9.08e-05	0.000786746	gi|242045076|ref|XP_002460409.1|	52.4	2e-06	hypothetical protein SORBIDRAFT_02g027710 [Sorghum bicolor] >gi|241923786|gb|EER96930.1| hypothetical protein SORBIDRAFT_02g027710 [Sorghum bicolor]	gi|226916529|gb|FJ909303.1|	230	8e-58	Zea mays subsp. mays Mu tranposon insertion Mu1005456 flanking sequence	sp|C0LGR3|Y4265_ARATH	114	1e-26	Probable LRR receptor-like serine/threonine-protein kinase At4g26540 OS=Arabidopsis thaliana GN=At4g26540 PE=1 SV=1	--	--	--	--	--	K13417	2e-17	85.5	aly:ARALYDRAFT_899604	somatic embryogenesis receptor kinase 4 [EC:2.7.10.1 2.7.11.1]	GO:0006468//protein phosphorylation	GO:0005524//ATP binding;GO:0004674//protein serine/threonine kinase activity	GO:0016021//integral to membrane
Unigene41968_All	423	0	17	0	2.6474	11.3704	Up	1.23e-05	0.000133553	gi|414872113|tpg|DAA50670.1|	213	1e-54	TPA: hypothetical protein ZEAMMB73_266087 [Zea mays]	gi|293332178|ref|NM_001175239.1|	307	5e-81	Zea mays uncharacterized LOC100382502 (LOC100382502), mRNA >gi|391415151|gb|BT064558.2| Zea mays full-length cDNA clone ZM_BFc0182L23 mRNA, complete cds	sp|P29162|ASOL_TOBAC	118	1e-27	L-ascorbate oxidase homolog OS=Nicotiana tabacum PE=2 SV=1	DRA0210	51.6	4e-07	COG0747	ABC-type dipeptide transport system, periplasmic component	K00423	2e-24	108	ath:AT1G55570	L-ascorbate oxidase [EC:1.10.3.3]	-	GO:0016722//oxidoreductase activity, oxidizing metal ions;GO:0005507//copper ion binding	GO:0009505//plant-type cell wall;GO:0009506//plasmodesma;GO:0016023//cytoplasmic membrane-bounded vesicle
Unigene44364_All	349	0	14	0	2.6425	11.3677	Up	9.08e-05	0.000787332	gi|413949538|gb|AFW82187.1|	90.1	1e-17	hypothetical protein ZEAMMB73_044578 [Zea mays]	gi|293336652|ref|NM_001175567.1|	101	5e-19	Zea mays uncharacterized LOC100382875 (LOC100382875), mRNA >gi|223974610|gb|BT065617.1| Zea mays full-length cDNA clone ZM_BFb0348H11 mRNA, complete cds	--	--	--	--	--	--	--	--	--	--	--	--	--	--	-	-	-
Unigene43159_All	349	0	14	0	2.6425	11.3677	Up	9.08e-05	0.000786161	--	--	--	--	--	--	--	--	--	--	--	--	--	--	--	--	--	--	--	--	--	--	-	-	-
CL902.Contig1_All	899	0	36	0	2.6379	11.3652	Up	3.88e-11	9.67e-10	gi|413925538|gb|AFW65470.1|	86.7	5e-16	putative ankyrin repeat domain family protein [Zea mays]	gi|51091587|dbj|AP005765.3|	291	6e-76	Oryza sativa Japonica Group genomic DNA, chromosome 9, BAC clone:OSJNBa0023G13	sp|Q6AWW5|Y5262_ARATH	82.8	2e-16	Ankyrin repeat-containing protein At5g02620 OS=Arabidopsis thaliana GN=At5g02620 PE=1 SV=1	--	--	--	--	--	--	--	--	--	--	-	-	GO:0016021//integral to membrane
Unigene42242_All	700	0	28	0	2.6349	11.3635	Up	8.03e-09	1.52e-07	gi|449016569|dbj|BAM79971.1|	56.6	4e-07	hypothetical protein CYME_CMI068C [Cyanidioschyzon merolae strain 10D]	--	--	--	--	sp|Q9C5S0|AGP9_ARATH	52.8	2e-07	Classical arabinogalactan protein 9 OS=Arabidopsis thaliana GN=AGP9 PE=1 SV=2	YPO2725	54.7	1e-07	COG3501	Uncharacterized protein conserved in bacteria	K10990	4e-07	53.1	bdi:100828863	RecQ-mediated genome instability protein 1	-	-	-
Unigene42256_All	375	0	15	0	2.6349	11.3635	Up	4.66e-05	0.000437584	--	--	--	--	gi|270142336|gb|BT109288.1|	67.9	7e-09	Picea glauca clone GQ03206_M11 mRNA sequence	--	--	--	--	--	--	--	--	--	--	--	--	--	--	-	-	-
Unigene40463_All	376	0	15	0	2.6279	11.3597	Up	4.66e-05	0.000437684	--	--	--	--	gi|46559462|gb|AC135258.2|	60	2e-06	Oryza sativa Japonica Group chromosome 11 clone OSJNBb0097K08 map C827S, complete sequence	--	--	--	--	--	--	--	--	--	--	--	--	--	--	-	-	-
Unigene42048_All	351	0	14	0	2.6274	11.3594	Up	9.08e-05	0.000789012	gi|242092326|ref|XP_002436653.1|	136.3	1e-31	hypothetical protein SORBIDRAFT_10g006625 [Sorghum bicolor] >gi|241914876|gb|EER88020.1| hypothetical protein SORBIDRAFT_10g006625 [Sorghum bicolor]	gi|242092325|ref|XM_002436608.1|	208	3e-51	Sorghum bicolor hypothetical protein, mRNA	--	--	--	--	--	--	--	--	--	--	--	--	--	--	-	-	GO:0016021//integral to membrane
Unigene40318_All	377	0	15	0	2.621	11.3559	Up	4.66e-05	0.000437987	gi|242045124|ref|XP_002460433.1|	135.2	3e-31	hypothetical protein SORBIDRAFT_02g028050 [Sorghum bicolor] >gi|241923810|gb|EER96954.1| hypothetical protein SORBIDRAFT_02g028050 [Sorghum bicolor]	gi|32994320|dbj|AK109111.1|	204	5e-50	Oryza sativa Japonica Group cDNA clone:002-155-C02, full insert sequence	sp|Q08277|HSP82_MAIZE	129	5e-31	Heat shock protein 82 OS=Zea mays GN=HSP82 PE=3 SV=1	YPL240c	144	5e-35	COG0326	Molecular chaperone, HSP90 family	K04079	2e-32	135	sbi:SORBI_02g028050	molecular chaperone HtpG	GO:0006950//response to stress	GO:0005488//binding	-
Unigene39860_All	352	0	14	0	2.62	11.3554	Up	9.08e-05	0.000789433	--	--	--	--	--	--	--	--	--	--	--	--	--	--	--	--	--	--	--	--	--	--	-	-	-
Unigene43402_All	579	0	23	0	2.6167	11.3535	Up	2.25e-07	3.44e-06	gi|242053867|ref|XP_002456079.1|	357.8	5e-98	hypothetical protein SORBIDRAFT_03g030030 [Sorghum bicolor] >gi|241928054|gb|EES01199.1| hypothetical protein SORBIDRAFT_03g030030 [Sorghum bicolor]	gi|391417470|gb|BT086492.2|	630	1e-178	Zea mays full-length cDNA clone ZM_BFc0172H05 mRNA, complete cds	sp|Q8VYI1|SBH1_ARATH	211	2e-55	Sphinganine C(4)-monooxygenase 1 OS=Arabidopsis thaliana GN=SBH1 PE=1 SV=1	SPBC887.15c	168	5e-42	COG3000	Sterol desaturase	K04713	7e-78	287	bdi:100843649	C4-hydroxylase [EC:1.14.-.-]	GO:0046520//sphingoid biosynthetic process;GO:0006633//fatty acid biosynthetic process;GO:0055114//oxidation-reduction process;GO:0009640//photomorphogenesis	GO:0000170//sphingosine hydroxylase activity;GO:0005506//iron ion binding	GO:0016021//integral to membrane;GO:0016023//cytoplasmic membrane-bounded vesicle;GO:0005783//endoplasmic reticulum;GO:0005794//Golgi apparatus
Unigene45027_All	353	0	14	0	2.6125	11.3512	Up	9.08e-05	0.000787081	--	--	--	--	--	--	--	--	--	--	--	--	--	--	--	--	--	--	--	--	--	--	-	-	-
CL7118.Contig1_All	908	0	36	0	2.6117	11.3508	Up	3.88e-11	9.68e-10	gi|242076090|ref|XP_002447981.1|	96.7	5e-19	hypothetical protein SORBIDRAFT_06g019220 [Sorghum bicolor] >gi|241939164|gb|EES12309.1| hypothetical protein SORBIDRAFT_06g019220 [Sorghum bicolor]	--	--	--	--	--	--	--	--	--	--	--	--	--	--	--	--	--	--	-	-	-
Unigene42414_All	530	0	21	0	2.6101	11.3499	Up	8.54e-07	1.17e-05	gi|297852206|ref|XP_002893984.1|	62	5e-09	hypothetical protein ARALYDRAFT_473807 [Arabidopsis lyrata subsp. lyrata] >gi|297339826|gb|EFH70243.1| hypothetical protein ARALYDRAFT_473807 [Arabidopsis lyrata subsp. lyrata]	--	--	--	--	sp|Q03211|PEXLP_TOBAC	56.2	1e-08	Pistil-specific extensin-like protein OS=Nicotiana tabacum PE=2 SV=1	--	--	--	--	--	K01051	2e-07	53.1	gmx:100776781	pectinesterase [EC:3.1.1.11]	GO:0009987//cellular process	GO:0003824//catalytic activity	-
Unigene41975_All	1161	0	46	0	2.61	11.3498	Up	4.94e-14	1.61e-12	gi|159477719|ref|XP_001696956.1|	162.9	9e-39	type I metacaspase [Chlamydomonas reinhardtii] >gi|158274868|gb|EDP00648.1| type I metacaspase [Chlamydomonas reinhardtii]	--	--	--	--	sp|Q7XJE5|MCA2_ARATH	120	2e-27	Metacaspase-2 OS=Arabidopsis thaliana GN=AMC2 PE=1 SV=1	STM0960	51.6	3e-06	COG1674	DNA segregation ATPase FtsK/SpoIIIE and related proteins	K13210	6e-12	70.1	zma:100273619	far upstream element-binding protein	-	-	-
Unigene43206_All	404	0	16	0	2.6088	11.3492	Up	2.39e-05	0.000243521	--	--	--	--	--	--	--	--	--	--	--	--	--	--	--	--	--	--	--	--	--	--	-	-	-
Unigene43939_All	405	0	16	0	2.6024	11.3456	Up	2.39e-05	0.000243035	gi|242064850|ref|XP_002453714.1|	254.2	4e-67	hypothetical protein SORBIDRAFT_04g011130 [Sorghum bicolor] >gi|241933545|gb|EES06690.1| hypothetical protein SORBIDRAFT_04g011130 [Sorghum bicolor]	gi|308044308|ref|NM_001196433.1|	517	1e-144	Zea mays uncharacterized LOC100501771 (LOC100501771), mRNA >gi|238011007|gb|BT086186.1| Zea mays full-length cDNA clone ZM_BFc0127I18 mRNA, complete cds	--	--	--	--	--	--	--	--	--	--	--	--	--	--	GO:0019853//L-ascorbic acid biosynthetic process;GO:0055114//oxidation-reduction process	GO:0050660//flavin adenine dinucleotide binding;GO:0003885//D-arabinono-1,4-lactone oxidase activity;GO:0050105//L-gulonolactone oxidase activity	GO:0016020//membrane;GO:0005739//mitochondrion
Unigene42187_All	788	0	31	0	2.5915	11.3396	Up	1.09e-09	2.27e-08	--	--	--	--	--	--	--	--	--	--	--	--	--	--	--	--	--	--	--	--	--	--	-	-	-
Unigene43607_All	382	0	15	0	2.5867	11.3369	Up	4.66e-05	0.000439152	gi|242040667|ref|XP_002467728.1|	72.4	2e-12	hypothetical protein SORBIDRAFT_01g033150 [Sorghum bicolor] >gi|241921582|gb|EER94726.1| hypothetical protein SORBIDRAFT_01g033150 [Sorghum bicolor]	gi|195643723|gb|EU969212.1|	95.6	3e-17	Zea mays clone 326862 mRNA sequence	--	--	--	--	--	--	--	--	--	--	--	--	--	--	-	-	-
Unigene39370_All	511	0	20	0	2.5782	11.3321	Up	1.66e-06	2.17e-05	gi|297836874|ref|XP_002886319.1|	73.9	1e-12	expressed protein [Arabidopsis lyrata subsp. lyrata] >gi|297332159|gb|EFH62578.1| expressed protein [Arabidopsis lyrata subsp. lyrata]	gi|86372325|gb|DQ299963.1|	262	3e-67	Avicennia marina isolate DNA100375 18S ribosomal RNA gene, partial sequence	--	--	--	--	--	--	--	--	--	--	--	--	--	--	-	-	-
Unigene42932_All	358	0	14	0	2.5761	11.331	Up	9.08e-05	0.000789264	--	--	--	--	gi|4680196|gb|AF114171.1|	93.7	1e-16	Sorghum bicolor BAC clone 25.M18, complete sequence	--	--	--	--	--	--	--	--	--	--	--	--	--	--	-	-	-
Unigene42272_All	614	0	24	0	2.5749	11.3303	Up	1.16e-07	1.85e-06	gi|413946058|gb|AFW78707.1|	113.6	2e-24	hypothetical protein ZEAMMB73_322961 [Zea mays]	--	--	--	--	--	--	--	--	--	--	--	--	--	--	--	--	--	--	-	-	-
Unigene40126_All	462	0	18	0	2.5665	11.3256	Up	6.31e-06	7.33e-05	gi|242072750|ref|XP_002446311.1|	176.4	1e-43	hypothetical protein SORBIDRAFT_06g013980 [Sorghum bicolor] >gi|241937494|gb|EES10639.1| hypothetical protein SORBIDRAFT_06g013980 [Sorghum bicolor]	gi|151419661|dbj|AK251013.1|	165	5e-38	Hordeum vulgare subsp. vulgare cDNA clone: FLbaf98n03, mRNA sequence	--	--	--	--	--	--	--	--	--	--	--	--	--	--	GO:0055114//oxidation-reduction process	GO:0016491//oxidoreductase activity	-
Unigene43188_All	385	0	15	0	2.5665	11.3256	Up	4.66e-05	0.000437634	--	--	--	--	--	--	--	--	--	--	--	--	--	--	--	--	--	--	--	--	--	--	-	-	-
Unigene42913_All	360	0	14	0	2.5617	11.3229	Up	9.08e-05	0.000786244	--	--	--	--	--	--	--	--	--	--	--	--	--	--	--	--	--	--	--	--	--	--	-	-	-
Unigene43591_All	414	0	16	0	2.5458	11.3139	Up	2.39e-05	0.000243643	gi|242095710|ref|XP_002438345.1|	216.5	1e-55	hypothetical protein SORBIDRAFT_10g013000 [Sorghum bicolor] >gi|241916568|gb|EER89712.1| hypothetical protein SORBIDRAFT_10g013000 [Sorghum bicolor]	gi|50725976|dbj|AP005477.3|	133	2e-28	Oryza sativa Japonica Group genomic DNA, chromosome 6, BAC clone:OSJNBb0039F24	--	--	--	--	--	--	--	--	--	--	--	--	--	--	-	-	GO:0005739//mitochondrion
CL7660.Contig1_All	752	0	29	0	2.5403	11.3108	Up	4.12e-09	8.1e-08	--	--	--	--	--	--	--	--	--	--	--	--	--	--	--	--	--	--	--	--	--	--	-	-	-
Unigene39371_All	549	0	21	0	2.5197	11.299	Up	8.54e-07	1.17e-05	gi|326515362|dbj|BAK03594.1|	313.9	8e-85	predicted protein [Hordeum vulgare subsp. vulgare]	gi|326515361|dbj|AK372396.1|	155	6e-35	Hordeum vulgare subsp. vulgare mRNA for predicted protein, complete cds, clone: NIASHv3001E15	sp|Q50EK3|C04C1_PINTA	50.4	6e-07	Cytochrome P450 704C1 OS=Pinus taeda GN=CYP704C1 PE=2 SV=1	--	--	--	--	--	K15401	6e-06	48.5	aly:ARALYDRAFT_497374	cytochrome P450, family 86, subfamily A, polypeptide 1 (fatty acid omega-hydroxylase) [EC:1.14.-.-]	-	-	-
Unigene42098_All	498	0	19	0	2.5132	11.2953	Up	3.24e-06	3.99e-05	gi|388496402|gb|AFK36267.1|	268.9	2e-71	unknown [Medicago truncatula]	gi|347659639|gb|BT129991.1|	490	1e-136	Oryza sativa clone RRlibD00237 mRNA sequence	sp|P46297|RS23_FRAAN	226	5e-60	40S ribosomal protein S23 OS=Fragaria ananassa GN=RPS23 PE=2 SV=1	YPR132w	263	1e-70	COG0048	Ribosomal protein S12	K02973	1e-60	229	bdi:100832317	small subunit ribosomal protein S23e	GO:0006412//translation	GO:0003735//structural constituent of ribosome	GO:0022627//cytosolic small ribosomal subunit
Unigene42273_All	500	0	19	0	2.5032	11.2896	Up	3.24e-06	3.99e-05	gi|218199747|gb|EEC82174.1|	131	8e-30	hypothetical protein OsI_26284 [Oryza sativa Indica Group]	gi|242383858|emb|FP092701.1|	264	8e-68	Phyllostachys edulis cDNA clone: bphyem003e22, full insert sequence	sp|Q0D5W6|SUI1_ORYSJ	125	2e-29	Protein translation factor SUI1 homolog OS=Oryza sativa subsp. japonica GN=GOS2 PE=3 SV=1	YNL244c	145	4e-35	COG0023	Translation initiation factor 1 (eIF-1/SUI1) and related proteins	K03113	3e-29	125	bdi:100833366	translation initiation factor 1	GO:0006412//translation	-	-
Unigene39420_All	395	0	15	0	2.5015	11.2886	Up	4.66e-05	0.000438038	--	--	--	--	--	--	--	--	--	--	--	--	--	--	--	--	--	--	--	--	--	--	-	-	-
Unigene42384_All	369	0	14	0	2.4993	11.2873	Up	9.08e-05	0.00078918	--	--	--	--	--	--	--	--	--	--	--	--	--	--	--	--	--	--	--	--	--	--	-	-	-
CL7809.Contig2_All	370	0	14	0	2.4925	11.2834	Up	9.08e-05	0.000789686	gi|413921403|gb|AFW61335.1|	34.7	3e-31	ribosome-like protein [Zea mays]	gi|226494414|ref|NM_001154942.1|	325	2e-86	Zea mays ribosome-like protein (LOC100282029), mRNA >gi|195619105|gb|EU959265.1| Zea mays clone 213456 ribosome-like protein mRNA, complete cds	--	--	--	--	--	--	--	--	--	--	--	--	--	--	GO:0006412//translation	GO:0003735//structural constituent of ribosome	GO:0009536//plastid;GO:0044391
Unigene42922_All	371	0	14	0	2.4858	11.2795	Up	9.08e-05	0.000788759	gi|242032181|ref|XP_002463485.1|	198.4	2e-50	hypothetical protein SORBIDRAFT_01g000610 [Sorghum bicolor] >gi|241917339|gb|EER90483.1| hypothetical protein SORBIDRAFT_01g000610 [Sorghum bicolor]	gi|195659564|gb|EU977132.1|	309	1e-81	Zea mays clone 999909 acyl carrier protein 3 mRNA, complete cds	sp|P15543|ACP3_HORVU	132	4e-32	Acyl carrier protein 3, chloroplastic OS=Hordeum vulgare GN=ACL1.3 PE=1 SV=2	asr3342	64.7	4e-11	COG0236	Acyl carrier protein	K03955	4e-08	54.3	aly:ARALYDRAFT_915762	NADH dehydrogenase (ubiquinone) 1 alpha/beta subcomplex 1 [EC:1.6.5.3 1.6.99.3]	GO:0006633//fatty acid biosynthetic process	-	GO:0009536//plastid
Unigene43136_All	372	0	14	0	2.4791	11.2756	Up	9.08e-05	0.000787668	--	--	--	--	--	--	--	--	--	--	--	--	--	--	--	--	--	--	--	--	--	--	-	-	-
Unigene43100_All	558	0	21	0	2.4791	11.2756	Up	8.54e-07	1.17e-05	--	--	--	--	--	--	--	--	--	--	--	--	--	--	--	--	--	--	--	--	--	--	-	-	-
CL9407.Contig4_All	1651	0	62	0	2.4737	11.2725	Up	1.15e-18	5.05e-17	gi|38325813|gb|AAR17079.1|	365.2	1e-99	heat shock protein 70-2 [Nicotiana tabacum]	gi|270135246|gb|BT102198.1|	866	0	Picea glauca clone GQ0168_I02 mRNA sequence	sp|Q9LHA8|MD37C_ARATH	328	7e-90	Probable mediator of RNA polymerase II transcription subunit 37c OS=Arabidopsis thaliana GN=MED37C PE=1 SV=1	SPAC13G7.02c	353	5e-97	COG0443	Molecular chaperone	K03283	2e-89	328	ath:AT3G12580	heat shock 70kDa protein 1/8	GO:0009615//response to virus;GO:0034976//response to endoplasmic reticulum stress;GO:0006457//protein folding;GO:0009408//response to heat;GO:0006355//regulation of transcription, DNA-dependent;GO:0009617//response to bacterium;GO:0016567//protein ubiquitination;GO:0046686//response to cadmium ion;GO:0009644//response to high light intensity;GO:0042542//response to hydrogen peroxide	GO:0031625//ubiquitin protein ligase binding;GO:0005524//ATP binding	GO:0005829//cytosol;GO:0005618//cell wall;GO:0005739//mitochondrion;GO:0005774//vacuolar membrane;GO:0005794//Golgi apparatus;GO:0005634//nucleus;GO:0005886//plasma membrane;GO:0048046//apoplast
Unigene40321_All	454	0	17	0	2.4666	11.2683	Up	1.23e-05	0.000133785	--	--	--	--	--	--	--	--	--	--	--	--	--	--	--	--	--	--	--	--	--	--	-	-	-
Unigene39918_All	401	0	15	0	2.4641	11.2668	Up	4.66e-05	0.000439355	--	--	--	--	--	--	--	--	--	--	--	--	--	--	--	--	--	--	--	--	--	--	-	-	-
CL1762.Contig1_All	3877	0	145	0	2.4637	11.2666	Up	1.07e-42	1.14e-40	gi|91795223|gb|ABE60891.1|	292	5e-77	putative polyprotein [Oryza sativa Japonica Group]	--	--	--	--	sp|P31843|RRPO_OENBE	94.4	5e-19	RNA-directed DNA polymerase homolog OS=Oenothera berteriana PE=4 SV=1	SPAC9.04	268	7e-71	COG2801	Transposase and inactivated derivatives	K03655	5e-16	85.9	gmx:100806552	ATP-dependent DNA helicase RecG [EC:3.6.4.12]	GO:0006259//DNA metabolic process	GO:0003676//nucleic acid binding	-
Unigene43181_All	563	0	21	0	2.4571	11.2627	Up	8.54e-07	1.17e-05	gi|15221187|ref|NP_177563.1|	52.8	3e-06	glycine-rich RNA-binding protein 5 [Arabidopsis thaliana] >gi|75333545|sp|Q9C909.1|RBG5_ARATH RecName: Full=Glycine-rich RNA-binding protein 5, mitochondrial; Short=AtGR-RBP5; AltName: Full=AtRBG5; AltName: Full=Mitochondrial RNA-binding protein 2b; Short=At-mRBP2b; Flags: Precursor >gi|30023780|gb|AAP13423.1| At1g74230 [Arabidopsis thaliana] >gi|332197447|gb|AEE35568.1| glycine-rich RNA-binding …	--	--	--	--	sp|Q9C909|RBG5_ARATH	52.8	1e-07	Glycine-rich RNA-binding protein 5, mitochondrial OS=Arabidopsis thaliana GN=RBG5 PE=2 SV=1	--	--	--	--	--	--	--	--	--	--	-	-	-
Unigene39303_All	485	0	18	0	2.4448	11.2555	Up	6.31e-06	7.32e-05	gi|449439485|ref|XP_004137516.1|	103.6	1e-21	PREDICTED: mitogen-activated protein kinase kinase 4-like [Cucumis sativus]	gi|157101253|dbj|AB306547.1|	63.9	1e-07	Marchantia polymorpha MpRLK25 mRNA for receptor-like kinase, complete cds	sp|O80397|M2K4_ARATH	84	4e-17	Mitogen-activated protein kinase kinase 4 OS=Arabidopsis thaliana GN=MKK4 PE=1 SV=1	YAR019c	59.3	3e-09	COG0515	Serine/threonine protein kinase	K04368	2e-17	86.3	zma:542356	mitogen-activated protein kinase kinase 1 [EC:2.7.12.2]	GO:0006952//defense response;GO:0000165//MAPK cascade	GO:0004708//MAP kinase kinase activity	-
Unigene40346_All	703	0	26	0	2.4363	11.2505	Up	3.05e-08	5.34e-07	--	--	--	--	--	--	--	--	--	--	--	--	--	--	--	--	--	--	--	--	--	--	-	-	-
Unigene39288_All	487	0	18	0	2.4347	11.2495	Up	6.31e-06	7.32e-05	gi|242085382|ref|XP_002443116.1|	167.5	7e-41	hypothetical protein SORBIDRAFT_08g009031 [Sorghum bicolor] >gi|241943809|gb|EES16954.1| hypothetical protein SORBIDRAFT_08g009031 [Sorghum bicolor]	--	--	--	--	--	--	--	--	--	--	--	--	--	--	--	--	--	--	-	-	-
CL4585.Contig1_All	380	0	14	0	2.4269	11.2449	Up	9.08e-05	0.000790023	gi|242045196|ref|XP_002460469.1|	216.9	7e-56	hypothetical protein SORBIDRAFT_02g028900 [Sorghum bicolor] >gi|241923846|gb|EER96990.1| hypothetical protein SORBIDRAFT_02g028900 [Sorghum bicolor]	gi|115436237|ref|NM_001049412.1|	170	7e-40	Oryza sativa Japonica Group Os01g0316100 (Os01g0316100) mRNA, complete cds	sp|Q9SJA7|SOX_ARATH	121	1e-28	Probable sarcosine oxidase OS=Arabidopsis thaliana GN=At2g24580 PE=2 SV=1	STM1160	53.1	1e-07	COG0665	Glycine/D-amino acid oxidases (deaminating)	K00306	9e-41	162	bdi:100834553	sarcosine oxidase / L-pipecolate oxidase [EC:1.5.3.1 1.5.3.7]	GO:0055114//oxidation-reduction process	GO:0016491//oxidoreductase activity	-
Unigene42462_All	381	0	14	0	2.4205	11.2411	Up	9.08e-05	0.000787835	gi|60678627|gb|AAX33674.1|	51.2	5e-06	plus agglutinin [Chlamydomonas incerta]	--	--	--	--	sp|Q9SN46|LRX5_ARATH	74.7	1e-14	Leucine-rich repeat extensin-like protein 5 OS=Arabidopsis thaliana GN=LRX5 PE=2 SV=2	YDL140c	55.5	2e-08	COG0086	DNA-directed RNA polymerase, beta' subunit/160 kD subunit	K14709	2e-13	72.4	vcn:VOLCADRAFT_104214	solute carrier family 39 (zinc transporter), member 1/2/3	-	-	-
CL8540.Contig1_All	1473	0	54	0	2.4149	11.2377	Up	2.38e-16	9.05e-15	gi|293334051|ref|NP_001169125.1|	765.8	0	uncharacterized protein LOC100382970 [Zea mays]	gi|32994161|dbj|AK108952.1|	936	0	Oryza sativa Japonica Group cDNA clone:002-153-C06, full insert sequence	sp|Q9LND8|ADSL2_ARATH	120	2e-27	Delta-9 desaturase-like 2 protein OS=Arabidopsis thaliana GN=At1g06100 PE=2 SV=1	SPCC1281.06c_1	421	2e-117	COG1398	Fatty-acid desaturase	K00507	0	765	zma:100382970	stearoyl-CoA desaturase (delta-9 desaturase) [EC:1.14.19.1]	GO:0044710	-	-
Unigene40328_All	576	0	21	0	2.4016	11.2298	Up	8.54e-07	1.17e-05	gi|301108678|ref|XP_002903420.1|	149.8	2e-35	aquaporin, putative [Phytophthora infestans T30-4] >gi|262097144|gb|EEY55196.1| aquaporin, putative [Phytophthora infestans T30-4]	--	--	--	--	sp|Q7Y1E6|PIP28_ORYSJ	63.5	8e-11	Probable aquaporin PIP2-8 OS=Oryza sativa subsp. japonica GN=PIP2-8 PE=2 SV=1	YLL043w_2	156	2e-38	COG0580	Glycerol uptake facilitator and related permeases (Major Intrinsic Protein Family)	K09872	2e-10	63.5	osa:4334873	aquaporin PIP	GO:0044765	GO:0005215//transporter activity	-
CL56.Contig2_All	439	0	16	0	2.4009	11.2294	Up	2.39e-05	0.000242884	--	--	--	--	gi|238008391|gb|BT084878.1|	75.8	3e-11	Zea mays full-length cDNA clone ZM_BFb0199E21 mRNA, complete cds	--	--	--	--	--	--	--	--	--	--	--	--	--	--	-	-	-
Unigene43349_All	524	0	19	0	2.3885	11.2219	Up	3.24e-06	3.99e-05	--	--	--	--	gi|270142642|gb|BT109594.1|	67.9	1e-08	Picea glauca clone GQ03210_G03 mRNA sequence	--	--	--	--	--	--	--	--	--	--	--	--	--	--	-	-	-
Unigene39786_All	524	0	19	0	2.3885	11.2219	Up	3.24e-06	3.99e-05	gi|84578863|dbj|BAE72874.1|	92.4	3e-18	flavonoid 3&apos;-hydroxylase [Verbena x hybrida]	--	--	--	--	sp|Q9SBQ9|F3PH_PETHY	87	5e-18	Flavonoid 3'-monooxygenase OS=Petunia hybrida GN=CYP75B2 PE=2 SV=1	VNG0422G	74.3	1e-13	COG2124	Cytochrome P450	K05280	2e-17	86.3	mtr:MTR_3g025230	flavonoid 3'-monooxygenase [EC:1.14.13.21]	-	-	-
Unigene41345_All	417	0	15	0	2.3695	11.2104	Up	4.66e-05	0.000438139	gi|242060428|ref|XP_002451503.1|	182.2	2e-45	hypothetical protein SORBIDRAFT_04g002950 [Sorghum bicolor] >gi|241931334|gb|EES04479.1| hypothetical protein SORBIDRAFT_04g002950 [Sorghum bicolor]	gi|195604102|gb|EU951748.1|	482	1e-133	Zea mays clone 997233 mRNA sequence	sp|Q9LUL4|SRF7_ARATH	102	1e-22	Protein STRUBBELIG-RECEPTOR FAMILY 7 OS=Arabidopsis thaliana GN=SRF7 PE=1 SV=1	--	--	--	--	--	K13430	2e-10	62.8	zma:100283091	serine/threonine-protein kinase PBS1 [EC:2.7.11.1]	GO:0006468//protein phosphorylation	GO:0004672//protein kinase activity;GO:0005524//ATP binding	GO:0005829//cytosol;GO:0016021//integral to membrane;GO:0016023//cytoplasmic membrane-bounded vesicle;GO:0005634//nucleus;GO:0005886//plasma membrane
Unigene42173_All	920	0	33	0	2.3629	11.2063	Up	2.87e-10	6.48e-09	gi|301111394|ref|XP_002904776.1|	296.6	3e-79	exoglucanase 1 precursor [Phytophthora infestans T30-4] >gi|262095106|gb|EEY53158.1| exoglucanase 1 precursor [Phytophthora infestans T30-4]	gi|32994157|dbj|AK108948.1|	301	7e-79	Oryza sativa Japonica Group cDNA clone:002-153-C02, full insert sequence	--	--	--	--	--	--	--	--	--	--	--	--	--	--	GO:0005975//carbohydrate metabolic process	GO:0016787//hydrolase activity	-
Unigene44045_All	474	0	17	0	2.3626	11.2062	Up	1.23e-05	0.000133606	--	--	--	--	--	--	--	--	--	--	--	--	--	--	--	--	--	--	--	--	--	--	-	-	-
Unigene40777_All	421	0	15	0	2.347	11.1966	Up	4.66e-05	0.000439508	gi|242044650|ref|XP_002460196.1|	109.8	1e-23	hypothetical protein SORBIDRAFT_02g024427 [Sorghum bicolor] >gi|241923573|gb|EER96717.1| hypothetical protein SORBIDRAFT_02g024427 [Sorghum bicolor]	gi|459683907|gb|AC243232.2|	111	6e-22	Panicum virgatum clone PV_ABa011-K10, complete sequence	sp|Q9C660|PEK10_ARATH	46.6	5e-06	Proline-rich receptor-like protein kinase PERK10 OS=Arabidopsis thaliana GN=PERK10 PE=1 SV=2	--	--	--	--	--	--	--	--	--	--	-	-	-
Unigene43124_All	506	0	18	0	2.3433	11.1943	Up	6.31e-06	7.32e-05	--	--	--	--	--	--	--	--	--	--	--	--	--	--	--	--	--	--	--	--	--	--	-	-	-
CL6319.Contig2_All	679	0	24	0	2.3284	11.1851	Up	1.16e-07	1.85e-06	gi|91795223|gb|ABE60891.1|	158.7	7e-38	putative polyprotein [Oryza sativa Japonica Group]	--	--	--	--	sp|P92523|M860_ARATH	76.6	1e-14	Uncharacterized mitochondrial protein AtMg00860 OS=Arabidopsis thaliana GN=AtMg00860 PE=4 SV=1	SPAC9.04	158	9e-39	COG2801	Transposase and inactivated derivatives	K03655	8e-20	95.1	gmx:100806552	ATP-dependent DNA helicase RecG [EC:3.6.4.12]	-	-	-
Unigene42220_All	481	0	17	0	2.3282	11.185	Up	1.23e-05	0.000133803	--	--	--	--	--	--	--	--	--	--	--	--	--	--	--	--	--	--	--	--	--	--	-	-	-
CL1365.Contig1_All	767	0	27	0	2.3189	11.1792	Up	1.56e-08	2.86e-07	gi|326498279|dbj|BAJ98567.1|	462.6	3e-129	predicted protein [Hordeum vulgare subsp. vulgare]	gi|37988935|dbj|AK119312.1|	1021	0	Oryza sativa Japonica Group cDNA clone:001-130-G09, full insert sequence	sp|Q8H0V6|AB3F_ARATH	102	2e-22	ABC transporter F family member 3 OS=Arabidopsis thaliana GN=ABCF3 PE=2 SV=1	YLR249w_2	400	9e-112	COG0488	ATPase components of ABC transporters with duplicated ATPase domains	K03235	4e-73	272	vcn:VOLCADRAFT_74917	elongation factor 3	GO:0008152//metabolic process	GO:0000166//nucleotide binding	-
Unigene41978_All	798	0	28	0	2.3113	11.1745	Up	8.03e-09	1.52e-07	gi|414866191|tpg|DAA44748.1|	450.3	1e-125	TPA: ATPase, coupled to transmembrane movement of substance [Zea mays]	gi|223949828|gb|BT064301.1|	1116	0	Zea mays full-length cDNA clone ZM_BFc0157L14 mRNA, complete cds	sp|Q9FNB5|AB6G_ARATH	353	5e-98	ABC transporter G family member 6 OS=Arabidopsis thaliana GN=ABCG6 PE=2 SV=1	XF1267	49.3	7e-06	COG5297	Cellobiohydrolase A (1,4-beta-cellobiosidase A)	K12843	9e-96	347	vvi:100248403	U4/U6 small nuclear ribonucleoprotein PRP3	GO:0055085//transmembrane transport;GO:0010345//suberin biosynthetic process;GO:0015748;GO:0015716//organic phosphonate transport;GO:0009624//response to nematode	GO:0015416//organic phosphonate transmembrane-transporting ATPase activity;GO:0005524//ATP binding	GO:0016021//integral to membrane;GO:0005886//plasma membrane
Unigene41671_All	575	0	20	0	2.2913	11.162	Up	1.66e-06	2.16e-05	--	--	--	--	--	--	--	--	--	--	--	--	--	--	--	--	--	--	--	--	--	--	-	-	-
CL5364.Contig1_All	432	0	15	0	2.2873	11.1594	Up	4.66e-05	0.000439762	gi|302847279|ref|XP_002955174.1|	30	1e-06	hypothetical protein VOLCADRAFT_96079 [Volvox carteri f. nagariensis] >gi|300259466|gb|EFJ43693.1| hypothetical protein VOLCADRAFT_96079 [Volvox carteri f. nagariensis]	gi|32994021|dbj|AK108812.1|	89.7	2e-15	Oryza sativa Japonica Group cDNA clone:002-151-E02, full insert sequence	sp|Q9C660|PEK10_ARATH	42.4	9e-08	Proline-rich receptor-like protein kinase PERK10 OS=Arabidopsis thaliana GN=PERK10 PE=1 SV=2	--	--	--	--	--	K12831	8e-06	47.4	osa:4348798	splicing factor 3B subunit 4	-	-	-
Unigene40047_All	464	0	16	0	2.2715	11.1494	Up	2.39e-05	0.000242612	--	--	--	--	--	--	--	--	--	--	--	--	--	--	--	--	--	K14709	3e-06	48.9	vcn:VOLCADRAFT_104214	solute carrier family 39 (zinc transporter), member 1/2/3	-	-	-
Unigene39626_All	614	0	21	0	2.253	11.1376	Up	8.54e-07	1.17e-05	gi|326497939|dbj|BAJ94832.1|	312.8	2e-84	predicted protein [Hordeum vulgare subsp. vulgare]	gi|326497938|dbj|AK363629.1|	111	9e-22	Hordeum vulgare subsp. vulgare mRNA for predicted protein, complete cds, clone: NIASHv2017H17	sp|P22178|MAOC_FLATR	175	2e-44	NADP-dependent malic enzyme, chloroplastic OS=Flaveria trinervia GN=MOD1 PE=2 SV=1	BS_malS	179	2e-45	COG0281	Malic enzyme	K00029	2e-44	176	ota:Ot07g00930	malate dehydrogenase (oxaloacetate-decarboxylating)(NADP+) [EC:1.1.1.40]	-	GO:0016491//oxidoreductase activity	-
Unigene44141_All	413	0	14	0	2.233	11.1248	Up	9.08e-05	0.000786579	gi|238011222|gb|ACR36646.1|	247.7	4e-65	unknown [Zea mays] >gi|413925043|gb|AFW64975.1| hypothetical protein ZEAMMB73_753715 [Zea mays]	gi|238011221|gb|BT086293.1|	607	1e-171	Zea mays full-length cDNA clone ZM_BFc0147F10 mRNA, complete cds	--	--	--	--	RSc1191	49.3	2e-06	COG2812	DNA polymerase III, gamma/tau subunits	K14325	8e-07	50.4	gmx:100783566	RNA-binding protein with serine-rich domain 1	GO:0044550//secondary metabolite biosynthetic process	GO:0046872//metal ion binding;GO:0016709//oxidoreductase activity, acting on paired donors, with incorporation or reduction of molecular oxygen, NAD(P)H as one donor, and incorporation of one atom of oxygen	GO:0016021//integral to membrane
Unigene41943_All	502	0	17	0	2.2308	11.1233	Up	1.23e-05	0.000133982	gi|219886489|gb|ACL53619.1|	21.9	1e-28	unknown [Zea mays]	gi|109627681|gb|AC169377.4|	61.9	6e-07	Sorghum bicolor clone SB_BBc0068O12, complete sequence	--	--	--	--	--	--	--	--	--	--	--	--	--	--	-	-	-
Unigene44206_All	473	0	16	0	2.2283	11.1217	Up	2.39e-05	0.000243795	gi|414870031|tpg|DAA48588.1|	214.9	3e-55	TPA: hypothetical protein ZEAMMB73_276338 [Zea mays]	gi|224030314|gb|BT067336.1|	270	1e-69	Zea mays full-length cDNA clone ZM_BFc0012L07 mRNA, complete cds	sp|Q5Z5C9|BURPB_ORYSJ	143	5e-35	BURP domain-containing protein 11 OS=Oryza sativa subsp. japonica GN=BURP11 PE=2 SV=1	--	--	--	--	--	--	--	--	--	--	-	-	-
Unigene39436_All	473	0	16	0	2.2283	11.1217	Up	2.39e-05	0.000243339	gi|414888148|tpg|DAA64162.1|	51.2	6e-06	TPA: hypothetical protein ZEAMMB73_995488 [Zea mays]	--	--	--	--	--	--	--	--	--	--	--	--	--	--	--	--	--	--	-	-	-
Unigene43118_All	535	0	18	0	2.2163	11.1139	Up	6.31e-06	7.31e-05	gi|226508006|ref|NP_001140979.1|	194.9	5e-49	uncharacterized protein LOC100273058 [Zea mays]	--	--	--	--	--	--	--	--	--	--	--	--	--	--	--	--	--	--	-	-	-
Unigene42644_All	508	0	17	0	2.2044	11.1062	Up	1.23e-05	0.000133838	gi|326498279|dbj|BAJ98567.1|	274.2	6e-73	predicted protein [Hordeum vulgare subsp. vulgare]	gi|37988935|dbj|AK119312.1|	252	3e-64	Oryza sativa Japonica Group cDNA clone:001-130-G09, full insert sequence	sp|Q9M1H3|AB4F_ARATH	92.4	1e-19	ABC transporter F family member 4 OS=Arabidopsis thaliana GN=ABCF4 PE=2 SV=1	YNL014w_2	205	4e-53	COG0488	ATPase components of ABC transporters with duplicated ATPase domains	K03235	1e-51	199	cre:CHLREDRAFT_145770	elongation factor 3	GO:0008152//metabolic process	GO:0000166//nucleotide binding	-
Unigene42876_All	1110	0	37	0	2.1958	11.1005	Up	1.99e-11	5.12e-10	gi|2388584|gb|AAB71465.1|	58.5	2e-07	EST gb|ATTS1136 comes from this gene [Arabidopsis thaliana]	--	--	--	--	--	--	--	--	--	--	--	--	--	--	--	--	--	--	-	-	-
Unigene42980_All	481	0	16	0	2.1912	11.0975	Up	2.39e-05	0.000243887	gi|168013359|ref|XP_001759367.1|	230.7	6e-60	predicted protein [Physcomitrella patens subsp. patens] >gi|168013733|ref|XP_001759425.1| predicted protein [Physcomitrella patens subsp. patens] >gi|168029379|ref|XP_001767203.1| predicted protein [Physcomitrella patens subsp. patens] >gi|168029491|ref|XP_001767259.1| predicted protein [Physcomitrella patens subsp. patens] >gi|168068241|ref|XP_001785992.1| predicted protein [Physcomitrella paten…	gi|32993378|dbj|AK108169.1|	581	1e-163	Oryza sativa Japonica Group cDNA clone:002-139-H09, full insert sequence	sp|P29766|RL8_SOLLC	229	4e-61	60S ribosomal protein L8 OS=Solanum lycopersicum GN=RPL8 PE=2 SV=1	YIL018w	248	3e-66	COG0090	Ribosomal protein L2	K02938	6e-61	230	ppp:PHYPADRAFT_201226	large subunit ribosomal protein L8e	GO:0002181//cytoplasmic translation;GO:0009793//embryo development ending in seed dormancy	GO:0003723//RNA binding;GO:0003735//structural constituent of ribosome;GO:0005515//protein binding	GO:0005730//nucleolus;GO:0005774//vacuolar membrane;GO:0009507//chloroplast;GO:0022625//cytosolic large ribosomal subunit;GO:0005794//Golgi apparatus;GO:0005886//plasma membrane
Unigene43258_All	485	0	16	0	2.1731	11.0855	Up	2.39e-05	0.000243217	gi|302787449|ref|XP_002975494.1|	239.6	1e-62	hypothetical protein SELMODRAFT_103994 [Selaginella moellendorffii] >gi|300156495|gb|EFJ23123.1| hypothetical protein SELMODRAFT_103994 [Selaginella moellendorffii]	gi|270134377|gb|BT101329.1|	272	3e-70	Picea glauca clone GQ01301_M04 mRNA sequence	sp|P60039|RL73_ARATH	224	2e-59	60S ribosomal protein L7-3 OS=Arabidopsis thaliana GN=RPL7C PE=2 SV=1	SPBC18H10.12c	246	1e-65	COG1841	Ribosomal protein L30/L7E	K02937	1e-63	239	smo:SELMODRAFT_103994	large subunit ribosomal protein L7e	GO:0002181//cytoplasmic translation;GO:0000463//maturation of LSU-rRNA from tricistronic rRNA transcript (SSU-rRNA, 5.8S rRNA, LSU-rRNA)	GO:0003735//structural constituent of ribosome;GO:0044822	GO:0022625//cytosolic large ribosomal subunit
Unigene44273_All	637	0	21	0	2.1717	11.0846	Up	8.54e-07	1.17e-05	gi|293337271|ref|NP_001168879.1|	251.5	7e-66	uncharacterized protein LOC100382684 [Zea mays]	--	--	--	--	sp|Q1PSI9|IDND_VITVI	101	4e-22	L-idonate 5-dehydrogenase OS=Vitis vinifera GN=VIT_16s0100g00290 PE=1 SV=2	YAL060w	145	4e-35	COG1063	Threonine dehydrogenase and related Zn-dependent dehydrogenases	K00008	1e-23	107	pop:POPTR_823499	L-iditol 2-dehydrogenase [EC:1.1.1.14]	-	-	-
Unigene42088_All	609	0	20	0	2.1633	11.079	Up	1.66e-06	2.17e-05	--	--	--	--	--	--	--	--	--	--	--	--	alr7017	64.3	1e-10	COG5331	Uncharacterized protein conserved in bacteria	--	--	--	--	--	-	-	-
Unigene43052_All	521	0	17	0	2.1494	11.0697	Up	1.23e-05	0.000133642	--	--	--	--	--	--	--	--	--	--	--	--	--	--	--	--	--	--	--	--	--	--	-	-	-
CL7970.Contig1_All	953	0	31	0	2.1428	11.0653	Up	1.09e-09	2.27e-08	--	--	--	--	--	--	--	--	--	--	--	--	--	--	--	--	--	--	--	--	--	--	-	-	-
Unigene43155_All	619	0	20	0	2.1284	11.0556	Up	1.66e-06	2.17e-05	gi|428184730|gb|EKX53584.1|	62	7e-09	hypothetical protein GUITHDRAFT_132690 [Guillardia theta CCMP2712]	--	--	--	--	sp|Q9FPQ6|GP1_CHLRE	51.2	4e-07	Vegetative cell wall protein gp1 OS=Chlamydomonas reinhardtii GN=GP1 PE=2 SV=1	PM0926	54.3	2e-07	COG4531	ABC-type Zn2+ transport system, periplasmic component/surface adhesin	K03189	2e-06	50.8	vvi:100243473	urease accessory protein	-	-	-
Unigene43158_All	591	0	19	0	2.1178	11.0484	Up	3.24e-06	3.99e-05	gi|242055105|ref|XP_002456698.1|	99.8	3e-20	hypothetical protein SORBIDRAFT_03g041030 [Sorghum bicolor] >gi|241928673|gb|EES01818.1| hypothetical protein SORBIDRAFT_03g041030 [Sorghum bicolor]	gi|242095111|ref|XM_002438001.1|	71.9	7e-10	Sorghum bicolor hypothetical protein, mRNA	sp|Q9ZT16|AGP4_ARATH	55.8	2e-08	Classical arabinogalactan protein 4 OS=Arabidopsis thaliana GN=AGP4 PE=1 SV=1	RSc2303	50.1	3e-06	COG4796	Type II secretory pathway, component HofQ	--	--	--	--	--	-	-	-
Unigene42848_All	752	0	24	0	2.1023	11.0378	Up	1.16e-07	1.85e-06	--	--	--	--	--	--	--	--	--	--	--	--	--	--	--	--	--	--	--	--	--	--	-	-	-
Unigene38573_All	472	0	15	0	2.0934	11.0316	Up	4.66e-05	0.000439457	gi|226495399|ref|NP_001140946.1|	56.2	2e-07	uncharacterized protein LOC100273024 [Zea mays]	--	--	--	--	sp|Q9LK03|PERK2_ARATH	46.2	9e-06	Proline-rich receptor-like protein kinase PERK2 OS=Arabidopsis thaliana GN=PERK2 PE=2 SV=3	--	--	--	--	--	--	--	--	--	--	-	-	-
Unigene42841_All	535	0	17	0	2.0932	11.0315	Up	1.23e-05	0.000133928	--	--	--	--	--	--	--	--	--	--	--	--	--	--	--	--	--	--	--	--	--	--	-	-	-
Unigene43663_All	448	0	14	0	2.0585	11.0074	Up	9.08e-05	0.000790107	gi|412990394|emb|CCO19712.1|	50.8	7e-06	viral A-type inclusion protein [Bathycoccus prasinos]	--	--	--	--	--	--	--	--	--	--	--	--	--	--	--	--	--	--	-	-	-
Unigene42858_All	608	0	19	0	2.0585	11.0074	Up	3.24e-06	3.99e-05	gi|242067679|ref|XP_002449116.1|	377.5	8e-104	hypothetical protein SORBIDRAFT_05g005340 [Sorghum bicolor] >gi|241934959|gb|EES08104.1| hypothetical protein SORBIDRAFT_05g005340 [Sorghum bicolor]	gi|391417693|gb|BT086963.2|	739	0	Zea mays full-length cDNA clone ZM_BFb0200M23 mRNA, complete cds	sp|Q93ZB9|FACR3_ARATH	219	1e-57	Fatty acyl-CoA reductase 3 OS=Arabidopsis thaliana GN=FAR3 PE=2 SV=1	--	--	--	--	--	K13356	7e-105	377	sbi:SORBI_05g005340	fatty acyl-CoA reductase [EC:1.2.1.-]	GO:0035336//long-chain fatty-acyl-CoA metabolic process;GO:0010345//suberin biosynthetic process;GO:0055114//oxidation-reduction process	GO:0080019//fatty-acyl-CoA reductase (alcohol-forming) activity	GO:0043231//intracellular membrane-bounded organelle;GO:0016021//integral to membrane
Unigene44953_All	451	0	14	0	2.0449	10.9978	Up	9.08e-05	0.000787919	--	--	--	--	gi|225424185|ref|XM_002284096.1|	58	8e-06	PREDICTED: Vitis vinifera uncharacterized LOC100249220 (LOC100249220), mRNA	--	--	--	--	--	--	--	--	--	--	--	--	--	--	-	-	-
Unigene44034_All	645	0	20	0	2.0426	10.9962	Up	1.66e-06	2.16e-05	gi|226501556|ref|NP_001142804.1|	135.6	6e-31	uncharacterized protein LOC100275182 precursor [Zea mays]	--	--	--	--	--	--	--	--	--	--	--	--	--	--	--	--	--	--	-	-	-
Unigene43971_All	453	0	14	0	2.0358	10.9914	Up	9.08e-05	0.000786997	--	--	--	--	--	--	--	--	--	--	--	--	--	--	--	--	--	--	--	--	--	--	-	-	-
Unigene38855_All	518	0	16	0	2.0347	10.9906	Up	2.39e-05	0.000243308	--	--	--	--	--	--	--	--	--	--	--	--	--	--	--	--	--	--	--	--	--	--	-	-	-
Unigene42824_All	518	0	16	0	2.0347	10.9906	Up	2.39e-05	0.000243278	gi|326503140|dbj|BAJ99195.1|	263.8	8e-70	predicted protein [Hordeum vulgare subsp. vulgare]	gi|166050268|emb|CU360310.1|	79.8	3e-12	Aphanomyces euteiches cDNA	sp|P49609|ACON_GRAGA	198	2e-51	Aconitate hydratase, mitochondrial OS=Gracilaria gracilis PE=3 SV=1	YLR304c	217	1e-56	COG1048	Aconitase A	K01681	9e-52	200	vcn:VOLCADRAFT_76010	aconitate hydratase 1 [EC:4.2.1.3]	GO:0055114//oxidation-reduction process	GO:0016491//oxidoreductase activity;GO:0051536//iron-sulfur cluster binding;GO:0016829//lyase activity	-
Unigene38110_All	455	0	14	0	2.0269	10.9851	Up	9.08e-05	0.000789096	gi|384247340|gb|EIE20827.1|	171	5e-42	eukaryotic initiation factor [Coccomyxa subellipsoidea C-169]	gi|32995844|dbj|AK110635.1|	266	2e-68	Oryza sativa Japonica Group cDNA clone:002-169-C03, full insert sequence	sp|P80639|IF5A_MAIZE	155	7e-39	Eukaryotic translation initiation factor 5A OS=Zea mays GN=TIF5A PE=1 SV=2	SPBC336.10c	202	2e-52	COG0231	Translation elongation factor P (EF-P)/translation initiation factor 5A (eIF-5A)	K03263	7e-40	160	cre:CHLREDRAFT_126557	translation initiation factor 5A	GO:0006413//translational initiation;GO:0006452//translational frameshifting;GO:0045905//positive regulation of translational termination;GO:0010089//xylem development;GO:0045901//positive regulation of translational elongation	GO:0003743//translation initiation factor activity;GO:0003746//translation elongation factor activity;GO:0043022//ribosome binding	GO:0005737//cytoplasm
Unigene44167_All	488	0	15	0	2.0248	10.9836	Up	4.66e-05	0.000439661	gi|326491633|dbj|BAJ94294.1|	167.2	9e-41	predicted protein [Hordeum vulgare subsp. vulgare]	--	--	--	--	sp|P25248|ACEA_BRANA	123	5e-29	Isocitrate lyase OS=Brassica napus PE=2 SV=1	YER065c	109	2e-24	COG2224	Isocitrate lyase	K01637	3e-30	129	gmx:100789036	isocitrate lyase [EC:4.1.3.1]	GO:0006097//glyoxylate cycle	GO:0046912//transferase activity, transferring acyl groups, acyl groups converted into alkyl on transfer;GO:0004451//isocitrate lyase activity	GO:0009514//glyoxysome
Unigene44856_All	457	0	14	0	2.018	10.9787	Up	9.08e-05	0.000789854	--	--	--	--	--	--	--	--	--	--	--	--	--	--	--	--	--	--	--	--	--	--	-	-	-
Unigene42463_All	460	0	14	0	2.0048	10.9692	Up	9.08e-05	0.000788423	--	--	--	--	gi|326532569|dbj|AK374017.1|	65.9	3e-08	Hordeum vulgare subsp. vulgare mRNA for predicted protein, complete cds, clone: NIASHv3051D23	sp|Q9LK03|PERK2_ARATH	47.8	3e-06	Proline-rich receptor-like protein kinase PERK2 OS=Arabidopsis thaliana GN=PERK2 PE=2 SV=3	--	--	--	--	--	--	--	--	--	--	-	-	-
Unigene42639_All	461	0	14	0	2.0005	10.9661	Up	9.08e-05	0.000790276	--	--	--	--	--	--	--	--	--	--	--	--	--	--	--	--	--	--	--	--	--	--	-	-	-
CL3464.Contig1_All	467	0	14	0	1.9748	10.9475	Up	9.08e-05	0.000788339	--	--	--	--	--	--	--	--	--	--	--	--	--	--	--	--	--	--	--	--	--	--	-	-	-
Unigene38413_All	535	0	16	0	1.97	10.944	Up	2.39e-05	0.000243612	--	--	--	--	--	--	--	--	--	--	--	--	--	--	--	--	--	--	--	--	--	--	-	-	-
Unigene45882_All	506	0	15	0	1.9528	10.9313	Up	4.66e-05	0.000438088	--	--	--	--	gi|270147267|gb|BT114219.1|	60	2e-06	Picea glauca clone GQ03510_H06 mRNA sequence	--	--	--	--	--	--	--	--	--	--	--	--	--	--	-	-	-
CL9147.Contig2_All	583	0	17	0	1.9208	10.9075	Up	1.23e-05	0.000133713	gi|242050060|ref|XP_002462774.1|	104	1e-21	hypothetical protein SORBIDRAFT_02g031700 [Sorghum bicolor] >gi|241926151|gb|EER99295.1| hypothetical protein SORBIDRAFT_02g031700 [Sorghum bicolor]	gi|194699787|gb|BT038973.1|	394	1e-107	Zea mays full-length cDNA clone ZM_BFb0345O11 mRNA, complete cds	--	--	--	--	--	--	--	--	--	--	--	--	--	--	GO:0009926//auxin polar transport;GO:0046620//regulation of organ growth	-	-
Unigene43254_All	482	0	14	0	1.9133	10.9018	Up	9.08e-05	0.000788087	gi|242087619|ref|XP_002439642.1|	53.1	1e-06	hypothetical protein SORBIDRAFT_09g017860 [Sorghum bicolor] >gi|241944927|gb|EES18072.1| hypothetical protein SORBIDRAFT_09g017860 [Sorghum bicolor]	gi|242087618|ref|XM_002439597.1|	79.8	2e-12	Sorghum bicolor hypothetical protein, mRNA	--	--	--	--	--	--	--	--	--	--	--	--	--	--	-	-	-
Unigene43134_All	799	0	23	0	1.8962	10.8889	Up	2.25e-07	3.43e-06	gi|356539951|ref|XP_003538456.1|	55.8	9e-07	PREDICTED: uncharacterized protein LOC100793022 [Glycine max]	--	--	--	--	--	--	--	--	--	--	--	--	--	--	--	--	--	--	-	-	-
Unigene43451_All	524	0	15	0	1.8857	10.8809	Up	4.66e-05	0.000438949	gi|242044918|ref|XP_002460330.1|	284.6	5e-76	hypothetical protein SORBIDRAFT_02g026590 [Sorghum bicolor] >gi|241923707|gb|EER96851.1| hypothetical protein SORBIDRAFT_02g026590 [Sorghum bicolor]	gi|226495146|ref|NM_001156846.1|	488	1e-135	Zea mays heat shock factor protein 4 (LOC100283948), mRNA >gi|195638333|gb|EU966517.1| Zea mays clone 294971 heat shock factor protein 4 mRNA, complete cds	sp|Q67TP9|HSFB1_ORYSJ	257	3e-69	Heat stress transcription factor B-1 OS=Oryza sativa subsp. japonica GN=HSFB1 PE=2 SV=1	--	--	--	--	--	--	--	--	--	--	GO:0009414//response to water deprivation;GO:0042538//hyperosmotic salinity response;GO:0030968//endoplasmic reticulum unfolded protein response;GO:0010583//response to cyclopentenone;GO:0009407//toxin catabolic process;GO:0045892//negative regulation of transcription, DNA-dependent;GO:0009737//response to abscisic acid stimulus;GO:0006984//ER-nucleus signaling pathway	GO:0043565//sequence-specific DNA binding;GO:0003700//sequence-specific DNA binding transcription factor activity	GO:0005737//cytoplasm;GO:0005634//nucleus
CL4927.Contig2_All	594	0	17	0	1.8853	10.8806	Up	1.23e-05	0.000133874	gi|348672869|gb|EGZ12689.1|	141.7	7e-33	hypothetical protein PHYSODRAFT_516828 [Phytophthora sojae]	--	--	--	--	sp|A0AAR7|CCAMK_LOTJA	102	1e-22	Calcium and calcium/calmodulin-dependent serine/threonine-protein kinase OS=Lotus japonicus GN=CCAMK PE=1 SV=1	SPAC14C4.03	84.3	1e-16	COG0515	Serine/threonine protein kinase	K13412	4e-22	102	aly:ARALYDRAFT_914456	calcium-dependent protein kinase [EC:2.7.11.1]	GO:0044237//cellular metabolic process	GO:0005488//binding;GO:0004674//protein serine/threonine kinase activity	-
Unigene39178_All	666	0	19	0	1.8793	10.876	Up	3.24e-06	3.99e-05	gi|242064388|ref|XP_002453483.1|	421.8	4e-117	hypothetical protein SORBIDRAFT_04g006710 [Sorghum bicolor] >gi|241933314|gb|EES06459.1| hypothetical protein SORBIDRAFT_04g006710 [Sorghum bicolor]	gi|115444854|ref|NM_001052742.1|	646	0	Oryza sativa Japonica Group Os02g0198400 (Os02g0198400) mRNA, complete cds	--	--	--	--	--	--	--	--	--	--	--	--	--	--	GO:0010389//regulation of G2/M transition of mitotic cell cycle;GO:0051567//histone H3-K9 methylation;GO:0006342//chromatin silencing;GO:0006275//regulation of DNA replication	-	GO:0016021//integral to membrane;GO:0009507//chloroplast
Unigene42759_All	562	0	16	0	1.8754	10.873	Up	2.39e-05	0.000243066	gi|242058141|ref|XP_002458216.1|	57.8	1e-07	hypothetical protein SORBIDRAFT_03g029150 [Sorghum bicolor] >gi|241930191|gb|EES03336.1| hypothetical protein SORBIDRAFT_03g029150 [Sorghum bicolor]	--	--	--	--	sp|Q9LK03|PERK2_ARATH	47.4	6e-06	Proline-rich receptor-like protein kinase PERK2 OS=Arabidopsis thaliana GN=PERK2 PE=2 SV=3	YGR189c	51.6	8e-07	COG2273	Beta-glucanase/Beta-glucan synthetase	--	--	--	--	--	-	-	-
Unigene42334_All	530	0	15	0	1.8643	10.8644	Up	4.66e-05	0.000438848	--	--	--	--	--	--	--	--	--	--	--	--	--	--	--	--	--	--	--	--	--	--	-	-	-
CL2752.Contig1_All	498	0	14	0	1.8519	10.8548	Up	9.08e-05	0.000787416	gi|242067811|ref|XP_002449182.1|	308.1	3e-83	hypothetical protein SORBIDRAFT_05g006165 [Sorghum bicolor] >gi|241935025|gb|EES08170.1| hypothetical protein SORBIDRAFT_05g006165 [Sorghum bicolor]	gi|300681309|emb|FN431661.1|	327	6e-87	Saccharum hybrid cultivar BAC clone ShCIR12E03, selfed from cultivar R570	--	--	--	--	--	--	--	--	--	--	--	--	--	--	GO:0032508//DNA duplex unwinding;GO:0006281//DNA repair;GO:0000723//telomere maintenance	GO:0003678//DNA helicase activity;GO:0005524//ATP binding	-
Unigene44458_All	522	0	14	0	1.7667	10.7868	Up	9.08e-05	0.000787248	gi|224099795|ref|XP_002311621.1|	164.9	5e-40	predicted protein [Populus trichocarpa] >gi|222851441|gb|EEE88988.1| predicted protein [Populus trichocarpa]	gi|270135518|gb|BT102470.1|	224	7e-56	Picea glauca clone GQ0194_L02 mRNA sequence	sp|Q9SS17|RS241_ARATH	159	9e-40	40S ribosomal protein S24-1 OS=Arabidopsis thaliana GN=RPS24A PE=2 SV=1	YIL069c	181	8e-46	COG2004	Ribosomal protein S24E	K02974	5e-41	164	pop:POPTR_419231	small subunit ribosomal protein S24e	GO:0000462//maturation of SSU-rRNA from tricistronic rRNA transcript (SSU-rRNA, 5.8S rRNA, LSU-rRNA)	-	GO:0022627//cytosolic small ribosomal subunit
Unigene41134_All	561	0	15	0	1.7613	10.7824	Up	4.66e-05	0.000439051	gi|413952541|gb|AFW85190.1|	161.8	5e-39	hypothetical protein ZEAMMB73_094848 [Zea mays]	gi|293331934|ref|NM_001176085.1|	389	1e-105	Zea mays uncharacterized LOC100383435 (LOC100383435), mRNA >gi|224030082|gb|BT067220.1| Zea mays full-length cDNA clone ZM_BFb0325M14 mRNA, complete cds	sp|Q9LFR1|PTR50_ARATH	102	1e-22	Probable peptide/nitrate transporter At5g14940 OS=Arabidopsis thaliana GN=At5g14940 PE=2 SV=1	--	--	--	--	--	K14638	3e-13	72.8	sbi:SORBI_01g009890	solute carrier family 15 (peptide/histidine transporter), member 3/4	GO:0009624//response to nematode;GO:0006857//oligopeptide transport	GO:0015171//amino acid transmembrane transporter activity	GO:0005886//plasma membrane;GO:0016021//integral to membrane;GO:0016023//cytoplasmic membrane-bounded vesicle
CL1602.Contig2_All	561	0	15	0	1.7613	10.7824	Up	4.66e-05	0.000438189	gi|242095672|ref|XP_002438326.1|	190.3	1e-47	hypothetical protein SORBIDRAFT_10g012230 [Sorghum bicolor] >gi|241916549|gb|EER89693.1| hypothetical protein SORBIDRAFT_10g012230 [Sorghum bicolor]	gi|226509115|ref|NM_001147056.1|	311	4e-82	Zea mays uncharacterized LOC100272593 (LOC100272593), mRNA >gi|194699857|gb|BT039008.1| Zea mays full-length cDNA clone ZM_BFb0348N14 mRNA, complete cds	--	--	--	--	--	--	--	--	--	--	--	--	--	--	-	-	-
Unigene38895_All	571	0	15	0	1.7305	10.757	Up	4.66e-05	0.000437785	gi|452820545|gb|EME27586.1|	208	7e-53	isocitrate dehydrogenase (NAD+) [Galdieria sulphuraria]	--	--	--	--	sp|Q8LFC0|IDH1_ARATH	191	2e-49	Isocitrate dehydrogenase [NAD] regulatory subunit 1, mitochondrial OS=Arabidopsis thaliana GN=IDH1 PE=1 SV=2	SPAC11G7.03	259	2e-69	COG0473	Isocitrate/isopropylmalate dehydrogenase	K00030	8e-50	194	zma:100272953	isocitrate dehydrogenase (NAD+) [EC:1.1.1.41]	GO:0044238//primary metabolic process;GO:0072350//tricarboxylic acid metabolic process;GO:0009060//aerobic respiration	GO:0046872//metal ion binding;GO:0016616//oxidoreductase activity, acting on the CH-OH group of donors, NAD or NADP as acceptor	-
CL7245.Contig1_All	533	0	14	0	1.7303	10.7568	Up	9.08e-05	0.000785743	gi|414887765|tpg|DAA63779.1|	56.6	5e-41	TPA: hypothetical protein ZEAMMB73_796382 [Zea mays]	gi|224031432|gb|BT067895.1|	192	3e-46	Zea mays full-length cDNA clone ZM_BFc0191O10 mRNA, complete cds	--	--	--	--	--	--	--	--	--	--	--	--	--	--	-	-	GO:0016021//integral to membrane
Unigene39978_All	534	0	14	0	1.727	10.7541	Up	9.08e-05	0.000789939	gi|302833627|ref|XP_002948377.1|	70.1	2e-11	metalloproteinase, extracellular matrix glycoprotein VMP3 [Volvox carteri f. nagariensis] >gi|300266597|gb|EFJ50784.1| metalloproteinase, extracellular matrix glycoprotein VMP3 [Volvox carteri f. nagariensis]	--	--	--	--	sp|Q9SN46|LRX5_ARATH	59.7	1e-09	Leucine-rich repeat extensin-like protein 5 OS=Arabidopsis thaliana GN=LRX5 PE=2 SV=2	--	--	--	--	--	K14325	3e-08	56.2	bdi:100845778	RNA-binding protein with serine-rich domain 1	-	-	-
CL8910.Contig2_All	653	0	17	0	1.7149	10.7439	Up	1.23e-05	0.000133767	gi|357110873|ref|XP_003557240.1|	25.8	5e-09	PREDICTED: transketolase, chloroplastic-like [Brachypodium distachyon]	gi|226501705|ref|NM_001152512.1|	123	2e-25	Zea mays uncharacterized LOC100279513 (LOC100279513), mRNA >gi|219885210|gb|BT054373.1| Zea mays full-length cDNA clone ZM_BFc0005H18 mRNA, complete cds	sp|Q8RWV0|TKTC1_ARATH	53.1	2e-09	Transketolase-1, chloroplastic OS=Arabidopsis thaliana GN=TKL-1 PE=1 SV=1	--	--	--	--	--	K00615	5e-10	56.6	bdi:100837200	transketolase [EC:2.2.1.1]	-	-	-
CL8357.Contig1_All	5921	0	154	0	1.7133	10.7426	Up	2.66e-45	3e-43	gi|91795223|gb|ABE60891.1|	176.4	5e-42	putative polyprotein [Oryza sativa Japonica Group]	--	--	--	--	sp|P31843|RRPO_OENBE	94.4	7e-19	RNA-directed DNA polymerase homolog OS=Oenothera berteriana PE=4 SV=1	SPAC9.04	268	1e-70	COG2801	Transposase and inactivated derivatives	K03655	7e-16	85.9	gmx:100806552	ATP-dependent DNA helicase RecG [EC:3.6.4.12]	GO:0006259//DNA metabolic process	GO:0003676//nucleic acid binding	-
CL1805.Contig4_All	823	0	21	0	1.6809	10.715	Up	8.54e-07	1.17e-05	gi|323455940|gb|EGB11807.1|	53.1	6e-06	hypothetical protein AURANDRAFT_70640, partial [Aureococcus anophagefferens]	--	--	--	--	--	--	--	--	--	--	--	--	--	--	--	--	--	--	-	-	-
Unigene39581_All	557	0	14	0	1.6557	10.6932	Up	9.08e-05	0.000785159	gi|159466966|ref|XP_001691669.1|	142.9	2e-33	fatty acid desaturase, delta-12 [Chlamydomonas reinhardtii] >gi|158279015|gb|EDP04777.1| fatty acid desaturase, delta-12 [Chlamydomonas reinhardtii] >gi|195546504|gb|ACF98526.1| microsomal delta-12 fatty acid desaturase [Chlamydomonas reinhardtii]	gi|224581810|gb|FJ744543.1|	69.9	3e-09	Elaeis oleifera delta-12 fatty acid desaturase (FAD2) mRNA, partial cds	sp|P48631|FD6E2_SOYBN	129	1e-30	Omega-6 fatty acid desaturase, endoplasmic reticulum isozyme 2 OS=Glycine max GN=FAD2-2 PE=2 SV=1	sll1441	83.6	2e-16	COG3239	Fatty acid desaturase	K10256	2e-34	142	cre:CHLREDRAFT_135825	omega-6 fatty acid desaturase (delta-12 desaturase) [EC:1.14.19.-]	-	-	-
Unigene38567_All	591	0	14	0	1.5605	10.6078	Up	9.08e-05	0.00078977	--	--	--	--	gi|441423441|gb|JX540612.1|	79.8	3e-12	Paspalum vaginatum clone StvCtg_09169 microsatellite sequence	--	--	--	--	--	--	--	--	--	--	--	--	--	--	-	-	-
Unigene42623_All	593	0	14	0	1.5552	10.6029	Up	9.08e-05	0.000789517	gi|242079435|ref|XP_002444486.1|	357.8	6e-98	hypothetical protein SORBIDRAFT_07g022685 [Sorghum bicolor] >gi|241940836|gb|EES13981.1| hypothetical protein SORBIDRAFT_07g022685 [Sorghum bicolor]	gi|91204705|dbj|AB254446.1|	396	1e-107	Phragmites australis PhaHAK5-u mRNA for high-affinity potassium transporter, complete cds, strain: Utsunomiya	sp|Q6YSA9|HAK4_ORYSJ	335	1e-92	Probable potassium transporter 4 OS=Oryza sativa subsp. japonica GN=HAK4 PE=2 SV=1	RSp1052	103	2e-22	COG3158	K+ transporter	K03549	5e-66	248	pop:POPTR_873122	KUP system potassium uptake protein	GO:0071805//potassium ion transmembrane transport	GO:0015079//potassium ion transmembrane transporter activity	GO:0016021//integral to membrane
CL8540.Contig2_All	1059	0	25	0	1.5551	10.6028	Up	5.93e-08	9.92e-07	gi|293334051|ref|NP_001169125.1|	582.4	4e-165	uncharacterized protein LOC100382970 [Zea mays]	gi|32994161|dbj|AK108952.1|	846	0	Oryza sativa Japonica Group cDNA clone:002-153-C06, full insert sequence	sp|Q9LND8|ADSL2_ARATH	118	7e-27	Delta-9 desaturase-like 2 protein OS=Arabidopsis thaliana GN=At1g06100 PE=2 SV=1	SPCC1281.06c_1	426	4e-119	COG1398	Fatty-acid desaturase	K00507	3e-166	582	zma:100382970	stearoyl-CoA desaturase (delta-9 desaturase) [EC:1.14.19.1]	GO:0044710	-	-
CL6776.Contig4_All	1358	0	31	0	1.5037	10.5543	Up	1.09e-09	2.27e-08	gi|242048354|ref|XP_002461923.1|	110.2	9e-87	hypothetical protein SORBIDRAFT_02g010690 [Sorghum bicolor] >gi|241925300|gb|EER98444.1| hypothetical protein SORBIDRAFT_02g010690 [Sorghum bicolor]	gi|226505657|ref|NM_001156422.1|	593	1e-166	Zea mays undecaprenyl pyrophosphate synthetase (LOC100283522), mRNA >gi|195635318|gb|EU965010.1| Zea mays clone 283188 undecaprenyl pyrophosphate synthetase mRNA, complete cds	sp|Q56Y11|DDPS2_ARATH	154	9e-38	Dehydrodolichyl diphosphate synthase 2 OS=Arabidopsis thaliana GN=At5g58770 PE=2 SV=2	PA3652	136	7e-32	COG0020	Undecaprenyl pyrophosphate synthase	K11778	3e-53	207	bdi:100830201	ditrans,polycis-polyprenyl diphosphate synthase [EC:2.5.1.87]	GO:0008152//metabolic process	GO:0016765//transferase activity, transferring alkyl or aryl (other than methyl) groups	GO:0009536//plastid
CL5274.Contig2_All	2698	0	60	0	1.4649	10.5166	Up	4.37e-18	1.85e-16	gi|242091816|ref|XP_002436398.1|	213	4e-173	hypothetical protein SORBIDRAFT_10g001800 [Sorghum bicolor] >gi|241914621|gb|EER87765.1| hypothetical protein SORBIDRAFT_10g001800 [Sorghum bicolor]	gi|391417380|gb|BT086295.2|	765	0	Zea mays full-length cDNA clone ZM_BFc0147J11 mRNA, complete cds	sp|A2RVM0|TIC32_ARATH	172	2e-67	Short-chain dehydrogenase TIC 32, chloroplastic OS=Arabidopsis thaliana GN=TIC32 PE=2 SV=1	MT0074	79.7	9e-29	COG1028	Dehydrogenases with different specificities (related to short-chain alcohol dehydrogenases)	K00100	1e-19	80.9	olu:OSTLU_36252	[EC:1.1.1.-]	GO:0055114//oxidation-reduction process	GO:0016630//protochlorophyllide reductase activity	-
Unigene11971_All	731	0	16	0	1.4418	10.4937	Up	2.39e-05	0.000243369	gi|242042059|ref|XP_002468424.1|	113.2	4e-24	hypothetical protein SORBIDRAFT_01g045772 [Sorghum bicolor] >gi|241922278|gb|EER95422.1| hypothetical protein SORBIDRAFT_01g045772 [Sorghum bicolor]	gi|219888542|gb|BT056039.1|	214	1e-52	Zea mays full-length cDNA clone ZM_BFc0156H13 mRNA, complete cds	sp|Q9SYT0|ANXD1_ARATH	71.2	5e-13	Annexin D1 OS=Arabidopsis thaliana GN=ANN1 PE=1 SV=1	--	--	--	--	--	K08472	2e-09	61.2	osa:4324900	mlo protein	GO:0006952//defense response;GO:0009607//response to biotic stimulus	GO:0005516//calmodulin binding;GO:0005544//calcium-dependent phospholipid binding;GO:0005509//calcium ion binding	GO:0016021//integral to membrane
Unigene41463_All	795	0	15	0	1.2429	10.2795	Up	4.66e-05	0.00043961	--	--	--	--	gi|57164489|gb|AC133860.5|	60	4e-06	Oryza sativa chromosome 3 BAC OSJNBa0091E13 genomic sequence, complete sequence	--	--	--	--	--	--	--	--	--	--	--	--	--	--	-	-	-
CL1064.Contig3_All	806	0	15	0	1.2259	10.2596	Up	4.66e-05	0.000438696	--	--	--	--	--	--	--	--	--	--	--	--	--	--	--	--	--	--	--	--	--	--	-	-	-
CL2215.Contig1_All	911	0	16	0	1.1569	10.176	Up	2.39e-05	0.000243673	gi|242038027|ref|XP_002466408.1|	364.4	1e-99	hypothetical protein SORBIDRAFT_01g007240 [Sorghum bicolor] >gi|241920262|gb|EER93406.1| hypothetical protein SORBIDRAFT_01g007240 [Sorghum bicolor]	gi|226510116|ref|NM_001158788.1|	615	1e-173	Zea mays peroxidase 51 (LOC100285899), mRNA >gi|195654360|gb|EU974530.1| Zea mays clone 451777 peroxidase 51 precursor, mRNA, complete cds	sp|Q43731|PER50_ARATH	202	2e-52	Peroxidase 50 OS=Arabidopsis thaliana GN=PER50 PE=1 SV=1	--	--	--	--	--	K00430	5e-57	219	bdi:100839855	peroxidase [EC:1.11.1.7]	GO:0006979//response to oxidative stress;GO:0042744//hydrogen peroxide catabolic process;GO:0055114//oxidation-reduction process	GO:0046872//metal ion binding;GO:0020037//heme binding;GO:0004601//peroxidase activity	GO:0005576//extracellular region
CL1136.Contig2_All	870	0	14	0	1.06	10.0498	Up	9.08e-05	0.000786077	--	--	--	--	--	--	--	--	--	--	--	--	--	--	--	--	--	--	--	--	--	--	-	-	-
Unigene40654_All	935	0	15	0	1.0568	10.0455	Up	4.66e-05	0.000438493	gi|242035505|ref|XP_002465147.1|	320.1	3e-86	hypothetical protein SORBIDRAFT_01g032780 [Sorghum bicolor] >gi|241919001|gb|EER92145.1| hypothetical protein SORBIDRAFT_01g032780 [Sorghum bicolor]	gi|224035358|gb|BT069858.1|	813	0	Zea mays full-length cDNA clone ZM_BFb0309N07 mRNA, complete cds	sp|Q8GYX0|MOB1_ARATH	270	1e-72	MOB kinase activator-like 1 OS=Arabidopsis thaliana GN=At4g19045 PE=2 SV=1	--	--	--	--	--	K06685	8e-76	281	sbi:SORBI_01g023120	maintenance of ploidy protein MOB1 (MPS1 binder 1)	GO:0016310//phosphorylation	GO:0016301//kinase activity	-
CL8825.Contig2_All	961	0	15	0	1.0282	10.0059	Up	4.66e-05	0.000438392	gi|242096868|ref|XP_002438924.1|	275.4	9e-73	hypothetical protein SORBIDRAFT_10g028380 [Sorghum bicolor] >gi|241917147|gb|EER90291.1| hypothetical protein SORBIDRAFT_10g028380 [Sorghum bicolor]	gi|223945512|gb|BT062143.1|	769	0	Zea mays full-length cDNA clone ZM_BFb0220B11 mRNA, complete cds	--	--	--	--	--	--	--	--	--	--	--	--	--	--	-	-	-
CL7011.Contig1_All	1237	0	18	0	0.9585	9.90463	Up	6.31e-06	7.32e-05	gi|242055403|ref|XP_002456847.1|	370.2	4e-101	hypothetical protein SORBIDRAFT_03g044000 [Sorghum bicolor] >gi|241928822|gb|EES01967.1| hypothetical protein SORBIDRAFT_03g044000 [Sorghum bicolor]	gi|226507433|ref|NM_001149912.1|	916	0	Zea mays uncharacterized LOC100276021 (LOC100276021), mRNA	--	--	--	--	--	--	--	--	--	K00599	1e-87	322	osa:4327742	[EC:2.1.1.-]	GO:0031167//rRNA methylation	GO:0008173//RNA methyltransferase activity	-
CL7865.Contig2_All	1344	0	18	0	0.8822	9.78496	Up	6.31e-06	7.32e-05	gi|413937371|gb|AFW71922.1|	723	0	cytokinin-O-glucosyltransferase 2 [Zea mays]	gi|293335054|ref|NM_001174884.1|	870	0	Zea mays uncharacterized LOC100382123 (LOC100382123), mRNA >gi|223947716|gb|BT063245.1| Zea mays full-length cDNA clone ZM_BFc0042F04 mRNA, complete cds	sp|Q9ZWJ3|U85A2_ARATH	350	8e-97	UDP-glycosyltransferase 85A2 OS=Arabidopsis thaliana GN=UGT85A2 PE=2 SV=1	Cgl1939	59.7	1e-08	COG0532	Translation initiation factor 2 (IF-2; GTPase)	K13030	2e-80	298	sbi:SORBI_01g001220	cyanohydrin beta-glucosyltransferase [EC:2.4.1.85]	GO:0009813//flavonoid biosynthetic process;GO:0052696//flavonoid glucuronidation	GO:0080043//quercetin 3-O-glucosyltransferase activity;GO:0080044//quercetin 7-O-glucosyltransferase activity	GO:0043231//intracellular membrane-bounded organelle
CL3640.Contig2_All	1690	0	22	0	0.8575	9.74399	Up	4.39e-07	6.37e-06	gi|226508590|ref|NP_001150048.1|	719.5	0	rae1-like protein [Zea mays] >gi|195636308|gb|ACG37622.1| rae1-like protein [Zea mays] >gi|413916882|gb|AFW56814.1| Rae1-like protein [Zea mays]	gi|223973948|gb|BT065286.1|	1812	0	Zea mays full-length cDNA clone ZM_BFb0081M10 mRNA, complete cds	sp|Q38942|RAE1L_ARATH	597	7e-171	Rae1-like protein At1g80670 OS=Arabidopsis thaliana GN=At1g80670 PE=2 SV=2	all0283_3	85.5	3e-16	COG2319	FOG: WD40 repeat	K14298	0	719	zma:100283675	mRNA export factor	GO:0051028//mRNA transport;GO:0015031//protein transport	GO:0005515//protein binding;GO:0000166//nucleotide binding	GO:0005643//nuclear pore;GO:0080008//Cul4-RING ubiquitin ligase complex;GO:0005829//cytosol;GO:0009536//plastid
CL6776.Contig6_All	1262	0	14	0	0.7308	9.51333	Up	9.08e-05	0.00078591	gi|242048354|ref|XP_002461923.1|	110.2	1e-91	hypothetical protein SORBIDRAFT_02g010690 [Sorghum bicolor] >gi|241925300|gb|EER98444.1| hypothetical protein SORBIDRAFT_02g010690 [Sorghum bicolor]	gi|195628033|gb|EU963729.1|	704	0	Zea mays clone 272242 undecaprenyl pyrophosphate synthetase mRNA, complete cds	sp|Q56Y11|DDPS2_ARATH	164	8e-41	Dehydrodolichyl diphosphate synthase 2 OS=Arabidopsis thaliana GN=At5g58770 PE=2 SV=2	CAC1791	103	1e-35	COG0020	Undecaprenyl pyrophosphate synthase	K11778	5e-58	223	bdi:100830201	ditrans,polycis-polyprenyl diphosphate synthase [EC:2.5.1.87]	GO:0008152//metabolic process	GO:0016765//transferase activity, transferring alkyl or aryl (other than methyl) groups	GO:0009536//plastid
CL3814.Contig1_All	1348	0	14	0	0.6841	9.41806	Up	9.08e-05	0.00078683	gi|242089899|ref|XP_002440782.1|	682.9	0	hypothetical protein SORBIDRAFT_09g006500 [Sorghum bicolor] >gi|241946067|gb|EES19212.1| hypothetical protein SORBIDRAFT_09g006500 [Sorghum bicolor]	gi|226507347|ref|NM_001155316.1|	1760	0	Zea mays LOC100282405 (cl335_1), mRNA >gi|195622163|gb|EU960794.1| Zea mays clone 228711 alpha-mannosidase/ calcium ion binding protein mRNA, complete cds	sp|Q93Y37|MNS3_ARATH	362	2e-100	Mannosyl-oligosaccharide 1,2-alpha-mannosidase MNS3 OS=Arabidopsis thaliana GN=MNS3 PE=2 SV=1	--	--	--	--	--	K01230	0	682	sbi:SORBI_09g006500	mannosyl-oligosaccharide alpha-1,2-mannosidase [EC:3.2.1.113]	GO:0006491//N-glycan processing;GO:0048364//root development;GO:0043090//amino acid import;GO:0030433//ER-associated protein catabolic process;GO:0006888//ER to Golgi vesicle-mediated transport;GO:0097466//misfolded or incompletely synthesized glycoprotein catabolic process	GO:0005509//calcium ion binding;GO:0004571//mannosyl-oligosaccharide 1,2-alpha-mannosidase activity	GO:0005768//endosome;GO:0005802//trans-Golgi network;GO:0016020//membrane;GO:0005783//endoplasmic reticulum
CL939.Contig11_All	1594	0	15	0	0.6199	9.27589	Up	4.66e-05	0.000438442	gi|242034273|ref|XP_002464531.1|	546.6	4e-154	hypothetical protein SORBIDRAFT_01g020210 [Sorghum bicolor] >gi|241918385|gb|EER91529.1| hypothetical protein SORBIDRAFT_01g020210 [Sorghum bicolor]	gi|54651533|gb|BT016752.1|	716	0	Zea mays clone Contig585 mRNA sequence	--	--	--	--	--	--	--	--	--	K10144	4e-155	546	sbi:SORBI_01g020210	RING finger and CHY zinc finger domain-containing protein 1 [EC:6.3.2.19]	-	GO:0008270//zinc ion binding	GO:0016021//integral to membrane
CL137.Contig7_All	1614	0	14	0	0.5714	9.15836	Up	9.08e-05	0.000784909	gi|242065978|ref|XP_002454278.1|	82.4	2e-14	hypothetical protein SORBIDRAFT_04g027890 [Sorghum bicolor] >gi|241934109|gb|EES07254.1| hypothetical protein SORBIDRAFT_04g027890 [Sorghum bicolor]	gi|357126483|ref|XM_003564869.1|	93.7	5e-16	PREDICTED: Brachypodium distachyon FK506-binding protein 2-2-like (LOC100839589), mRNA	sp|Q41649|FKB15_VICFA	61.6	1e-09	FK506-binding protein 2 OS=Vicia faba GN=FKBP15 PE=1 SV=1	--	--	--	--	--	K09569	8e-11	67	bdi:100839589	FK506-binding protein 2 [EC:5.2.1.8]	GO:0000413//protein peptidyl-prolyl isomerization;GO:0061077//chaperone-mediated protein folding	GO:0003755//peptidyl-prolyl cis-trans isomerase activity;GO:0005528//FK506 binding	GO:0016023//cytoplasmic membrane-bounded vesicle;GO:0005789//endoplasmic reticulum membrane
CL6388.Contig1_All	1164	2	1194	0.1194	67.5712	9.14446	Up	0	0	gi|414585427|tpg|DAA35998.1|	463.8	2e-129	TPA: germin-like protein subfamily 1 member 11 [Zea mays]	gi|226495902|ref|NM_001157350.1|	1033	0	Zea mays germin-like protein subfamily 1 member 11 (LOC100284455), mRNA >gi|195642191|gb|EU968446.1| Zea mays clone 320926 germin-like protein subfamily 1 member 11 precursor, mRNA, complete cds	sp|Q7XSN6|GL41_ORYSJ	327	6e-90	Germin-like protein 4-1 OS=Oryza sativa subsp. japonica GN=Os04g0617900 PE=2 SV=2	CC3494_1	59.3	1e-08	COG3637	Opacity protein and related surface antigens	K12831	3e-11	67.8	cre:CHLREDRAFT_196073	splicing factor 3B subunit 4	GO:0033609//oxalate metabolic process	GO:0045735//nutrient reservoir activity;GO:0030145//manganese ion binding;GO:0046564//oxalate decarboxylase activity	GO:0005618//cell wall;GO:0005576//extracellular region;GO:0016023//cytoplasmic membrane-bounded vesicle
CL210.Contig7_All	1986	0	17	0	0.5639	9.1393	Up	1.23e-05	0.000133964	gi|413943582|gb|AFW76231.1|	189.1	6e-159	hypothetical protein ZEAMMB73_544621 [Zea mays]	gi|223943692|gb|BT061233.1|	741	0	Zea mays full-length cDNA clone ZM_BFb0125C05 mRNA, complete cds	--	--	--	--	--	--	--	--	--	--	--	--	--	--	-	-	-
CL318.Contig3_All	1800	0	15	0	0.5489	9.1004	Up	4.66e-05	0.000439305	gi|293332429|ref|NP_001169751.1|	934.9	0	uncharacterized protein LOC100383632 [Zea mays]	gi|293332428|ref|NM_001176280.1|	2474	0	Zea mays uncharacterized LOC100383632 (LOC100383632), mRNA >gi|224031414|gb|BT067886.1| Zea mays full-length cDNA clone ZM_BFc0185F24 mRNA, complete cds	--	--	--	--	--	--	--	--	--	--	--	--	--	--	-	-	GO:0016021//integral to membrane
Unigene38412_All	2341	0	18	0	0.5065	8.98442	Up	6.31e-06	7.33e-05	--	--	--	--	--	--	--	--	--	--	--	--	--	--	--	--	--	--	--	--	--	--	-	-	-
CL3199.Contig1_All	2135	0	16	0	0.4937	8.94749	Up	2.39e-05	0.000243248	gi|242065746|ref|XP_002454162.1|	323.6	9e-87	hypothetical protein SORBIDRAFT_04g025790 [Sorghum bicolor] >gi|241933993|gb|EES07138.1| hypothetical protein SORBIDRAFT_04g025790 [Sorghum bicolor]	gi|50897313|gb|AC133609.2|	63.9	6e-07	Oryza sativa (japonica cultivar-group) chromosome 11 BAC clone OSJNBa0002C14, complete sequence	sp|Q8GYA4|CRK10_ARATH	195	8e-50	Cysteine-rich receptor-like protein kinase 10 OS=Arabidopsis thaliana GN=CRK10 PE=1 SV=3	PA0074_1	81.6	5e-15	COG0515	Serine/threonine protein kinase	K13418	1e-38	160	aly:ARALYDRAFT_895025	somatic embryogenesis receptor kinase 1 [EC:2.7.10.1 2.7.11.1]	GO:0009987//cellular process	GO:0016301//kinase activity	GO:0016020//membrane
CL5069.Contig4_All	3172	0	17	0	0.353	8.46352	Up	1.23e-05	0.000133892	gi|242069499|ref|XP_002450026.1|	1270.4	0	hypothetical protein SORBIDRAFT_05g027220 [Sorghum bicolor] >gi|241935869|gb|EES09014.1| hypothetical protein SORBIDRAFT_05g027220 [Sorghum bicolor]	gi|45362456|gb|AY503650.1|	329	1e-86	Sorghum bicolor clone 0914-BTx3197 RFLP probe pSB0914	sp|Q39214|RPM1_ARATH	250	4e-66	Disease resistance protein RPM1 OS=Arabidopsis thaliana GN=RPM1 PE=1 SV=1	alr0124_1	57.8	1e-07	COG4886	Leucine-rich repeat (LRR) protein	K13457	2e-93	342	vvi:100252764	disease resistance protein RPM1	-	GO:0043531//ADP binding	-
Unigene41007_All	1029	1	286	0.0675	18.3089	8.08344	Up	2.27e-81	4.71e-79	gi|414885259|tpg|DAA61273.1|	599	4e-170	TPA: putative cytochrome P450 superfamily protein [Zea mays]	gi|357139035|ref|XM_003571044.1|	218	9e-54	PREDICTED: Brachypodium distachyon isoflavone 2'-hydroxylase-like (LOC100832046), mRNA	sp|P93147|C81E1_GLYEC	243	1e-64	Isoflavone 2'-hydroxylase OS=Glycyrrhiza echinata GN=CYP81E1 PE=1 SV=2	BH0579	106	6e-23	COG2124	Cytochrome P450	K00517	2e-85	314	osa:4334183	[EC:1.14.-.-]	GO:0044550//secondary metabolite biosynthetic process;GO:0042343//indole glucosinolate metabolic process;GO:0098542	GO:0046872//metal ion binding;GO:0016709//oxidoreductase activity, acting on paired donors, with incorporation or reduction of molecular oxygen, NAD(P)H as one donor, and incorporation of one atom of oxygen	GO:0016020//membrane
Unigene29_All	5223	0	20	0	0.2522	7.97842	Up	1.66e-06	2.17e-05	gi|242076388|ref|XP_002448130.1|	71.6	1e-10	hypothetical protein SORBIDRAFT_06g021780 [Sorghum bicolor] >gi|241939313|gb|EES12458.1| hypothetical protein SORBIDRAFT_06g021780 [Sorghum bicolor]	gi|195647463|gb|EU971082.1|	1306	0	Zea mays clone 357071 regulatory subunit mRNA, complete cds	sp|Q9SCL2|FB197_ARATH	69.7	2e-11	F-box protein At3g49450 OS=Arabidopsis thaliana GN=At3g49450 PE=2 SV=1	CAC3274_2	67.8	2e-10	COG4886	Leucine-rich repeat (LRR) protein	K13420	7e-07	55.8	aly:ARALYDRAFT_356368	LRR receptor-like serine/threonine-protein kinase FLS2 [EC:2.7.11.1]	-	-	-
CL1029.Contig1_All	520	1	138	0.1337	17.4818	7.03071	Up	7.83e-39	7.58e-37	--	--	--	--	--	--	--	--	--	--	--	--	--	--	--	--	--	--	--	--	--	--	-	-	-
Unigene40138_All	423	1	120	0.1643	18.6875	6.8296	Up	1.11e-33	9.1e-32	gi|242084318|ref|XP_002442584.1|	229.9	9e-60	hypothetical protein SORBIDRAFT_08g022440 [Sorghum bicolor] >gi|241943277|gb|EES16422.1| hypothetical protein SORBIDRAFT_08g022440 [Sorghum bicolor]	gi|242389373|emb|FP095436.1|	214	5e-53	Phyllostachys edulis cDNA clone: bphyem106h04, full insert sequence	sp|P50698|RST4_AVESA	184	2e-47	Thaumatin-like pathogenesis-related protein 4 OS=Avena sativa GN=RASTL-4 PE=2 SV=1	--	--	--	--	--	--	--	--	--	--	GO:0050832//defense response to fungus;GO:0031640//killing of cells of other organism	-	-
Unigene40255_All	1034	1	82	0.0672	5.224	6.28055	Up	7.72e-23	4.2e-21	--	--	--	--	gi|242254048|gb|FJ487449.1|	75.8	8e-11	Coix lacryma-jobi tb1 gene locus, complete sequence	--	--	--	--	--	--	--	--	--	--	--	--	--	--	-	-	-
CL4926.Contig2_All	1234	1	81	0.0563	4.3239	6.26305	Up	1.49e-22	8.02e-21	gi|242047188|ref|XP_002461340.1|	415.2	1e-114	hypothetical protein SORBIDRAFT_02g001200 [Sorghum bicolor] >gi|241924717|gb|EER97861.1| hypothetical protein SORBIDRAFT_02g001200 [Sorghum bicolor]	gi|357115233|ref|XM_003559348.1|	188	9e-45	PREDICTED: Brachypodium distachyon uncharacterized LOC100841477 (LOC100841477), mRNA	sp|Q9SEE9|SR45_ARATH	72.4	5e-13	Arginine/serine-rich protein 45 OS=Arabidopsis thaliana GN=SR45 PE=1 SV=1	DR2417m	62.4	2e-09	COG0595	Predicted hydrolase of the metallo-beta-lactamase superfamily	K12878	5e-13	73.9	olu:OSTLU_14373	THO complex subunit 1	GO:0009723//response to ethylene stimulus;GO:0009734//auxin mediated signaling pathway;GO:0009640//photomorphogenesis;GO:0009826//unidimensional cell growth;GO:0006474//N-terminal protein amino acid acetylation	GO:0004596//peptide alpha-N-acetyltransferase activity	GO:0031248//protein acetyltransferase complex
Unigene41696_All	731	1	80	0.0951	7.2091	6.24423	Up	2.86e-22	1.52e-20	gi|242087585|ref|XP_002439625.1|	386.7	1e-106	hypothetical protein SORBIDRAFT_09g017190 [Sorghum bicolor] >gi|241944910|gb|EES18055.1| hypothetical protein SORBIDRAFT_09g017190 [Sorghum bicolor]	gi|151426138|dbj|AK248561.1|	129	4e-27	Hordeum vulgare subsp. vulgare cDNA clone: FLbaf84e05, mRNA sequence	--	--	--	--	--	--	--	--	--	K13171	4e-08	56.6	ath:AT2G29210	serine/arginine repetitive matrix protein 1	-	-	GO:0016023//cytoplasmic membrane-bounded vesicle
CL8430.Contig1_All	396	1	59	0.1755	9.8145	5.80537	Up	2.57e-16	9.71e-15	gi|378405200|sp|P84516.2|PER1_SORBI	248.8	1e-65	RecName: Full=Cationic peroxidase SPC4; Flags: Precursor	gi|194695569|gb|BT036864.1|	498	1e-138	Zea mays full-length cDNA clone ZM_BFb0145F02 mRNA, complete cds	sp|P84516|PER1_SORBI	248	6e-67	Cationic peroxidase SPC4 OS=Sorghum bicolor GN=SORBIDRAFT_03g046810 PE=1 SV=2	--	--	--	--	--	K00430	1e-66	248	sbi:SORBI_03g046810	peroxidase [EC:1.11.1.7]	GO:0006979//response to oxidative stress;GO:0042744//hydrogen peroxide catabolic process;GO:0009664//plant-type cell wall organization;GO:0055114//oxidation-reduction process	GO:0046872//metal ion binding;GO:0020037//heme binding;GO:0004601//peroxidase activity	GO:0009505//plant-type cell wall;GO:0005576//extracellular region
Unigene41668_All	317	1	53	0.2193	11.0135	5.65022	Up	1.27e-14	4.29e-13	--	--	--	--	--	--	--	--	--	--	--	--	--	--	--	--	--	--	--	--	--	--	-	-	-
Unigene38771_All	435	1	49	0.1598	7.4202	5.53712	Up	1.69e-13	5.27e-12	gi|357488201|ref|XP_003614388.1|	42.4	1e-12	hypothetical protein MTR_5g051050, partial [Medicago truncatula] >gi|355515723|gb|AES97346.1| hypothetical protein MTR_5g051050, partial [Medicago truncatula]	gi|391415363|gb|BT065681.2|	759	0	Zea mays full-length cDNA clone ZM_BFc0017K02 mRNA, complete cds	--	--	--	--	--	--	--	--	--	--	--	--	--	--	-	-	-
Unigene40650_All	409	1	48	0.1699	7.7309	5.50788	Up	3.23e-13	9.89e-12	gi|242046722|ref|XP_002461107.1|	193.4	9e-49	hypothetical protein SORBIDRAFT_02g040890 [Sorghum bicolor] >gi|241924484|gb|EER97628.1| hypothetical protein SORBIDRAFT_02g040890 [Sorghum bicolor]	gi|357116251|ref|XM_003559848.1|	174	5e-41	PREDICTED: Brachypodium distachyon GDSL esterase/lipase At1g28600-like (LOC100842909), mRNA	sp|Q94F40|GDL9_ARATH	96.3	5e-21	GDSL esterase/lipase At1g28600 OS=Arabidopsis thaliana GN=At1g28600 PE=2 SV=1	--	--	--	--	--	--	--	--	--	--	GO:0006629//lipid metabolic process	GO:0016298//lipase activity	GO:0016023//cytoplasmic membrane-bounded vesicle
Unigene41880_All	769	1	47	0.0904	4.0261	5.47692	Up	6.17e-13	1.84e-11	gi|242043078|ref|XP_002459410.1|	330.9	1e-89	hypothetical protein SORBIDRAFT_02g004200 [Sorghum bicolor] >gi|241922787|gb|EER95931.1| hypothetical protein SORBIDRAFT_02g004200 [Sorghum bicolor]	gi|226498863|ref|NM_001154217.1|	434	1e-119	Zea mays lipid binding protein (LOC100281299), mRNA >gi|195613125|gb|EU956275.1| Zea mays clone 1560036 lipid binding protein mRNA, complete cds	sp|Q6ASY2|NLTL1_ORYSJ	72	3e-13	Non-specific lipid transfer protein-like 1 OS=Oryza sativa subsp. japonica GN=LTPL1 PE=1 SV=1	DR0400	36.6	6e-07	COG1674	DNA segregation ATPase FtsK/SpoIIIE and related proteins	K01051	1e-08	47.4	gmx:100776781	pectinesterase [EC:3.1.1.11]	-	-	-
Unigene41733_All	630	1	46	0.1103	4.8098	5.44647	Up	1.18e-12	3.42e-11	gi|288558955|sp|C5YVA2.1|CSPLL_SORBI	308.1	6e-83	RecName: Full=CASP-like protein Sb09g008190	gi|226504213|ref|NM_001154802.1|	672	0	Zea mays plant integral membrane protein TIGR01569 containing protein (LOC100281882), mRNA >gi|195617097|gb|EU958261.1| Zea mays clone 1682056 plant integral membrane protein TIGR01569 containing protein mRNA, complete cds	sp|C5YVA2|CSPLL_SORBI	308	2e-84	CASP-like protein Sb09g008190 OS=Sorghum bicolor GN=Sb09g008190 PE=2 SV=1	--	--	--	--	--	K13171	2e-06	50.8	vvi:100262120	serine/arginine repetitive matrix protein 1	GO:0035264//multicellular organism growth;GO:0016226//iron-sulfur cluster assembly;GO:0009826//unidimensional cell growth;GO:0009741//response to brassinosteroid stimulus;GO:0007275//multicellular organismal development;GO:0009733//response to auxin stimulus	GO:0051536//iron-sulfur cluster binding;GO:0003954//NADH dehydrogenase activity	GO:0005886//plasma membrane;GO:0016021//integral to membrane;GO:0005829//cytosol;GO:0016023//cytoplasmic membrane-bounded vesicle
Unigene41296_All	542	1	44	0.1282	5.3477	5.38245	Up	4.29e-12	1.18e-10	gi|413936542|gb|AFW71093.1|	229.9	1e-59	putative RING zinc finger domain superfamily protein [Zea mays]	gi|223974130|gb|BT065377.1|	264	9e-68	Zea mays full-length cDNA clone ZM_BFb0127N16 mRNA, complete cds	sp|Q8L9T5|ATL2_ARATH	87	6e-18	RING-H2 finger protein ATL2 OS=Arabidopsis thaliana GN=ATL2 PE=2 SV=2	Rv3876	46.2	1e-06	COG0455	ATPases involved in chromosome partitioning	K05283	3e-11	66.2	aly:ARALYDRAFT_354960	phosphatidylinositol glycan, class W [EC:2.3.-.-]	-	GO:0008270//zinc ion binding	GO:0016021//integral to membrane;GO:0016023//cytoplasmic membrane-bounded vesicle
Unigene41719_All	611	1	44	0.1138	4.7438	5.38147	Up	4.29e-12	1.18e-10	gi|242051515|ref|XP_002454903.1|	279.3	3e-74	hypothetical protein SORBIDRAFT_03g001170 [Sorghum bicolor] >gi|241926878|gb|EES00023.1| hypothetical protein SORBIDRAFT_03g001170 [Sorghum bicolor]	gi|226491144|ref|NM_001159174.1|	607	1e-171	Zea mays late embryogenesis abundant protein Lea14-A (LOC100286287), mRNA >gi|195658528|gb|EU976614.1| Zea mays clone 985107 late embryogenesis abundant protein Lea14-A mRNA, complete cds	sp|P46518|LEA14_GOSHI	188	2e-48	Late embryogenesis abundant protein Lea14-A OS=Gossypium hirsutum GN=LEA14-A PE=2 SV=1	DR2133	58.5	8e-09	COG4372	Uncharacterized protein conserved in bacteria with the myosin-like domain	K13171	6e-13	72	vvi:100262120	serine/arginine repetitive matrix protein 1	GO:0009269//response to desiccation	-	-
Unigene8021_All	791	14	615	1.2302	51.2164	5.37964	Up	5.92e-155	2.65e-152	--	--	--	--	--	--	--	--	--	--	--	--	--	--	--	--	--	--	--	--	--	--	-	-	-
Unigene41727_All	522	1	43	0.1332	5.4264	5.34833	Up	8.17e-12	2.19e-10	gi|242065390|ref|XP_002453984.1|	287.7	5e-77	hypothetical protein SORBIDRAFT_04g022700 [Sorghum bicolor] >gi|241933815|gb|EES06960.1| hypothetical protein SORBIDRAFT_04g022700 [Sorghum bicolor]	gi|357149522|ref|XM_003575093.1|	95.6	4e-17	PREDICTED: Brachypodium distachyon uncharacterized LOC100840450 (LOC100840450), mRNA	sp|Q9LSB1|GUX1_ARATH	63.9	5e-11	UDP-glucuronate:xylan alpha-glucuronosyltransferase 1 OS=Arabidopsis thaliana GN=GUX1 PE=2 SV=1	--	--	--	--	--	K00750	3e-18	89.4	rcu:RCOM_0138290	glycogenin glucosyltransferase [EC:2.4.1.186]	GO:0008152//metabolic process	GO:0016757//transferase activity, transferring glycosyl groups	-
CL8840.Contig1_All	911	2	84	0.1526	6.074	5.31482	Up	4.46e-22	2.34e-20	gi|242062618|ref|XP_002452598.1|	474.6	1e-132	hypothetical protein SORBIDRAFT_04g028830 [Sorghum bicolor] >gi|241932429|gb|EES05574.1| hypothetical protein SORBIDRAFT_04g028830 [Sorghum bicolor]	gi|357143677|ref|XM_003572962.1|	599	1e-168	PREDICTED: Brachypodium distachyon GDSL esterase/lipase At5g37690-like (LOC100840836), mRNA	sp|Q9FHQ1|GDL80_ARATH	269	1e-72	GDSL esterase/lipase At5g37690 OS=Arabidopsis thaliana GN=At5g37690 PE=2 SV=1	all3634	50.1	5e-06	COG3240	Phospholipase/lecithinase/hemolysin	K00514	2e-16	84.7	rcu:RCOM_1428040	zeta-carotene desaturase [EC:1.3.5.6]	GO:0008152//metabolic process	GO:0016298//lipase activity	GO:0005576//extracellular region;GO:0016023//cytoplasmic membrane-bounded vesicle
Unigene40157_All	660	1	41	0.1053	4.0921	5.28026	Up	2.97e-11	7.51e-10	gi|242065390|ref|XP_002453984.1|	368.6	4e-101	hypothetical protein SORBIDRAFT_04g022700 [Sorghum bicolor] >gi|241933815|gb|EES06960.1| hypothetical protein SORBIDRAFT_04g022700 [Sorghum bicolor]	gi|297599422|ref|NM_001053661.2|	327	8e-87	Oryza sativa Japonica Group Os02g0556000 (Os02g0556000) mRNA, complete cds	sp|Q9LSB1|GUX1_ARATH	249	7e-67	UDP-glucuronate:xylan alpha-glucuronosyltransferase 1 OS=Arabidopsis thaliana GN=GUX1 PE=2 SV=1	DR2417m	65.9	6e-11	COG0595	Predicted hydrolase of the metallo-beta-lactamase superfamily	K00750	2e-67	253	rcu:RCOM_0138290	glycogenin glucosyltransferase [EC:2.4.1.186]	GO:0008152//metabolic process	GO:0016757//transferase activity, transferring glycosyl groups	-
CL4926.Contig3_All	1362	2	82	0.1021	3.9659	5.27959	Up	1.62e-21	8.28e-20	gi|242047188|ref|XP_002461340.1|	134.4	1e-111	hypothetical protein SORBIDRAFT_02g001200 [Sorghum bicolor] >gi|241924717|gb|EER97861.1| hypothetical protein SORBIDRAFT_02g001200 [Sorghum bicolor]	gi|357115233|ref|XM_003559348.1|	188	1e-44	PREDICTED: Brachypodium distachyon uncharacterized LOC100841477 (LOC100841477), mRNA	sp|Q9FPQ6|GP1_CHLRE	44.7	2e-07	Vegetative cell wall protein gp1 OS=Chlamydomonas reinhardtii GN=GP1 PE=2 SV=1	DRA0212	63.2	1e-09	COG2377	Predicted molecular chaperone distantly related to HSP70-fold metalloproteases	K13171	3e-10	64.7	vvi:100262120	serine/arginine repetitive matrix protein 1	GO:0009723//response to ethylene stimulus;GO:0009734//auxin mediated signaling pathway;GO:0009640//photomorphogenesis;GO:0009826//unidimensional cell growth;GO:0006474//N-terminal protein amino acid acetylation	GO:0004596//peptide alpha-N-acetyltransferase activity	GO:0031248//protein acetyltransferase complex
Unigene41716_All	1013	2	81	0.1372	5.2673	5.26271	Up	3.07e-21	1.55e-19	gi|242034331|ref|XP_002464560.1|	542.7	3e-153	hypothetical protein SORBIDRAFT_01g020830 [Sorghum bicolor] >gi|241918414|gb|EER91558.1| hypothetical protein SORBIDRAFT_01g020830 [Sorghum bicolor]	gi|226530586|ref|NM_001147217.1|	890	0	Zea mays uncharacterized LOC100272764 (LOC100272764), mRNA >gi|194700595|gb|BT039377.1| Zea mays full-length cDNA clone ZM_BFc0008K10 mRNA, complete cds	sp|Q42517|PERN_ARMRU	346	1e-95	Peroxidase N OS=Armoracia rusticana GN=HRPN PE=2 SV=1	--	--	--	--	--	K00430	3e-154	542	sbi:SORBI_01g020830	peroxidase [EC:1.11.1.7]	GO:0006979//response to oxidative stress;GO:0042744//hydrogen peroxide catabolic process;GO:0055114//oxidation-reduction process	GO:0046872//metal ion binding;GO:0020037//heme binding;GO:0004601//peroxidase activity	GO:0005576//extracellular region;GO:0005634//nucleus;GO:0016023//cytoplasmic membrane-bounded vesicle
Unigene41896_All	578	1	40	0.1203	4.5587	5.24391	Up	5.65e-11	1.38e-09	gi|242043696|ref|XP_002459719.1|	199.5	2e-50	hypothetical protein SORBIDRAFT_02g009320 [Sorghum bicolor] >gi|241923096|gb|EER96240.1| hypothetical protein SORBIDRAFT_02g009320 [Sorghum bicolor]	gi|226505789|ref|NM_001154566.1|	432	1e-118	Zea mays PVR3-like protein (LOC100281647), mRNA >gi|195615459|gb|EU957442.1| Zea mays clone 1592359 PVR3-like protein mRNA, complete cds	sp|Q8W453|DIR1_ARATH	74.3	4e-14	Putative lipid-transfer protein DIR1 OS=Arabidopsis thaliana GN=DIR1 PE=1 SV=1	--	--	--	--	--	--	--	--	--	--	-	-	GO:0016023//cytoplasmic membrane-bounded vesicle
Unigene41780_All	463	1	39	0.1501	5.5487	5.20815	Up	1.07e-10	2.55e-09	--	--	--	--	--	--	--	--	--	--	--	--	--	--	--	--	--	--	--	--	--	--	-	-	-
Unigene14492_All	294	7	260	1.655	58.2554	5.13749	Up	6.57e-65	1.04e-62	gi|413937045|gb|AFW71596.1|	58.5	3e-08	hypothetical protein ZEAMMB73_342257 [Zea mays]	gi|347662122|gb|BT132475.1|	119	2e-24	Oryza sativa clone RRlibD01062 mRNA sequence	--	--	--	--	--	--	--	--	--	--	--	--	--	--	-	-	-
Unigene41752_All	311	1	37	0.2235	7.837	5.13195	Up	3.88e-10	8.61e-09	--	--	--	--	gi|226500939|ref|NM_001152093.1|	58	6e-06	Zea mays uncharacterized LOC100279027 (LOC100279027), mRNA	--	--	--	--	--	--	--	--	--	--	--	--	--	--	-	-	-
Unigene42041_All	870	1	37	0.0799	2.8015	5.13186	Up	3.88e-10	8.61e-09	gi|242076294|ref|XP_002448083.1|	575.1	5e-163	hypothetical protein SORBIDRAFT_06g020720 [Sorghum bicolor] >gi|241939266|gb|EES12411.1| hypothetical protein SORBIDRAFT_06g020720 [Sorghum bicolor]	gi|189472961|gb|AY108138.2|	1386	0	Zea mays PCO110469 mRNA sequence	sp|P49081|MASY_MAIZE	553	4e-158	Malate synthase, glyoxysomal OS=Zea mays GN=LIP PE=2 SV=1	DRA0277	338	7e-93	COG2225	Malate synthase	K01638	4e-164	575	sbi:SORBI_06g020720	malate synthase [EC:2.3.3.9]	GO:0006099//tricarboxylic acid cycle;GO:0006097//glyoxylate cycle	GO:0004474//malate synthase activity	GO:0009514//glyoxysome;GO:0005634//nucleus
CL5963.Contig2_All	1520	2	74	0.0915	3.207	5.13131	Up	2.75e-19	1.26e-17	gi|242080093|ref|XP_002444815.1|	426.8	5e-118	hypothetical protein SORBIDRAFT_07g028490 [Sorghum bicolor] >gi|241941165|gb|EES14310.1| hypothetical protein SORBIDRAFT_07g028490 [Sorghum bicolor]	gi|242386860|emb|FP094113.1|	317	2e-83	Phyllostachys edulis cDNA clone: bphylf036g09, full insert sequence	sp|Q7F8T6|OMT17_ORYSJ	348	4e-96	Tricin synthase 2 OS=Oryza sativa subsp. japonica GN=ROMT-17 PE=1 SV=1	all5179	179	1e-44	COG4122	Predicted O-methyltransferase	K00588	2e-76	284	sbi:SORBI_10g004540	caffeoyl-CoA O-methyltransferase [EC:2.1.1.104]	GO:0032259//methylation	GO:0008757//S-adenosylmethionine-dependent methyltransferase activity;GO:0046872//metal ion binding;GO:0008171//O-methyltransferase activity	GO:0005634//nucleus;GO:0005739//mitochondrion
Unigene4192_All	395	8	295	1.4078	49.1966	5.12704	Up	2.13e-73	3.83e-71	gi|242089213|ref|XP_002440439.1|	75.5	2e-13	hypothetical protein SORBIDRAFT_09g001030 [Sorghum bicolor] >gi|241945724|gb|EES18869.1| hypothetical protein SORBIDRAFT_09g001030 [Sorghum bicolor]	gi|48093415|gb|AY549626.1|	95.6	3e-17	Zea perennis isolate per7b MPI (mpi) gene, complete cds	sp|P08626|ICI3_HORVU	59.7	5e-10	Subtilisin-chymotrypsin inhibitor-2B (Fragment) OS=Hordeum vulgare PE=3 SV=1	--	--	--	--	--	--	--	--	--	--	GO:0010951//negative regulation of endopeptidase activity;GO:0009611//response to wounding	GO:0008233//peptidase activity;GO:0004867//serine-type endopeptidase inhibitor activity	-
Unigene40261_All	530	1	36	0.1311	4.4744	5.09295	Up	7.37e-10	1.58e-08	gi|242034653|ref|XP_002464721.1|	233.4	1e-60	hypothetical protein SORBIDRAFT_01g025600 [Sorghum bicolor] >gi|241918575|gb|EER91719.1| hypothetical protein SORBIDRAFT_01g025600 [Sorghum bicolor]	gi|293331266|ref|NM_001175453.1|	371	1e-100	Zea mays LOC100382734 (umc1461), mRNA >gi|391415243|gb|BT065199.2| Zea mays full-length cDNA clone ZM_BFb0031E19 mRNA, complete cds	--	--	--	--	--	--	--	--	--	--	--	--	--	--	-	-	GO:0009536//plastid
Unigene39060_All	690	1	35	0.1007	3.3414	5.05232	Up	1.4e-09	2.89e-08	gi|242094204|ref|XP_002437592.1|	183	3e-45	hypothetical protein SORBIDRAFT_10g030090 [Sorghum bicolor] >gi|241915815|gb|EER88959.1| hypothetical protein SORBIDRAFT_10g030090 [Sorghum bicolor]	gi|226528490|ref|NM_001149240.1|	313	1e-82	Zea mays uncharacterized LOC100275040 (LOC100275040), mRNA	--	--	--	--	--	--	--	--	--	K14325	1e-06	51.6	sbi:SORBI_03g046480	RNA-binding protein with serine-rich domain 1	-	-	-
Unigene40139_All	392	1	35	0.1773	5.8816	5.05194	Up	1.4e-09	2.89e-08	--	--	--	--	gi|226508811|ref|NM_001157056.1|	77.8	8e-12	Zea mays metallothionein-like protein 1 (LOC100284159), mRNA >gi|195639905|gb|EU967303.1| Zea mays clone 301262 metallothionein-like protein 1 mRNA, complete cds	--	--	--	--	--	--	--	--	--	--	--	--	--	--	-	-	-
CL7774.Contig2_All	2598	2	69	0.0535	1.7495	5.03126	Up	6.75e-18	2.83e-16	gi|242044582|ref|XP_002460162.1|	73.9	1e-11	hypothetical protein SORBIDRAFT_02g023690 [Sorghum bicolor] >gi|241923539|gb|EER96683.1| hypothetical protein SORBIDRAFT_02g023690 [Sorghum bicolor]	gi|238006947|gb|BT084156.1|	3053	0	Zea mays full-length cDNA clone ZM_BFb0082O06 mRNA, complete cds	sp|F4KBF3|AAE17_ARATH	849	0	Probable acyl-activating enzyme 17, peroxisomal OS=Arabidopsis thaliana GN=AAE17 PE=2 SV=1	PAE2481	222	2e-57	COG0365	Acyl-coenzyme A synthetases/AMP-(fatty) acid ligases	K15164	0	634	aly:ARALYDRAFT_314757	mediator of RNA polymerase II transcription subunit 13	GO:0008152//metabolic process	GO:0016874//ligase activity	GO:0016021//integral to membrane
Unigene41950_All	600	1	33	0.1158	3.623	4.96748	Up	5.03e-09	9.76e-08	gi|242050166|ref|XP_002462827.1|	322.8	2e-87	hypothetical protein SORBIDRAFT_02g032650 [Sorghum bicolor] >gi|241926204|gb|EER99348.1| hypothetical protein SORBIDRAFT_02g032650 [Sorghum bicolor]	gi|115480644|ref|NM_001070451.1|	81.8	8e-13	Oryza sativa Japonica Group Os09g0559100 (Os09g0559100) mRNA, complete cds	sp|Q84RR0|ARI7_ARATH	144	5e-35	Probable E3 ubiquitin-protein ligase ARI7 OS=Arabidopsis thaliana GN=ARI7 PE=2 SV=1	DR0479	55.1	8e-08	COG0744	Membrane carboxypeptidase (penicillin-binding protein)	K11968	5e-40	162	bdi:100837207	ariadne-1	GO:0000209//protein polyubiquitination;GO:0042787//protein ubiquitination involved in ubiquitin-dependent protein catabolic process;GO:0032436//positive regulation of proteasomal ubiquitin-dependent protein catabolic process	GO:0008270//zinc ion binding;GO:0003676//nucleic acid binding;GO:0031624//ubiquitin conjugating enzyme binding;GO:0061630	GO:0000151//ubiquitin ligase complex;GO:0005737//cytoplasm
Unigene40468_All	224	1	33	0.3103	9.7046	4.96693	Up	5.03e-09	9.76e-08	gi|288558957|sp|C5YP66.1|CSPLJ_SORBI	102.4	2e-21	RecName: Full=CASP-like protein Sb08g016550	gi|259490274|ref|NM_001165541.1|	212	1e-52	Zea mays membrane protein (LOC100304008), mRNA >gi|195628827|gb|EU964113.1| Zea mays clone 275968 membrane protein mRNA, complete cds	sp|C5YP66|CSPLJ_SORBI	102	5e-23	CASP-like protein Sb08g016550 OS=Sorghum bicolor GN=Sb08g016550 PE=2 SV=1	--	--	--	--	--	K15174	5e-06	37	smo:SELMODRAFT_446192	RNA polymerase II-associated factor 1	GO:0016226//iron-sulfur cluster assembly	GO:0051536//iron-sulfur cluster binding;GO:0003954//NADH dehydrogenase activity	GO:0016021//integral to membrane;GO:0005829//cytosol;GO:0005886//plasma membrane
Unigene41756_All	438	1	33	0.1587	4.9631	4.96687	Up	5.03e-09	9.76e-08	--	--	--	--	gi|242092159|ref|XM_002436525.1|	115	4e-23	Sorghum bicolor hypothetical protein, mRNA	--	--	--	--	--	--	--	--	--	--	--	--	--	--	-	-	-
Unigene40304_All	470	1	32	0.1479	4.485	4.92241	Up	9.52e-09	1.79e-07	gi|413934507|gb|AFW69058.1|	217.6	5e-56	hypothetical protein ZEAMMB73_415108 [Zea mays]	gi|357145761|ref|XM_003573709.1|	93.7	2e-16	PREDICTED: Brachypodium distachyon serine carboxypeptidase-like 18-like, transcript variant 1 (LOC100823184), mRNA	sp|Q9CAU2|SCP5_ARATH	94	4e-20	Serine carboxypeptidase-like 5 OS=Arabidopsis thaliana GN=SCPL5 PE=2 SV=2	--	--	--	--	--	K09757	2e-17	85.9	ath:AT2G22990	serine carboxypeptidase-like 8 [EC:3.4.16.- 2.3.1.92]	GO:0019748//secondary metabolic process;GO:0051603//proteolysis involved in cellular protein catabolic process	GO:0004185//serine-type carboxypeptidase activity;GO:0016747//transferase activity, transferring acyl groups other than amino-acyl groups	GO:0016020//membrane
Unigene41746_All	427	1	32	0.1628	4.9367	4.92237	Up	9.52e-09	1.79e-07	gi|242087965|ref|XP_002439815.1|	82	3e-15	hypothetical protein SORBIDRAFT_09g020650 [Sorghum bicolor] >gi|241945100|gb|EES18245.1| hypothetical protein SORBIDRAFT_09g020650 [Sorghum bicolor]	gi|357131164|ref|XM_003567163.1|	87.7	9e-15	PREDICTED: Brachypodium distachyon cytochrome P450 94A1-like (LOC100830929), mRNA	sp|O81117|C94A1_VICSA	46.6	5e-06	Cytochrome P450 94A1 OS=Vicia sativa GN=CYP94A1 PE=2 SV=2	--	--	--	--	--	K00517	2e-10	62.4	ath:AT3G56630	[EC:1.14.-.-]	GO:0055114//oxidation-reduction process	GO:0004497//monooxygenase activity;GO:0005506//iron ion binding;GO:0020037//heme binding;GO:0016705//oxidoreductase activity, acting on paired donors, with incorporation or reduction of molecular oxygen	GO:0016021//integral to membrane;GO:0016023//cytoplasmic membrane-bounded vesicle
Unigene42288_All	459	1	30	0.1514	4.3055	4.82974	Up	3.41e-08	5.92e-07	gi|242046976|ref|XP_002461234.1|	118.2	4e-26	hypothetical protein SORBIDRAFT_02g043300 [Sorghum bicolor] >gi|241924611|gb|EER97755.1| hypothetical protein SORBIDRAFT_02g043300 [Sorghum bicolor]	gi|115474146|ref|NM_001067207.1|	111	6e-22	Oryza sativa Japonica Group Os07g0684900 (Os07g0684900) mRNA, complete cds	sp|Q0D3I7|WOX11_ORYSJ	112	1e-25	WUSCHEL-related homeobox 11 OS=Oryza sativa subsp. japonica GN=WOX11 PE=2 SV=1	--	--	--	--	--	--	--	--	--	--	GO:0007275//multicellular organismal development;GO:0006355//regulation of transcription, DNA-dependent	GO:0003677//DNA binding	GO:0005634//nucleus
CL5675.Contig1_All	534	1	30	0.1302	3.7008	4.82904	Up	3.41e-08	5.92e-07	--	--	--	--	--	--	--	--	--	--	--	--	--	--	--	--	--	--	--	--	--	--	-	-	-
Unigene40103_All	236	1	29	0.2945	8.0946	4.78062	Up	6.43e-08	1.07e-06	gi|242061486|ref|XP_002452032.1|	139.8	1e-32	hypothetical protein SORBIDRAFT_04g016970 [Sorghum bicolor] >gi|241931863|gb|EES05008.1| hypothetical protein SORBIDRAFT_04g016970 [Sorghum bicolor]	gi|357115491|ref|XM_003559474.1|	165	2e-38	PREDICTED: Brachypodium distachyon cytochrome P450 71D8-like (LOC100834748), mRNA	sp|O49342|C71AD_ARATH	68.2	1e-12	Indoleacetaldoxime dehydratase OS=Arabidopsis thaliana GN=CYP71A13 PE=1 SV=1	--	--	--	--	--	K11868	3e-12	68.2	aly:ARALYDRAFT_481994	cytochrome P450, family 71, subfamily A, polypeptide 13 (indoleacetaldoxime dehydratase) [EC:4.99.1.6]	GO:0044550//secondary metabolite biosynthetic process;GO:0022900//electron transport chain	GO:0005506//iron ion binding;GO:0016709//oxidoreductase activity, acting on paired donors, with incorporation or reduction of molecular oxygen, NAD(P)H as one donor, and incorporation of one atom of oxygen;GO:0020037//heme binding	GO:0016021//integral to membrane
CL5419.Contig1_All	1401	4	114	0.1985	5.3602	4.75508	Up	4.68e-28	3.18e-26	gi|242039543|ref|XP_002467166.1|	526.2	5e-148	hypothetical protein SORBIDRAFT_01g020810 [Sorghum bicolor] >gi|241921020|gb|EER94164.1| hypothetical protein SORBIDRAFT_01g020810 [Sorghum bicolor]	gi|242382972|emb|FP092213.1|	198	1e-47	Phyllostachys edulis cDNA clone: bphyem204g07, full insert sequence	sp|Q6YV88|C71Z7_ORYSJ	442	2e-124	Ent-cassadiene C2-hydroxylase OS=Oryza sativa subsp. japonica GN=CYP71Z7 PE=1 SV=1	AGc2890	103	6e-22	COG2124	Cytochrome P450	K16083	6e-124	442	osa:4329725	cytochrome P450, family 71, subfamily Z, polypeptide 6 (ent-isokaurene C2-hydroxylase) [EC:1.14.13.143]	GO:0044550//secondary metabolite biosynthetic process;GO:0016102//diterpenoid biosynthetic process;GO:0055114//oxidation-reduction process	GO:0005506//iron ion binding;GO:0020037//heme binding;GO:0036201	GO:0016021//integral to membrane;GO:0016023//cytoplasmic membrane-bounded vesicle
CL2568.Contig2_All	548	1	28	0.1268	3.3658	4.73032	Up	1.21e-07	1.93e-06	--	--	--	--	--	--	--	--	--	--	--	--	--	--	--	--	--	--	--	--	--	--	-	-	-
Unigene42444_All	674	1	28	0.1031	2.7366	4.73027	Up	1.21e-07	1.94e-06	--	--	--	--	--	--	--	--	--	--	--	--	--	--	--	--	--	--	--	--	--	--	-	-	-
CL8910.Contig1_All	1230	2	56	0.113	2.9991	4.73013	Up	2.64e-14	8.75e-13	gi|357110873|ref|XP_003557240.1|	25.8	3e-09	PREDICTED: transketolase, chloroplastic-like [Brachypodium distachyon]	gi|226501705|ref|NM_001152512.1|	129	8e-27	Zea mays uncharacterized LOC100279513 (LOC100279513), mRNA >gi|219885210|gb|BT054373.1| Zea mays full-length cDNA clone ZM_BFc0005H18 mRNA, complete cds	sp|Q8RWV0|TKTC1_ARATH	55.5	1e-09	Transketolase-1, chloroplastic OS=Arabidopsis thaliana GN=TKL-1 PE=1 SV=1	--	--	--	--	--	K00615	3e-10	58.9	bdi:100837200	transketolase [EC:2.2.1.1]	-	-	-
Unigene39494_All	334	1	28	0.2081	5.5223	4.72992	Up	1.21e-07	1.94e-06	gi|242041681|ref|XP_002468235.1|	209.5	1e-53	hypothetical protein SORBIDRAFT_01g042220 [Sorghum bicolor] >gi|241922089|gb|EER95233.1| hypothetical protein SORBIDRAFT_01g042220 [Sorghum bicolor]	gi|224030966|gb|BT067662.1|	430	1e-118	Zea mays full-length cDNA clone ZM_BFc0118O03 mRNA, complete cds	sp|P28493|PR5_ARATH	105	5e-24	Pathogenesis-related protein 5 OS=Arabidopsis thaliana GN=At1g75040 PE=1 SV=1	--	--	--	--	--	K13412	4e-06	47.8	bdi:100823208	calcium-dependent protein kinase [EC:2.7.11.1]	-	-	-
Unigene41911_All	469	1	28	0.1482	3.9327	4.7299	Up	1.21e-07	1.94e-06	--	--	--	--	--	--	--	--	--	--	--	--	--	--	--	--	--	--	--	--	--	--	-	-	-
Unigene39351_All	357	1	28	0.1947	5.1665	4.72986	Up	1.21e-07	1.94e-06	gi|413949538|gb|AFW82187.1|	137.1	7e-32	hypothetical protein ZEAMMB73_044578 [Zea mays]	gi|293336652|ref|NM_001175567.1|	119	2e-24	Zea mays uncharacterized LOC100382875 (LOC100382875), mRNA >gi|223974610|gb|BT065617.1| Zea mays full-length cDNA clone ZM_BFb0348H11 mRNA, complete cds	--	--	--	--	--	--	--	--	--	--	--	--	--	--	-	-	-
Unigene41866_All	363	1	28	0.1915	5.0811	4.72972	Up	1.21e-07	1.94e-06	gi|414869130|tpg|DAA47687.1|	69.7	1e-11	TPA: putative bZIP transcription factor superfamily protein [Zea mays]	--	--	--	--	--	--	--	--	--	--	--	--	--	--	--	--	--	--	-	-	-
Unigene26396_All	808	26	724	2.2366	59.0252	4.72195	Up	1.78e-170	8.88e-168	gi|226499304|ref|NP_001147373.1|	271.2	1e-71	pathogenesis-related protein 10 [Zea mays] >gi|195610658|gb|ACG27159.1| pathogenesis-related protein 10 [Zea mays] >gi|413916537|gb|AFW56469.1| pathogeneis protein 10 [Zea mays]	gi|223949726|gb|BT064250.1|	664	0	Zea mays full-length cDNA clone ZM_BFc0152K02 mRNA, complete cds	sp|Q05736|PR1_ASPOF	65.1	5e-11	Pathogenesis-related protein 1 OS=Asparagus officinalis GN=PR1 PE=2 SV=1	Cgl1939	52	1e-06	COG0532	Translation initiation factor 2 (IF-2; GTPase)	K14325	2e-09	61.2	sbi:SORBI_03g046480	RNA-binding protein with serine-rich domain 1	GO:0006952//defense response;GO:0009738//abscisic acid mediated signaling pathway;GO:0043086//negative regulation of catalytic activity;GO:0080163//regulation of protein serine/threonine phosphatase activity;GO:0009607//response to biotic stimulus	GO:0004864//protein phosphatase inhibitor activity;GO:0004872//receptor activity;GO:0010427//abscisic acid binding	GO:0005737//cytoplasm;GO:0005634//nucleus
Unigene40952_All	310	2	55	0.4484	11.6872	4.704	Up	4.97e-14	1.61e-12	gi|378405200|sp|P84516.2|PER1_SORBI	126.3	1e-28	RecName: Full=Cationic peroxidase SPC4; Flags: Precursor	gi|194695569|gb|BT036864.1|	218	3e-54	Zea mays full-length cDNA clone ZM_BFb0145F02 mRNA, complete cds	sp|P84516|PER1_SORBI	126	3e-30	Cationic peroxidase SPC4 OS=Sorghum bicolor GN=SORBIDRAFT_03g046810 PE=1 SV=2	--	--	--	--	--	K00430	9e-30	126	sbi:SORBI_03g046810	peroxidase [EC:1.11.1.7]	GO:0006979//response to oxidative stress;GO:0009664//plant-type cell wall organization;GO:0055114//oxidation-reduction process	GO:0046872//metal ion binding;GO:0020037//heme binding;GO:0004601//peroxidase activity	GO:0009505//plant-type cell wall;GO:0016023//cytoplasmic membrane-bounded vesicle
Unigene40992_All	392	7	190	1.2412	31.9285	4.68504	Up	1.43e-45	1.63e-43	gi|242084616|ref|XP_002442733.1|	166.4	1e-40	hypothetical protein SORBIDRAFT_08g001940 [Sorghum bicolor] >gi|241943426|gb|EES16571.1| hypothetical protein SORBIDRAFT_08g001940 [Sorghum bicolor]	gi|88900523|gb|AC169370.4|	371	1e-100	Sorghum bicolor clone SB_BBc0011I20, complete sequence	sp|Q8GY42|NAC25_ARATH	148	1e-36	NAC transcription factor 25 OS=Arabidopsis thaliana GN=NAC025 PE=2 SV=1	--	--	--	--	--	--	--	--	--	--	GO:0007275//multicellular organismal development;GO:0006355//regulation of transcription, DNA-dependent	GO:0003677//DNA binding;GO:0003700//sequence-specific DNA binding transcription factor activity	GO:0005634//nucleus
Unigene40753_All	562	1	27	0.1237	3.1647	4.67715	Up	2.29e-07	3.48e-06	gi|413947865|gb|AFW80514.1|	298.9	3e-80	hypothetical protein ZEAMMB73_991450 [Zea mays]	--	--	--	--	sp|P52580|IFRH_MAIZE	143	7e-35	Isoflavone reductase homolog IRL OS=Zea mays GN=IRL PE=2 SV=1	DR2133	50.4	2e-06	COG4372	Uncharacterized protein conserved in bacteria with the myosin-like domain	K00224	5e-32	135	ath:AT1G75280	[EC:1.3.1.-]	-	-	-
Unigene42905_All	612	1	27	0.1136	2.9062	4.6771	Up	2.29e-07	3.48e-06	--	--	--	--	gi|409108331|gb|JQ314448.1|	329	2e-87	Coix lacryma-jobi UDPG-flavonoid 3-O-glucosyl transferase (bz) gene, partial cds; retrotransposons Tear1, Tear2, Tear4, Tear5, and Tear6, nonfunctional Stc1 (stc1) gene, and retrotransposon Tear7, complete sequence; ribosomal protein L35A (rpl35A) gene, complete cds; tac6058 pseudogene, complete sequence; hypothetical proteins and 26S protease regulatory subunit 7 genes, complete cds; and meiosis…	--	--	--	--	--	--	--	--	--	--	--	--	--	--	-	-	-
Unigene40366_All	687	1	27	0.1012	2.5889	4.67706	Up	2.29e-07	3.48e-06	--	--	--	--	gi|226501061|ref|NM_001158470.1|	60	3e-06	Zea mays LOC100285579 (TIDP2780), mRNA >gi|195651264|gb|EU972982.1| Zea mays clone 391080 LOL1 mRNA, complete cds	--	--	--	--	--	--	--	--	--	--	--	--	--	--	-	-	-
Unigene42515_All	451	1	26	0.1541	3.7976	4.62315	Up	4.31e-07	6.27e-06	--	--	--	--	--	--	--	--	--	--	--	--	--	--	--	--	--	--	--	--	--	--	-	-	-
Unigene42580_All	480	1	26	0.1448	3.5681	4.62302	Up	4.31e-07	6.27e-06	--	--	--	--	--	--	--	--	--	--	--	--	--	--	--	--	--	--	--	--	--	--	-	-	-
CL9677.Contig1_All	609	2	52	0.2283	5.6247	4.62277	Up	3.31e-13	1.01e-11	gi|242072406|ref|XP_002446139.1|	144.4	1e-33	hypothetical protein SORBIDRAFT_06g002240 [Sorghum bicolor] >gi|241937322|gb|EES10467.1| hypothetical protein SORBIDRAFT_06g002240 [Sorghum bicolor]	gi|224030580|gb|BT067469.1|	305	3e-80	Zea mays full-length cDNA clone ZM_BFc0063C07 mRNA, complete cds	--	--	--	--	--	--	--	--	--	K15015	2e-30	130	zma:100281395	solute carrier family 32 (vesicular inhibitory amino acid transporter)	GO:0003333//amino acid transmembrane transport	GO:0015171//amino acid transmembrane transporter activity	GO:0016021//integral to membrane
Unigene41715_All	543	2	51	0.256	6.187	4.59502	Up	6.21e-13	1.85e-11	--	--	--	--	gi|242094069|ref|XM_002437480.1|	119	3e-24	Sorghum bicolor hypothetical protein, mRNA	--	--	--	--	--	--	--	--	--	--	--	--	--	--	-	-	-
Unigene41557_All	277	3	76	0.7528	18.0736	4.58547	Up	1e-18	4.42e-17	--	--	--	--	gi|281490058|gb|GU235996.1|	107	6e-21	Coix lacryma-jobi 22-kDa prolamin gene cluster, complete sequence	--	--	--	--	--	--	--	--	--	--	--	--	--	--	-	-	-
Unigene40192_All	641	1	25	0.1084	2.5692	4.56688	Up	8.1e-07	1.12e-05	--	--	--	--	--	--	--	--	--	--	--	--	--	--	--	--	--	--	--	--	--	--	-	-	-
Unigene39414_All	630	1	25	0.1103	2.614	4.56675	Up	8.1e-07	1.12e-05	gi|242091846|ref|XP_002436413.1|	203.4	2e-51	hypothetical protein SORBIDRAFT_10g002090 [Sorghum bicolor] >gi|33321008|gb|AAQ06255.1| unknown [Sorghum bicolor] >gi|241914636|gb|EER87780.1| hypothetical protein SORBIDRAFT_10g002090 [Sorghum bicolor]	gi|33321007|gb|AF488412.1|	359	2e-96	Sorghum bicolor BAC 131L1, complete sequence	sp|Q9T0K5|LRX3_ARATH	65.1	3e-14	Leucine-rich repeat extensin-like protein 3 OS=Arabidopsis thaliana GN=LRX3 PE=1 SV=1	DR0479	58.9	6e-09	COG0744	Membrane carboxypeptidase (penicillin-binding protein)	K01115	3e-14	76.6	vcn:VOLCADRAFT_99471	phospholipase D [EC:3.1.4.4]	GO:0001505//regulation of neurotransmitter levels;GO:0007186//G-protein coupled receptor signaling pathway	GO:0016787//hydrolase activity;GO:0004969//histamine receptor activity	GO:0016021//integral to membrane;GO:0016023//cytoplasmic membrane-bounded vesicle
Unigene40868_All	341	1	25	0.2038	4.8294	4.56662	Up	8.1e-07	1.12e-05	gi|413953266|gb|AFW85915.1|	216.5	1e-55	putative D-mannose binding lectin receptor-like protein kinase family protein [Zea mays]	gi|195595549|gb|EU943195.1|	537	1e-150	Zea mays clone 1584105 mRNA sequence	sp|Q94C25|Y5005_ARATH	164	1e-41	Probable receptor-like protein kinase At5g20050 OS=Arabidopsis thaliana GN=At5g20050 PE=2 SV=1	mlr6580_1	52	3e-07	COG0515	Serine/threonine protein kinase	K00924	1e-22	102	osa:4341290	[EC:2.7.1.-]	GO:0006468//protein phosphorylation;GO:0015706//nitrate transport;GO:0010167//response to nitrate	GO:0004674//protein serine/threonine kinase activity;GO:0005524//ATP binding	GO:0016021//integral to membrane;GO:0016023//cytoplasmic membrane-bounded vesicle;GO:0005886//plasma membrane
Unigene41844_All	396	1	25	0.1755	4.1587	4.56659	Up	8.1e-07	1.12e-05	gi|242044584|ref|XP_002460163.1|	118.2	3e-26	hypothetical protein SORBIDRAFT_02g023700 [Sorghum bicolor] >gi|241923540|gb|EER96684.1| hypothetical protein SORBIDRAFT_02g023700 [Sorghum bicolor]	gi|441424564|gb|JX541735.1|	200	8e-49	Paspalum vaginatum clone StvSingle_HKZDOCN02C1PT3 microsatellite sequence	--	--	--	--	--	--	--	--	--	K13100	6e-06	47.4	osa:4351904	pre-mRNA-splicing factor CWC22	-	-	GO:0016023//cytoplasmic membrane-bounded vesicle;GO:0005739//mitochondrion
Unigene41771_All	478	1	25	0.1454	3.4453	4.56653	Up	8.1e-07	1.12e-05	gi|125571959|gb|EAZ13474.1|	117.5	8e-26	hypothetical protein OsJ_03390 [Oryza sativa Japonica Group]	gi|57900560|dbj|AP003218.6|	95.6	4e-17	Oryza sativa Japonica Group genomic DNA, chromosome 1, BAC clone:OSJNBb0021A09	--	--	--	--	DR2133	49.3	3e-06	COG4372	Uncharacterized protein conserved in bacteria with the myosin-like domain	K14325	5e-06	48.5	osa:4325394	RNA-binding protein with serine-rich domain 1	-	-	-
Unigene39669_All	460	1	25	0.1511	3.5801	4.56642	Up	8.1e-07	1.12e-05	gi|242050346|ref|XP_002462917.1|	260	9e-69	hypothetical protein SORBIDRAFT_02g034410 [Sorghum bicolor] >gi|241926294|gb|EER99438.1| hypothetical protein SORBIDRAFT_02g034410 [Sorghum bicolor]	gi|32986921|dbj|AK101712.1|	119	3e-24	Oryza sativa Japonica Group cDNA clone:J033060M08, full insert sequence	sp|O64477|Y2913_ARATH	199	8e-52	G-type lectin S-receptor-like serine/threonine-protein kinase At2g19130 OS=Arabidopsis thaliana GN=At2g19130 PE=2 SV=1	BS_yloP_1	74.7	6e-14	COG0515	Serine/threonine protein kinase	K04733	9e-38	153	smo:SELMODRAFT_159261	interleukin-1 receptor-associated kinase 4 [EC:2.7.11.1]	GO:0006468//protein phosphorylation;GO:0048544//recognition of pollen	GO:0004674//protein serine/threonine kinase activity;GO:0005524//ATP binding	GO:0016021//integral to membrane;GO:0016023//cytoplasmic membrane-bounded vesicle;GO:0005886//plasma membrane
Unigene39345_All	399	1	25	0.1742	4.1274	4.56642	Up	8.1e-07	1.12e-05	--	--	--	--	--	--	--	--	--	--	--	--	--	--	--	--	--	--	--	--	--	--	-	-	-
Unigene42671_All	492	1	25	0.1413	3.3472	4.56612	Up	8.1e-07	1.12e-05	gi|414864687|tpg|DAA43244.1|	88.2	5e-17	TPA: hypothetical protein ZEAMMB73_488594 [Zea mays]	gi|195615083|gb|EU957254.1|	93.7	2e-16	Zea mays clone 1587154 mRNA sequence	--	--	--	--	--	--	--	--	--	--	--	--	--	--	-	-	-
Unigene4529_All	616	6	149	0.677	15.9337	4.55678	Up	1.87e-35	1.62e-33	gi|115470056|ref|NP_001058627.1|	63.2	3e-09	Os06g0726200 [Oryza sativa Japonica Group] >gi|113596667|dbj|BAF20541.1| Os06g0726200, partial [Oryza sativa Japonica Group]	--	--	--	--	--	--	--	--	--	--	--	--	--	--	--	--	--	--	-	-	-
Unigene40400_All	763	3	73	0.2733	6.3024	4.52734	Up	6.61e-18	2.77e-16	gi|242036143|ref|XP_002465466.1|	433.3	1e-120	hypothetical protein SORBIDRAFT_01g039360 [Sorghum bicolor] >gi|241919320|gb|EER92464.1| hypothetical protein SORBIDRAFT_01g039360 [Sorghum bicolor]	gi|195613295|gb|EU956360.1|	1057	0	Zea mays clone 1561276 serine/threonine kinase-like protein mRNA, complete cds	sp|Q9LV60|CRR55_ARATH	194	4e-50	Cysteine-rich repeat secretory protein 55 OS=Arabidopsis thaliana GN=CRRSP55 PE=2 SV=1	RSc2303	53.5	4e-07	COG4796	Type II secretory pathway, component HofQ	K10990	4e-09	60.1	osa:4335680	RecQ-mediated genome instability protein 1	-	-	GO:0016023//cytoplasmic membrane-bounded vesicle
Unigene40075_All	470	2	48	0.2958	6.7275	4.50738	Up	4.1e-12	1.13e-10	gi|242043240|ref|XP_002459491.1|	72.4	2e-12	hypothetical protein SORBIDRAFT_02g005500 [Sorghum bicolor] >gi|241922868|gb|EER96012.1| hypothetical protein SORBIDRAFT_02g005500 [Sorghum bicolor]	gi|242382972|emb|FP092213.1|	58	9e-06	Phyllostachys edulis cDNA clone: bphyem204g07, full insert sequence	sp|Q6YV88|C71Z7_ORYSJ	53.9	4e-08	Ent-cassadiene C2-hydroxylase OS=Oryza sativa subsp. japonica GN=CYP71Z7 PE=1 SV=1	--	--	--	--	--	K16083	2e-07	53.1	osa:4329725	cytochrome P450, family 71, subfamily Z, polypeptide 6 (ent-isokaurene C2-hydroxylase) [EC:1.14.13.143]	GO:0044550//secondary metabolite biosynthetic process;GO:0055114//oxidation-reduction process	GO:0005506//iron ion binding;GO:0016709//oxidoreductase activity, acting on paired donors, with incorporation or reduction of molecular oxygen, NAD(P)H as one donor, and incorporation of one atom of oxygen;GO:0020037//heme binding	GO:0016021//integral to membrane;GO:0016023//cytoplasmic membrane-bounded vesicle
Unigene41681_All	333	2	48	0.4175	9.4953	4.50737	Up	4.1e-12	1.13e-10	gi|308081989|ref|NP_001183899.1|	92	3e-18	uncharacterized protein LOC100502492 precursor [Zea mays]	gi|308081988|ref|NM_001196970.1|	216	1e-53	Zea mays uncharacterized LOC100502492 (LOC100502492), mRNA >gi|238015341|gb|BT088353.1| Zea mays full-length cDNA clone ZM_BFc0154I22 mRNA, complete cds	sp|Q941X2|LAC3_ORYSJ	89	6e-19	Laccase-3 OS=Oryza sativa subsp. japonica GN=LAC3 PE=2 SV=1	YFL041w	47	8e-06	COG2132	Putative multicopper oxidases	--	--	--	--	--	GO:0046274//lignin catabolic process;GO:0055114//oxidation-reduction process	GO:0016722//oxidoreductase activity, oxidizing metal ions;GO:0005507//copper ion binding;GO:0052716//hydroquinone:oxygen oxidoreductase activity	GO:0048046//apoplast
Unigene40089_All	500	2	47	0.278	6.1921	4.47727	Up	7.67e-12	2.06e-10	--	--	--	--	--	--	--	--	--	--	--	--	--	--	--	--	--	--	--	--	--	--	-	-	-
CL6359.Contig2_All	674	3	70	0.3094	6.8415	4.46677	Up	4.34e-17	1.73e-15	--	--	--	--	gi|27542750|gb|AY144442.1|	69.9	3e-09	Sorghum bicolor BAC 95A23/98N8.1 Rph region, partial sequence	--	--	--	--	--	--	--	--	--	--	--	--	--	--	-	-	-
CL8721.Contig1_All	712	1	23	0.0976	2.1279	4.44641	Up	2.85e-06	3.57e-05	gi|414886757|tpg|DAA62771.1|	337	1e-91	TPA: putative DUF231 domain containing family protein [Zea mays]	gi|293331388|ref|NM_001176625.1|	666	0	Zea mays uncharacterized LOC100384014 (LOC100384014), mRNA >gi|224033408|gb|BT068883.1| Zea mays full-length cDNA clone ZM_BFc0143H19 mRNA, complete cds	sp|Q9M0S4|AGP10_ARATH	51.2	6e-07	Classical arabinogalactan protein 10 OS=Arabidopsis thaliana GN=AGP10 PE=1 SV=1	--	--	--	--	--	K12447	8e-06	48.9	cre:CHLREDRAFT_32796	UDP-sugar pyrophosphorylase [EC:2.7.7.64]	GO:0071554//cell wall organization or biogenesis	GO:0016413//O-acetyltransferase activity	GO:0016020//membrane;GO:0005794//Golgi apparatus;GO:0005739//mitochondrion;GO:0009507//chloroplast
Unigene40023_All	608	1	23	0.1143	2.4919	4.44635	Up	2.85e-06	3.56e-05	gi|242040649|ref|XP_002467719.1|	53.5	2e-21	hypothetical protein SORBIDRAFT_01g033010 [Sorghum bicolor] >gi|241921573|gb|EER94717.1| hypothetical protein SORBIDRAFT_01g033010 [Sorghum bicolor]	--	--	--	--	--	--	--	--	--	--	--	--	--	--	--	--	--	--	-	-	-
Unigene42360_All	535	1	23	0.1299	2.8319	4.4463	Up	2.85e-06	3.56e-05	gi|242047114|ref|XP_002461303.1|	165.2	4e-40	hypothetical protein SORBIDRAFT_02g000540 [Sorghum bicolor] >gi|241924680|gb|EER97824.1| hypothetical protein SORBIDRAFT_02g000540 [Sorghum bicolor]	gi|115470196|ref|NM_001065232.1|	87.7	1e-14	Oryza sativa Japonica Group Os07g0105300 (Os07g0105300) mRNA, complete cds	sp|Q9T0K5|LRX3_ARATH	114	3e-26	Leucine-rich repeat extensin-like protein 3 OS=Arabidopsis thaliana GN=LRX3 PE=1 SV=1	XF0818	98.6	5e-21	COG2730	Endoglucanase	K01115	7e-26	114	vcn:VOLCADRAFT_99471	phospholipase D [EC:3.1.4.4]	-	-	-
CL1138.Contig6_All	1430	1	23	0.0486	1.0595	4.44628	Up	2.85e-06	3.56e-05	--	--	--	--	--	--	--	--	--	--	--	--	--	--	--	--	--	--	--	--	--	--	-	-	-
Unigene42182_All	438	1	23	0.1587	3.4591	4.44602	Up	2.85e-06	3.56e-05	gi|242096816|ref|XP_002438898.1|	181.8	2e-45	hypothetical protein SORBIDRAFT_10g027870 [Sorghum bicolor] >gi|241917121|gb|EER90265.1| hypothetical protein SORBIDRAFT_10g027870 [Sorghum bicolor]	gi|357117428|ref|XM_003560423.1|	87.7	9e-15	PREDICTED: Brachypodium distachyon uncharacterized LOC100832711 (LOC100832711), mRNA	--	--	--	--	--	--	--	--	--	--	--	--	--	--	-	-	-
Unigene43265_All	513	1	23	0.1355	2.9534	4.44601	Up	2.85e-06	3.56e-05	gi|242094468|ref|XP_002437724.1|	114	1e-24	hypothetical protein SORBIDRAFT_10g001370 [Sorghum bicolor] >gi|241915947|gb|EER89091.1| hypothetical protein SORBIDRAFT_10g001370 [Sorghum bicolor]	gi|167857806|gb|EU430513.1|	218	4e-54	Oryza sativa Japonica Group chloroplast zebra-necrosis protein (ZN) mRNA, complete cds; nuclear gene for chloroplast product	--	--	--	--	--	--	--	--	--	--	--	--	--	--	-	-	GO:0016021//integral to membrane
Unigene41933_All	417	1	23	0.1667	3.6333	4.44595	Up	2.85e-06	3.56e-05	gi|284434733|gb|ADB85430.1|	131.7	3e-30	putative retrotransposon protein [Phyllostachys edulis]	gi|55741039|gb|AY664413.1|	155	4e-35	Zea mays cultivar B73 locus 9002, complete sequence	--	--	--	--	--	--	--	--	--	--	--	--	--	--	-	-	-
CL2162.Contig2_All	3036	1	23	0.0229	0.499	4.44562	Up	2.85e-06	3.56e-05	gi|38347492|emb|CAE05840.2|	1138.6	0	OSJNBa0091C07.2 [Oryza sativa Japonica Group]	gi|45238750|gb|AC105767.2|	198	2e-47	Oryza sativa Japonica Group chromosome 5 clone OJ1126_B11, complete sequence	--	--	--	--	--	--	--	--	--	K10583	6e-09	62	vvi:100244778	ubiquitin-conjugating enzyme E2 S [EC:6.3.2.19]	-	-	-
Unigene41734_All	594	2	45	0.234	4.9904	4.41458	Up	2.69e-11	6.82e-10	gi|242094102|ref|XP_002437541.1|	262.3	3e-69	hypothetical protein SORBIDRAFT_10g029090 [Sorghum bicolor] >gi|241915764|gb|EER88908.1| hypothetical protein SORBIDRAFT_10g029090 [Sorghum bicolor]	gi|223947094|gb|BT062934.1|	222	3e-55	Zea mays full-length cDNA clone ZM_BFc0009F10 mRNA, complete cds	sp|P32110|GSTX6_SOYBN	105	1e-23	Probable glutathione S-transferase OS=Glycine max GN=HSP26-A PE=2 SV=1	DR2133	59.7	3e-09	COG4372	Uncharacterized protein conserved in bacteria with the myosin-like domain	K00799	3e-70	262	sbi:SORBI_10g029090	glutathione S-transferase [EC:2.5.1.18]	GO:0009407//toxin catabolic process;GO:0006749//glutathione metabolic process	GO:0004364//glutathione transferase activity	GO:0005737//cytoplasm
Unigene41195_All	778	2	45	0.1787	3.8102	4.41426	Up	2.69e-11	6.82e-10	--	--	--	--	gi|281490058|gb|GU235996.1|	301	6e-79	Coix lacryma-jobi 22-kDa prolamin gene cluster, complete sequence	--	--	--	--	--	--	--	--	--	--	--	--	--	--	-	-	-
Unigene40522_All	472	2	44	0.2945	6.1407	4.38206	Up	5.02e-11	1.24e-09	gi|242036811|ref|XP_002465800.1|	58.2	5e-08	hypothetical protein SORBIDRAFT_01g046000 [Sorghum bicolor] >gi|241919654|gb|EER92798.1| hypothetical protein SORBIDRAFT_01g046000 [Sorghum bicolor]	gi|226497423|ref|NM_001156540.1|	280	1e-72	Zea mays embryonic protein DC-8 (LOC100283639), mRNA >gi|195636061|gb|EU965381.1| Zea mays clone 285669 embryonic protein DC-8 mRNA, complete cds	sp|Q9FPQ6|GP1_CHLRE	108	2e-24	Vegetative cell wall protein gp1 OS=Chlamydomonas reinhardtii GN=GP1 PE=2 SV=1	Rv3876	80.5	1e-15	COG0455	ATPases involved in chromosome partitioning	K01115	2e-23	105	vcn:VOLCADRAFT_99471	phospholipase D [EC:3.1.4.4]	-	-	-
Unigene42385_All	326	1	22	0.2132	4.4454	4.38203	Up	5.35e-06	6.29e-05	--	--	--	--	--	--	--	--	--	--	--	--	--	--	--	--	--	--	--	--	--	--	-	-	-
Unigene40737_All	311	1	22	0.2235	4.6599	4.38195	Up	5.35e-06	6.29e-05	--	--	--	--	gi|281490058|gb|GU235996.1|	178	2e-42	Coix lacryma-jobi 22-kDa prolamin gene cluster, complete sequence	--	--	--	--	--	--	--	--	--	--	--	--	--	--	-	-	-
Unigene39565_All	492	1	22	0.1413	2.9456	4.38173	Up	5.35e-06	6.29e-05	gi|414585487|tpg|DAA36058.1|	310.1	9e-84	TPA: hypothetical protein ZEAMMB73_842722 [Zea mays]	gi|224034508|gb|BT069433.1|	785	0	Zea mays full-length cDNA clone ZM_BFb0144G17 mRNA, complete cds	sp|O49432|QRT3_ARATH	184	3e-47	Polygalacturonase QRT3 OS=Arabidopsis thaliana GN=QRT3 PE=2 SV=1	DRA0210	50.1	2e-06	COG0747	ABC-type dipeptide transport system, periplasmic component	K11323	1e-07	53.9	vcn:VOLCADRAFT_121342	histone arginine demethylase JMJD6 [EC:1.14.11.-]	GO:0009827//plant-type cell wall modification;GO:0009556//microsporogenesis;GO:0010584//pollen exine formation;GO:0009860//pollen tube growth	-	GO:0005739//mitochondrion
Unigene27_All	1911	1	22	0.0364	0.7584	4.38095	Up	5.35e-06	6.29e-05	gi|242076388|ref|XP_002448130.1|	75.1	4e-12	hypothetical protein SORBIDRAFT_06g021780 [Sorghum bicolor] >gi|241939313|gb|EES12458.1| hypothetical protein SORBIDRAFT_06g021780 [Sorghum bicolor]	gi|195647463|gb|EU971082.1|	2099	0	Zea mays clone 357071 regulatory subunit mRNA, complete cds	sp|Q8RWU5|FBL3_ARATH	74.7	2e-13	F-box/LRR-repeat protein 3 OS=Arabidopsis thaliana GN=FBL3 PE=2 SV=1	CAC3280_2	67.8	6e-11	COG4886	Leucine-rich repeat (LRR) protein	K10268	1e-12	73.2	aly:ARALYDRAFT_493343	F-box and leucine-rich repeat protein 2/20	-	-	-
CL6710.Contig2_All	1360	4	87	0.2044	4.214	4.36572	Up	1.09e-20	5.4e-19	gi|293331627|ref|NP_001169622.1|	229.9	9e-165	putative cytochrome P450 superfamily protein [Zea mays] >gi|224030467|gb|ACN34309.1| unknown [Zea mays] >gi|414586523|tpg|DAA37094.1| TPA: putative cytochrome P450 superfamily protein [Zea mays]	gi|224030466|gb|BT067412.1|	365	8e-98	Zea mays full-length cDNA clone ZM_BFc0038E15 mRNA, complete cds	sp|Q43255|C71C2_MAIZE	224	2e-100	indolin-2-one monooxygenase OS=Zea mays GN=CYP71C2 PE=1 SV=1	VNG0422G	70.1	9e-12	COG2124	Cytochrome P450	K13225	2e-100	228	zma:100382554	cytochrome P450, family 71, subfamily C, polypeptide 1 (3-hydroxyindolin-2-one monooxygenase) [EC:1.14.13.139]	GO:0044550//secondary metabolite biosynthetic process	GO:0016709//oxidoreductase activity, acting on paired donors, with incorporation or reduction of molecular oxygen, NAD(P)H as one donor, and incorporation of one atom of oxygen;GO:0046872//metal ion binding	GO:0016020//membrane
CL7768.Contig1_All	1100	2	43	0.1264	2.5751	4.34856	Up	9.37e-11	2.24e-09	gi|242062476|ref|XP_002452527.1|	695.7	0	hypothetical protein SORBIDRAFT_04g027460 [Sorghum bicolor] >gi|241932358|gb|EES05503.1| hypothetical protein SORBIDRAFT_04g027460 [Sorghum bicolor]	gi|115448768|ref|NM_001054699.1|	1112	0	Oryza sativa Japonica Group Os02g0755600 (Os02g0755600) mRNA, complete cds	sp|Q9ZWJ3|U85A2_ARATH	434	3e-122	UDP-glycosyltransferase 85A2 OS=Arabidopsis thaliana GN=UGT85A2 PE=2 SV=1	MT0630	58.5	2e-08	COG0642	Signal transduction histidine kinase	K13030	5e-99	359	sbi:SORBI_01g001220	cyanohydrin beta-glucosyltransferase [EC:2.4.1.85]	GO:0009813//flavonoid biosynthetic process;GO:0052696//flavonoid glucuronidation	GO:0080043//quercetin 3-O-glucosyltransferase activity;GO:0080044//quercetin 7-O-glucosyltransferase activity	GO:0043231//intracellular membrane-bounded organelle;GO:0016021//integral to membrane
Unigene41737_All	571	2	43	0.2435	4.9607	4.34855	Up	9.37e-11	2.24e-09	gi|326528579|dbj|BAJ93471.1|	136.7	2e-31	predicted protein [Hordeum vulgare subsp. vulgare]	gi|226509123|ref|NM_001147082.1|	77.8	1e-11	Zea mays uncharacterized LOC100272619 (LOC100272619), mRNA >gi|223946146|gb|BT062460.1| Zea mays full-length cDNA clone ZM_BFb0301B14 mRNA, complete cds	sp|Q7XBQ9|RGA2_SOLBU	47.8	4e-06	Disease resistance protein RGA2 OS=Solanum bulbocastanum GN=RGA2 PE=1 SV=1	--	--	--	--	--	--	--	--	--	--	-	-	-
CL8753.Contig1_All	717	1	21	0.0969	1.9293	4.31544	Up	1e-05	0.000110975	--	--	--	--	--	--	--	--	--	--	--	--	--	--	--	--	--	--	--	--	--	--	-	-	-
CL9363.Contig1_All	430	1	21	0.1616	3.2171	4.31526	Up	1e-05	0.000111036	gi|222632747|gb|EEE64879.1|	93.2	1e-18	hypothetical protein OsJ_19738 [Oryza sativa Japonica Group]	gi|323388836|gb|HQ858811.1|	81.8	5e-13	Oryza sativa Japonica Group isolate UT1191 MYB-related transcription factor mRNA, partial cds	--	--	--	--	--	--	--	--	--	--	--	--	--	--	GO:0080090//regulation of primary metabolic process;GO:0006351//transcription, DNA-dependent;GO:0031323//regulation of cellular metabolic process;GO:0016568//chromatin modification;GO:0060255	GO:0005488//binding	-
CL9692.Contig2_All	401	1	21	0.1733	3.4497	4.31513	Up	1e-05	0.000111066	--	--	--	--	--	--	--	--	--	--	--	--	--	--	--	--	--	--	--	--	--	--	-	-	-
Unigene39404_All	451	1	21	0.1541	3.0673	4.31503	Up	1e-05	0.00011096	gi|219362863|ref|NP_001136868.1|	85.5	2e-16	uncharacterized protein LOC100217021 precursor [Zea mays]	gi|223949216|gb|BT063995.1|	77.8	9e-12	Zea mays full-length cDNA clone ZM_BFc0129H03 mRNA, complete cds	--	--	--	--	--	--	--	--	--	--	--	--	--	--	-	-	-
CL5510.Contig2_All	990	1	21	0.0702	1.3973	4.31503	Up	1e-05	0.000111051	gi|242054389|ref|XP_002456340.1|	63.2	3e-105	hypothetical protein SORBIDRAFT_03g034280 [Sorghum bicolor] >gi|241928315|gb|EES01460.1| hypothetical protein SORBIDRAFT_03g034280 [Sorghum bicolor]	gi|21213813|gb|AY109902.1|	787	0	Zea mays CL1770_1 mRNA sequence	sp|P12628|MAOX_PHAVU	276	1e-84	NADP-dependent malic enzyme OS=Phaseolus vulgaris GN=ME1 PE=2 SV=1	ZsfcA	135	1e-31	COG0281	Malic enzyme	K00029	3e-106	342	sbi:SORBI_03g034280	malate dehydrogenase (oxaloacetate-decarboxylating)(NADP+) [EC:1.1.1.40]	GO:0006108//malate metabolic process;GO:0055114//oxidation-reduction process	GO:0046872//metal ion binding;GO:0008948//oxaloacetate decarboxylase activity;GO:0004471//malate dehydrogenase (decarboxylating) activity;GO:0004473//malate dehydrogenase (oxaloacetate-decarboxylating) (NADP+) activity;GO:0051287//NAD binding	GO:0005737//cytoplasm
Unigene41858_All	239	1	21	0.2908	5.788	4.31497	Up	1e-05	0.00011099	--	--	--	--	--	--	--	--	--	--	--	--	--	--	--	--	--	--	--	--	--	--	-	-	-
Unigene39997_All	326	1	21	0.2132	4.2434	4.31494	Up	1e-05	0.000110945	gi|242094100|ref|XP_002437540.1|	209.5	1e-53	hypothetical protein SORBIDRAFT_10g029080 [Sorghum bicolor] >gi|241915763|gb|EER88907.1| hypothetical protein SORBIDRAFT_10g029080 [Sorghum bicolor]	gi|115459053|ref|NM_001059662.1|	258	3e-66	Oryza sativa Japonica Group Os04g0484800 (Os04g0484800) mRNA, complete cds	sp|Q8H1U5|APC2_ARATH	150	2e-37	Anaphase-promoting complex subunit 2 OS=Arabidopsis thaliana GN=APC2 PE=1 SV=1	--	--	--	--	--	K03349	8e-55	209	sbi:SORBI_10g029080	anaphase-promoting complex subunit 2	GO:0010267//production of ta-siRNAs involved in RNA interference;GO:0007067//mitosis;GO:0009561//megagametogenesis;GO:0051510//regulation of unidimensional cell growth;GO:0032875//regulation of DNA endoreduplication;GO:0009616//virus induced gene silencing;GO:0035196//production of miRNAs involved in gene silencing by miRNA;GO:0015867//ATP transport;GO:0007276//gamete generation;GO:0080121//AMP t…	GO:0016874//ligase activity;GO:0003735//structural constituent of ribosome;GO:0015217//ADP transmembrane transporter activity;GO:0031625//ubiquitin protein ligase binding;GO:0015114//phosphate ion transmembrane transporter activity;GO:0080122//AMP transmembrane transporter activity;GO:0005509//calcium ion binding;GO:0005347//ATP transmembrane transporter activity;GO:0061630	GO:0016021//integral to membrane;GO:0005680//anaphase-promoting complex;GO:0005819//spindle;GO:0005743//mitochondrial inner membrane
Unigene41764_All	703	3	63	0.2966	5.9033	4.31493	Up	3.42e-15	1.2e-13	gi|242038771|ref|XP_002466780.1|	251.5	8e-66	hypothetical protein SORBIDRAFT_01g014120 [Sorghum bicolor] >gi|241920634|gb|EER93778.1| hypothetical protein SORBIDRAFT_01g014120 [Sorghum bicolor]	gi|223944690|gb|BT061732.1|	281	5e-73	Zea mays full-length cDNA clone ZM_BFb0178M05 mRNA, complete cds	sp|Q75GK1|IAA12_ORYSJ	174	4e-44	Auxin-responsive protein IAA12 OS=Oryza sativa subsp. japonica GN=IAA12 PE=2 SV=1	DR2133	52.4	7e-07	COG4372	Uncharacterized protein conserved in bacteria with the myosin-like domain	K14484	4e-21	99.8	aly:ARALYDRAFT_319024	auxin-responsive protein IAA	GO:0006417//regulation of translation;GO:0009734//auxin mediated signaling pathway;GO:0006355//regulation of transcription, DNA-dependent	GO:0046983//protein dimerization activity	GO:0005634//nucleus
Unigene42164_All	443	1	21	0.1569	3.1227	4.31488	Up	1e-05	0.000111096	gi|242074246|ref|XP_002447059.1|	161.8	3e-39	hypothetical protein SORBIDRAFT_06g027750 [Sorghum bicolor] >gi|241938242|gb|EES11387.1| hypothetical protein SORBIDRAFT_06g027750 [Sorghum bicolor]	gi|195623401|gb|EU961413.1|	502	1e-139	Zea mays clone 235235 mRNA sequence	--	--	--	--	--	--	--	--	--	--	--	--	--	--	GO:0008152//metabolic process	GO:0004045//aminoacyl-tRNA hydrolase activity	-
Unigene40295_All	266	1	21	0.2613	5.2005	4.31487	Up	1e-05	0.000111006	gi|242087237|ref|XP_002439451.1|	159.1	2e-38	hypothetical protein SORBIDRAFT_09g006600 [Sorghum bicolor] >gi|241944736|gb|EES17881.1| hypothetical protein SORBIDRAFT_09g006600 [Sorghum bicolor]	gi|223948324|gb|BT063549.1|	248	2e-63	Zea mays full-length cDNA clone ZM_BFc0076F19 mRNA, complete cds	sp|Q38894|GDL13_ARATH	60.8	2e-10	GDSL esterase/lipase At1g28670 OS=Arabidopsis thaliana GN=At1g28670 PE=2 SV=1	--	--	--	--	--	K00514	5e-09	57.4	rcu:RCOM_1428040	zeta-carotene desaturase [EC:1.3.5.6]	GO:0008152//metabolic process	GO:0016788//hydrolase activity, acting on ester bonds	GO:0016023//cytoplasmic membrane-bounded vesicle
Unigene40455_All	285	1	21	0.2439	4.8538	4.31475	Up	1e-05	0.000111081	--	--	--	--	gi|443501022|gb|KC181677.1|	77.8	5e-12	Urochloa ruziziensis clone 772444 microsatellite sequence	--	--	--	--	--	--	--	--	--	--	--	--	--	--	-	-	-
Unigene39340_All	383	1	21	0.1815	3.6119	4.31472	Up	1e-05	0.000111021	--	--	--	--	--	--	--	--	--	--	--	--	--	--	--	--	--	--	--	--	--	--	-	-	-
CL9700.Contig2_All	1392	5	103	0.2497	4.8743	4.28693	Up	5.2e-24	3.01e-22	gi|242045640|ref|XP_002460691.1|	704.1	0	hypothetical protein SORBIDRAFT_02g033250 [Sorghum bicolor] >gi|241924068|gb|EER97212.1| hypothetical protein SORBIDRAFT_02g033250 [Sorghum bicolor]	gi|115446148|ref|NM_001053389.1|	285	6e-74	Oryza sativa Japonica Group Os02g0482400 (Os02g0482400) mRNA, complete cds	sp|P50134|DCOR_DATST	364	8e-101	Ornithine decarboxylase OS=Datura stramonium PE=2 SV=1	YKL184w	251	3e-66	COG0019	Diaminopimelate decarboxylase	K01581	0	704	sbi:SORBI_02g033250	ornithine decarboxylase [EC:4.1.1.17]	GO:0033387//putrescine biosynthetic process from ornithine	GO:0004586//ornithine decarboxylase activity	-
Unigene20486_All	819	2	41	0.1697	3.2977	4.2804	Up	3.25e-10	7.31e-09	--	--	--	--	--	--	--	--	--	--	--	--	--	--	--	--	--	--	--	--	--	--	-	-	-
Unigene38710_All	1319	4	82	0.2108	4.0952	4.27999	Up	2.45e-19	1.12e-17	gi|242047340|ref|XP_002461416.1|	91.7	3e-17	hypothetical protein SORBIDRAFT_02g002290 [Sorghum bicolor] >gi|241924793|gb|EER97937.1| hypothetical protein SORBIDRAFT_02g002290 [Sorghum bicolor]	gi|357164890|ref|XM_003580154.1|	141	2e-30	PREDICTED: Brachypodium distachyon L-type lectin-domain containing receptor kinase IV.1-like (LOC100836918), mRNA	sp|O80939|LRK41_ARATH	281	8e-76	L-type lectin-domain containing receptor kinase IV.1 OS=Arabidopsis thaliana GN=LECRK41 PE=1 SV=1	--	--	--	--	--	K14306	6e-11	67	gmx:100781711	nuclear pore complex protein Nup62	-	GO:0005488//binding;GO:0016301//kinase activity	GO:0016020//membrane;GO:0016023//cytoplasmic membrane-bounded vesicle
Unigene4501_All	1075	12	243	0.7759	14.8905	4.26238	Up	1.07e-54	1.45e-52	gi|242065630|ref|XP_002454104.1|	174.9	2e-42	hypothetical protein SORBIDRAFT_04g024610 [Sorghum bicolor] >gi|241933935|gb|EES07080.1| hypothetical protein SORBIDRAFT_04g024610 [Sorghum bicolor]	gi|47605258|gb|AY596534.1|	472	1e-130	Saccharum officinarum clone SCJLLR1104A08, complete sequence	--	--	--	--	--	--	--	--	--	--	--	--	--	--	-	-	-
Unigene40191_All	356	1	20	0.1952	3.7008	4.24481	Up	1.87e-05	0.000195216	gi|414585758|tpg|DAA36329.1|	116.3	1e-25	TPA: hypothetical protein ZEAMMB73_669467 [Zea mays]	gi|226499313|ref|NM_001150008.1|	293	6e-77	Zea mays uncharacterized LOC100276153 (LOC100276153), mRNA	--	--	--	--	--	--	--	--	--	--	--	--	--	--	-	-	-
CL6206.Contig3_All	899	1	20	0.0773	1.4655	4.24478	Up	1.87e-05	0.000194865	gi|226531642|ref|NP_001152358.1|	419.5	3e-116	BGGP Beta-1-3-galactosyl-O-glycosyl-glycoprotein [Zea mays] >gi|195655481|gb|ACG47208.1| BGGP Beta-1-3-galactosyl-O-glycosyl-glycoprotein [Zea mays]	gi|226531641|ref|NM_001158886.1|	1102	0	Zea mays BGGP Beta-1-3-galactosyl-O-glycosyl-glycoprotein (LOC100285998), mRNA >gi|195655480|gb|EU975090.1| Zea mays clone 468692 BGGP Beta-1-3-galactosyl-O-glycosyl-glycoprotein mRNA, complete cds	--	--	--	--	--	--	--	--	--	--	--	--	--	--	GO:0008152//metabolic process	GO:0008375//acetylglucosaminyltransferase activity	GO:0016020//membrane;GO:0005739//mitochondrion
Unigene41767_All	309	1	20	0.2249	4.2637	4.24475	Up	1.87e-05	0.000194915	--	--	--	--	--	--	--	--	--	--	--	--	--	--	--	--	--	--	--	--	--	--	-	-	-
CL5883.Contig2_All	625	1	20	0.1112	2.108	4.24465	Up	1.87e-05	0.000195091	gi|242078343|ref|XP_002443940.1|	334.3	8e-91	hypothetical protein SORBIDRAFT_07g004760 [Sorghum bicolor] >gi|241940290|gb|EES13435.1| hypothetical protein SORBIDRAFT_07g004760 [Sorghum bicolor]	gi|226508159|ref|NM_001146772.1|	448	1e-123	Zea mays uncharacterized LOC100272285 (LOC100272285), mRNA >gi|194698679|gb|BT038419.1| Zea mays full-length cDNA clone ZM_BFb0231P14 mRNA, complete cds	sp|Q6Z4U2|CAF1M_ORYSJ	275	1e-74	CRS2-associated factor 1, mitochondrial OS=Oryza sativa subsp. japonica GN=Os08g0174900 PE=2 SV=1	--	--	--	--	--	--	--	--	--	--	GO:0000373//Group II intron splicing;GO:0009628//response to abiotic stimulus;GO:0016071//mRNA metabolic process;GO:0097034//mitochondrial respiratory chain complex IV biogenesis;GO:0097031//mitochondrial respiratory chain complex I biogenesis;GO:0009793//embryo development ending in seed dormancy	-	GO:0005739//mitochondrion
Unigene40234_All	844	2	40	0.1647	3.122	4.24456	Up	6.06e-10	1.31e-08	--	--	--	--	--	--	--	--	--	--	--	--	--	--	--	--	--	--	--	--	--	--	-	-	-
Unigene40803_All	283	1	20	0.2456	4.6554	4.24452	Up	1.87e-05	0.000195141	--	--	--	--	--	--	--	--	--	--	--	--	--	--	--	--	--	--	--	--	--	--	-	-	-
Unigene39361_All	334	1	20	0.2081	3.9445	4.24449	Up	1.87e-05	0.000195241	--	--	--	--	--	--	--	--	--	--	--	--	--	--	--	--	--	--	--	--	--	--	-	-	-
Unigene41984_All	399	1	20	0.1742	3.3019	4.24448	Up	1.87e-05	0.000194965	--	--	--	--	--	--	--	--	--	--	--	--	--	--	--	--	--	--	--	--	--	--	-	-	-
Unigene41931_All	494	1	20	0.1407	2.6669	4.24447	Up	1.87e-05	0.000195015	--	--	--	--	--	--	--	--	--	--	--	--	--	--	--	--	--	--	--	--	--	--	-	-	-
Unigene43226_All	432	1	20	0.1609	3.0497	4.24443	Up	1.87e-05	0.00019494	gi|110289541|gb|AAP54937.2|	145.6	2e-34	retrotransposon protein, putative, unclassified [Oryza sativa Japonica Group]	--	--	--	--	--	--	--	--	SPAC9.04	48.1	5e-06	COG2801	Transposase and inactivated derivatives	--	--	--	--	--	-	-	GO:0009536//plastid
Unigene41676_All	376	3	60	0.5546	10.5117	4.2444	Up	2.21e-14	7.37e-13	--	--	--	--	--	--	--	--	--	--	--	--	--	--	--	--	--	--	--	--	--	--	-	-	-
Unigene40709_All	248	1	20	0.2803	5.3124	4.24432	Up	1.87e-05	0.000195191	gi|242042930|ref|XP_002459336.1|	72.4	2e-12	hypothetical protein SORBIDRAFT_02g002740 [Sorghum bicolor] >gi|241922713|gb|EER95857.1| hypothetical protein SORBIDRAFT_02g002740 [Sorghum bicolor]	gi|242042929|ref|XM_002459291.1|	147	6e-33	Sorghum bicolor hypothetical protein, mRNA	--	--	--	--	--	--	--	--	--	--	--	--	--	--	GO:0007275//multicellular organismal development	-	-
Unigene42857_All	624	1	20	0.1114	2.1113	4.24431	Up	1.87e-05	0.00019489	gi|242058131|ref|XP_002458211.1|	301.6	5e-81	hypothetical protein SORBIDRAFT_03g029020 [Sorghum bicolor] >gi|241930186|gb|EES03331.1| hypothetical protein SORBIDRAFT_03g029020 [Sorghum bicolor]	gi|226510017|ref|NM_001156418.1|	490	1e-136	Zea mays catalytic/ hydrolase (LOC100283518), mRNA >gi|195635292|gb|EU964997.1| Zea mays clone 283057 catalytic/ hydrolase mRNA, complete cds	sp|Q9FPQ6|GP1_CHLRE	60.1	1e-09	Vegetative cell wall protein gp1 OS=Chlamydomonas reinhardtii GN=GP1 PE=2 SV=1	lin1782	61.6	1e-09	COG0596	Predicted hydrolases or acyltransferases (alpha/beta hydrolase superfamily)	K14325	2e-08	57.4	aly:ARALYDRAFT_471861	RNA-binding protein with serine-rich domain 1	GO:0008152//metabolic process	GO:0016787//hydrolase activity	GO:0016020//membrane
Unigene43021_All	471	1	20	0.1476	2.7972	4.24422	Up	1.87e-05	0.000195066	gi|115468976|ref|NP_001058087.1|	112.5	2e-24	Os06g0619000 [Oryza sativa Japonica Group] >gi|113596127|dbj|BAF20001.1| Os06g0619000 [Oryza sativa Japonica Group]	gi|115468975|ref|NM_001064622.1|	71.9	6e-10	Oryza sativa Japonica Group Os06g0619000 (Os06g0619000) mRNA, complete cds	--	--	--	--	--	--	--	--	--	--	--	--	--	--	-	GO:0043531//ADP binding	-
Unigene41353_All	306	1	20	0.2272	4.3055	4.24415	Up	1.87e-05	0.000195166	gi|414881157|tpg|DAA58288.1|	73.2	1e-12	TPA: hypothetical protein ZEAMMB73_771393 [Zea mays]	gi|195602406|gb|EU950052.1|	198	2e-48	Zea mays clone 459339 mRNA sequence	--	--	--	--	--	--	--	--	--	--	--	--	--	--	-	-	-
Unigene38397_All	354	1	20	0.1964	3.7217	4.24409	Up	1.87e-05	0.000195116	gi|226499820|ref|NP_001147053.1|	112.8	1e-24	early nodulin 93 [Zea mays] >gi|195606912|gb|ACG25286.1| early nodulin 93 [Zea mays] >gi|195658799|gb|ACG48867.1| early nodulin 93 [Zea mays]	gi|195652470|gb|EU973585.1|	204	4e-50	Zea mays clone 402467 early nodulin 93 mRNA, complete cds	sp|Q02921|NO93_SOYBN	85.5	7e-18	Early nodulin-93 OS=Glycine max PE=2 SV=1	--	--	--	--	--	--	--	--	--	--	-	-	GO:0016021//integral to membrane
Unigene43634_All	554	1	20	0.1255	2.3781	4.24405	Up	1.87e-05	0.000195041	--	--	--	--	--	--	--	--	--	--	--	--	--	--	--	--	--	--	--	--	--	--	-	-	-
CL118.Contig7_All	2350	1	20	0.0296	0.5606	4.2433	Up	1.87e-05	0.00019499	gi|226509362|ref|NP_001148993.1|	58.2	7e-07	ubiquitin-protein ligase/ zinc ion binding protein [Zea mays] >gi|195623830|gb|ACG33745.1| ubiquitin-protein ligase/ zinc ion binding protein [Zea mays] >gi|413922235|gb|AFW62167.1| Ubiquitin-protein ligase/ zinc ion binding protein [Zea mays]	gi|283135297|gb|AC187233.5|	129	1e-26	Zea mays BAC clone CH201-530J4 from chromosome 5, complete sequence	--	--	--	--	--	--	--	--	--	--	--	--	--	--	-	-	-
Unigene41680_All	332	3	59	0.6281	11.7064	4.22016	Up	4.1e-14	1.34e-12	gi|308081989|ref|NP_001183899.1|	229.9	9e-60	uncharacterized protein LOC100502492 precursor [Zea mays]	gi|308081988|ref|NM_001196970.1|	553	1e-155	Zea mays uncharacterized LOC100502492 (LOC100502492), mRNA >gi|238015341|gb|BT088353.1| Zea mays full-length cDNA clone ZM_BFc0154I22 mRNA, complete cds	sp|Q941X2|LAC3_ORYSJ	213	2e-56	Laccase-3 OS=Oryza sativa subsp. japonica GN=LAC3 PE=2 SV=1	YMR058w	75.9	2e-14	COG2132	Putative multicopper oxidases	K00423	2e-21	98.6	aly:ARALYDRAFT_489021	L-ascorbate oxidase [EC:1.10.3.3]	GO:0046274//lignin catabolic process;GO:0055114//oxidation-reduction process	GO:0016722//oxidoreductase activity, oxidizing metal ions;GO:0005507//copper ion binding;GO:0052716//hydroquinone:oxygen oxidoreductase activity	GO:0048046//apoplast;GO:0016023//cytoplasmic membrane-bounded vesicle
Unigene41747_All	651	2	39	0.2135	3.9463	4.20819	Up	1.13e-09	2.35e-08	gi|226529964|ref|NP_001140850.1|	191.4	9e-48	hypothetical protein [Zea mays] >gi|194689616|gb|ACF78892.1| unknown [Zea mays] >gi|194700698|gb|ACF84433.1| unknown [Zea mays] >gi|194701436|gb|ACF84802.1| unknown [Zea mays] >gi|219884635|gb|ACL52692.1| unknown [Zea mays] >gi|238009636|gb|ACR35853.1| unknown [Zea mays] >gi|238009926|gb|ACR35998.1| unknown [Zea mays] >gi|414591213|tpg|DAA41784.1| TPA: hypothetical protein ZEAMMB73_672081 [Zea ma…	gi|238009925|gb|BT085645.1|	630	1e-178	Zea mays full-length cDNA clone ZM_BFc0042N14 mRNA, complete cds	sp|Q84ZL0|FH5_ORYSJ	63.2	1e-10	Formin-like protein 5 OS=Oryza sativa subsp. japonica GN=FH5 PE=2 SV=2	Rv1078	60.1	3e-09	COG1714	Predicted membrane protein/domain	K12831	1e-08	57.8	cre:CHLREDRAFT_196073	splicing factor 3B subunit 4	-	-	-
CL2959.Contig2_All	1126	2	39	0.1235	2.2816	4.20746	Up	1.13e-09	2.35e-08	gi|21992|emb|CAA46283.1|	54.3	4e-06	extensin [Volvox carteri]	gi|57164489|gb|AC133860.5|	60	5e-06	Oryza sativa chromosome 3 BAC OSJNBa0091E13 genomic sequence, complete sequence	--	--	--	--	--	--	--	--	--	K15919	6e-07	39.7	sbi:SORBI_03g000950	hydroxypyruvate reductase 2	-	-	-
CL7942.Contig1_All	1914	24	467	0.8716	16.0726	4.20479	Up	7.7e-103	2.07e-100	gi|242094380|ref|XP_002437680.1|	946.8	0	hypothetical protein SORBIDRAFT_10g000660 [Sorghum bicolor] >gi|241915903|gb|EER89047.1| hypothetical protein SORBIDRAFT_10g000660 [Sorghum bicolor]	gi|226506669|ref|NM_001157692.1|	1842	0	Zea mays glycoside hydrolase, family 28 (LOC100284797), mRNA >gi|194707807|gb|BT042983.1| Zea mays full-length cDNA clone ZM_BFc0073F24 mRNA, complete cds	sp|A7PZL3|PGLR_VITVI	625	3e-179	Probable polygalacturonase OS=Vitis vinifera GN=GSVIVT00026920001 PE=1 SV=1	AGl3361	162	2e-39	COG5434	Endopolygalacturonase	K01184	6e-27	120	aly:ARALYDRAFT_326150	polygalacturonase [EC:3.2.1.15]	GO:0005975//carbohydrate metabolic process;GO:0071555//cell wall organization	GO:0004650//polygalacturonase activity	GO:0005576//extracellular region
Unigene19491_All	642	12	229	1.2992	23.4969	4.17677	Up	6.11e-51	7.82e-49	gi|242084616|ref|XP_002442733.1|	276.9	1e-73	hypothetical protein SORBIDRAFT_08g001940 [Sorghum bicolor] >gi|241943426|gb|EES16571.1| hypothetical protein SORBIDRAFT_08g001940 [Sorghum bicolor]	gi|407232743|gb|JX428533.1|	444	1e-122	Zea mays subsp. mays clone pUT3133 NAC25 NAC type transcription factor mRNA, partial cds	sp|Q8GY42|NAC25_ARATH	221	3e-58	NAC transcription factor 25 OS=Arabidopsis thaliana GN=NAC025 PE=2 SV=1	--	--	--	--	--	K14325	6e-06	40	bdi:100845778	RNA-binding protein with serine-rich domain 1	GO:0006355//regulation of transcription, DNA-dependent	GO:0003700//sequence-specific DNA binding transcription factor activity;GO:0003677//DNA binding	GO:0005634//nucleus
CL79.Contig1_All	1550	1	19	0.0448	0.8075	4.17189	Up	3.48e-05	0.000338393	gi|242043610|ref|XP_002459676.1|	709.1	0	hypothetical protein SORBIDRAFT_02g008660 [Sorghum bicolor] >gi|241923053|gb|EER96197.1| hypothetical protein SORBIDRAFT_02g008660 [Sorghum bicolor]	gi|219362428|ref|NM_001143596.1|	1562	0	Zea mays LOC100217241 (IDP866), mRNA >gi|194698221|gb|BT038190.1| Zea mays full-length cDNA clone ZM_BFb0216K24 mRNA, complete cds	sp|Q9ZRI8|FDH_HORVU	114	2e-25	Formate dehydrogenase, mitochondrial OS=Hordeum vulgare PE=2 SV=1	AF0813	138	2e-32	COG0111	Phosphoglycerate dehydrogenase and related dehydrogenases	K00058	8e-27	120	cme:CMC149C	D-3-phosphoglycerate dehydrogenase [EC:1.1.1.95]	GO:0009070//serine family amino acid biosynthetic process;GO:0055114//oxidation-reduction process	GO:0051287//NAD binding;GO:0004617//phosphoglycerate dehydrogenase activity	GO:0005739//mitochondrion
CL9522.Contig4_All	736	1	19	0.0944	1.7005	4.17103	Up	3.48e-05	0.000338474	--	--	--	--	--	--	--	--	--	--	--	--	--	--	--	--	--	--	--	--	--	--	-	-	-
Unigene39637_All	444	1	19	0.1565	2.8189	4.1709	Up	3.48e-05	0.000338636	gi|38347015|emb|CAD39877.2|	259.2	1e-68	OSJNBb0058J09.16 [Oryza sativa Japonica Group]	gi|281490058|gb|GU235996.1|	793	0	Coix lacryma-jobi 22-kDa prolamin gene cluster, complete sequence	sp|P92516|M750_ARATH	67	3e-12	Uncharacterized mitochondrial protein AtMg00750 OS=Arabidopsis thaliana GN=AtMg00750 PE=4 SV=1	--	--	--	--	--	--	--	--	--	--	GO:0015074//DNA integration	GO:0003676//nucleic acid binding	GO:0071011//precatalytic spliceosome;GO:0016021//integral to membrane;GO:0005739//mitochondrion
Unigene39150_All	474	1	19	0.1466	2.6405	4.17085	Up	3.48e-05	0.000338515	--	--	--	--	--	--	--	--	--	--	--	--	--	--	--	--	--	--	--	--	--	--	-	-	-
Unigene42082_All	439	1	19	0.1583	2.851	4.17073	Up	3.48e-05	0.000338272	gi|115444091|ref|NP_001045825.1|	215.3	2e-55	Os02g0136900 [Oryza sativa Japonica Group] >gi|113535356|dbj|BAF07739.1| Os02g0136900 [Oryza sativa Japonica Group]	gi|357138631|ref|XM_003570846.1|	115	4e-23	PREDICTED: Brachypodium distachyon protein STRUBBELIG-RECEPTOR FAMILY 8-like (LOC100838595), mRNA	sp|Q6R2K3|SRF3_ARATH	123	4e-29	Protein STRUBBELIG-RECEPTOR FAMILY 3 OS=Arabidopsis thaliana GN=SRF3 PE=1 SV=1	alr0124_1	48.9	3e-06	COG4886	Leucine-rich repeat (LRR) protein	K13418	4e-15	78.2	vvi:100247683	somatic embryogenesis receptor kinase 1 [EC:2.7.10.1 2.7.11.1]	GO:0048367//shoot system development;GO:0006468//protein phosphorylation	GO:0004672//protein kinase activity;GO:0005524//ATP binding	GO:0016023//cytoplasmic membrane-bounded vesicle;GO:0016021//integral to membrane;GO:0005739//mitochondrion
Unigene42132_All	456	1	19	0.1524	2.7447	4.17071	Up	3.48e-05	0.00033807	gi|242060017|ref|XP_002459154.1|	68.6	3e-11	hypothetical protein SORBIDRAFT_03g046800 [Sorghum bicolor] >gi|241931129|gb|EES04274.1| hypothetical protein SORBIDRAFT_03g046800 [Sorghum bicolor]	gi|194239058|emb|AM932680.1|	71.9	5e-10	Triticum aestivum 3B chromosome, clone BAC TA3B54F7	sp|Q9C9D0|SOT16_ARATH	95.5	1e-20	Cytosolic sulfotransferase 16 OS=Arabidopsis thaliana GN=SOT16 PE=1 SV=1	--	--	--	--	--	K11821	2e-20	96.3	aly:ARALYDRAFT_895283	desulfoglucosinolate sulfotransferase A/B/C [EC:2.8.2.-]	GO:0008152//metabolic process	GO:0008146//sulfotransferase activity	-
Unigene40837_All	340	1	19	0.2044	3.6812	4.17071	Up	3.48e-05	0.00033799	--	--	--	--	gi|197304812|gb|AC232145.1|	63.9	1e-07	Oryza minuta clone OM__Ba0144C02, complete sequence	--	--	--	--	--	--	--	--	--	--	--	--	--	--	-	-	-
Unigene42658_All	565	1	19	0.123	2.2152	4.17071	Up	3.48e-05	0.000338555	gi|242088197|ref|XP_002439931.1|	103.6	1e-21	hypothetical protein SORBIDRAFT_09g022870 [Sorghum bicolor] >gi|241945216|gb|EES18361.1| hypothetical protein SORBIDRAFT_09g022870 [Sorghum bicolor]	gi|151427199|dbj|AK249248.1|	135	6e-29	Hordeum vulgare subsp. vulgare cDNA clone: FLbaf27c21, mRNA sequence	--	--	--	--	--	--	--	--	--	--	--	--	--	--	-	-	-
Unigene41782_All	250	1	19	0.278	5.0064	4.17062	Up	3.48e-05	0.000338111	--	--	--	--	--	--	--	--	--	--	--	--	--	--	--	--	--	--	--	--	--	--	-	-	-
Unigene42230_All	441	1	19	0.1576	2.8381	4.17059	Up	3.48e-05	0.00033803	--	--	--	--	gi|300681333|emb|FN431663.1|	58	8e-06	Saccharum hybrid cultivar BAC clone Sh15N23, cultivar R570	--	--	--	--	--	--	--	--	--	--	--	--	--	--	-	-	-
CL8411.Contig2_All	366	1	19	0.1899	3.4197	4.17056	Up	3.48e-05	0.000338232	--	--	--	--	gi|281490058|gb|GU235996.1|	65.9	3e-08	Coix lacryma-jobi 22-kDa prolamin gene cluster, complete sequence	--	--	--	--	--	--	--	--	--	--	--	--	--	--	-	-	-
Unigene39605_All	378	1	19	0.1839	3.3111	4.17032	Up	3.48e-05	0.000338434	gi|242039257|ref|XP_002467023.1|	250	8e-66	hypothetical protein SORBIDRAFT_01g018440 [Sorghum bicolor] >gi|241920877|gb|EER94021.1| hypothetical protein SORBIDRAFT_01g018440 [Sorghum bicolor]	gi|226504753|ref|NM_001154519.1|	595	1e-167	Zea mays receptor kinase (LOC100281600), mRNA >gi|195615009|gb|EU957217.1| Zea mays clone 1585958 receptor kinase mRNA, complete cds	sp|Q3E991|Y5269_ARATH	86.3	4e-18	Probable inactive leucine-rich repeat receptor-like protein kinase At5g20690 OS=Arabidopsis thaliana GN=At5g20690 PE=2 SV=4	--	--	--	--	--	K13429	2e-10	62.4	rcu:RCOM_1115620	chitin elicitor receptor kinase 1	GO:0006468//protein phosphorylation	GO:0004672//protein kinase activity;GO:0005524//ATP binding	GO:0016021//integral to membrane
Unigene40669_All	336	1	19	0.2069	3.725	4.17023	Up	3.48e-05	0.000338313	gi|242085088|ref|XP_002442969.1|	159.5	1e-38	hypothetical protein SORBIDRAFT_08g005550 [Sorghum bicolor] >gi|241943662|gb|EES16807.1| hypothetical protein SORBIDRAFT_08g005550 [Sorghum bicolor]	gi|195649866|gb|EU972283.1|	349	1e-93	Zea mays clone 379070 mRNA sequence	sp|Q8VZU2|SY132_ARATH	54.7	1e-08	Syntaxin-132 OS=Arabidopsis thaliana GN=SYP132 PE=1 SV=1	DR2417m	47	9e-06	COG0595	Predicted hydrolase of the metallo-beta-lactamase superfamily	K13171	2e-08	55.5	ath:AT2G29210	serine/arginine repetitive matrix protein 1	GO:0006906//vesicle fusion;GO:0006887//exocytosis;GO:0048278//vesicle docking;GO:0006886//intracellular protein transport	GO:0070011//peptidase activity, acting on L-amino acid peptides;GO:0000149//SNARE binding;GO:0005484//SNAP receptor activity	GO:0016021//integral to membrane;GO:0012505//endomembrane system;GO:0031201//SNARE complex;GO:0005886//plasma membrane
Unigene42279_All	315	1	19	0.2207	3.9733	4.17018	Up	3.48e-05	0.000338596	gi|195609652|gb|ACG26656.1|	102.4	2e-21	hypothetical protein [Zea mays] >gi|413917641|gb|AFW57573.1| hypothetical protein ZEAMMB73_139235 [Zea mays]	gi|226500851|ref|NM_001152069.1|	139	2e-30	Zea mays LOC100278985 (umc2349), mRNA	--	--	--	--	--	--	--	--	--	--	--	--	--	--	-	-	-
Unigene40621_All	472	1	19	0.1473	2.6517	4.17009	Up	3.48e-05	0.000338353	gi|414880743|tpg|DAA57874.1|	276.9	7e-74	TPA: hypothetical protein ZEAMMB73_558403, partial [Zea mays]	gi|47605343|gb|AY596619.1|	793	0	Saccharum officinarum clone SCEZLB1008G11, complete sequence	--	--	--	--	--	--	--	--	--	--	--	--	--	--	-	-	-
Unigene40681_All	374	1	19	0.1859	3.3465	4.17005	Up	3.48e-05	0.000338151	--	--	--	--	--	--	--	--	--	--	--	--	--	--	--	--	--	--	--	--	--	--	-	-	-
Unigene42328_All	502	1	19	0.1385	2.4932	4.17004	Up	3.48e-05	0.000338191	gi|242055267|ref|XP_002456779.1|	300.4	7e-81	hypothetical protein SORBIDRAFT_03g042580 [Sorghum bicolor] >gi|241928754|gb|EES01899.1| hypothetical protein SORBIDRAFT_03g042580 [Sorghum bicolor]	gi|189491608|dbj|AB360550.1|	365	3e-98	Oryza sativa Japonica Group FSM mRNA for chromatin assembly factor-1, complete cds	sp|B2ZX90|FAS1_ORYSJ	226	4e-60	Chromatin assembly factor 1 subunit FSM OS=Oryza sativa subsp. japonica GN=FSM PE=2 SV=1	aq_2032	67.8	9e-12	COG0532	Translation initiation factor 2 (IF-2; GTPase)	K10750	1e-25	114	ppp:PHYPADRAFT_97731	chromatin assembly factor 1 subunit A	GO:0009934//regulation of meristem structural organization;GO:0006261//DNA-dependent DNA replication;GO:0010026//trichome differentiation;GO:0010448;GO:0000724//double-strand break repair via homologous recombination;GO:0010389//regulation of G2/M transition of mitotic cell cycle;GO:0008283//cell proliferation;GO:0010449//root meristem growth;GO:0006355//regulation of transcription, DNA-dependent…	GO:0042393//histone binding	GO:0033186//CAF-1 complex;GO:0005634//nucleus
CL838.Contig5_All	502	1	19	0.1385	2.4932	4.17004	Up	3.48e-05	0.000337949	gi|242047562|ref|XP_002461527.1|	58.2	6e-08	hypothetical protein SORBIDRAFT_02g004150 [Sorghum bicolor] >gi|241924904|gb|EER98048.1| hypothetical protein SORBIDRAFT_02g004150 [Sorghum bicolor]	gi|242047561|ref|XM_002461482.1|	244	7e-62	Sorghum bicolor hypothetical protein, mRNA	--	--	--	--	--	--	--	--	--	--	--	--	--	--	-	-	-
Unigene38804_All	563	2	37	0.2469	4.3292	4.1321	Up	3.88e-09	7.64e-08	gi|254033594|gb|ACT55265.1|	26.2	1e-06	formin 2B [Physcomitrella patens]	--	--	--	--	sp|Q9C6S1|FH14_ARATH	55.5	2e-08	Formin-like protein 14 OS=Arabidopsis thaliana GN=FH14 PE=3 SV=3	--	--	--	--	--	K12822	3e-09	59.7	sbi:SORBI_07g020335	RNA-binding protein 25	-	GO:0005488//binding	-
Unigene43056_All	409	1	18	0.1699	2.8991	4.09285	Up	6.47e-05	0.000584704	gi|242039061|ref|XP_002466925.1|	72.4	2e-12	hypothetical protein SORBIDRAFT_01g016800 [Sorghum bicolor] >gi|241920779|gb|EER93923.1| hypothetical protein SORBIDRAFT_01g016800 [Sorghum bicolor]	gi|312283771|gb|AC243240.1|	141	6e-31	Panicum virgatum clone PV_ABa051-H05, complete sequence	--	--	--	--	--	--	--	--	--	--	--	--	--	--	-	-	-
CL6663.Contig2_All	809	1	18	0.0859	1.4657	4.09279	Up	6.47e-05	0.000585028	gi|414877261|tpg|DAA54392.1|	283.9	2e-75	TPA: cytochrome c oxidoreductase [Zea mays]	gi|195635338|gb|EU965020.1|	751	0	Zea mays clone 283240 cytochrome c oxidoreductase mRNA, complete cds	sp|Q84WN3|SWT17_ARATH	149	2e-36	Bidirectional sugar transporter SWEET17 OS=Arabidopsis thaliana GN=SWEET17 PE=2 SV=2	--	--	--	--	--	K15382	6e-76	281	zma:100275818	solute carrier family 50 (sugar transporter)	GO:0034219//carbohydrate transmembrane transport	GO:0051119//sugar transmembrane transporter activity	GO:0016021//integral to membrane
Unigene41900_All	309	1	18	0.2249	3.8373	4.09274	Up	6.47e-05	0.000584898	--	--	--	--	--	--	--	--	--	--	--	--	--	--	--	--	--	--	--	--	--	--	-	-	-
CL50.Contig9_All	1448	1	18	0.048	0.8189	4.09258	Up	6.47e-05	0.000584769	--	--	--	--	--	--	--	--	--	--	--	--	--	--	--	--	--	--	--	--	--	--	-	-	-
Unigene42406_All	241	1	18	0.2884	4.92	4.09252	Up	6.47e-05	0.000584574	--	--	--	--	--	--	--	--	--	--	--	--	--	--	--	--	--	--	--	--	--	--	-	-	-
Unigene42981_All	334	1	18	0.2081	3.5501	4.09251	Up	6.47e-05	0.000584314	--	--	--	--	gi|219363306|ref|NM_001143192.1|	119	2e-24	Zea mays uncharacterized LOC100216793 (LOC100216793), mRNA >gi|194696549|gb|BT037354.1| Zea mays full-length cDNA clone ZM_BFb0165K03 mRNA, complete cds	--	--	--	--	--	--	--	--	--	--	--	--	--	--	-	-	-
CL4717.Contig1_All	449	1	18	0.1548	2.6408	4.0925	Up	6.47e-05	0.000584639	gi|323456001|gb|EGB11868.1|	53.1	1e-06	hypothetical protein AURANDRAFT_70670, partial [Aureococcus anophagefferens]	--	--	--	--	sp|Q9FPQ6|GP1_CHLRE	48.5	2e-06	Vegetative cell wall protein gp1 OS=Chlamydomonas reinhardtii GN=GP1 PE=2 SV=1	--	--	--	--	--	--	--	--	--	--	-	-	-
CL9006.Contig1_All	494	1	18	0.1407	2.4002	4.09246	Up	6.47e-05	0.000584509	gi|242080805|ref|XP_002445171.1|	317.4	5e-86	hypothetical protein SORBIDRAFT_07g005230 [Sorghum bicolor] >gi|241941521|gb|EES14666.1| hypothetical protein SORBIDRAFT_07g005230 [Sorghum bicolor]	gi|115487401|ref|NM_001072720.1|	230	1e-57	Oryza sativa Japonica Group Os12g0154700 (Os12g0154700) mRNA, complete cds	sp|Q2QXJ2|GL122_ORYSJ	285	9e-78	Germin-like protein 12-2 OS=Oryza sativa subsp. japonica GN=Os12g0154800 PE=2 SV=1	--	--	--	--	--	--	--	--	--	--	GO:0033609//oxalate metabolic process	GO:0045735//nutrient reservoir activity;GO:0046564//oxalate decarboxylase activity;GO:0030145//manganese ion binding	GO:0005576//extracellular region;GO:0005618//cell wall
Unigene39322_All	259	1	18	0.2684	4.5781	4.09229	Up	6.47e-05	0.000584444	gi|413936005|gb|AFW70556.1|	130.6	7e-30	putative STRUBBELIG family receptor protein kinase [Zea mays]	gi|357138965|ref|XM_003571009.1|	60	1e-06	PREDICTED: Brachypodium distachyon protein STRUBBELIG-RECEPTOR FAMILY 8-like (LOC100845909), mRNA	sp|Q9C8M9|SRF6_ARATH	47.4	2e-06	Protein STRUBBELIG-RECEPTOR FAMILY 6 OS=Arabidopsis thaliana GN=SRF6 PE=1 SV=1	--	--	--	--	--	--	--	--	--	--	GO:0006468//protein phosphorylation	GO:0004672//protein kinase activity;GO:0005524//ATP binding	GO:0016021//integral to membrane;GO:0016023//cytoplasmic membrane-bounded vesicle
Unigene41579_All	407	1	18	0.1708	2.9133	4.09227	Up	6.47e-05	0.000584963	--	--	--	--	--	--	--	--	--	--	--	--	--	--	--	--	--	--	--	--	--	--	-	-	-
Unigene39549_All	391	1	18	0.1778	3.0325	4.09218	Up	6.47e-05	0.000584833	--	--	--	--	--	--	--	--	--	--	--	--	--	--	--	--	--	--	--	--	--	--	-	-	-
Unigene42860_All	539	1	18	0.129	2.1999	4.09199	Up	6.47e-05	0.000585093	--	--	--	--	--	--	--	--	--	--	--	--	--	--	--	--	--	--	--	--	--	--	-	-	-
Unigene43085_All	601	1	18	0.1157	1.9729	4.09186	Up	6.47e-05	0.000584379	--	--	--	--	--	--	--	--	--	--	--	--	--	--	--	--	--	--	--	--	--	--	-	-	-
Unigene40604_All	556	2	34	0.25	4.0282	4.01014	Up	2.46e-08	4.37e-07	gi|323454795|gb|EGB10664.1|	54.7	9e-07	hypothetical protein AURANDRAFT_71001, partial [Aureococcus anophagefferens]	--	--	--	--	--	--	--	--	--	--	--	--	--	--	--	--	--	--	-	-	-
Unigene27363_All	275	2	34	0.5055	8.1444	4.01003	Up	2.46e-08	4.37e-07	gi|20067187|gb|AAM09541.1|AF491815_1	82	3e-15	putative universal stress protein USP1 [Oryza sativa Indica Group]	gi|357121523|ref|XM_003562421.1|	167	7e-39	PREDICTED: Brachypodium distachyon universal stress protein Slr1101-like (LOC100835609), mRNA	--	--	--	--	--	--	--	--	--	--	--	--	--	--	GO:0006950//response to stress	-	-
Unigene7642_All	399	6	101	1.0452	16.6747	3.99581	Up	1.59e-22	8.58e-21	gi|242052437|ref|XP_002455364.1|	145.2	2e-34	hypothetical protein SORBIDRAFT_03g009370 [Sorghum bicolor] >gi|241927339|gb|EES00484.1| hypothetical protein SORBIDRAFT_03g009370 [Sorghum bicolor]	gi|162457876|ref|NM_001112513.1|	242	2e-61	Zea mays LOC100037813 (IDP370), mRNA	--	--	--	--	--	--	--	--	--	--	--	--	--	--	GO:0006979//response to oxidative stress;GO:0010951//negative regulation of endopeptidase activity	GO:0004867//serine-type endopeptidase inhibitor activity	GO:0005576//extracellular region;GO:0016020//membrane
Unigene41720_All	486	3	50	0.4291	6.7771	3.98128	Up	1.04e-11	2.76e-10	gi|226500560|ref|NP_001148749.1|	194.5	5e-49	membrane protein precursor [Zea mays] >gi|195621866|gb|ACG32763.1| membrane protein [Zea mays]	gi|226500559|ref|NM_001155277.1|	452	1e-124	Zea mays membrane protein (LOC100282365), mRNA >gi|195621865|gb|EU960645.1| Zea mays clone 226939 membrane protein mRNA, complete cds	sp|A3AB67|FH16_ORYSJ	57	5e-09	Formin-like protein 16 OS=Oryza sativa subsp. japonica GN=FH16 PE=2 SV=1	DR2291	48.5	5e-06	COG0739	Membrane proteins related to metalloendopeptidases	K01115	1e-07	53.5	vcn:VOLCADRAFT_99471	phospholipase D [EC:3.1.4.4]	GO:0031348//negative regulation of defense response;GO:0009862//systemic acquired resistance, salicylic acid mediated signaling pathway;GO:0010363//regulation of plant-type hypersensitive response;GO:0006612//protein targeting to membrane;GO:0009625//response to insect;GO:0009963//positive regulation of flavonoid biosynthetic process	-	GO:0016023//cytoplasmic membrane-bounded vesicle;GO:0005886//plasma membrane
CL5199.Contig2_All	1612	3	50	0.1294	2.0432	3.98092	Up	1.04e-11	2.75e-10	gi|413924829|gb|AFW64761.1|	81.6	4e-14	hypothetical protein ZEAMMB73_889804 [Zea mays]	gi|29122765|dbj|AP006128.1|	63.9	5e-07	Lotus japonicus genomic DNA, chromosome 3, clone: LjT36M08, TM0213, complete sequence	--	--	--	--	--	--	--	--	--	--	--	--	--	--	-	-	-
Unigene41908_All	1425	5	83	0.2439	3.8368	3.97554	Up	1.15e-18	5.05e-17	gi|242079647|ref|XP_002444592.1|	778.5	0	hypothetical protein SORBIDRAFT_07g024150 [Sorghum bicolor] >gi|241940942|gb|EES14087.1| hypothetical protein SORBIDRAFT_07g024150 [Sorghum bicolor]	gi|194704573|gb|BT041366.1|	1903	0	Zea mays full-length cDNA clone ZM_BFb0339L14 mRNA, complete cds	sp|P82266|K125_ARATH	410	7e-115	Probable 125 kDa kinesin-related protein OS=Arabidopsis thaliana GN=At2g36200 PE=2 SV=2	SPAC25G10.07c	54.7	4e-07	COG5059	Kinesin-like protein	K10398	0	778	sbi:SORBI_07g024150	kinesin family member 11	GO:0007018//microtubule-based movement;GO:0008152//metabolic process	GO:0008017//microtubule binding;GO:0008574//plus-end-directed microtubule motor activity;GO:0005524//ATP binding	GO:0005737//cytoplasm;GO:0005871//kinesin complex;GO:0005874//microtubule
Unigene10983_All	998	4	66	0.2786	4.3564	3.96687	Up	4.64e-15	1.61e-13	--	--	--	--	--	--	--	--	--	--	--	--	--	--	--	--	--	--	--	--	--	--	-	-	-
Unigene41543_All	525	2	33	0.2648	4.1406	3.96686	Up	4.54e-08	7.75e-07	--	--	--	--	--	--	--	--	--	--	--	--	--	--	--	--	--	--	--	--	--	--	-	-	-
Unigene40991_All	628	20	326	2.2136	34.1955	3.94934	Up	3.77e-69	6.51e-67	gi|242084616|ref|XP_002442733.1|	62	8e-09	hypothetical protein SORBIDRAFT_08g001940 [Sorghum bicolor] >gi|241943426|gb|EES16571.1| hypothetical protein SORBIDRAFT_08g001940 [Sorghum bicolor]	gi|88900523|gb|AC169370.4|	111	9e-22	Sorghum bicolor clone SB_BBc0011I20, complete sequence	--	--	--	--	--	--	--	--	--	--	--	--	--	--	GO:0006351//transcription, DNA-dependent	-	-
CL9066.Contig1_All	769	8	128	0.7231	10.9646	3.92251	Up	7.52e-28	5.05e-26	--	--	--	--	gi|281490058|gb|GU235996.1|	77.8	2e-11	Coix lacryma-jobi 22-kDa prolamin gene cluster, complete sequence	--	--	--	--	--	--	--	--	--	--	--	--	--	--	-	-	-
Unigene38706_All	900	4	63	0.3089	4.6111	3.8999	Up	2.88e-14	9.5e-13	gi|242079141|ref|XP_002444339.1|	118.2	1e-25	hypothetical protein SORBIDRAFT_07g020420 [Sorghum bicolor] >gi|241940689|gb|EES13834.1| hypothetical protein SORBIDRAFT_07g020420 [Sorghum bicolor]	gi|226508151|ref|NM_001152436.1|	117	2e-23	Zea mays LOC100279427 (cl377_-3), mRNA >gi|219884916|gb|BT054226.1| Zea mays full-length cDNA clone ZM_BFb0181N04 mRNA, complete cds	--	--	--	--	--	--	--	--	--	K00517	4e-07	53.5	osa:4334183	[EC:1.14.-.-]	GO:0044550//secondary metabolite biosynthetic process;GO:0042343//indole glucosinolate metabolic process;GO:0098542;GO:0055114//oxidation-reduction process	GO:0005506//iron ion binding;GO:0016709//oxidoreductase activity, acting on paired donors, with incorporation or reduction of molecular oxygen, NAD(P)H as one donor, and incorporation of one atom of oxygen;GO:0020037//heme binding	GO:0016020//membrane
Unigene23300_All	481	16	252	2.3121	34.5117	3.89981	Up	2.71e-53	3.57e-51	gi|242045964|ref|XP_002460853.1|	92.4	2e-18	hypothetical protein SORBIDRAFT_02g036290 [Sorghum bicolor] >gi|241924230|gb|EER97374.1| hypothetical protein SORBIDRAFT_02g036290 [Sorghum bicolor]	gi|54652032|gb|BT017251.1|	218	4e-54	Zea mays clone EL01N0307E01.c mRNA sequence	--	--	--	--	--	--	--	--	--	--	--	--	--	--	-	-	-
Unigene41777_All	379	2	31	0.3668	5.3881	3.87671	Up	1.54e-07	2.41e-06	gi|218201222|gb|EEC83649.1|	77.4	7e-14	hypothetical protein OsI_29395 [Oryza sativa Indica Group]	gi|357147943|ref|XM_003574509.1|	58	7e-06	PREDICTED: Brachypodium distachyon uncharacterized LOC100839229 (LOC100839229), mRNA	sp|A3C5A7|GRP2_ORYSJ	99.8	4e-22	Glycine-rich cell wall structural protein 2 OS=Oryza sativa subsp. japonica GN=GRP0.9 PE=2 SV=1	XF0818	115	2e-26	COG2730	Endoglucanase	K12741	3e-16	81.3	bdi:100837968	heterogeneous nuclear ribonucleoprotein A1/A3	-	-	GO:0016023//cytoplasmic membrane-bounded vesicle
Unigene8527_All	219	2	31	0.6348	9.3246	3.87667	Up	1.54e-07	2.41e-06	--	--	--	--	--	--	--	--	--	--	--	--	--	--	--	--	--	--	--	--	--	--	-	-	-
Unigene40010_All	470	2	31	0.2958	4.3448	3.8766	Up	1.54e-07	2.42e-06	--	--	--	--	--	--	--	--	--	--	--	--	--	--	--	--	--	--	--	--	--	--	-	-	-
CL6175.Contig3_All	1535	2	31	0.0906	1.3303	3.8761	Up	1.54e-07	2.41e-06	gi|242084486|ref|XP_002442668.1|	670.2	0	hypothetical protein SORBIDRAFT_08g000930 [Sorghum bicolor] >gi|241943361|gb|EES16506.1| hypothetical protein SORBIDRAFT_08g000930 [Sorghum bicolor]	gi|195642437|gb|EU968569.1|	1608	0	Zea mays clone 322356 mRNA sequence	--	--	--	--	--	--	--	--	--	K14775	4e-109	393	sbi:SORBI_09g028130	ribosome biogenesis protein UTP30	GO:0006505//GPI anchor metabolic process;GO:0006886//intracellular protein transport	GO:0016788//hydrolase activity, acting on ester bonds	GO:0005622//intracellular
CL2218.Contig6_All	458	2	30	0.3035	4.3149	3.82956	Up	2.83e-07	4.23e-06	gi|397631515|gb|EJK70184.1|	50.8	8e-06	hypothetical protein THAOC_08479, partial [Thalassiosira oceanica]	--	--	--	--	--	--	--	--	--	--	--	--	--	--	--	--	--	--	-	-	-
CL4740.Contig1_All	955	5	75	0.3639	5.1733	3.82947	Up	1.49e-16	5.72e-15	gi|413936531|gb|AFW71082.1|	70.9	3e-11	hypothetical protein ZEAMMB73_726804 [Zea mays]	gi|241990737|dbj|AK330893.1|	99.6	5e-18	Triticum aestivum cDNA, clone: SET5_J05, cultivar: Chinese Spring	sp|Q9FPQ6|GP1_CHLRE	92.4	3e-19	Vegetative cell wall protein gp1 OS=Chlamydomonas reinhardtii GN=GP1 PE=2 SV=1	STM0747	70.5	4e-12	COG3064	Membrane protein involved in colicin uptake	K14325	2e-17	88.2	sbi:SORBI_03g046480	RNA-binding protein with serine-rich domain 1	-	-	-
Unigene17588_All	237	2	30	0.5866	8.3384	3.82932	Up	2.83e-07	4.23e-06	gi|413951122|gb|AFW83771.1|	59.3	2e-08	hypothetical protein ZEAMMB73_307442 [Zea mays]	gi|195654270|gb|EU974485.1|	147	6e-33	Zea mays clone 450456 mRNA sequence	--	--	--	--	--	--	--	--	--	K00677	1e-09	59.3	zma:100272846	UDP-N-acetylglucosamine acyltransferase [EC:2.3.1.129]	GO:0019408//dolichol biosynthetic process;GO:2001289//lipid X metabolic process	-	-
Unigene40579_All	505	2	30	0.2753	3.9133	3.82931	Up	2.83e-07	4.23e-06	--	--	--	--	gi|242254048|gb|FJ487449.1|	371	1e-100	Coix lacryma-jobi tb1 gene locus, complete sequence	--	--	--	--	--	--	--	--	--	--	--	--	--	--	-	-	-
CL8030.Contig2_All	705	2	30	0.1972	2.8031	3.82929	Up	2.83e-07	4.23e-06	gi|460401382|ref|XP_004246204.1|	63.2	4e-09	PREDICTED: formin-like protein 14-like [Solanum lycopersicum]	gi|4680196|gb|AF114171.1|	81.8	9e-13	Sorghum bicolor BAC clone 25.M18, complete sequence	sp|Q9C660|PEK10_ARATH	55.8	2e-08	Proline-rich receptor-like protein kinase PERK10 OS=Arabidopsis thaliana GN=PERK10 PE=1 SV=2	DR0479	52.4	7e-07	COG0744	Membrane carboxypeptidase (penicillin-binding protein)	K13171	8e-08	55.5	ath:AT2G29210	serine/arginine repetitive matrix protein 1	-	-	-
CL6881.Contig4_All	410	2	30	0.3391	4.82	3.82925	Up	2.83e-07	4.23e-06	--	--	--	--	--	--	--	--	--	--	--	--	--	--	--	--	--	--	--	--	--	--	-	-	-
CL7816.Contig2_All	581	2	30	0.2393	3.4014	3.82924	Up	2.83e-07	4.23e-06	gi|242042207|ref|XP_002468498.1|	264.2	9e-70	hypothetical protein SORBIDRAFT_01g046970 [Sorghum bicolor] >gi|242073916|ref|XP_002446894.1| hypothetical protein SORBIDRAFT_06g024470 [Sorghum bicolor] >gi|241922352|gb|EER95496.1| hypothetical protein SORBIDRAFT_01g046970 [Sorghum bicolor] >gi|241938077|gb|EES11222.1| hypothetical protein SORBIDRAFT_06g024470 [Sorghum bicolor]	gi|211971100|gb|AC233032.1|	246	2e-62	Oryza minuta clone OM__Ba0042N21, complete sequence	--	--	--	--	--	--	--	--	--	--	--	--	--	--	-	-	-
CL6531.Contig2_All	1426	2	30	0.0975	1.3858	3.82917	Up	2.83e-07	4.23e-06	gi|7547156|gb|AAD50279.2|	414.5	2e-114	seed starch branching enzyme [Sorghum bicolor]	gi|7547155|gb|AF169833.2|	896	0	Sorghum bicolor seed starch branching enzyme mRNA, complete cds	sp|Q01401|GLGB_ORYSJ	362	4e-100	1,4-alpha-glucan-branching enzyme, chloroplastic/amyloplastic OS=Oryza sativa subsp. japonica GN=SBE1 PE=1 SV=2	YEL011w	131	3e-30	COG0296	1,4-alpha-glucan branching enzyme	K00700	3e-108	390	zma:542315	1,4-alpha-glucan branching enzyme [EC:2.4.1.18]	GO:0005978//glycogen biosynthetic process;GO:0019252//starch biosynthetic process	GO:0004553//hydrolase activity, hydrolyzing O-glycosyl compounds;GO:0043169//cation binding;GO:0003844//1,4-alpha-glucan branching enzyme activity	GO:0009501//amyloplast;GO:0009507//chloroplast
CL20.Contig5_All	4160	212	3112	3.5422	49.2784	3.79824	Up	0	0	gi|4234852|gb|AAD12997.1|	25	2e-27	gag-pol polyprotein [Zea mays]	gi|300681333|emb|FN431663.1|	194	5e-46	Saccharum hybrid cultivar BAC clone Sh15N23, cultivar R570	--	--	--	--	--	--	--	--	--	--	--	--	--	--	-	-	-
Unigene40946_All	806	14	205	1.2073	16.7544	3.79468	Up	9.58e-43	1.02e-40	gi|23466401|tpg|DAA00291.1|	141	2e-32	TPA_exp: putative phytosulfokine peptide precursor [Sorghum propinquum]	gi|223948180|gb|BT063477.1|	131	1e-27	Zea mays full-length cDNA clone ZM_BFc0067I23 mRNA, complete cds	sp|A2ZBG5|PSK2_ORYSI	85.1	4e-17	Phytosulfokines 2 OS=Oryza sativa subsp. indica GN=PSK2 PE=1 SV=1	--	--	--	--	--	K13171	5e-09	59.7	aly:ARALYDRAFT_901882	serine/arginine repetitive matrix protein 1	GO:0044699	-	-
Unigene41685_All	1309	11	160	0.5841	8.0518	3.78502	Up	1.34e-33	1.09e-31	gi|242062016|ref|XP_002452297.1|	679.9	0	hypothetical protein SORBIDRAFT_04g023200 [Sorghum bicolor] >gi|241932128|gb|EES05273.1| hypothetical protein SORBIDRAFT_04g023200 [Sorghum bicolor]	gi|195626487|gb|EU962956.1|	1368	0	Zea mays clone 246872 mRNA sequence	sp|O80582|FBK46_ARATH	198	5e-51	F-box/kelch-repeat protein At2g44130 OS=Arabidopsis thaliana GN=At2g44130 PE=2 SV=2	DR2133	66.6	9e-11	COG4372	Uncharacterized protein conserved in bacteria with the myosin-like domain	K14325	5e-16	84	mtr:MTR_2g069490	RNA-binding protein with serine-rich domain 1	-	-	-
CL557.Contig1_All	1848	2	29	0.0752	1.0337	3.78094	Up	5.18e-07	7.41e-06	gi|242090029|ref|XP_002440847.1|	98.6	4e-19	hypothetical protein SORBIDRAFT_09g008160 [Sorghum bicolor] >gi|241946132|gb|EES19277.1| hypothetical protein SORBIDRAFT_09g008160 [Sorghum bicolor]	gi|224032120|gb|BT068239.1|	722	0	Zea mays full-length cDNA clone ZM_BFb0089M10 mRNA, complete cds	--	--	--	--	--	--	--	--	--	--	--	--	--	--	GO:0009062//fatty acid catabolic process	GO:0052689	GO:0009505//plant-type cell wall;GO:0009506//plasmodesma;GO:0016021//integral to membrane;GO:0005576//extracellular region;GO:0005634//nucleus
CL64.Contig1_All	1647	2	29	0.0844	1.1599	3.78061	Up	5.18e-07	7.42e-06	gi|413946940|gb|AFW79589.1|	1035.4	0	hypothetical protein ZEAMMB73_786943 [Zea mays]	gi|308080483|ref|NM_001196263.1|	1760	0	Zea mays uncharacterized LOC100501572 (LOC100501572), mRNA >gi|391417117|gb|BT085662.2| Zea mays full-length cDNA clone ZM_BFc0045L11 mRNA, complete cds	sp|O04931|AGLU_BETVU	88.6	1e-17	Alpha-glucosidase OS=Beta vulgaris PE=1 SV=1	ZyihQ	355	1e-97	COG1501	Alpha-glucosidases, family 31 of glycosyl hydrolases	K01187	4e-20	97.8	ath:AT3G45940	alpha-glucosidase [EC:3.2.1.20]	GO:0000023//maltose metabolic process	GO:0032450//maltose alpha-glucosidase activity;GO:0030246//carbohydrate binding;GO:0004558//alpha-glucosidase activity	GO:0009536//plastid
Unigene42128_All	483	2	29	0.2878	3.9551	3.78058	Up	5.18e-07	7.41e-06	--	--	--	--	--	--	--	--	--	--	--	--	--	--	--	--	--	--	--	--	--	--	-	-	-
CL2717.Contig2_All	942	21	295	1.5495	20.6292	3.73481	Up	3.85e-60	5.62e-58	gi|242059005|ref|XP_002458648.1|	386	5e-106	hypothetical protein SORBIDRAFT_03g037390 [Sorghum bicolor] >gi|241930623|gb|EES03768.1| hypothetical protein SORBIDRAFT_03g037390 [Sorghum bicolor]	gi|219887660|gb|BT055598.1|	906	0	Zea mays full-length cDNA clone ZM_BFc0060F05 mRNA, complete cds	sp|Q9FL41|WTR38_ARATH	233	2e-61	WAT1-related protein At5g07050 OS=Arabidopsis thaliana GN=At5g07050 PE=2 SV=1	PAE1328	53.5	5e-07	COG0697	Permeases of the drug/metabolite transporter (DMT) superfamily	K14325	2e-10	64.7	bdi:100845778	RNA-binding protein with serine-rich domain 1	GO:0055085//transmembrane transport	GO:0022857//transmembrane transporter activity	GO:0005886//plasma membrane;GO:0016021//integral to membrane;GO:0016023//cytoplasmic membrane-bounded vesicle;GO:0005739//mitochondrion
CL2481.Contig3_All	1212	2	28	0.1147	1.5218	3.72984	Up	9.49e-07	1.29e-05	gi|226532433|ref|NP_001151262.1|	386	7e-106	D-erythro-sphingosine kinase/ diacylglycerol kinase [Zea mays] >gi|195645386|gb|ACG42161.1| D-erythro-sphingosine kinase/ diacylglycerol kinase [Zea mays]	gi|293333727|ref|NM_001175935.1|	837	0	Zea mays uncharacterized LOC100383275 (LOC100383275), mRNA >gi|391415484|gb|BT066756.2| Zea mays full-length cDNA clone ZM_BFb0062I06 mRNA, complete cds	--	--	--	--	--	--	--	--	--	K04718	6e-107	385	zma:100284895	sphingosine kinase [EC:2.7.1.91]	GO:0016310//phosphorylation	GO:0016301//kinase activity	-
Unigene41897_All	324	2	28	0.4291	5.6928	3.72975	Up	9.49e-07	1.29e-05	--	--	--	--	--	--	--	--	--	--	--	--	--	--	--	--	--	--	--	--	--	--	-	-	-
Unigene41017_All	869	2	28	0.16	2.1225	3.72962	Up	9.49e-07	1.29e-05	--	--	--	--	gi|50872482|gb|AC147802.2|	246	3e-62	Oryza sativa chromosome 3 BAC OSJNBb0013C14 genomic sequence, complete sequence	--	--	--	--	--	--	--	--	--	--	--	--	--	--	-	-	-
CL2241.Contig3_All	1207	2	28	0.1152	1.5281	3.72953	Up	9.49e-07	1.29e-05	gi|242055779|ref|XP_002457035.1|	32.7	1e-94	hypothetical protein SORBIDRAFT_03g000240 [Sorghum bicolor] >gi|241929010|gb|EES02155.1| hypothetical protein SORBIDRAFT_03g000240 [Sorghum bicolor]	gi|308081019|ref|NM_001195941.1|	178	9e-42	Zea mays uncharacterized LOC100501134 (LOC100501134), mRNA >gi|391416567|gb|BT084621.2| Zea mays full-length cDNA clone ZM_BFb0146L18 mRNA, complete cds	sp|Q93WT0|WRK31_ARATH	89.7	2e-21	Probable WRKY transcription factor 31 OS=Arabidopsis thaliana GN=WRKY31 PE=2 SV=1	--	--	--	--	--	K08857	4e-07	54.3	vcn:VOLCADRAFT_55421	NIMA (never in mitosis gene a)-related kinase [EC:2.7.11.1]	-	-	-
CL2241.Contig1_All	1307	2	28	0.1064	1.4112	3.72935	Up	9.49e-07	1.29e-05	gi|218187881|gb|EEC70308.1|	32.7	1e-64	hypothetical protein OsI_01154 [Oryza sativa Indica Group]	gi|308081019|ref|NM_001195941.1|	178	1e-41	Zea mays uncharacterized LOC100501134 (LOC100501134), mRNA >gi|391416567|gb|BT084621.2| Zea mays full-length cDNA clone ZM_BFb0146L18 mRNA, complete cds	sp|Q93WT0|WRK31_ARATH	84.3	7e-20	Probable WRKY transcription factor 31 OS=Arabidopsis thaliana GN=WRKY31 PE=2 SV=1	--	--	--	--	--	K08857	1e-06	53.1	vcn:VOLCADRAFT_55421	NIMA (never in mitosis gene a)-related kinase [EC:2.7.11.1]	-	-	-
Unigene40841_All	443	3	41	0.4707	6.0966	3.69513	Up	2.44e-09	4.91e-08	gi|413934810|gb|AFW69361.1|	241.9	2e-63	hypothetical protein ZEAMMB73_551687, partial [Zea mays]	gi|115485112|ref|NM_001074232.1|	147	1e-32	Oryza sativa Japonica Group Os11g0285000 (Os11g0285000) mRNA, complete cds	sp|Q2R712|ACBSY_ORYSJ	173	3e-44	Achilleol B synthase OS=Oryza sativa subsp. japonica GN=Os11g0285000 PE=1 SV=1	--	--	--	--	--	K01853	1e-37	152	vvi:100243389	cycloartenol synthase [EC:5.4.99.8]	-	GO:0016853//isomerase activity	GO:0016020//membrane
CL4959.Contig1_All	2007	14	190	0.4849	6.2362	3.68491	Up	7.65e-39	7.42e-37	gi|242038257|ref|XP_002466523.1|	223.4	0	hypothetical protein SORBIDRAFT_01g009300 [Sorghum bicolor] >gi|241920377|gb|EER93521.1| hypothetical protein SORBIDRAFT_01g009300 [Sorghum bicolor]	gi|195656138|gb|EU975419.1|	2113	0	Zea mays clone 490001 mRNA sequence	sp|Q9SEE9|SR45_ARATH	53.5	4e-07	Arginine/serine-rich protein 45 OS=Arabidopsis thaliana GN=SR45 PE=1 SV=1	DR2133	66.2	2e-10	COG4372	Uncharacterized protein conserved in bacteria with the myosin-like domain	K14325	8e-11	67.4	ppp:PHYPADRAFT_105411	RNA-binding protein with serine-rich domain 1	GO:0008152//metabolic process	GO:0016597//amino acid binding	GO:0005634//nucleus
Unigene40124_All	1405	2	27	0.0989	1.2659	3.67805	Up	1.73e-06	2.24e-05	gi|194704582|gb|ACF86375.1|	553.9	2e-156	unknown [Zea mays] >gi|414588817|tpg|DAA39388.1| TPA: putative protein kinase superfamily protein [Zea mays]	gi|194704581|gb|BT041370.1|	1558	0	Zea mays full-length cDNA clone ZM_BFb0354B12 mRNA, complete cds	sp|Q0DCT8|G11A_ORYSJ	451	6e-127	Protein kinase G11A OS=Oryza sativa subsp. japonica GN=Os06g0291600 PE=2 SV=1	YBL105c_2	87	7e-17	COG0515	Serine/threonine protein kinase	K08286	5e-129	459	aly:ARALYDRAFT_494187	protein-serine/threonine kinase [EC:2.7.11.-]	GO:0035556//intracellular signal transduction;GO:0006468//protein phosphorylation	GO:0005524//ATP binding;GO:0004674//protein serine/threonine kinase activity	GO:0005737//cytoplasm;GO:0005886//plasma membrane
Unigene40989_All	477	2	27	0.2914	3.7287	3.6776	Up	1.73e-06	2.25e-05	gi|293330987|ref|NP_001169942.1|	55.1	5e-07	uncharacterized protein LOC100383840 [Zea mays]	--	--	--	--	sp|Q9C660|PEK10_ARATH	48.5	2e-06	Proline-rich receptor-like protein kinase PERK10 OS=Arabidopsis thaliana GN=PERK10 PE=1 SV=2	--	--	--	--	--	--	--	--	--	--	-	-	-
Unigene38112_All	549	2	27	0.2532	3.2397	3.67751	Up	1.73e-06	2.24e-05	gi|470136763|ref|XP_004304153.1|	53.5	2e-06	PREDICTED: proline-rich receptor-like protein kinase PERK8-like [Fragaria vesca subsp. vesca]	gi|242082471|ref|XM_002441616.1|	176	2e-41	Sorghum bicolor hypothetical protein, mRNA	--	--	--	--	--	--	--	--	--	K11789	4e-07	52.4	vcn:VOLCADRAFT_116053	HIV-1 Vpr-binding protein	-	-	-
Unigene40072_All	566	2	27	0.2456	3.1424	3.67748	Up	1.73e-06	2.24e-05	gi|242071861|ref|XP_002451207.1|	99	1e-50	hypothetical protein SORBIDRAFT_05g025820 [Sorghum bicolor] >gi|241937050|gb|EES10195.1| hypothetical protein SORBIDRAFT_05g025820 [Sorghum bicolor]	gi|226532901|ref|NM_001154775.1|	232	3e-58	Zea mays tropinone reductase 2 (LOC100281855), mRNA >gi|195616927|gb|EU958176.1| Zea mays clone 1676974 tropinone reductase 2 mRNA, complete cds	sp|P50162|TRN1_DATST	73.2	9e-25	Tropinone reductase 1 OS=Datura stramonium GN=TR1 PE=1 SV=1	XF0913	63.2	5e-19	COG1028	Dehydrogenases with different specificities (related to short-chain alcohol dehydrogenases)	K08081	2e-26	70.9	osa:4332375	tropine dehydrogenase [EC:1.1.1.206]	GO:0055114//oxidation-reduction process	GO:0016491//oxidoreductase activity	-
Unigene12666_All	1039	2	27	0.1338	1.7118	3.67736	Up	1.73e-06	2.24e-05	gi|242035677|ref|XP_002465233.1|	307	3e-82	hypothetical protein SORBIDRAFT_01g034670 [Sorghum bicolor] >gi|241919087|gb|EER92231.1| hypothetical protein SORBIDRAFT_01g034670 [Sorghum bicolor]	gi|242385404|emb|FP093455.1|	264	2e-67	Phyllostachys edulis cDNA clone: bphylf045o23, full insert sequence	sp|Q8LGG8|USPAL_ARATH	61.6	7e-10	Universal stress protein A-like protein OS=Arabidopsis thaliana GN=At3g01520 PE=1 SV=2	MJ0531	59.7	8e-09	COG0589	Universal stress protein UspA and related nucleotide-binding proteins	K14325	1e-06	52.4	aly:ARALYDRAFT_471861	RNA-binding protein with serine-rich domain 1	-	-	-
Unigene42052_All	513	2	27	0.271	3.467	3.67732	Up	1.73e-06	2.24e-05	gi|413935844|gb|AFW70395.1|	346.3	1e-94	hypothetical protein ZEAMMB73_422633 [Zea mays]	gi|195655304|gb|EU975002.1|	716	0	Zea mays clone 462673 protein CYPRO4 mRNA, complete cds	sp|P40781|CYPR4_CYNCA	276	5e-75	Protein CYPRO4 OS=Cynara cardunculus GN=CYPRO4 PE=2 SV=1	SPBC1685.14c	67	2e-11	COG5167	Protein involved in vacuole import and degradation	--	--	--	--	--	-	-	-
Unigene9450_All	3178	60	806	1.3123	16.7067	3.67026	Up	2.36e-159	1.1e-156	gi|4234852|gb|AAD12997.1|	25	1e-27	gag-pol polyprotein [Zea mays]	gi|300681333|emb|FN431663.1|	206	1e-49	Saccharum hybrid cultivar BAC clone Sh15N23, cultivar R570	--	--	--	--	--	--	--	--	--	--	--	--	--	--	-	-	-
Unigene41954_All	678	3	40	0.3076	3.8863	3.65927	Up	4.44e-09	8.66e-08	gi|242036391|ref|XP_002465590.1|	369	3e-101	hypothetical protein SORBIDRAFT_01g041760 [Sorghum bicolor] >gi|241919444|gb|EER92588.1| hypothetical protein SORBIDRAFT_01g041760 [Sorghum bicolor]	gi|219887510|gb|BT055523.1|	900	0	Zea mays full-length cDNA clone ZM_BFc0047G05 mRNA, complete cds	sp|Q42517|PERN_ARMRU	217	5e-57	Peroxidase N OS=Armoracia rusticana GN=HRPN PE=2 SV=1	--	--	--	--	--	K00430	3e-102	369	sbi:SORBI_01g041760	peroxidase [EC:1.11.1.7]	GO:0006979//response to oxidative stress;GO:0042744//hydrogen peroxide catabolic process;GO:0055114//oxidation-reduction process	GO:0046872//metal ion binding;GO:0020037//heme binding;GO:0004601//peroxidase activity	GO:0005576//extracellular region;GO:0005634//nucleus;GO:0016023//cytoplasmic membrane-bounded vesicle
CL4527.Contig2_All	1778	6	79	0.2346	2.9269	3.6411	Up	9.31e-17	3.64e-15	gi|242040117|ref|XP_002467453.1|	830.1	0	hypothetical protein SORBIDRAFT_01g028370 [Sorghum bicolor] >gi|241921307|gb|EER94451.1| hypothetical protein SORBIDRAFT_01g028370 [Sorghum bicolor]	gi|195644035|gb|EU969368.1|	1978	0	Zea mays clone 329237 carbohydrate kinase-like protein mRNA, complete cds	sp|Q9LZG0|ADK2_ARATH	65.9	7e-11	Adenosine kinase 2 OS=Arabidopsis thaliana GN=ADK2 PE=1 SV=1	slr0537	150	7e-36	COG0524	Sugar kinases, ribokinase family	K00856	2e-10	65.9	aly:ARALYDRAFT_889141	adenosine kinase [EC:2.7.1.20]	GO:0006014//D-ribose metabolic process;GO:0046835//carbohydrate phosphorylation;GO:0009902//chloroplast relocation;GO:0015979//photosynthesis;GO:0019288//isopentenyl diphosphate biosynthetic process, mevalonate-independent pathway;GO:0006167//AMP biosynthetic process;GO:0034660//ncRNA metabolic process;GO:0042793//transcription from plastid promoter;GO:0010027//thylakoid membrane organization	GO:0004747//ribokinase activity;GO:0004001//adenosine kinase activity	GO:0009507//chloroplast;GO:0005739//mitochondrion
Unigene38114_All	765	2	26	0.1817	2.2388	3.6231	Up	3.16e-06	3.9e-05	gi|414880208|tpg|DAA57339.1|	482.3	3e-135	TPA: putative S-locus receptor-like protein kinase family protein [Zea mays]	gi|115440360|ref|NM_001050995.1|	278	8e-72	Oryza sativa Japonica Group Os01g0784200 (Os01g0784200) mRNA, complete cds	sp|Q9S972|SD16_ARATH	287	4e-78	Receptor-like serine/threonine-protein kinase SD1-6 OS=Arabidopsis thaliana GN=SD16 PE=1 SV=2	ML0016_1	76.3	5e-14	COG0515	Serine/threonine protein kinase	K13430	2e-41	167	zma:100283091	serine/threonine-protein kinase PBS1 [EC:2.7.11.1]	GO:0006952//defense response;GO:0006468//protein phosphorylation;GO:0048544//recognition of pollen	GO:0004674//protein serine/threonine kinase activity;GO:0005524//ATP binding;GO:0030246//carbohydrate binding	GO:0016021//integral to membrane;GO:0009506//plasmodesma;GO:0016023//cytoplasmic membrane-bounded vesicle;GO:0005886//plasma membrane
Unigene42120_All	765	2	26	0.1817	2.2388	3.6231	Up	3.16e-06	3.9e-05	--	--	--	--	--	--	--	--	--	--	--	--	--	--	--	--	--	--	--	--	--	--	-	-	-
Unigene42055_All	228	2	26	0.6097	7.5119	3.62301	Up	3.16e-06	3.9e-05	--	--	--	--	--	--	--	--	--	--	--	--	--	--	--	--	--	--	--	--	--	--	-	-	-
CL3425.Contig2_All	508	4	52	0.5473	6.743	3.62299	Up	2.17e-11	5.56e-10	gi|413949571|gb|AFW82220.1|	120.2	1e-26	hypothetical protein ZEAMMB73_194344 [Zea mays]	gi|308080445|ref|NM_001196185.1|	230	1e-57	Zea mays uncharacterized LOC100501481 (LOC100501481), mRNA >gi|391416988|gb|BT085402.2| Zea mays full-length cDNA clone ZM_BFc0007N16 mRNA, complete cds	--	--	--	--	--	--	--	--	--	--	--	--	--	--	-	-	-
CL4466.Contig5_All	2463	19	247	0.5362	6.6061	3.62296	Up	2.11e-49	2.61e-47	gi|226502418|ref|NP_001140814.1|	84	3e-104	uncharacterized protein LOC100272889 [Zea mays] >gi|195634873|gb|ACG36905.1| dihydroflavonol-4-reductase [Zea mays] >gi|414865191|tpg|DAA43748.1| TPA: dihydroflavonol-4-reductase isoform 1 [Zea mays] >gi|414865192|tpg|DAA43749.1| TPA: dihydroflavonol-4-reductase isoform 2 [Zea mays] >gi|414865193|tpg|DAA43750.1| TPA: dihydroflavonol-4-reductase isoform 3 [Zea mays]	gi|193788750|gb|AC229740.1|	178	2e-41	Oryza minuta clone OM__Ba0228D20, complete sequence	sp|Q9C660|PEK10_ARATH	58.2	2e-08	Proline-rich receptor-like protein kinase PERK10 OS=Arabidopsis thaliana GN=PERK10 PE=1 SV=2	Rv0139	49.7	4e-07	COG0451	Nucleoside-diphosphate-sugar epimerases	K15891	3e-105	178	zma:100272889	farnesol dehydrogenase [EC:1.1.1.216]	GO:0055114//oxidation-reduction process;GO:0034976//response to endoplasmic reticulum stress;GO:0016487//farnesol metabolic process;GO:0009750//response to fructose stimulus;GO:0009627//systemic acquired resistance;GO:0009749//response to glucose stimulus;GO:0009744//response to sucrose stimulus;GO:0009788//negative regulation of abscisic acid mediated signaling pathway;GO:0009853//photorespirati…	GO:0050662//coenzyme binding;GO:0047886//farnesol dehydrogenase activity	GO:0005774//vacuolar membrane;GO:0005783//endoplasmic reticulum;GO:0005634//nucleus;GO:0005886//plasma membrane
Unigene40643_All	493	2	26	0.282	3.4741	3.62287	Up	3.16e-06	3.9e-05	--	--	--	--	--	--	--	--	--	--	--	--	--	--	--	--	--	--	--	--	--	--	-	-	-
Unigene1765_All	235	2	26	0.5916	7.2881	3.62285	Up	3.16e-06	3.9e-05	gi|357136931|ref|XP_003570056.1|	94.7	4e-19	PREDICTED: uncharacterized protein LOC100832649 [Brachypodium distachyon]	gi|357136930|ref|XM_003570008.1|	117	5e-24	PREDICTED: Brachypodium distachyon uncharacterized LOC100832649 (LOC100832649), mRNA	sp|Q9C6S1|FH14_ARATH	80.5	2e-16	Formin-like protein 14 OS=Arabidopsis thaliana GN=FH14 PE=3 SV=3	Rv1078	57	8e-09	COG1714	Predicted membrane protein/domain	K01115	1e-14	76.3	vcn:VOLCADRAFT_99471	phospholipase D [EC:3.1.4.4]	-	-	-
CL8844.Contig1_All	736	2	26	0.1889	2.3271	3.62284	Up	3.16e-06	3.9e-05	--	--	--	--	gi|38502327|gb|AC119292.2|	71.9	9e-10	Oryza sativa Japonica Group chromosome 5 clone OSJNBb0088F07, complete sequence	--	--	--	--	--	--	--	--	--	--	--	--	--	--	-	-	-
Unigene41893_All	471	2	26	0.2952	3.6363	3.62271	Up	3.16e-06	3.9e-05	gi|159488572|ref|XP_001702281.1|	52	4e-06	hypothetical protein CHLREDRAFT_154106 [Chlamydomonas reinhardtii] >gi|158271258|gb|EDO97082.1| predicted protein [Chlamydomonas reinhardtii]	--	--	--	--	--	--	--	--	--	--	--	--	--	--	--	--	--	--	-	-	-
CL1335.Contig8_All	1818	2	26	0.0765	0.9421	3.62235	Up	3.16e-06	3.9e-05	gi|414879495|tpg|DAA56626.1|	134.8	0	TPA: putative snRK/SAPK family protein kinase [Zea mays]	gi|293334780|ref|NM_001176860.1|	1505	0	Zea mays uncharacterized LOC100384302 (LOC100384302), mRNA >gi|224035136|gb|BT069747.1| Zea mays full-length cDNA clone ZM_BFb0227E13 mRNA, complete cds	sp|Q5N942|SAPK4_ORYSJ	529	0	Serine/threonine-protein kinase SAPK4 OS=Oryza sativa subsp. japonica GN=SAPK4 PE=2 SV=2	SPAC14C4.03	88.2	4e-17	COG0515	Serine/threonine protein kinase	K14498	0	579	zma:100384302	serine/threonine-protein kinase SRK2 [EC:2.7.11.1]	GO:0006468//protein phosphorylation;GO:0035556//intracellular signal transduction;GO:0042742//defense response to bacterium;GO:0009738//abscisic acid mediated signaling pathway	GO:0004674//protein serine/threonine kinase activity;GO:0005524//ATP binding	GO:0005737//cytoplasm;GO:0005634//nucleus
Unigene30297_All	890	7	90	0.5467	6.6614	3.607	Up	8.73e-19	3.87e-17	gi|242095486|ref|XP_002438233.1|	513.5	1e-144	hypothetical protein SORBIDRAFT_10g010040 [Sorghum bicolor] >gi|241916456|gb|EER89600.1| hypothetical protein SORBIDRAFT_10g010040 [Sorghum bicolor]	gi|194691873|gb|BT035016.1|	1257	0	Zea mays full-length cDNA clone ZM_BFb0032C13 mRNA, complete cds	sp|Q96519|PER11_ARATH	342	2e-94	Peroxidase 11 OS=Arabidopsis thaliana GN=PER11 PE=1 SV=1	DRA0210	49.3	9e-06	COG0747	ABC-type dipeptide transport system, periplasmic component	K00430	2e-145	513	sbi:SORBI_10g010040	peroxidase [EC:1.11.1.7]	GO:0006979//response to oxidative stress;GO:0042744//hydrogen peroxide catabolic process;GO:0055114//oxidation-reduction process	GO:0046872//metal ion binding;GO:0020037//heme binding;GO:0004601//peroxidase activity	GO:0005576//extracellular region;GO:0016023//cytoplasmic membrane-bounded vesicle
Unigene40101_All	480	5	64	0.724	8.7831	3.60067	Up	1.09e-13	3.43e-12	gi|414873303|tpg|DAA51860.1|	229.9	1e-59	TPA: putative bifunctional inhibitor/LTP/seed storage protein family [Zea mays]	gi|226500517|ref|NM_001158953.1|	535	1e-149	Zea mays LOC100286065 (AY110426), mRNA >gi|195656168|gb|EU975434.1| Zea mays clone 490376 lipid transfer protein mRNA, complete cds	sp|Q9ZQI8|NLTL2_ARATH	71.2	3e-13	Non-specific lipid-transfer protein-like protein At2g13820 OS=Arabidopsis thaliana GN=At2g13820 PE=1 SV=1	--	--	--	--	--	K02605	2e-06	50.1	smo:SELMODRAFT_418877	origin recognition complex subunit 3	GO:0006869//lipid transport	GO:0008289//lipid binding	GO:0016023//cytoplasmic membrane-bounded vesicle
CL2326.Contig1_All	894	10	128	0.7775	9.4315	3.60057	Up	3.86e-26	2.45e-24	--	--	--	--	gi|242254048|gb|FJ487449.1|	260	2e-66	Coix lacryma-jobi tb1 gene locus, complete sequence	--	--	--	--	--	--	--	--	--	--	--	--	--	--	-	-	-
CL7984.Contig2_All	808	2	25	0.172	2.0382	3.56682	Up	5.74e-06	6.71e-05	gi|302840754|ref|XP_002951923.1|	68.6	1e-10	transcription factor jumonji domain-containing protein [Volvox carteri f. nagariensis] >gi|300262824|gb|EFJ47028.1| transcription factor jumonji domain-containing protein [Volvox carteri f. nagariensis]	--	--	--	--	sp|Q9FPQ6|GP1_CHLRE	48.9	3e-06	Vegetative cell wall protein gp1 OS=Chlamydomonas reinhardtii GN=GP1 PE=2 SV=1	RSc1191	49.7	6e-06	COG2812	DNA polymerase III, gamma/tau subunits	K14325	6e-07	52.8	bdi:100845778	RNA-binding protein with serine-rich domain 1	-	-	-
Unigene43205_All	583	2	25	0.2384	2.8248	3.56669	Up	5.74e-06	6.71e-05	--	--	--	--	--	--	--	--	--	--	--	--	--	--	--	--	--	--	--	--	--	--	-	-	-
Unigene41926_All	595	2	25	0.2336	2.7678	3.56663	Up	5.74e-06	6.71e-05	gi|357150407|ref|XP_003575448.1|	84	1e-15	PREDICTED: uncharacterized protein LOC100831059 [Brachypodium distachyon]	--	--	--	--	--	--	--	--	--	--	--	--	--	--	--	--	--	--	-	-	-
Unigene42072_All	441	2	25	0.3152	3.7343	3.5665	Up	5.74e-06	6.71e-05	gi|297810927|ref|XP_002873347.1|	52.4	2e-06	PWWP domain-containing protein [Arabidopsis lyrata subsp. lyrata] >gi|297319184|gb|EFH49606.1| PWWP domain-containing protein [Arabidopsis lyrata subsp. lyrata]	--	--	--	--	sp|Q9LEY4|HUAL1_ARATH	48.1	2e-06	HUA2-like protein 1 OS=Arabidopsis thaliana GN=At5g08230 PE=2 SV=1	--	--	--	--	--	K13171	8e-06	47.4	aly:ARALYDRAFT_901882	serine/arginine repetitive matrix protein 1	-	-	-
Unigene41544_All	791	4	50	0.3515	4.1639	3.56634	Up	7.12e-11	1.73e-09	--	--	--	--	--	--	--	--	--	--	--	--	--	--	--	--	--	--	--	--	--	--	-	-	-
Unigene41865_All	388	2	25	0.3583	4.2444	3.56632	Up	5.74e-06	6.71e-05	--	--	--	--	gi|300681357|emb|FN431665.1|	222	2e-55	Saccharum hybrid cultivar BAC clone Sh135P16, cultivar R570	--	--	--	--	--	--	--	--	--	--	--	--	--	--	-	-	-
Unigene41863_All	493	2	25	0.282	3.3404	3.56625	Up	5.74e-06	6.71e-05	gi|226504334|ref|NP_001141706.1|	266.9	9e-71	uncharacterized protein LOC100273835 precursor [Zea mays]	gi|194702701|gb|BT040430.1|	638	1e-180	Zea mays full-length cDNA clone ZM_BFc0090K04 mRNA, complete cds	sp|Q9LHE3|ASPG2_ARATH	94.4	3e-20	Protein ASPARTIC PROTEASE IN GUARD CELL 2 OS=Arabidopsis thaliana GN=ASPG2 PE=2 SV=1	--	--	--	--	--	K00924	2e-09	60.1	ath:AT5G22850	[EC:2.7.1.-]	GO:0030163//protein catabolic process;GO:0006508//proteolysis	GO:0004190//aspartic-type endopeptidase activity	GO:0005739//mitochondrion
CL1606.Contig3_All	1121	7	87	0.434	5.1124	3.55823	Up	5.17e-18	2.18e-16	gi|242084402|ref|XP_002442626.1|	229.2	1e-58	hypothetical protein SORBIDRAFT_08g023220 [Sorghum bicolor] >gi|241943319|gb|EES16464.1| hypothetical protein SORBIDRAFT_08g023220 [Sorghum bicolor]	gi|226499909|ref|NM_001156915.1|	268	1e-68	Zea mays LOC100284017 (TIDP3585), mRNA >gi|195638855|gb|EU966778.1| Zea mays clone 297332 protein yippee-like mRNA, complete cds	sp|Q9SR97|YIPL1_ARATH	121	6e-28	Protein yippee-like At3g08990 OS=Arabidopsis thaliana GN=At3g08990 PE=2 SV=2	--	--	--	--	--	--	--	--	--	--	-	-	-
Unigene26813_All	413	5	62	0.8415	9.889	3.55479	Up	3.56e-13	1.08e-11	gi|242058257|ref|XP_002458274.1|	129.4	1e-29	hypothetical protein SORBIDRAFT_03g030510 [Sorghum bicolor] >gi|241930249|gb|EES03394.1| hypothetical protein SORBIDRAFT_03g030510 [Sorghum bicolor]	gi|21214463|gb|AY110274.1|	303	7e-80	Zea mays CL1148_1 mRNA sequence	sp|Q9SMZ4|AASS_ARATH	97.4	2e-21	Alpha-aminoadipic semialdehyde synthase OS=Arabidopsis thaliana GN=LKR/SDH PE=1 SV=1	--	--	--	--	--	K14157	9e-30	126	sbi:SORBI_04g035220	alpha-aminoadipic semialdehyde synthase [EC:1.5.1.8 1.5.1.9]	GO:0055114//oxidation-reduction process	GO:0004755//saccharopine dehydrogenase (NADP+, L-glutamate-forming) activity;GO:0047130//saccharopine dehydrogenase (NADP+, L-lysine-forming) activity	GO:0016021//integral to membrane
Unigene40660_All	265	4	49	1.0492	12.1804	3.5372	Up	1.29e-10	3.03e-09	gi|413917207|gb|AFW57139.1|	84.3	6e-16	hypothetical protein ZEAMMB73_947778 [Zea mays]	--	--	--	--	--	--	--	--	--	--	--	--	--	--	--	--	--	--	-	-	-
Unigene40209_All	572	4	49	0.4861	5.643	3.53714	Up	1.29e-10	3.03e-09	gi|242077774|ref|XP_002448823.1|	325.1	4e-88	hypothetical protein SORBIDRAFT_06g033850 [Sorghum bicolor] >gi|241940006|gb|EES13151.1| hypothetical protein SORBIDRAFT_06g033850 [Sorghum bicolor]	gi|77818825|gb|DQ246142.1|	634	1e-179	Zea mays clone 3052 mRNA sequence	sp|P84516|PER1_SORBI	166	8e-42	Cationic peroxidase SPC4 OS=Sorghum bicolor GN=SORBIDRAFT_03g046810 PE=1 SV=2	--	--	--	--	--	K00430	2e-41	166	sbi:SORBI_03g046810	peroxidase [EC:1.11.1.7]	GO:0006979//response to oxidative stress;GO:0042744//hydrogen peroxide catabolic process;GO:0009664//plant-type cell wall organization;GO:0055114//oxidation-reduction process	GO:0046872//metal ion binding;GO:0020037//heme binding;GO:0004601//peroxidase activity	GO:0009505//plant-type cell wall;GO:0005576//extracellular region;GO:0016023//cytoplasmic membrane-bounded vesicle
CL6845.Contig2_All	336	12	145	2.4824	28.4275	3.51748	Up	6.8e-29	4.72e-27	gi|162464369|ref|NP_001105892.1|	72	3e-12	beta-D-glucosidase precursor [Zea mays] >gi|1206013|gb|AAD09850.1| beta-D-glucosidase precursor [Zea mays]	gi|21212891|gb|AY109328.1|	170	6e-40	Zea mays CL539_1 mRNA sequence	sp|P49235|BGLC_MAIZE	71.6	1e-13	Beta-glucosidase, chloroplastic OS=Zea mays GN=GLU1 PE=1 SV=1	--	--	--	--	--	--	--	--	--	--	GO:0005975//carbohydrate metabolic process;GO:0009736//cytokinin mediated signaling pathway	GO:0008422//beta-glucosidase activity	GO:0009507//chloroplast
CL5034.Contig1_All	3369	14	168	0.2888	3.2849	3.50771	Up	3.49e-33	2.81e-31	gi|242035677|ref|XP_002465233.1|	326.2	2e-87	hypothetical protein SORBIDRAFT_01g034670 [Sorghum bicolor] >gi|241919087|gb|EER92231.1| hypothetical protein SORBIDRAFT_01g034670 [Sorghum bicolor]	gi|242385404|emb|FP093455.1|	315	2e-82	Phyllostachys edulis cDNA clone: bphylf045o23, full insert sequence	sp|Q8LGG8|USPAL_ARATH	63.2	1e-09	Universal stress protein A-like protein OS=Arabidopsis thaliana GN=At3g01520 PE=1 SV=2	MJ0531	62.8	4e-09	COG0589	Universal stress protein UspA and related nucleotide-binding proteins	K13171	5e-09	62.4	ath:AT2G29210	serine/arginine repetitive matrix protein 1	GO:0006950//response to stress	-	-
Unigene40751_All	666	2	24	0.2087	2.3738	3.5077	Up	1.04e-05	0.000115159	--	--	--	--	--	--	--	--	--	--	--	--	--	--	--	--	--	--	--	--	--	--	-	-	-
Unigene40360_All	664	3	36	0.314	3.5715	3.50769	Up	4.8e-08	8.16e-07	gi|242047400|ref|XP_002461446.1|	356.7	1e-97	hypothetical protein SORBIDRAFT_02g002800 [Sorghum bicolor] >gi|241924823|gb|EER97967.1| hypothetical protein SORBIDRAFT_02g002800 [Sorghum bicolor]	gi|297606725|ref|NM_001065416.2|	309	2e-81	Oryza sativa Japonica Group Os07g0144500 (Os07g0144500) mRNA, complete cds	sp|Q84ZL0|FH5_ORYSJ	52.4	2e-07	Formin-like protein 5 OS=Oryza sativa subsp. japonica GN=FH5 PE=2 SV=2	DR0479	54.7	1e-07	COG0744	Membrane carboxypeptidase (penicillin-binding protein)	K13171	6e-09	58.9	ath:AT2G29210	serine/arginine repetitive matrix protein 1	GO:0016042//lipid catabolic process	GO:0016787//hydrolase activity	-
Unigene42262_All	585	2	24	0.2376	2.7025	3.50769	Up	1.04e-05	0.00011519	--	--	--	--	--	--	--	--	--	--	--	--	--	--	--	--	--	--	--	--	--	--	-	-	-
CL580.Contig1_All	546	5	60	0.6365	7.2388	3.50752	Up	1.16e-12	3.38e-11	--	--	--	--	--	--	--	--	--	--	--	--	--	--	--	--	--	--	--	--	--	--	-	-	-
Unigene40721_All	681	3	36	0.3062	3.4823	3.50749	Up	4.8e-08	8.16e-07	--	--	--	--	gi|226505189|ref|NM_001148693.1|	416	1e-113	Zea mays LOC100274332 (pco067008), mRNA >gi|223943024|gb|BT060899.1| Zea mays full-length cDNA clone ZM_BFb0068C11 mRNA, complete cds	--	--	--	--	--	--	--	--	--	--	--	--	--	--	-	-	-
CL3870.Contig5_All	1687	2	24	0.0824	0.9371	3.50749	Up	1.04e-05	0.000115174	--	--	--	--	gi|347661736|gb|BT132089.1|	67.9	3e-08	Oryza sativa clone RRlibC00390 mRNA sequence	--	--	--	--	--	--	--	--	--	--	--	--	--	--	-	-	-
Unigene40218_All	432	2	24	0.3218	3.6596	3.50745	Up	1.04e-05	0.000115143	gi|125579953|gb|EAZ21099.1|	134.8	3e-31	hypothetical protein OsJ_36740 [Oryza sativa Japonica Group]	gi|226531981|ref|NM_001151141.1|	248	4e-63	Zea mays uncharacterized LOC100277629 (LOC100277629), mRNA	sp|P13983|EXTN_TOBAC	47	4e-06	Extensin OS=Nicotiana tabacum GN=HRGPNT3 PE=2 SV=1	--	--	--	--	--	--	--	--	--	--	-	-	-
Unigene42197_All	324	2	24	0.4291	4.8795	3.50735	Up	1.04e-05	0.000115221	--	--	--	--	--	--	--	--	--	--	--	--	--	--	--	--	--	--	--	--	--	--	-	-	-
Unigene41828_All	465	2	24	0.299	3.3999	3.50727	Up	1.04e-05	0.000115206	gi|242066646|ref|XP_002454612.1|	211.5	3e-54	hypothetical protein SORBIDRAFT_04g034290 [Sorghum bicolor] >gi|241934443|gb|EES07588.1| hypothetical protein SORBIDRAFT_04g034290 [Sorghum bicolor]	gi|391415836|gb|BT069161.2|	280	1e-72	Zea mays full-length cDNA clone ZM_BFb0217B24 mRNA, complete cds	--	--	--	--	--	--	--	--	--	--	--	--	--	--	GO:0006355//regulation of transcription, DNA-dependent	GO:0003700//sequence-specific DNA binding transcription factor activity;GO:0003677//DNA binding	GO:0005634//nucleus
Unigene41994_All	461	2	24	0.3016	3.4294	3.50725	Up	1.04e-05	0.000115253	gi|50872431|gb|AAT85031.1|	135.6	2e-31	putative polyprotein [Oryza sativa Japonica Group] >gi|108708884|gb|ABF96679.1| retrotransposon protein, putative, Ty1-copia subclass [Oryza sativa Japonica Group]	gi|90855814|gb|AC169376.2|	79.8	2e-12	Sorghum bicolor clone SB_BBc0046M17, complete sequence	sp|P92520|M820_ARATH	48.5	2e-06	Uncharacterized mitochondrial protein AtMg00820 OS=Arabidopsis thaliana GN=AtMg00820 PE=4 SV=1	--	--	--	--	--	K04728	2e-07	52.8	gmx:100788458	ataxia telangiectasia mutated family protein [EC:2.7.11.1]	-	-	-
CL99.Contig1_All	3182	2	24	0.0437	0.4968	3.50696	Up	1.04e-05	0.000115237	gi|242063290|ref|XP_002452934.1|	1912.1	0	hypothetical protein SORBIDRAFT_04g035220 [Sorghum bicolor] >gi|241932765|gb|EES05910.1| hypothetical protein SORBIDRAFT_04g035220 [Sorghum bicolor]	gi|5016094|gb|AF003551.2|AF003551	4756	0	Zea mays lysine-ketoglutarate reductase/saccharopine dehydrogenase bifunctional enzyme mRNA, complete cds	sp|Q9SMZ4|AASS_ARATH	1273	0	Alpha-aminoadipic semialdehyde synthase OS=Arabidopsis thaliana GN=LKR/SDH PE=1 SV=1	SPBC3B8.03	242	3e-63	COG1748	Saccharopine dehydrogenase and related proteins	K14157	0	1912	sbi:SORBI_04g035220	alpha-aminoadipic semialdehyde synthase [EC:1.5.1.8 1.5.1.9]	GO:0055114//oxidation-reduction process;GO:0019477//L-lysine catabolic process;GO:0009743//response to carbohydrate stimulus;GO:0080167//response to karrikin	GO:0004755//saccharopine dehydrogenase (NADP+, L-glutamate-forming) activity;GO:0047130//saccharopine dehydrogenase (NADP+, L-lysine-forming) activity	GO:0005829//cytosol;GO:0016021//integral to membrane;GO:0005739//mitochondrion
CL3508.Contig1_All	1619	15	179	0.644	7.2831	3.49942	Up	3.37e-35	2.91e-33	gi|242069975|ref|XP_002450264.1|	783.1	0	hypothetical protein SORBIDRAFT_05g002710 [Sorghum bicolor] >gi|241936107|gb|EES09252.1| hypothetical protein SORBIDRAFT_05g002710 [Sorghum bicolor]	gi|226533376|ref|NM_001155909.1|	759	0	Zea mays indole-3-acetate beta-glucosyltransferase (LOC100283006), mRNA >gi|195626829|gb|EU963127.1| Zea mays clone 257999 indole-3-acetate beta-glucosyltransferase mRNA, complete cds	sp|Q9LR44|U75B1_ARATH	266	3e-71	UDP-glycosyltransferase 75B1 OS=Arabidopsis thaliana GN=UGT75B1 PE=1 SV=1	Cgl1939	57.8	5e-08	COG0532	Translation initiation factor 2 (IF-2; GTPase)	K13692	9e-71	266	ath:AT1G05560	UDP-glucose:(indol-3-yl)acetate beta-D-glucosyltransferase [EC:2.4.1.121]	GO:0009813//flavonoid biosynthetic process;GO:0052696//flavonoid glucuronidation	GO:0080043//quercetin 3-O-glucosyltransferase activity;GO:0080044//quercetin 7-O-glucosyltransferase activity	GO:0043231//intracellular membrane-bounded organelle
Unigene40316_All	543	3	35	0.384	4.246	3.46693	Up	8.67e-08	1.41e-06	gi|242069237|ref|XP_002449895.1|	90.9	1e-17	hypothetical protein SORBIDRAFT_05g025240 [Sorghum bicolor] >gi|241935738|gb|EES08883.1| hypothetical protein SORBIDRAFT_05g025240 [Sorghum bicolor]	gi|242388775|emb|FP100205.1|	65.9	4e-08	Phyllostachys edulis cDNA clone: bphylf051a20, full insert sequence	--	--	--	--	--	--	--	--	--	K00860	1e-18	90.9	sbi:SORBI_05g025240	adenylylsulfate kinase [EC:2.7.1.25]	-	-	-
Unigene41726_All	347	3	35	0.6009	6.6443	3.46692	Up	8.67e-08	1.41e-06	gi|242081755|ref|XP_002445646.1|	77.8	5e-14	hypothetical protein SORBIDRAFT_07g023325 [Sorghum bicolor] >gi|241941996|gb|EES15141.1| hypothetical protein SORBIDRAFT_07g023325 [Sorghum bicolor]	gi|242081754|ref|XM_002445601.1|	174	4e-41	Sorghum bicolor hypothetical protein, mRNA	--	--	--	--	--	--	--	--	--	--	--	--	--	--	-	GO:0003677//DNA binding	GO:0016021//integral to membrane
CL9452.Contig5_All	379	3	35	0.5502	6.0833	3.46683	Up	8.67e-08	1.41e-06	gi|414592153|tpg|DAA42724.1|	215.7	1e-55	TPA: putative lectin-like receptor protein kinase family protein [Zea mays]	gi|357164893|ref|XM_003580155.1|	206	1e-50	PREDICTED: Brachypodium distachyon L-type lectin-domain containing receptor kinase IV.1-like (LOC100837222), mRNA	sp|Q9M345|LRK42_ARATH	180	2e-46	L-type lectin-domain containing receptor kinase IV.2 OS=Arabidopsis thaliana GN=LECRK42 PE=2 SV=1	YAR019c	60.1	9e-10	COG0515	Serine/threonine protein kinase	K04733	4e-26	114	smo:SELMODRAFT_159261	interleukin-1 receptor-associated kinase 4 [EC:2.7.11.1]	GO:0006468//protein phosphorylation	GO:0030246//carbohydrate binding;GO:0005524//ATP binding;GO:0004674//protein serine/threonine kinase activity	GO:0016021//integral to membrane;GO:0016023//cytoplasmic membrane-bounded vesicle
CL3160.Contig1_All	751	5	58	0.4628	5.0874	3.45847	Up	3.77e-12	1.04e-10	gi|242071791|ref|XP_002451172.1|	347.4	1e-94	hypothetical protein SORBIDRAFT_05g025340 [Sorghum bicolor] >gi|241937015|gb|EES10160.1| hypothetical protein SORBIDRAFT_05g025340 [Sorghum bicolor]	gi|38257158|gb|AC125782.2|	414	1e-113	Oryza sativa (japonica cultivar-group) chromosome 11 BAC clone OSJNBa0095P22, complete sequence	sp|Q8VZ80|PLT5_ARATH	171	5e-43	Polyol transporter 5 OS=Arabidopsis thaliana GN=PLT5 PE=1 SV=2	CAC1339	76.6	4e-14	COG0477	Permeases of the major facilitator superfamily	K08150	8e-20	95.5	gmx:100814449	MFS transporter, SP family, solute carrier family 2 (myo-inositol transporter), member 13	GO:0046323//glucose import;GO:0015992//proton transport	GO:0005355//glucose transmembrane transporter activity;GO:0005351//sugar:hydrogen symporter activity	GO:0005887//integral to plasma membrane
CL7132.Contig3_All	1159	2	23	0.1199	1.3072	3.44658	Up	1.88e-05	0.000196458	gi|242047588|ref|XP_002461540.1|	94.4	4e-18	hypothetical protein SORBIDRAFT_02g004440 [Sorghum bicolor] >gi|241924917|gb|EER98061.1| hypothetical protein SORBIDRAFT_02g004440 [Sorghum bicolor]	gi|195640083|gb|EU967392.1|	722	0	Zea mays clone 302330 mRNA sequence	sp|Q9ZPV8|COAD_ARATH	179	2e-45	Phosphopantetheine adenylyltransferase OS=Arabidopsis thaliana GN=COAD PE=1 SV=1	YGR277c	94	8e-23	COG1019	Predicted nucleotidyltransferase	K02201	9e-70	262	sbi:SORBI_02g004440	pantetheine-phosphate adenylyltransferase [EC:2.7.7.3]	GO:0040007//growth;GO:0080020//regulation of coenzyme A biosynthetic process;GO:0009651//response to salt stress;GO:0016310//phosphorylation;GO:0019915//lipid storage;GO:0016192//vesicle-mediated transport;GO:0006629//lipid metabolic process;GO:0019344//cysteine biosynthetic process	GO:0016779//nucleotidyltransferase activity;GO:0004140//dephospho-CoA kinase activity	GO:0005829//cytosol;GO:0016021//integral to membrane
Unigene42261_All	400	2	23	0.3475	3.7877	3.44624	Up	1.88e-05	0.000196508	gi|242084190|ref|XP_002442520.1|	153.7	8e-37	hypothetical protein SORBIDRAFT_08g021270 [Sorghum bicolor] >gi|241943213|gb|EES16358.1| hypothetical protein SORBIDRAFT_08g021270 [Sorghum bicolor]	gi|357119527|ref|XM_003561441.1|	75.8	3e-11	PREDICTED: Brachypodium distachyon ERI1 exoribonuclease 2-like (LOC100846474), mRNA	--	--	--	--	SPBC30B4.08	65.1	3e-11	COG5018	Inhibitor of the KinA pathway to sporulation, predicted exonuclease	--	--	--	--	--	GO:0006259//DNA metabolic process	GO:0003676//nucleic acid binding	-
Unigene30532_All	225	2	23	0.6178	6.7337	3.44619	Up	1.88e-05	0.000196634	--	--	--	--	gi|58430769|dbj|AB201255.1|	58	4e-06	Zea mays NADP-ME gene for NADP-malic enzyme, partial cds	--	--	--	--	--	--	--	--	--	--	--	--	--	--	-	-	-
Unigene28240_All	1444	18	207	0.8664	9.4431	3.44616	Up	5.7e-40	5.66e-38	gi|414879897|tpg|DAA57028.1|	896.7	0	TPA: putative laccase family protein [Zea mays]	gi|226531655|ref|NM_001155007.1|	2141	0	Zea mays L-ascorbate oxidase (LOC100282094), mRNA >gi|195619671|gb|EU959548.1| Zea mays clone 218504 L-ascorbate oxidase precursor, mRNA, complete cds	sp|Q941X2|LAC3_ORYSJ	806	0	Laccase-3 OS=Oryza sativa subsp. japonica GN=LAC3 PE=2 SV=1	SPAC1F7.08	120	5e-27	COG2132	Putative multicopper oxidases	K00423	1e-45	182	smo:SELMODRAFT_104957	L-ascorbate oxidase [EC:1.10.3.3]	GO:0046274//lignin catabolic process;GO:0055114//oxidation-reduction process	GO:0016722//oxidoreductase activity, oxidizing metal ions;GO:0005507//copper ion binding;GO:0052716//hydroquinone:oxygen oxidoreductase activity	GO:0048046//apoplast;GO:0016023//cytoplasmic membrane-bounded vesicle
Unigene41779_All	217	2	23	0.6406	6.982	3.44614	Up	1.88e-05	0.000196534	--	--	--	--	gi|109715874|gb|AC188038.1|	77.8	4e-12	Genomic sequence for Sorghum bicolor BAC clone SB_IBa82G24, complete sequence	--	--	--	--	--	--	--	--	--	--	--	--	--	--	-	-	-
Unigene40231_All	291	2	23	0.4777	5.2065	3.44614	Up	1.88e-05	0.000196559	gi|242093804|ref|XP_002437392.1|	186.4	1e-46	hypothetical protein SORBIDRAFT_10g026110 [Sorghum bicolor] >gi|241915615|gb|EER88759.1| hypothetical protein SORBIDRAFT_10g026110 [Sorghum bicolor]	gi|293335778|ref|NM_001175602.1|	353	6e-95	Zea mays uncharacterized LOC100382914 (LOC100382914), mRNA >gi|223974788|gb|BT065706.1| Zea mays full-length cDNA clone ZM_BFc0036I07 mRNA, complete cds	sp|Q9SSM2|MDLL_ARATH	94.4	1e-20	(R)-mandelonitrile lyase-like OS=Arabidopsis thaliana GN=At1g73050 PE=2 SV=1	--	--	--	--	--	K08248	7e-48	186	sbi:SORBI_10g026110	mandelonitrile lyase [EC:4.1.2.10]	GO:0046202//cyanide biosynthetic process;GO:0006952//defense response;GO:0055114//oxidation-reduction process	GO:0050660//flavin adenine dinucleotide binding;GO:0016614//oxidoreductase activity, acting on CH-OH group of donors;GO:0016829//lyase activity	GO:0016023//cytoplasmic membrane-bounded vesicle
Unigene43053_All	668	2	23	0.2081	2.2681	3.44614	Up	1.88e-05	0.000196584	gi|212720767|ref|NP_001131571.1|	52.4	7e-06	uncharacterized protein LOC100192913 [Zea mays]	gi|212720766|ref|NM_001138099.1|	523	1e-146	Zea mays uncharacterized LOC100192913 (LOC100192913), mRNA >gi|194691883|gb|BT035021.1| Zea mays full-length cDNA clone ZM_BFb0032F01 mRNA, complete cds	--	--	--	--	--	--	--	--	--	--	--	--	--	--	-	-	-
CL7959.Contig2_All	729	2	23	0.1907	2.0783	3.44603	Up	1.88e-05	0.000196609	gi|226494732|ref|NP_001149427.1|	131	1e-89	1-aminocyclopropane-1-carboxylate oxidase 1 [Zea mays] >gi|195627160|gb|ACG35410.1| 1-aminocyclopropane-1-carboxylate oxidase 1 [Zea mays]	gi|224029164|gb|BT066761.1|	500	1e-138	Zea mays full-length cDNA clone ZM_BFb0066A12 mRNA, complete cds	sp|Q9ZUN4|ACCO1_ARATH	108	3e-37	1-aminocyclopropane-1-carboxylate oxidase 1 OS=Arabidopsis thaliana GN=ACO1 PE=2 SV=1	PA4191	47	4e-11	COG3491	Isopenicillin N synthase and related dioxygenases	K05933	1e-90	222	zma:100283053	aminocyclopropanecarboxylate oxidase [EC:1.14.17.4]	GO:0055114//oxidation-reduction process	GO:0016491//oxidoreductase activity;GO:0005506//iron ion binding	-
Unigene42135_All	339	2	23	0.4101	4.4693	3.446	Up	1.88e-05	0.000196483	gi|297721431|ref|NP_001173078.1|	68.9	2e-11	Os02g0616666 [Oryza sativa Japonica Group] >gi|255671092|dbj|BAH91807.1| Os02g0616666 [Oryza sativa Japonica Group]	gi|27542750|gb|AY144442.1|	87.7	7e-15	Sorghum bicolor BAC 95A23/98N8.1 Rph region, partial sequence	--	--	--	--	--	--	--	--	--	--	--	--	--	--	-	-	-
Unigene42002_All	545	2	23	0.2551	2.78	3.44595	Up	1.88e-05	0.000196433	gi|242073364|ref|XP_002446618.1|	203.4	1e-51	hypothetical protein SORBIDRAFT_06g019010 [Sorghum bicolor] >gi|241937801|gb|EES10946.1| hypothetical protein SORBIDRAFT_06g019010 [Sorghum bicolor]	gi|407232737|gb|JX428530.1|	172	2e-40	Zea mays subsp. mays clone pUT3130 NAC32 NAC type transcription factor mRNA, partial cds	--	--	--	--	--	--	--	--	--	K13171	1e-08	57.8	mtr:MTR_4g064740	serine/arginine repetitive matrix protein 1	GO:0006355//regulation of transcription, DNA-dependent	GO:0003677//DNA binding	GO:0016020//membrane;GO:0005634//nucleus
Unigene40761_All	967	2	23	0.1438	1.5668	3.44569	Up	1.88e-05	0.000196408	gi|413925674|gb|AFW65606.1|	228.8	1e-58	hypothetical protein ZEAMMB73_361997 [Zea mays]	gi|195652530|gb|EU973615.1|	726	0	Zea mays clone 402968 mRNA sequence	--	--	--	--	--	--	--	--	--	--	--	--	--	--	GO:0016236//macroautophagy;GO:0032147//activation of protein kinase activity;GO:0044804;GO:0034497//protein localization to pre-autophagosomal structure;GO:0006995//cellular response to nitrogen starvation;GO:0000422//mitochondrion degradation	GO:0019887//protein kinase regulator activity	GO:0019898//extrinsic to membrane;GO:0000407//pre-autophagosomal structure;GO:1990316
Unigene40097_All	716	5	57	0.4854	5.2441	3.43345	Up	6.78e-12	1.82e-10	gi|413938777|gb|AFW73328.1|	61.2	1e-08	hypothetical protein ZEAMMB73_128876 [Zea mays]	gi|409108331|gb|JQ314448.1|	63.9	2e-07	Coix lacryma-jobi UDPG-flavonoid 3-O-glucosyl transferase (bz) gene, partial cds; retrotransposons Tear1, Tear2, Tear4, Tear5, and Tear6, nonfunctional Stc1 (stc1) gene, and retrotransposon Tear7, complete sequence; ribosomal protein L35A (rpl35A) gene, complete cds; tac6058 pseudogene, complete sequence; hypothetical proteins and 26S protease regulatory subunit 7 genes, complete cds; and meiosis…	sp|A3AB67|FH16_ORYSJ	62.4	2e-10	Formin-like protein 16 OS=Oryza sativa subsp. japonica GN=FH16 PE=2 SV=1	Rv3876	60.1	4e-09	COG0455	ATPases involved in chromosome partitioning	K12826	1e-08	58.2	sbi:SORBI_01g040250	splicing factor 3A subunit 2	-	-	-
Unigene41785_All	489	3	34	0.4264	4.5802	3.42513	Up	1.56e-07	2.45e-06	--	--	--	--	--	--	--	--	--	--	--	--	--	--	--	--	--	--	--	--	--	--	-	-	-
Unigene4769_All	374	3	34	0.5576	5.9885	3.42489	Up	1.56e-07	2.45e-06	gi|323454001|gb|EGB09872.1|	53.9	9e-07	hypothetical protein AURANDRAFT_71291, partial [Aureococcus anophagefferens]	--	--	--	--	sp|Q9FPQ6|GP1_CHLRE	45.4	8e-06	Vegetative cell wall protein gp1 OS=Chlamydomonas reinhardtii GN=GP1 PE=2 SV=1	--	--	--	--	--	--	--	--	--	--	-	-	-
Unigene3841_All	960	65	732	4.7063	50.2285	3.41584	Up	2.17e-136	8.47e-134	gi|242063684|ref|XP_002453131.1|	264.6	1e-69	hypothetical protein SORBIDRAFT_04g000640 [Sorghum bicolor] >gi|241932962|gb|EES06107.1| hypothetical protein SORBIDRAFT_04g000640 [Sorghum bicolor]	gi|226492337|ref|NM_001147334.1|	303	2e-79	Zea mays uncharacterized LOC100272881 (LOC100272881), mRNA >gi|194701177|gb|BT039668.1| Zea mays full-length cDNA clone ZM_BFc0037O03 mRNA, complete cds	sp|Q9FGJ6|ATL79_ARATH	114	6e-26	RING-H2 finger protein ATL79 OS=Arabidopsis thaliana GN=ATL79 PE=2 SV=1	Rv3876	55.8	1e-07	COG0455	ATPases involved in chromosome partitioning	K15692	5e-11	66.6	smo:SELMODRAFT_66937	E3 ubiquitin-protein ligase RNF13 [EC:6.3.2.19]	-	GO:0046872//metal ion binding	GO:0016020//membrane
Unigene38101_All	3109	2	22	0.0447	0.4661	3.38229	Up	3.4e-05	0.000331728	gi|413953477|gb|AFW86126.1|	1489.5	0	hypothetical protein ZEAMMB73_851599 [Zea mays]	gi|357164730|ref|XM_003580100.1|	1665	0	PREDICTED: Brachypodium distachyon endoplasmic reticulum metallopeptidase 1-like (LOC100846875), mRNA	--	--	--	--	SPCC1259.02c	143	2e-33	COG2234	Predicted aminopeptidases	--	--	--	--	--	-	-	GO:0016021//integral to membrane;GO:0005783//endoplasmic reticulum
Unigene43030_All	587	2	22	0.2368	2.4689	3.38213	Up	3.4e-05	0.000332086	--	--	--	--	--	--	--	--	--	--	--	--	--	--	--	--	--	--	--	--	--	--	-	-	-
CL447.Contig5_All	1886	2	22	0.0737	0.7684	3.38212	Up	3.4e-05	0.000331927	gi|293335427|ref|NP_001168700.1|	662.1	0	uncharacterized protein LOC100382492 precursor [Zea mays]	gi|223950308|gb|BT064541.1|	1746	0	Zea mays full-length cDNA clone ZM_BFc0179D10 mRNA, complete cds	--	--	--	--	XF1738	166	1e-40	COG3202	ATP/ADP translocase	--	--	--	--	--	GO:0015867//ATP transport;GO:0015866//ADP transport	GO:0005471//ATP:ADP antiporter activity;GO:0005524//ATP binding	GO:0016021//integral to membrane;GO:0009507//chloroplast;GO:0005886//plasma membrane
Unigene42430_All	386	2	22	0.3601	3.7544	3.38211	Up	3.4e-05	0.000331609	--	--	--	--	--	--	--	--	--	--	--	--	--	--	--	--	--	--	--	--	--	--	-	-	-
Unigene39459_All	370	2	22	0.3757	3.9168	3.38202	Up	3.4e-05	0.000331847	--	--	--	--	--	--	--	--	--	--	--	--	--	--	--	--	--	--	--	--	--	--	-	-	-
Unigene8009_All	205	2	22	0.6781	7.0693	3.382	Up	3.4e-05	0.000331967	--	--	--	--	--	--	--	--	--	--	--	--	--	--	--	--	--	--	--	--	--	--	-	-	-
Unigene40162_All	443	3	33	0.4707	4.9071	3.38199	Up	2.81e-07	4.22e-06	gi|77552250|gb|ABA95047.1|	128.3	3e-29	Transferase family protein, expressed [Oryza sativa Japonica Group]	gi|442614136|gb|JX295577.1|	85.7	4e-14	Aegilops tauschii chromosome 1Ds prolamin gene locus, complete sequence	--	--	--	--	--	--	--	--	--	--	--	--	--	--	-	GO:0016740//transferase activity	-
Unigene42396_All	497	2	22	0.2797	2.9159	3.38199	Up	3.4e-05	0.000332126	gi|413939474|gb|AFW74025.1|	290.8	6e-78	hypothetical protein ZEAMMB73_702258 [Zea mays]	gi|266618434|gb|AC211313.4|	666	0	Zea mays BAC clone CH201-9J2 from chromosome 5, complete sequence	--	--	--	--	--	--	--	--	--	--	--	--	--	--	-	-	-
Unigene41388_All	515	3	33	0.4049	4.221	3.38195	Up	2.81e-07	4.22e-06	--	--	--	--	--	--	--	--	--	--	--	--	--	--	--	--	--	--	--	--	--	--	-	-	-
Unigene39175_All	430	2	22	0.3233	3.3703	3.38193	Up	3.4e-05	0.00033149	gi|242080471|ref|XP_002445004.1|	291.2	3e-78	hypothetical protein SORBIDRAFT_07g002610 [Sorghum bicolor] >gi|18481718|gb|AAL73540.1|AF466200_19 putative cytochrome P450 family [Sorghum bicolor] >gi|241941354|gb|EES14499.1| hypothetical protein SORBIDRAFT_07g002610 [Sorghum bicolor]	gi|224034250|gb|BT069304.1|	666	0	Zea mays full-length cDNA clone ZM_BFc0058J22 mRNA, complete cds	sp|Q50EK4|C75A1_PINTA	144	2e-35	Cytochrome P450 750A1 OS=Pinus taeda GN=CYP750A1 PE=2 SV=1	mlr5192	64.7	5e-11	COG2124	Cytochrome P450	K05280	2e-34	142	gmx:547475	flavonoid 3'-monooxygenase [EC:1.14.13.21]	GO:0055114//oxidation-reduction process;GO:0080110//sporopollenin biosynthetic process;GO:0044550//secondary metabolite biosynthetic process;GO:0051792//medium-chain fatty acid biosynthetic process	GO:0033772;GO:0019825//oxygen binding;GO:0020037//heme binding;GO:0005506//iron ion binding	GO:0016021//integral to membrane
Unigene39387_All	305	2	22	0.4558	4.7515	3.38191	Up	3.4e-05	0.00033153	--	--	--	--	--	--	--	--	--	--	--	--	--	--	--	--	--	--	--	--	--	--	-	-	-
Unigene41608_All	234	2	22	0.5941	6.1932	3.38191	Up	3.4e-05	0.000331768	--	--	--	--	gi|300681357|emb|FN431665.1|	60	1e-06	Saccharum hybrid cultivar BAC clone Sh135P16, cultivar R570	--	--	--	--	--	--	--	--	--	--	--	--	--	--	-	-	-
Unigene43179_All	525	2	22	0.2648	2.7604	3.3819	Up	3.4e-05	0.000331649	gi|242053501|ref|XP_002455896.1|	300.8	6e-81	hypothetical protein SORBIDRAFT_03g026960 [Sorghum bicolor] >gi|241927871|gb|EES01016.1| hypothetical protein SORBIDRAFT_03g026960 [Sorghum bicolor]	gi|297729042|ref|NM_001189956.1|	117	1e-23	Oryza sativa Japonica Group Os12g0265900 (Os12g0265900) mRNA, complete cds	sp|Q9LMN7|WAK5_ARATH	112	1e-25	Wall-associated receptor kinase 5 OS=Arabidopsis thaliana GN=WAK5 PE=2 SV=1	--	--	--	--	--	K04733	2e-18	89.7	smo:SELMODRAFT_159261	interleukin-1 receptor-associated kinase 4 [EC:2.7.11.1]	GO:0006468//protein phosphorylation	GO:0004674//protein serine/threonine kinase activity;GO:0005509//calcium ion binding;GO:0030247//polysaccharide binding;GO:0005524//ATP binding	GO:0016021//integral to membrane;GO:0016023//cytoplasmic membrane-bounded vesicle
Unigene42400_All	657	3	33	0.3174	3.3087	3.38189	Up	2.81e-07	4.21e-06	gi|108862432|gb|ABA97314.2|	348.2	6e-95	retrotransposon protein, putative, unclassified [Oryza sativa Japonica Group]	gi|31712067|gb|AC087412.14|	69.9	3e-09	Oryza sativa chromosome 3 BAC OSJNBb0070O09 genomic sequence, complete sequence	--	--	--	--	YIL082w-a_2	172	4e-43	COG2801	Transposase and inactivated derivatives	--	--	--	--	--	GO:0015074//DNA integration	GO:0003676//nucleic acid binding	GO:0009536//plastid
CL3951.Contig1_All	361	2	22	0.3851	4.0144	3.38188	Up	3.4e-05	0.00033145	gi|242063752|ref|XP_002453165.1|	156.8	1e-37	hypothetical protein SORBIDRAFT_04g001071 [Sorghum bicolor] >gi|241932996|gb|EES06141.1| hypothetical protein SORBIDRAFT_04g001071 [Sorghum bicolor]	gi|357142421|ref|XR_138234.1|	81.8	4e-13	PREDICTED: Brachypodium distachyon uncharacterized LOC100834021 (LOC100834021), miscRNA	--	--	--	--	--	--	--	--	--	--	--	--	--	--	GO:0071108//protein K48-linked deubiquitination	GO:0004843//ubiquitin-specific protease activity;GO:0019784//NEDD8-specific protease activity;GO:0043130//ubiquitin binding	GO:0005634//nucleus;GO:0009536//plastid
Unigene40291_All	401	2	22	0.3467	3.614	3.38184	Up	3.4e-05	0.000331808	gi|226506824|ref|NP_001147849.1|	257.7	4e-68	LOC100281459 [Zea mays] >gi|195614120|gb|ACG28890.1| disulfide oxidoreductase/ monooxygenase/ oxidoreductase [Zea mays] >gi|414884404|tpg|DAA60418.1| TPA: disulfide oxidoreductase/ monooxygenase/ oxidoreductase [Zea mays]	gi|226506823|ref|NM_001154377.1|	620	1e-175	Zea mays LOC100281459 (umc2526), mRNA >gi|195614119|gb|EU956772.1| Zea mays clone 1573329 disulfide oxidoreductase/ monooxygenase/ oxidoreductase mRNA, complete cds	sp|O23024|YUC3_ARATH	172	6e-44	Flavin-containing monooxygenase YUCCA3 OS=Arabidopsis thaliana GN=YUC3 PE=2 SV=1	mll7934	95.9	2e-20	COG2072	Predicted flavoprotein involved in K+ transport	K11816	2e-49	192	osa:4334994	YUCCA family monooxygenase [EC:1.14.13.-]	GO:0055114//oxidation-reduction process	GO:0050660//flavin adenine dinucleotide binding;GO:0004499//N,N-dimethylaniline monooxygenase activity;GO:0050661//NADP binding	GO:0016021//integral to membrane
Unigene41825_All	627	3	33	0.3326	3.467	3.38183	Up	2.81e-07	4.21e-06	--	--	--	--	--	--	--	--	--	--	--	--	--	--	--	--	--	--	--	--	--	--	-	-	-
Unigene40626_All	505	2	22	0.2753	2.8697	3.38182	Up	3.4e-05	0.000331569	gi|242072091|ref|XP_002451322.1|	220.7	8e-57	hypothetical protein SORBIDRAFT_05g027720 [Sorghum bicolor] >gi|241937165|gb|EES10310.1| hypothetical protein SORBIDRAFT_05g027720 [Sorghum bicolor]	gi|241987992|dbj|AK335249.1|	65.9	4e-08	Triticum aestivum cDNA, clone: WT012_G21, cultivar: Chinese Spring	--	--	--	--	DR2133	50.8	1e-06	COG4372	Uncharacterized protein conserved in bacteria with the myosin-like domain	K14325	7e-06	48.1	gmx:100804778	RNA-binding protein with serine-rich domain 1	GO:0016485//protein processing	GO:0004252//serine-type endopeptidase activity	GO:0016021//integral to membrane
Unigene39561_All	496	2	22	0.2803	2.9218	3.38181	Up	3.4e-05	0.000332046	--	--	--	--	gi|293331060|ref|NM_001174609.1|	63.9	1e-07	Zea mays uncharacterized LOC100381814 (LOC100381814), mRNA >gi|223945886|gb|BT062330.1| Zea mays full-length cDNA clone ZM_BFb0282E14 mRNA, complete cds	--	--	--	--	--	--	--	--	--	--	--	--	--	--	-	-	-
Unigene42567_All	541	2	22	0.257	2.6788	3.38175	Up	3.4e-05	0.000331887	gi|77549358|gb|ABA92155.1|	83.2	2e-15	expressed protein [Oryza sativa Japonica Group]	--	--	--	--	--	--	--	--	--	--	--	--	--	--	--	--	--	--	-	-	-
CL5587.Contig1_All	1399	2	22	0.0994	1.0359	3.3815	Up	3.4e-05	0.000331688	gi|242037559|ref|XP_002466174.1|	69.3	3e-27	hypothetical protein SORBIDRAFT_01g002850 [Sorghum bicolor] >gi|241920028|gb|EER93172.1| hypothetical protein SORBIDRAFT_01g002850 [Sorghum bicolor]	gi|226532396|ref|NM_001158892.1|	289	4e-75	Zea mays LOC100286004 (pco078735), mRNA >gi|195655546|gb|EU975123.1| Zea mays clone 469569 TPR-containing protein kinase mRNA, complete cds	sp|Q9FHD7|Y5126_ARATH	70.5	2e-22	Probable serine/threonine-protein kinase At5g41260 OS=Arabidopsis thaliana GN=At5g41260 PE=1 SV=1	--	--	--	--	--	K14500	1e-22	71.6	rcu:RCOM_0807080	BR-signaling kinase [EC:2.7.11.1]	GO:0016310//phosphorylation	GO:0016301//kinase activity	-
Unigene22979_All	3360	2	22	0.0414	0.4313	3.38099	Up	3.4e-05	0.000332006	gi|413938496|gb|AFW73047.1|	82.4	5e-14	hypothetical protein ZEAMMB73_743385 [Zea mays]	gi|357137223|ref|XM_003570153.1|	1467	0	PREDICTED: Brachypodium distachyon uridine-cytidine kinase C-like (LOC100825306), mRNA	--	--	--	--	SA1439	57.8	8e-13	COG0572	Uridine kinase	--	--	--	--	--	GO:0006206//pyrimidine nucleobase metabolic process;GO:0006222//UMP biosynthetic process;GO:0016310//phosphorylation;GO:0043097//pyrimidine nucleoside salvage;GO:0009737//response to abscisic acid stimulus	GO:0004849//uridine kinase activity;GO:0005524//ATP binding	GO:0005829//cytosol;GO:0016021//integral to membrane
Unigene41669_All	395	6	65	1.0558	10.8399	3.35994	Up	3.56e-13	1.08e-11	gi|242092160|ref|XP_002436570.1|	151.8	3e-36	hypothetical protein SORBIDRAFT_10g004960 [Sorghum bicolor] >gi|241914793|gb|EER87937.1| hypothetical protein SORBIDRAFT_10g004960 [Sorghum bicolor]	gi|194704177|gb|BT041168.1|	240	9e-61	Zea mays full-length cDNA clone ZM_BFc0183J22 mRNA, complete cds	sp|Q8RX87|RFS6_ARATH	98.6	1e-21	Probable galactinol--sucrose galactosyltransferase 6 OS=Arabidopsis thaliana GN=RFS6 PE=2 SV=2	--	--	--	--	--	K06617	9e-34	139	zma:606464	raffinose synthase [EC:2.4.1.82]	GO:0008152//metabolic process	GO:0047274//galactinol-sucrose galactosyltransferase activity	-
Unigene41946_All	627	4	43	0.4434	4.5176	3.34888	Up	4.38e-09	8.55e-08	gi|115488268|ref|NP_001066621.1|	260	2e-68	Os12g0299700 [Oryza sativa Japonica Group] >gi|113649128|dbj|BAF29640.1| Os12g0299700 [Oryza sativa Japonica Group]	gi|115488267|ref|NM_001073153.1|	167	2e-38	Oryza sativa Japonica Group Os12g0299700 (Os12g0299700) mRNA, complete cds	--	--	--	--	--	--	--	--	--	K14565	5e-07	52.4	osa:4332841	nucleolar protein 58	GO:0000154//rRNA modification	GO:0030515//snoRNA binding	GO:0044444//cytoplasmic part;GO:0032040//small-subunit processome;GO:0031428//box C/D snoRNP complex
CL3181.Contig6_All	2288	3	32	0.0911	0.9213	3.33815	Up	5.04e-07	7.23e-06	gi|242054989|ref|XP_002456640.1|	1241.5	0	hypothetical protein SORBIDRAFT_03g039970 [Sorghum bicolor] >gi|241928615|gb|EES01760.1| hypothetical protein SORBIDRAFT_03g039970 [Sorghum bicolor]	gi|162460856|ref|NM_001112319.1|	2561	0	Zea mays LOC606456 (pco061287(609)), mRNA >gi|62462026|gb|AY897208.1| Zea mays laccase 1 (LAC1) mRNA, complete cds	sp|Q5N7B4|LAC7_ORYSJ	838	0	Laccase-7 OS=Oryza sativa subsp. japonica GN=LAC7 PE=2 SV=1	YMR058w	173	1e-42	COG2132	Putative multicopper oxidases	K00423	1e-62	239	smo:SELMODRAFT_104957	L-ascorbate oxidase [EC:1.10.3.3]	GO:0046274//lignin catabolic process;GO:0055114//oxidation-reduction process	GO:0016722//oxidoreductase activity, oxidizing metal ions;GO:0005507//copper ion binding;GO:0052716//hydroquinone:oxygen oxidoreductase activity	GO:0048046//apoplast;GO:0016023//cytoplasmic membrane-bounded vesicle
Unigene41042_All	308	3	32	0.677	6.844	3.33761	Up	5.04e-07	7.23e-06	--	--	--	--	gi|48093417|gb|AY549627.1|	60	1e-06	Tripsacum dactyloides MPI (mpi) gene, complete cds	--	--	--	--	--	--	--	--	--	--	--	--	--	--	-	-	-
Unigene41030_All	650	3	32	0.3208	3.243	3.33758	Up	5.04e-07	7.23e-06	gi|413945421|gb|AFW78070.1|	420.2	1e-116	hypothetical protein ZEAMMB73_829601 [Zea mays]	gi|115463714|ref|NM_001061992.1|	468	1e-129	Oryza sativa Japonica Group Os05g0393800 (Os05g0393800) mRNA, complete cds	--	--	--	--	SPAC2G11.09	63.9	2e-10	COG5594	Uncharacterized integral membrane protein	K03021	4e-06	49.7	ota:Ot01g06000	DNA-directed RNA polymerase III subunit RPC2 [EC:2.7.7.6]	GO:0006811//ion transport	-	GO:0016021//integral to membrane;GO:0005576//extracellular region;GO:0016023//cytoplasmic membrane-bounded vesicle
CL6299.Contig2_All	1618	3	32	0.1289	1.3028	3.33729	Up	5.04e-07	7.23e-06	gi|413938696|gb|AFW73247.1|	385.6	1e-105	hypothetical protein ZEAMMB73_807545 [Zea mays]	gi|195614149|gb|EU956787.1|	389	1e-105	Zea mays clone 1573947 mRNA sequence	sp|Q8RWD0|COL16_ARATH	92.4	7e-19	Zinc finger protein CONSTANS-LIKE 16 OS=Arabidopsis thaliana GN=COL16 PE=2 SV=2	XF1267	52	3e-06	COG5297	Cellobiohydrolase A (1,4-beta-cellobiosidase A)	K12129	1e-08	59.7	ath:AT5G02810	pseudo-response regulator 7	-	GO:0008270//zinc ion binding	GO:0005622//intracellular
Unigene35_All	4642	2	21	0.0299	0.298	3.31709	Up	6.12e-05	0.000557355	gi|242047672|ref|XP_002461582.1|	129	7e-28	hypothetical protein SORBIDRAFT_02g005020 [Sorghum bicolor] >gi|241924959|gb|EER98103.1| hypothetical protein SORBIDRAFT_02g005020 [Sorghum bicolor]	gi|239049088|ref|NM_001147981.2|	462	1e-126	Zea mays LOC100273563 (pco142939), mRNA >gi|238908765|gb|BT041398.2| Zea mays full-length cDNA clone ZM_BFc0115N24 mRNA, complete cds	sp|Q9SCL2|FB197_ARATH	69.7	1e-11	F-box protein At3g49450 OS=Arabidopsis thaliana GN=At3g49450 PE=2 SV=1	--	--	--	--	--	--	--	--	--	--	-	-	-
Unigene31825_All	6976	2	21	0.0199	0.1983	3.31684	Up	6.12e-05	0.000557168	gi|242044546|ref|XP_002460144.1|	960.3	0	hypothetical protein SORBIDRAFT_02g023340 [Sorghum bicolor] >gi|241923521|gb|EER96665.1| hypothetical protein SORBIDRAFT_02g023340 [Sorghum bicolor]	gi|226492778|ref|NM_001158473.1|	2187	0	Zea mays carbohydrate transporter/ sugar porter/ transporter (LOC100285582), mRNA >gi|195651276|gb|EU972988.1| Zea mays clone 391218 carbohydrate transporter/ sugar porter/ transporter mRNA, complete cds	sp|Q9ZWJ3|U85A2_ARATH	545	1e-154	UDP-glycosyltransferase 85A2 OS=Arabidopsis thaliana GN=UGT85A2 PE=2 SV=1	PH0367	117	4e-25	COG0477	Permeases of the major facilitator superfamily	K13030	5e-117	422	sbi:SORBI_01g001220	cyanohydrin beta-glucosyltransferase [EC:2.4.1.85]	GO:0009813//flavonoid biosynthetic process;GO:0052696//flavonoid glucuronidation;GO:0055085//transmembrane transport	GO:0080043//quercetin 3-O-glucosyltransferase activity;GO:0080044//quercetin 7-O-glucosyltransferase activity	GO:0043231//intracellular membrane-bounded organelle;GO:0016021//integral to membrane
Unigene32647_All	1678	2	21	0.0828	0.8244	3.31564	Up	6.12e-05	0.000557292	gi|242051869|ref|XP_002455080.1|	738	0	hypothetical protein SORBIDRAFT_03g003980 [Sorghum bicolor] >gi|241927055|gb|EES00200.1| hypothetical protein SORBIDRAFT_03g003980 [Sorghum bicolor]	gi|219362668|ref|NM_001143151.1|	1758	0	Zea mays uncharacterized LOC100216748 (LOC100216748), mRNA >gi|194696409|gb|BT037284.1| Zea mays full-length cDNA clone ZM_BFb0161F17 mRNA, complete cds	sp|Q944H2|AB12I_ARATH	414	8e-116	Protein ABCI12, chloroplastic OS=Arabidopsis thaliana GN=ABCI12 PE=1 SV=1	slr1978	177	6e-44	COG0619	ABC-type cobalt transport system, permease component CbiQ and related transporters	K15200	1e-56	219	ota:Ot18g01630	general transcription factor 3C polypeptide 2	GO:0019252//starch biosynthetic process;GO:0043085//positive regulation of catalytic activity;GO:0000023//maltose metabolic process	-	GO:0016021//integral to membrane;GO:0009507//chloroplast
CL5506.Contig2_All	1427	2	21	0.0974	0.9694	3.3151	Up	6.12e-05	0.000557729	gi|242060516|ref|XP_002451547.1|	103.2	1e-20	hypothetical protein SORBIDRAFT_04g003580 [Sorghum bicolor] >gi|241931378|gb|EES04523.1| hypothetical protein SORBIDRAFT_04g003580 [Sorghum bicolor]	gi|223949094|gb|BT063934.1|	944	0	Zea mays full-length cDNA clone ZM_BFc0121B20 mRNA, complete cds	--	--	--	--	--	--	--	--	--	K10669	9e-75	279	rcu:RCOM_1611600	2'-phosphotransferase [EC:2.7.1.160]	GO:0006388//tRNA splicing, via endonucleolytic cleavage and ligation	GO:0016772//transferase activity, transferring phosphorus-containing groups	GO:0005739//mitochondrion
Unigene41879_All	248	2	21	0.5605	5.578	3.31496	Up	6.12e-05	0.000557417	--	--	--	--	gi|242037318|ref|XM_002466009.1|	83.8	8e-14	Sorghum bicolor hypothetical protein, mRNA	--	--	--	--	--	--	--	--	--	--	--	--	--	--	-	-	-
Unigene40204_All	322	2	21	0.4317	4.2961	3.31493	Up	6.12e-05	0.000557479	gi|259490579|ref|NP_001158957.1|	169.1	1e-41	uncharacterized protein LOC100303899 precursor [Zea mays]	gi|239053201|ref|NM_001148174.2|	311	2e-82	Zea mays uncharacterized LOC100273770 (LOC100273770), mRNA >gi|238908850|gb|BT041776.2| Zea mays full-length cDNA clone ZM_BFb0053B15 mRNA, complete cds	sp|Q9FPQ6|GP1_CHLRE	52.8	5e-08	Vegetative cell wall protein gp1 OS=Chlamydomonas reinhardtii GN=GP1 PE=2 SV=1	--	--	--	--	--	K01115	1e-06	49.3	vcn:VOLCADRAFT_99471	phospholipase D [EC:3.1.4.4]	-	-	GO:0016023//cytoplasmic membrane-bounded vesicle
CL897.Contig2_All	362	4	42	0.768	7.6428	3.31492	Up	7.83e-09	1.49e-07	--	--	--	--	--	--	--	--	--	--	--	--	--	--	--	--	--	--	--	--	--	--	-	-	-
Unigene41996_All	1024	4	42	0.2715	2.7018	3.3149	Up	7.83e-09	1.49e-07	gi|242047950|ref|XP_002461721.1|	83.2	7e-15	hypothetical protein SORBIDRAFT_02g007100 [Sorghum bicolor] >gi|241925098|gb|EER98242.1| hypothetical protein SORBIDRAFT_02g007100 [Sorghum bicolor]	gi|357111094|ref|XM_003557302.1|	159	7e-36	PREDICTED: Brachypodium distachyon UDP-glycosyltransferase 76C2-like (LOC100845422), mRNA	sp|B4G072|BX9_MAIZE	255	3e-68	DIMBOA UDP-glucosyltransferase BX9 OS=Zea mays GN=BX9 PE=1 SV=1	--	--	--	--	--	K13228	9e-68	255	zma:100274317	UDP-glucosyltransferase BX9 [EC:2.4.1.202]	GO:0009813//flavonoid biosynthetic process;GO:0052696//flavonoid glucuronidation	GO:0080043//quercetin 3-O-glucosyltransferase activity;GO:0080044//quercetin 7-O-glucosyltransferase activity	GO:0043231//intracellular membrane-bounded organelle
CL352.Contig1_All	443	2	21	0.3138	3.1227	3.31488	Up	6.12e-05	0.000558042	--	--	--	--	gi|219887710|gb|BT055623.1|	65.9	3e-08	Zea mays full-length cDNA clone ZM_BFc0078J15 mRNA, complete cds	--	--	--	--	--	--	--	--	--	--	--	--	--	--	-	-	-
CL5339.Contig3_All	230	2	21	0.6044	6.0145	3.31487	Up	6.12e-05	0.000557604	gi|242096414|ref|XP_002438697.1|	142.9	1e-33	hypothetical protein SORBIDRAFT_10g024520 [Sorghum bicolor] >gi|241916920|gb|EER90064.1| hypothetical protein SORBIDRAFT_10g024520 [Sorghum bicolor]	gi|212721783|ref|NM_001138142.1|	289	6e-76	Zea mays uncharacterized LOC100192966 (LOC100192966), mRNA >gi|194692039|gb|BT035099.1| Zea mays full-length cDNA clone ZM_BFb0039J04 mRNA, complete cds	sp|Q9S9N9|CCR1_ARATH	58.2	1e-09	Cinnamoyl-CoA reductase 1 OS=Arabidopsis thaliana GN=CCR1 PE=1 SV=1	L161121	47.4	6e-06	COG0451	Nucleoside-diphosphate-sugar epimerases	K09753	3e-13	71.6	ppp:PHYPADRAFT_111821	cinnamoyl-CoA reductase [EC:1.2.1.44]	GO:0008152//metabolic process	GO:0050662//coenzyme binding;GO:0003824//catalytic activity	-
CL9493.Contig3_All	371	2	21	0.3747	3.7287	3.31486	Up	6.12e-05	0.000557792	gi|57900659|gb|AAW57784.1|	199.9	1e-50	putative polyprotein [Oryza sativa Japonica Group]	gi|89001123|gb|AC169373.2|	230	8e-58	Sorghum bicolor clone SB_BBc0188M08, complete sequence	sp|P92520|M820_ARATH	90.9	2e-19	Uncharacterized mitochondrial protein AtMg00820 OS=Arabidopsis thaliana GN=AtMg00820 PE=4 SV=1	--	--	--	--	--	K04728	7e-08	53.5	gmx:100788458	ataxia telangiectasia mutated family protein [EC:2.7.11.1]	GO:0005975//carbohydrate metabolic process;GO:0015074//DNA integration;GO:0006310//DNA recombination	GO:0004553//hydrolase activity, hydrolyzing O-glycosyl compounds;GO:0003677//DNA binding;GO:0008270//zinc ion binding	-
Unigene40469_All	447	2	21	0.311	3.0947	3.31481	Up	6.12e-05	0.000557542	gi|242078201|ref|XP_002443869.1|	117.1	8e-26	hypothetical protein SORBIDRAFT_07g003556 [Sorghum bicolor] >gi|241940219|gb|EES13364.1| hypothetical protein SORBIDRAFT_07g003556 [Sorghum bicolor]	gi|209977143|gb|AC226821.1|	77.8	9e-12	Oryza minuta clone OM__Ba0192M11, complete sequence	sp|P10978|POLX_TOBAC	50.1	5e-07	Retrovirus-related Pol polyprotein from transposon TNT 1-94 OS=Nicotiana tabacum PE=2 SV=1	--	--	--	--	--	--	--	--	--	--	-	-	-
Unigene39497_All	271	2	21	0.513	5.1046	3.31477	Up	6.12e-05	0.000557667	gi|242041517|ref|XP_002468153.1|	107.5	6e-23	hypothetical protein SORBIDRAFT_01g040540 [Sorghum bicolor] >gi|241922007|gb|EER95151.1| hypothetical protein SORBIDRAFT_01g040540 [Sorghum bicolor]	gi|226497231|ref|NM_001156140.1|	252	2e-64	Zea mays chemocyanin (LOC100283238), mRNA >gi|195628501|gb|EU963963.1| Zea mays clone 274585 chemocyanin precursor, mRNA, complete cds	sp|Q8LG89|BABL_ARATH	51.2	1e-07	Basic blue protein OS=Arabidopsis thaliana GN=ARPN PE=1 SV=2	--	--	--	--	--	--	--	--	--	--	-	GO:0009055//electron carrier activity	GO:0016023//cytoplasmic membrane-bounded vesicle;GO:0046658//anchored to plasma membrane
CL3671.Contig1_All	855	2	21	0.1626	1.6179	3.31472	Up	6.12e-05	0.000557854	--	--	--	--	--	--	--	--	--	--	--	--	--	--	--	--	--	--	--	--	--	--	-	-	-
Unigene42046_All	312	2	21	0.4456	4.4338	3.31472	Up	6.12e-05	0.00055723	gi|242046714|ref|XP_002461103.1|	192.6	1e-48	hypothetical protein SORBIDRAFT_02g040780 [Sorghum bicolor] >gi|241924480|gb|EER97624.1| hypothetical protein SORBIDRAFT_02g040780 [Sorghum bicolor]	gi|219886840|gb|BT055188.1|	404	1e-110	Zea mays full-length cDNA clone ZM_BFc0116C03 mRNA, complete cds	--	--	--	--	--	--	--	--	--	--	--	--	--	--	-	-	GO:0016021//integral to membrane
Unigene41925_All	368	2	21	0.3778	3.7591	3.31469	Up	6.12e-05	0.000557917	gi|18254413|gb|AAL66754.1|AF464738_5	199.1	1e-50	putative copia-like retrotransposon Hopscotch polyprotein [Zea mays]	gi|90855814|gb|AC169376.2|	63.9	1e-07	Sorghum bicolor clone SB_BBc0046M17, complete sequence	sp|P10978|POLX_TOBAC	81.6	1e-16	Retrovirus-related Pol polyprotein from transposon TNT 1-94 OS=Nicotiana tabacum PE=2 SV=1	--	--	--	--	--	--	--	--	--	--	GO:0015074//DNA integration	GO:0003676//nucleic acid binding;GO:0008270//zinc ion binding	GO:0009536//plastid
Unigene42016_All	351	2	21	0.3961	3.9411	3.31466	Up	6.12e-05	0.000557979	gi|242070109|ref|XP_002450331.1|	194.1	5e-49	hypothetical protein SORBIDRAFT_05g003920 [Sorghum bicolor] >gi|241936174|gb|EES09319.1| hypothetical protein SORBIDRAFT_05g003920 [Sorghum bicolor]	gi|242070108|ref|XM_002450286.1|	387	1e-105	Sorghum bicolor hypothetical protein, mRNA	sp|Q9C646|RX24L_ARATH	53.9	2e-08	Probable disease resistance protein RXW24L OS=Arabidopsis thaliana GN=RXW24L PE=2 SV=1	--	--	--	--	--	K13457	4e-07	51.2	vvi:100252764	disease resistance protein RPM1	-	GO:0043531//ADP binding	GO:0016023//cytoplasmic membrane-bounded vesicle
CL4926.Contig1_All	598	9	94	1.0461	10.3547	3.30719	Up	2.91e-18	1.25e-16	gi|242047188|ref|XP_002461340.1|	310.8	9e-84	hypothetical protein SORBIDRAFT_02g001200 [Sorghum bicolor] >gi|241924717|gb|EER97861.1| hypothetical protein SORBIDRAFT_02g001200 [Sorghum bicolor]	gi|50510293|dbj|AP003810.6|	369	2e-99	Oryza sativa Japonica Group genomic DNA, chromosome 7, BAC clone:OJ1119_A04	sp|B7E321|DRB5_ORYSJ	51.2	4e-07	Double-stranded RNA-binding protein 5 OS=Oryza sativa subsp. japonica GN=DRB5 PE=2 SV=1	DR2417m	51.2	1e-06	COG0595	Predicted hydrolase of the metallo-beta-lactamase superfamily	K13171	9e-09	58.2	aly:ARALYDRAFT_901882	serine/arginine repetitive matrix protein 1	GO:0009723//response to ethylene stimulus;GO:0009734//auxin mediated signaling pathway;GO:0009640//photomorphogenesis;GO:0009826//unidimensional cell growth;GO:0006474//N-terminal protein amino acid acetylation	GO:0004596//peptide alpha-N-acetyltransferase activity	GO:0031248//protein acetyltransferase complex
Unigene18099_All	1282	732	7621	39.6879	391.592	3.30258	Up	0	0	gi|242077694|ref|XP_002448783.1|	480.3	3e-134	hypothetical protein SORBIDRAFT_06g033080 [Sorghum bicolor] >gi|241939966|gb|EES13111.1| hypothetical protein SORBIDRAFT_06g033080 [Sorghum bicolor]	gi|226499993|ref|NM_001154910.1|	950	0	Zea mays LOC100281995 (pco156628), mRNA >gi|195618817|gb|EU959121.1| Zea mays clone 210482 stem-specific protein TSJT1 mRNA, complete cds	sp|P24805|TSJT1_TOBAC	101	1e-21	Stem-specific protein TSJT1 OS=Nicotiana tabacum GN=TSJT1 PE=2 SV=1	YPO2725	67.4	5e-11	COG3501	Uncharacterized protein conserved in bacteria	K14317	2e-11	68.6	olu:OSTLU_15396	nuclear pore complex protein Nup214	GO:0006541//glutamine metabolic process;GO:0006529//asparagine biosynthetic process;GO:0050794//regulation of cellular process;GO:0006950//response to stress	GO:0004066//asparagine synthase (glutamine-hydrolyzing) activity;GO:0042803//protein homodimerization activity	GO:0005829//cytosol
Unigene26784_All	529	5	52	0.657	6.4753	3.30098	Up	1.25e-10	2.94e-09	gi|242044476|ref|XP_002460109.1|	271.6	4e-72	hypothetical protein SORBIDRAFT_02g022890 [Sorghum bicolor] >gi|241923486|gb|EER96630.1| hypothetical protein SORBIDRAFT_02g022890 [Sorghum bicolor]	gi|224031592|gb|BT067975.1|	690	0	Zea mays full-length cDNA clone ZM_BFb0017H03 mRNA, complete cds	sp|Q9CAR7|HIR2_ARATH	234	2e-62	Hypersensitive-induced response protein 2 OS=Arabidopsis thaliana GN=HIR2 PE=1 SV=1	L16806	115	3e-26	COG0330	Membrane protease subunits, stomatin/prohibitin homologs	--	--	--	--	--	-	-	GO:0016020//membrane
CL5034.Contig2_All	3519	11	114	0.2173	2.134	3.2958	Up	8.27e-22	4.3e-20	gi|242035677|ref|XP_002465233.1|	310.8	1e-82	hypothetical protein SORBIDRAFT_01g034670 [Sorghum bicolor] >gi|241919087|gb|EER92231.1| hypothetical protein SORBIDRAFT_01g034670 [Sorghum bicolor]	gi|242385404|emb|FP093455.1|	315	2e-82	Phyllostachys edulis cDNA clone: bphylf045o23, full insert sequence	sp|Q8LGG8|USPAL_ARATH	61.6	3e-09	Universal stress protein A-like protein OS=Arabidopsis thaliana GN=At3g01520 PE=1 SV=2	MJ0531	59.7	3e-08	COG0589	Universal stress protein UspA and related nucleotide-binding proteins	K13171	6e-07	55.5	aly:ARALYDRAFT_901882	serine/arginine repetitive matrix protein 1	GO:0006950//response to stress	-	-
Unigene42184_All	707	3	31	0.2949	2.8884	3.29197	Up	9.03e-07	1.23e-05	--	--	--	--	gi|92429656|gb|DQ459071.1|	60	3e-06	Sorghum bicolor cultivar BTx623 clone BAC c0156b06, complete sequence	--	--	--	--	--	--	--	--	--	--	--	--	--	--	-	-	-
Unigene41942_All	650	3	31	0.3208	3.1417	3.2918	Up	9.03e-07	1.23e-05	gi|414880024|tpg|DAA57155.1|	212.2	5e-54	TPA: putative AP2/EREBP transcription factor superfamily protein [Zea mays]	gi|195601707|gb|EU949353.1|	440	1e-121	Zea mays clone 402937 mRNA sequence	sp|Q9SEE9|SR45_ARATH	54.3	6e-08	Arginine/serine-rich protein 45 OS=Arabidopsis thaliana GN=SR45 PE=1 SV=1	XF1267	57.8	1e-08	COG5297	Cellobiohydrolase A (1,4-beta-cellobiosidase A)	K00850	3e-10	63.5	osa:4336113	6-phosphofructokinase [EC:2.7.1.11]	GO:0007275//multicellular organismal development;GO:0006355//regulation of transcription, DNA-dependent	GO:0003677//DNA binding;GO:0003700//sequence-specific DNA binding transcription factor activity	GO:0005634//nucleus
Unigene40818_All	464	3	31	0.4494	4.401	3.29176	Up	9.03e-07	1.23e-05	--	--	--	--	--	--	--	--	--	--	--	--	--	--	--	--	--	--	--	--	--	--	-	-	-
CL9630.Contig2_All	2219	3	31	0.094	0.9203	3.29137	Up	9.03e-07	1.23e-05	--	--	--	--	--	--	--	--	--	--	--	--	--	--	--	--	--	--	--	--	--	--	-	-	-
CL1447.Contig2_All	2920	10	102	0.238	2.3011	3.27329	Up	1.55e-19	7.19e-18	gi|242037911|ref|XP_002466350.1|	361.7	0	hypothetical protein SORBIDRAFT_01g006190 [Sorghum bicolor] >gi|241920204|gb|EER93348.1| hypothetical protein SORBIDRAFT_01g006190 [Sorghum bicolor]	gi|115455728|ref|NM_001058000.1|	266	1e-67	Oryza sativa Japonica Group Os03g0782500 (Os03g0782500) mRNA, complete cds	sp|Q84LH8|PIF5_ARATH	108	1e-40	Transcription factor PIF5 OS=Arabidopsis thaliana GN=PIF5 PE=1 SV=1	--	--	--	--	--	K12126	3e-28	103	aly:ARALYDRAFT_471048	phytochrome-interacting factor 3	-	GO:0046983//protein dimerization activity;GO:0003677//DNA binding	GO:0005634//nucleus
Unigene10790_All	909	5	51	0.3823	3.6959	3.27315	Up	2.23e-10	5.11e-09	gi|127058161|dbj|BAF48663.1|	36.2	6e-06	leucine-rich repeat/extensin [Nicotiana plumbaginifolia] >gi|127058167|dbj|BAF48664.1| leucine-rich repeat/extensin [Nicotiana plumbaginifolia]	--	--	--	--	--	--	--	--	--	--	--	--	--	--	--	--	--	--	-	-	-
CL5199.Contig1_All	1512	2	20	0.0919	0.8713	3.24503	Up	0.00010964	0.000926835	gi|413924829|gb|AFW64761.1|	81.6	3e-14	hypothetical protein ZEAMMB73_889804 [Zea mays]	gi|29122765|dbj|AP006128.1|	63.9	5e-07	Lotus japonicus genomic DNA, chromosome 3, clone: LjT36M08, TM0213, complete sequence	--	--	--	--	--	--	--	--	--	--	--	--	--	--	-	-	-
CL7032.Contig2_All	1140	2	20	0.1219	1.1557	3.245	Up	0.00010964	0.000927027	gi|194691264|gb|ACF79716.1|	483	4e-135	unknown [Zea mays] >gi|413932466|gb|AFW67017.1| putative glycogen synthase kinase family protein isoform 1 [Zea mays] >gi|413932467|gb|AFW67018.1| putative glycogen synthase kinase family protein isoform 2 [Zea mays] >gi|413932468|gb|AFW67019.1| putative glycogen synthase kinase family protein isoform 3 [Zea mays] >gi|413932469|gb|AFW67020.1| putative glycogen synthase kinase family protein isofo…	gi|194691263|gb|BT034711.1|	1340	0	Zea mays full-length cDNA clone ZM_BFb0012M10 mRNA, complete cds	sp|Q39019|KSG10_ARATH	450	8e-127	Shaggy-related protein kinase kappa OS=Arabidopsis thaliana GN=ASK10 PE=2 SV=2	SPAC1687.15	308	1e-83	COG0515	Serine/threonine protein kinase	K00924	1e-134	477	osa:4334738	[EC:2.7.1.-]	GO:0006468//protein phosphorylation	GO:0050321//tau-protein kinase activity;GO:0005524//ATP binding	-
CL2445.Contig2_All	1691	3	30	0.1233	1.1687	3.24466	Up	1.61e-06	2.11e-05	gi|414888043|tpg|DAA64057.1|	924.9	0	TPA: putative xylose isomerase family protein [Zea mays]	gi|195627735|gb|EU963580.1|	2222	0	Zea mays clone 264272 xylose isomerase mRNA, complete cds	sp|Q40082|XYLA_HORVU	863	0	Xylose isomerase OS=Hordeum vulgare GN=XYLA PE=1 SV=1	TM1667	516	6e-146	COG2115	Xylose isomerase	K01805	0	924	zma:100194128	xylose isomerase [EC:5.3.1.5]	GO:0006098//pentose-phosphate shunt;GO:0042732//D-xylose metabolic process	GO:0046872//metal ion binding;GO:0009045//xylose isomerase activity	GO:0016023//cytoplasmic membrane-bounded vesicle;GO:0005774//vacuolar membrane;GO:0005783//endoplasmic reticulum;GO:0005794//Golgi apparatus
Unigene41875_All	556	3	30	0.375	3.5543	3.2446	Up	1.61e-06	2.11e-05	gi|414868279|tpg|DAA46836.1|	69.3	3e-11	TPA: hypothetical protein ZEAMMB73_586644 [Zea mays]	--	--	--	--	--	--	--	--	--	--	--	--	--	--	--	--	--	--	-	-	-
Unigene41023_All	556	2	20	0.25	2.3695	3.24458	Up	0.00010964	0.000928087	--	--	--	--	gi|194702859|gb|BT040509.1|	121	8e-25	Zea mays full-length cDNA clone ZM_BFc0097L08 mRNA, complete cds	--	--	--	--	--	--	--	--	--	--	--	--	--	--	-	-	-
Unigene40282_All	225	2	20	0.6178	5.8554	3.24456	Up	0.00010964	0.000927316	gi|242065390|ref|XP_002453984.1|	169.9	1e-41	hypothetical protein SORBIDRAFT_04g022700 [Sorghum bicolor] >gi|241933815|gb|EES06960.1| hypothetical protein SORBIDRAFT_04g022700 [Sorghum bicolor]	gi|116638678|emb|CT835413.1|	260	5e-67	Oryza sativa (indica cultivar-group) cDNA clone:OSIGCRA212G15, full insert sequence	sp|Q9LSB1|GUX1_ARATH	119	3e-28	UDP-glucuronate:xylan alpha-glucuronosyltransferase 1 OS=Arabidopsis thaliana GN=GUX1 PE=2 SV=1	--	--	--	--	--	K00750	2e-31	131	rcu:RCOM_0138290	glycogenin glucosyltransferase [EC:2.4.1.186]	GO:0042546//cell wall biogenesis;GO:0008152//metabolic process	GO:0016757//transferase activity, transferring glycosyl groups	GO:0016021//integral to membrane
Unigene40109_All	370	2	20	0.3757	3.5607	3.24451	Up	0.00010964	0.000927605	--	--	--	--	--	--	--	--	--	--	--	--	--	--	--	--	--	--	--	--	--	--	-	-	-
CL7906.Contig1_All	1408	3	30	0.1481	1.4036	3.24449	Up	1.61e-06	2.11e-05	gi|242046716|ref|XP_002461104.1|	438	1e-121	hypothetical protein SORBIDRAFT_02g040820 [Sorghum bicolor] >gi|241924481|gb|EER97625.1| hypothetical protein SORBIDRAFT_02g040820 [Sorghum bicolor]	gi|219886118|gb|BT054827.1|	1063	0	Zea mays full-length cDNA clone ZM_BFb0081P19 mRNA, complete cds	--	--	--	--	SPCC70.07c	191	2e-48	COG0125	Thymidylate kinase	K00943	2e-122	437	sbi:SORBI_02g040820	dTMP kinase [EC:2.7.4.9]	GO:0006233//dTDP biosynthetic process;GO:0046939//nucleotide phosphorylation;GO:0006235//dTTP biosynthetic process;GO:0006227//dUDP biosynthetic process	GO:0005524//ATP binding;GO:0009041//uridylate kinase activity;GO:0004798//thymidylate kinase activity	GO:0005829//cytosol;GO:0005739//mitochondrion;GO:0009507//chloroplast;GO:0005654//nucleoplasm
Unigene42029_All	406	2	20	0.3424	3.245	3.24446	Up	0.00010964	0.000927509	--	--	--	--	--	--	--	--	--	--	--	--	--	--	--	--	--	--	--	--	--	--	-	-	-
Unigene30325_All	447	2	20	0.311	2.9474	3.24446	Up	0.00010964	0.00092828	gi|298706787|emb|CBJ29710.1|	60.1	1e-08	hypothetical protein Esi_0159_0037 [Ectocarpus siliculosus]	--	--	--	--	sp|Q7XWS7|FH12_ORYSJ	48.9	1e-06	Formin-like protein 12 OS=Oryza sativa subsp. japonica GN=FH12 PE=3 SV=3	--	--	--	--	--	--	--	--	--	--	-	-	-
CL3205.Contig1_All	2352	2	20	0.0591	0.5601	3.24445	Up	0.00010964	0.00092722	gi|242062088|ref|XP_002452333.1|	73.6	1e-11	hypothetical protein SORBIDRAFT_04g023880 [Sorghum bicolor] >gi|241932164|gb|EES05309.1| hypothetical protein SORBIDRAFT_04g023880 [Sorghum bicolor]	gi|193788758|gb|AC229772.1|	157	6e-35	Oryza minuta clone OM__Ba0129P20, complete sequence	--	--	--	--	--	--	--	--	--	--	--	--	--	--	-	-	-
Unigene40497_All	439	3	30	0.475	4.5016	3.24444	Up	1.61e-06	2.11e-05	gi|242041087|ref|XP_002467938.1|	115.2	3e-25	hypothetical protein SORBIDRAFT_01g036780 [Sorghum bicolor] >gi|241921792|gb|EER94936.1| hypothetical protein SORBIDRAFT_01g036780 [Sorghum bicolor]	gi|116639809|emb|CT829770.1|	77.8	9e-12	Oryza sativa (indica cultivar-group) cDNA clone:OSIGCFA250F06, full insert sequence	--	--	--	--	--	--	--	--	--	--	--	--	--	--	GO:0043547//positive regulation of GTPase activity	GO:0005096//GTPase activator activity	-
Unigene40850_All	700	2	20	0.1986	1.8821	3.24441	Up	0.00010964	0.000927798	gi|242060846|ref|XP_002451712.1|	88.2	1e-16	hypothetical protein SORBIDRAFT_04g006450 [Sorghum bicolor] >gi|241931543|gb|EES04688.1| hypothetical protein SORBIDRAFT_04g006450 [Sorghum bicolor]	gi|46389821|dbj|AP000366.2|	180	1e-42	Oryza sativa Japonica Group genomic DNA, chromosome 2, PAC clone:P0437H03	sp|Q7F8R0|C3H14_ORYSJ	73.9	8e-14	Zinc finger CCCH domain-containing protein 14 OS=Oryza sativa subsp. japonica GN=Os02g0194200 PE=2 SV=1	--	--	--	--	--	--	--	--	--	--	-	GO:0046872//metal ion binding;GO:0003677//DNA binding;GO:0003723//RNA binding	-
Unigene41308_All	200	2	20	0.6951	6.5873	3.24439	Up	0.00010964	0.000928183	gi|242047542|ref|XP_002461517.1|	52.8	2e-06	hypothetical protein SORBIDRAFT_02g003950 [Sorghum bicolor] >gi|241924894|gb|EER98038.1| hypothetical protein SORBIDRAFT_02g003950 [Sorghum bicolor]	gi|242047541|ref|XM_002461472.1|	87.7	4e-15	Sorghum bicolor hypothetical protein, mRNA	--	--	--	--	--	--	--	--	--	--	--	--	--	--	-	-	-
CL3369.Contig1_All	1004	3	30	0.2077	1.9683	3.24438	Up	1.61e-06	2.11e-05	gi|242039067|ref|XP_002466928.1|	293.5	3e-78	hypothetical protein SORBIDRAFT_01g016840 [Sorghum bicolor] >gi|241920782|gb|EER93926.1| hypothetical protein SORBIDRAFT_01g016840 [Sorghum bicolor]	gi|195640179|gb|EU967440.1|	791	0	Zea mays clone 303102 serine incorporator 3 mRNA, complete cds	--	--	--	--	--	--	--	--	--	--	--	--	--	--	GO:0015825//L-serine transport	GO:0015194//L-serine transmembrane transporter activity	GO:0016021//integral to membrane;GO:0009507//chloroplast
Unigene44380_All	474	2	20	0.2933	2.7795	3.24438	Up	0.00010964	0.000928473	--	--	--	--	--	--	--	--	--	--	--	--	--	--	--	--	--	--	--	--	--	--	-	-	-
[truncated: 4,492 more rows]
