# Supplementary material for: Transcriptome characterization and expression profile of Coix lacryma-jobi L. in response to drought
Source: PLoS One. 2021 Sep 3;16(9):e0256875. doi: 10.1371/journal.pone.0256875 (PMC8415600; doi:10.1371/journal.pone.0256875)
Supplement: S8 Table — (XLSX) [file pone.0256875.s008.xlsx]

## Sheet: Table S8 DEGs.GO2gene
Table S8 The list of GO function of the DEGs of Coix after drought treatment for 7 days.
The log2 fold changes of the FPKM values after drought treatment compared to that of the control sample are shown.
Ontology	Class	Numbers_of_control-vs-drought	Genes_of_control-vs-drought
biological_process	biological adhesion	2	CL4788.Contig2_All;Unigene34459_All
biological_process	biological regulation	617	Unigene9161_All;Unigene20962_All;Unigene2926_All;Unigene2931_All;CL4962.Contig2_All;Unigene40154_All;Unigene41720_All;Unigene29132_All;Unigene14629_All;Unigene6960_All;CL2852.Contig2_All;CL2852.Contig4_All;Unigene2853_All;Unigene18370_All;CL656.Contig8_All;CL656.Contig4_All;CL656.Contig2_All;CL656.Contig5_All;CL656.Contig7_All;CL4778.Contig1_All;Unigene21242_All;Unigene24367_All;CL5839.Contig2_Al…
biological_process	cell killing	2	Unigene40138_All;Unigene29160_All
biological_process	cellular component organization or biogenesis	316	Unigene9161_All;Unigene20962_All;Unigene2926_All;Unigene24705_All;Unigene34116_All;Unigene18260_All;CL5148.Contig2_All;Unigene5572_All;Unigene41654_All;Unigene40953_All;Unigene40422_All;CL8430.Contig2_All;Unigene41949_All;Unigene40951_All;Unigene38612_All;Unigene38518_All;CL8430.Contig1_All;Unigene40952_All;Unigene40209_All;Unigene40208_All;Unigene17293_All;Unigene10870_All;CL2870.Contig3_All;CL1…
biological_process	cellular process	1765	Unigene29286_All;Unigene26602_All;Unigene7534_All;CL3444.Contig2_All;CL3444.Contig1_All;Unigene39464_All;Unigene12786_All;CL8964.Contig2_All;Unigene24367_All;CL5548.Contig4_All;CL5548.Contig1_All;CL1076.Contig1_All;Unigene27710_All;CL1076.Contig2_All;CL5563.Contig1_All;CL1076.Contig3_All;Unigene9161_All;Unigene20962_All;Unigene2926_All;Unigene21242_All;Unigene2931_All;Unigene24705_All;Unigene3411…
biological_process	developmental process	241	CL1549.Contig4_All;Unigene9947_All;Unigene21242_All;Unigene42358_All;Unigene42328_All;Unigene9161_All;Unigene5397_All;Unigene34625_All;Unigene21582_All;CL9160.Contig3_All;CL5981.Contig1_All;Unigene6960_All;CL2852.Contig2_All;CL5981.Contig2_All;CL2852.Contig4_All;Unigene8656_All;Unigene34459_All;CL3672.Contig2_All;Unigene22605_All;Unigene806_All;CL3814.Contig1_All;CL3923.Contig3_All;CL3923.Contig1…
biological_process	growth	58	CL4684.Contig3_All;Unigene34625_All;Unigene9568_All;Unigene3917_All;Unigene9520_All;Unigene32311_All;Unigene20962_All;Unigene2926_All;CL6917.Contig1_All;Unigene25777_All;Unigene39997_All;Unigene14493_All;Unigene14487_All;Unigene24639_All;CL7682.Contig2_All;CL4022.Contig2_All;Unigene42358_All;Unigene42328_All;CL9434.Contig2_All;Unigene41733_All;Unigene39565_All;Unigene20393_All;Unigene28951_All;Un…
biological_process	immune system process	60	Unigene40154_All;Unigene41720_All;Unigene29132_All;Unigene14629_All;Unigene6960_All;CL2852.Contig2_All;CL2852.Contig4_All;Unigene2853_All;Unigene18370_All;CL656.Contig8_All;CL656.Contig4_All;CL656.Contig2_All;CL656.Contig5_All;CL656.Contig7_All;CL4778.Contig1_All;Unigene21242_All;Unigene24367_All;CL5839.Contig2_All;CL5839.Contig1_All;CL4979.Contig2_All;CL4466.Contig5_All;CL4466.Contig3_All;CL4466…
biological_process	localization	443	Unigene39464_All;Unigene12786_All;CL8964.Contig2_All;Unigene24367_All;CL5548.Contig4_All;CL5548.Contig1_All;CL5981.Contig1_All;CL5981.Contig2_All;Unigene8656_All;Unigene28974_All;Unigene24705_All;Unigene34116_All;Unigene18260_All;CL5148.Contig2_All;Unigene42603_All;Unigene13182_All;Unigene26177_All;Unigene35839_All;CL3591.Contig2_All;CL1102.Contig1_All;CL1102.Contig7_All;CL1102.Contig9_All;CL1102…
biological_process	locomotion	1	Unigene6896_All
biological_process	metabolic process	1977	Unigene29286_All;Unigene26602_All;Unigene7534_All;CL3444.Contig2_All;CL3444.Contig1_All;CL1076.Contig1_All;Unigene27710_All;CL1076.Contig2_All;CL5563.Contig1_All;CL1076.Contig3_All;Unigene2931_All;CL5097.Contig2_All;CL5097.Contig1_All;CL4979.Contig2_All;CL4778.Contig1_All;CL3573.Contig2_All;CL6614.Contig4_All;Unigene30689_All;CL8824.Contig2_All;CL6614.Contig1_All;CL6614.Contig2_All;CL8824.Contig1…
362_All
;CL7636.Contig2_All;CL2628.Contig2_All;Unigene33960_All;CL5313.Contig2_All;Unigene6728_All;Unigene25560_All;CL5939.Contig3_All;CL6840.Contig2_All;CL320.Contig2_All;Unigene19735_All;CL2540.Contig3_All;Unigene15837_All;CL8097.Contig2_All;CL5649.Contig1_All;CL6218.Contig1_All;Unigene5699_All;Unigene31096_All;CL1190.Contig3_All;Unigene21840_All;CL1867.Contig1_All;Unigene16298_All;CL5215.Contig1_All;C…
biological_process	multi-organism process	130	CL4466.Contig5_All;CL4466.Contig3_All;CL4466.Contig2_All;CL8038.Contig3_All;CL8038.Contig4_All;CL4466.Contig4_All;Unigene11985_All;Unigene16525_All;Unigene21657_All;Unigene22446_All;CL958.Contig11_All;CL958.Contig14_All;CL958.Contig10_All;CL958.Contig16_All;CL958.Contig6_All;CL958.Contig7_All;CL958.Contig13_All;CL958.Contig5_All;CL958.Contig4_All;CL958.Contig12_All;CL958.Contig15_All;CL958.Contig…
biological_process	multicellular organismal process	230	CL1549.Contig4_All;Unigene9947_All;Unigene42358_All;Unigene42328_All;Unigene9161_All;Unigene5397_All;Unigene34625_All;Unigene21582_All;CL9160.Contig3_All;CL5981.Contig1_All;Unigene6960_All;CL2852.Contig2_All;CL5981.Contig2_All;CL2852.Contig4_All;Unigene8656_All;Unigene34459_All;CL3672.Contig2_All;Unigene22605_All;Unigene26292_All;Unigene806_All;CL3814.Contig1_All;CL3923.Contig3_All;CL3923.Contig1…
biological_process	negative regulation of biological process	94	Unigene2931_All;CL4466.Contig5_All;CL4466.Contig3_All;CL4466.Contig2_All;Unigene21582_All;CL4466.Contig4_All;CL6358.Contig2_All;CL6614.Contig4_All;Unigene30689_All;CL8824.Contig2_All;CL6614.Contig1_All;CL6614.Contig2_All;CL8824.Contig1_All;CL6603.Contig2_All;Unigene28552_All;CL6603.Contig1_All;CL6614.Contig3_All;Unigene15672_All;CL7859.Contig1_All;Unigene30810_All;CL225.Contig3_All;CL7376.Contig1…
biological_process	positive regulation of biological process	94	Unigene5572_All;CL7205.Contig2_All;Unigene42174_All;Unigene10253_All;CL8483.Contig1_All;CL3557.Contig3_All;CL6267.Contig1_All;CL6267.Contig2_All;CL6267.Contig3_All;CL6267.Contig4_All;Unigene40497_All;CL8339.Contig1_All;Unigene22543_All;CL3126.Contig2_All;CL6365.Contig2_All;CL3158.Contig2_All;Unigene21582_All;CL8517.Contig1_All;Unigene39375_All;CL9383.Contig3_All;CL9383.Contig2_All;Unigene8763_All…
biological_process	regulation of biological process	542	Unigene2931_All;CL4962.Contig2_All;Unigene40154_All;Unigene41720_All;Unigene29132_All;Unigene14629_All;Unigene6960_All;CL2852.Contig2_All;CL2852.Contig4_All;Unigene2853_All;Unigene18370_All;CL656.Contig8_All;CL656.Contig4_All;CL656.Contig2_All;CL656.Contig5_All;CL656.Contig7_All;CL4778.Contig1_All;Unigene21242_All;Unigene24367_All;CL5839.Contig2_All;CL5839.Contig1_All;Unigene5572_All;CL4466.Conti…
biological_process	reproduction	35	Unigene21582_All;Unigene29704_All;Unigene9952_All;Unigene2526_All;Unigene41661_All;Unigene10210_All;CL9640.Contig1_All;Unigene38749_All;Unigene20195_All;Unigene19063_All;CL9640.Contig2_All;CL277.Contig1_All;CL2852.Contig2_All;CL2852.Contig4_All;Unigene14493_All;Unigene38679_All;CL8690.Contig1_All;Unigene5532_All;Unigene8589_All;Unigene8763_All;Unigene25742_All;CL8483.Contig1_All;CL8611.Contig3_Al…
biological_process	reproductive process	101	CL1549.Contig4_All;Unigene9947_All;Unigene21582_All;Unigene34625_All;Unigene29704_All;Unigene9952_All;Unigene2526_All;Unigene41661_All;Unigene10210_All;CL9640.Contig1_All;Unigene38749_All;Unigene20195_All;Unigene19063_All;CL9640.Contig2_All;Unigene17261_All;CL3297.Contig3_All;Unigene22446_All;CL9568.Contig2_All;Unigene22692_All;Unigene10870_All;CL1361.Contig1_All;CL3911.Contig2_All;CL277.Contig1_…
biological_process	response to stimulus	580	Unigene43219_All;CL9407.Contig4_All;Unigene13198_All;CL1567.Contig1_All;CL7171.Contig3_All;CL6258.Contig3_All;Unigene15715_All;Unigene24705_All;Unigene22360_All;CL7510.Contig2_All;Unigene12441_All;CL6848.Contig2_All;Unigene24719_All;CL8757.Contig2_All;Unigene15625_All;CL4962.Contig2_All;Unigene40154_All;Unigene41720_All;Unigene29132_All;Unigene14629_All;Unigene6960_All;CL2852.Contig2_All;CL2852.C…
biological_process	rhythmic process	9	CL2852.Contig2_All;CL2852.Contig4_All;Unigene30741_All;CL4684.Contig3_All;Unigene16026_All;CL434.Contig3_All;Unigene26292_All;Unigene11954_All;CL5649.Contig2_All
biological_process	signaling	191	CL4962.Contig2_All;CL4466.Contig5_All;CL4466.Contig3_All;CL4466.Contig2_All;Unigene21582_All;CL4466.Contig4_All;CL6358.Contig2_All;Unigene14493_All;Unigene3438_All;CL7791.Contig1_All;CL4684.Contig3_All;CL2102.Contig3_All;Unigene1015_All;CL4778.Contig1_All;CL1161.Contig14_All;CL5839.Contig2_All;CL5839.Contig1_All;CL6670.Contig1_All;CL6670.Contig3_All;CL6670.Contig2_All;Unigene6960_All;CL2852.Conti…
biological_process	single-organism process	1455	Unigene29286_All;Unigene26602_All;Unigene7534_All;CL3444.Contig2_All;CL3444.Contig1_All;Unigene39464_All;Unigene12786_All;CL8964.Contig2_All;Unigene24367_All;CL5548.Contig4_All;CL5548.Contig1_All;CL1076.Contig1_All;Unigene27710_All;CL1076.Contig2_All;CL5563.Contig1_All;CL1076.Contig3_All;Unigene9161_All;Unigene20962_All;Unigene2926_All;CL1549.Contig4_All;Unigene9947_All;Unigene21242_All;CL5981.Co…
cellular_component	cell	1933	CL1003.Contig3_All;Unigene40628_All;CL3814.Contig1_All;CL2438.Contig2_All;CL2913.Contig4_All;CL7481.Contig2_All;CL7072.Contig1_All;Unigene33827_All;CL2790.Contig4_All;Unigene24639_All;CL2962.Contig1_All;Unigene42980_All;Unigene43258_All;Unigene8883_All;CL4155.Contig2_All;CL3201.Contig1_All;Unigene42276_All;Unigene42060_All;Unigene39741_All;Unigene39266_All;Unigene40156_All;Unigene38853_All;Unigen…
All;Uni
gene25065_All;CL8460.Contig2_All;Unigene15779_All;Unigene31086_All;Unigene13245_All;CL9584.Contig1_All;Unigene15722_All;Unigene31720_All;CL4807.Contig1_All;CL2404.Contig1_All;CL1111.Contig1_All;Unigene811_All;Unigene15715_All;CL8460.Contig1_All;Unigene12999_All;CL5545.Contig1_All;Unigene18892_All;CL3297.Contig3_All;Unigene5883_All;Unigene22166_All;CL9586.Contig3_All;CL5676.Contig3_All;CL4216.Cont…
cellular_component	cell junction	82	Unigene41968_All;CL557.Contig1_All;Unigene38114_All;CL4041.Contig1_All;CL4008.Contig1_All;CL557.Contig7_All;Unigene17164_All;CL6388.Contig3_All;CL833.Contig8_All;Unigene939_All;Unigene10870_All;CL878.Contig40_All;Unigene9161_All;CL833.Contig5_All;Unigene14493_All;CL833.Contig6_All;Unigene13640_All;CL6388.Contig2_All;CL833.Contig3_All;CL1567.Contig1_All;CL6495.Contig1_All;Unigene21924_All;CL833.Co…
cellular_component	cell part	1930	CL1003.Contig3_All;Unigene40628_All;CL3814.Contig1_All;CL2438.Contig2_All;CL2913.Contig4_All;CL7481.Contig2_All;CL7072.Contig1_All;Unigene33827_All;CL2790.Contig4_All;Unigene24639_All;CL2962.Contig1_All;Unigene42980_All;Unigene43258_All;Unigene8883_All;CL4155.Contig2_All;CL3201.Contig1_All;Unigene42276_All;Unigene42060_All;Unigene39741_All;Unigene39266_All;Unigene40156_All;Unigene38853_All;Unigen…
All;Uni
gene31086_All;Unigene13245_All;CL9584.Contig1_All;Unigene15722_All;Unigene31720_All;CL4807.Contig1_All;CL2404.Contig1_All;CL1111.Contig1_All;Unigene811_All;Unigene15715_All;CL8460.Contig1_All;Unigene12999_All;CL5545.Contig1_All;Unigene18892_All;CL3297.Contig3_All;Unigene5883_All;Unigene22166_All;CL9586.Contig3_All;CL5676.Contig3_All;CL4216.Contig2_All;CL5676.Contig2_All;CL4134.Contig2_All;Unigene…
cellular_component	extracellular region	163	CL9142.Contig13_All;CL9142.Contig3_All;Unigene26248_All;CL9142.Contig18_All;Unigene7868_All;Unigene3438_All;CL5617.Contig2_All;Unigene33840_All;Unigene6214_All;Unigene41654_All;Unigene38743_All;Unigene40095_All;Unigene41699_All;Unigene40953_All;Unigene40422_All;Unigene41702_All;Unigene41665_All;CL8430.Contig2_All;Unigene41755_All;Unigene41949_All;Unigene42119_All;Unigene40951_All;Unigene41857_All…
cellular_component	extracellular region part	9	CL9142.Contig13_All;CL9142.Contig3_All;Unigene26248_All;CL9142.Contig18_All;Unigene7868_All;Unigene3438_All;CL5617.Contig2_All;Unigene33840_All;Unigene6214_All
cellular_component	macromolecular complex	138	CL2962.Contig1_All;Unigene42980_All;Unigene43258_All;Unigene8883_All;CL4155.Contig2_All;Unigene34116_All;Unigene34434_All;Unigene18260_All;Unigene40038_All;Unigene33708_All;Unigene27555_All;CL3201.Contig1_All;Unigene19024_All;CL3895.Contig2_All;Unigene14501_All;Unigene31328_All;Unigene2931_All;Unigene42098_All;Unigene44458_All;CL5515.Contig1_All;Unigene8686_All;Unigene40030_All;Unigene41908_All;U…
cellular_component	membrane	1146	CL1003.Contig3_All;Unigene691_All;Unigene34116_All;Unigene34434_All;Unigene18260_All;CL6726.Contig2_All;CL6726.Contig1_All;CL6726.Contig3_All;Unigene1776_All;CL3784.Contig1_All;CL8791.Contig2_All;Unigene2436_All;CL8791.Contig1_All;Unigene2481_All;CL1168.Contig3_All;Unigene8283_All;CL2077.Contig3_All;CL3672.Contig2_All;CL8040.Contig1_All;CL9407.Contig4_All;Unigene42980_All;CL4466.Contig5_All;CL244…
cellular_component	membrane part	883	Unigene691_All;Unigene34116_All;Unigene34434_All;Unigene18260_All;Unigene10248_All;Unigene19453_All;Unigene14030_All;Unigene31681_All;Unigene27921_All;CL1905.Contig1_All;Unigene40761_All;Unigene6841_All;Unigene8379_All;CL8512.Contig4_All;CL5766.Contig2_All;CL6009.Contig2_All;CL3640.Contig2_All;CL9383.Contig3_All;CL9383.Contig2_All;Unigene6157_All;Unigene24705_All;CL9369.Contig2_All;Unigene41674_A…
cellular_component	membrane-enclosed lumen	48	CL8040.Contig1_All;CL195.Contig1_All;CL6031.Contig1_All;CL5148.Contig2_All;CL3895.Contig2_All;Unigene42917_All;Unigene29735_All;Unigene8589_All;CL8611.Contig3_All;CL9383.Contig3_All;CL9383.Contig2_All;Unigene6157_All;CL9160.Contig3_All;Unigene42980_All;CL7652.Contig2_All;Unigene41563_All;CL4196.Contig5_All;Unigene28951_All;CL2870.Contig3_All;Unigene12862_All;Unigene28777_All;CL1161.Contig14_All;U…
cellular_component	nucleoid	12	Unigene28974_All;Unigene11088_All;CL2844.Contig1_All;Unigene3244_All;Unigene32065_All;CL5981.Contig1_All;CL5981.Contig2_All;Unigene8656_All;CL7951.Contig3_All;CL7951.Contig2_All;Unigene21459_All;Unigene19077_All
cellular_component	organelle	1598	Unigene40628_All;CL3814.Contig1_All;CL2438.Contig2_All;CL2913.Contig4_All;CL7481.Contig2_All;CL7072.Contig1_All;Unigene33827_All;CL2790.Contig4_All;Unigene24639_All;CL2962.Contig1_All;Unigene42980_All;Unigene43258_All;Unigene8883_All;CL4155.Contig2_All;CL3201.Contig1_All;Unigene42276_All;Unigene42060_All;Unigene39741_All;Unigene39266_All;Unigene40156_All;Unigene38853_All;Unigene40038_All;Unigene3…
cellular_component	organelle part	290	CL2962.Contig1_All;Unigene42980_All;Unigene43258_All;Unigene8883_All;CL4155.Contig2_All;CL8040.Contig1_All;CL195.Contig1_All;CL6031.Contig1_All;Unigene34116_All;Unigene34434_All;Unigene18260_All;CL5148.Contig2_All;CL3201.Contig1_All;Unigene19024_All;CL3895.Contig2_All;CL6726.Contig2_All;CL6726.Contig1_All;CL6726.Contig3_All;Unigene1776_All;CL3784.Contig1_All;CL8791.Contig2_All;Unigene2436_All;CL8…
cellular_component	symplast	82	Unigene41968_All;CL557.Contig1_All;Unigene38114_All;CL4041.Contig1_All;CL4008.Contig1_All;CL557.Contig7_All;Unigene17164_All;CL6388.Contig3_All;CL833.Contig8_All;Unigene939_All;Unigene10870_All;CL878.Contig40_All;Unigene9161_All;CL833.Contig5_All;Unigene14493_All;CL833.Contig6_All;Unigene13640_All;CL6388.Contig2_All;CL833.Contig3_All;CL1567.Contig1_All;CL6495.Contig1_All;Unigene21924_All;CL833.Co…
cellular_component	virion	5	Unigene14535_All;CL472.Contig1_All;Unigene15242_All;CL6565.Contig1_All;CL6141.Contig2_All
cellular_component	virion part	5	Unigene14535_All;CL472.Contig1_All;Unigene15242_All;CL6565.Contig1_All;CL6141.Contig2_All
molecular_function	antioxidant activity	47	Unigene31720_All;Unigene41654_All;Unigene40095_All;Unigene41699_All;Unigene40953_All;Unigene40422_All;Unigene41702_All;Unigene41665_All;CL8430.Contig2_All;Unigene41755_All;Unigene41949_All;Unigene40951_All;Unigene38612_All;Unigene38518_All;CL2215.Contig1_All;CL8430.Contig1_All;Unigene41716_All;Unigene40952_All;Unigene41954_All;Unigene30297_All;Unigene40209_All;Unigene40208_All;Unigene39435_All;Un…
molecular_function	binding	1494	Unigene40967_All;Unigene42249_All;Unigene44213_All;CL1365.Contig1_All;Unigene42644_All;CL3640.Contig2_All;Unigene40789_All;CL3923.Contig3_All;Unigene42458_All;CL4932.Contig8_All;CL8713.Contig1_All;Unigene29362_All;Unigene10664_All;Unigene12164_All;CL52.Contig15_All;CL4579.Contig3_All;CL3651.Contig3_All;Unigene15321_All;CL3923.Contig1_All;CL3895.Contig2_All;Unigene16666_All;Unigene3366_All;CL3923.…
molecular_function	catalytic activity	1561	Unigene27241_All;Unigene38781_All;Unigene20295_All;Unigene19303_All;CL3766.Contig2_All;Unigene16965_All;Unigene21806_All;CL2356.Contig8_All;CL2175.Contig2_All;CL122.Contig4_All;CL122.Contig2_All;Unigene29262_All;CL9389.Contig1_All;Unigene6896_All;Unigene9765_All;Unigene33889_All;CL3247.Contig8_All;CL3247.Contig6_All;CL3247.Contig14_All;CL3247.Contig5_All;CL3247.Contig20_All;CL3247.Contig9_All;CL3…
molecular_function	channel regulator activity	1	CL6358.Contig2_All
molecular_function	electron carrier activity	26	CL8040.Contig1_All;Unigene39497_All;Unigene7855_All;Unigene21508_All;CL4966.Contig1_All;Unigene26400_All;CL8130.Contig2_All;CL5685.Contig2_All;Unigene21632_All;CL195.Contig1_All;Unigene25184_All;CL5685.Contig1_All;Unigene824_All;Unigene31497_All;Unigene28207_All;Unigene27559_All;Unigene31522_All;CL817.Contig2_All;CL3911.Contig2_All;CL9197.Contig2_All;Unigene2692_All;Unigene28446_All;Unigene18938_…
molecular_function	enzyme regulator activity	30	CL7192.Contig2_All;CL6816.Contig2_All;Unigene40761_All;CL4871.Contig2_All;Unigene8379_All;CL4938.Contig1_All;CL5047.Contig1_All;Unigene3727_All;Unigene26396_All;Unigene40497_All;Unigene22543_All;CL6365.Contig2_All;Unigene4192_All;Unigene7642_All;Unigene9380_All;Unigene25039_All;CL9142.Contig13_All;CL9142.Contig3_All;CL9142.Contig18_All;Unigene24893_All;Unigene28948_All;CL4670.Contig1_All;CL6358.C…
molecular_function	guanyl-nucleotide exchange factor activity	1	CL3126.Contig2_All
molecular_function	molecular function regulator	31	CL6358.Contig2_All;CL3126.Contig2_All;CL7192.Contig2_All;CL6816.Contig2_All;Unigene40761_All;CL4871.Contig2_All;Unigene8379_All;CL4938.Contig1_All;CL5047.Contig1_All;Unigene3727_All;Unigene26396_All;Unigene40497_All;Unigene22543_All;CL6365.Contig2_All;Unigene4192_All;Unigene7642_All;Unigene9380_All;Unigene25039_All;CL9142.Contig13_All;CL9142.Contig3_All;CL9142.Contig18_All;Unigene24893_All;Unigen…
molecular_function	molecular transducer activity	25	CL1888.Contig3_All;Unigene16766_All;Unigene12834_All;Unigene241_All;CL2248.Contig1_All;CL887.Contig2_All;Unigene29515_All;Unigene9648_All;Unigene7115_All;Unigene26396_All;Unigene42403_All;CL4173.Contig2_All;Unigene24705_All;CL4684.Contig3_All;CL4605.Contig1_All;Unigene26016_All;CL8538.Contig1_All;Unigene25853_All;CL2363.Contig1_All;CL5568.Contig2_All;CL6358.Contig2_All;Unigene527_All;CL2355.Conti…
molecular_function	nucleic acid binding transcription factor activity	133	Unigene16026_All;Unigene19178_All;CL2619.Contig1_All;Unigene41202_All;Unigene33380_All;Unigene17899_All;Unigene33708_All;Unigene27555_All;CL1164.Contig2_All;CL1164.Contig7_All;CL1164.Contig10_All;CL1164.Contig9_All;Unigene33883_All;CL386.Contig2_All;Unigene42276_All;Unigene40628_All;Unigene41870_All;Unigene42060_All;Unigene40038_All;Unigene42174_All;Unigene42221_All;Unigene43451_All;Unigene40992_…
molecular_function	nutrient reservoir activity	10	Unigene39662_All;CL6388.Contig1_All;CL9006.Contig1_All;CL6388.Contig3_All;CL9006.Contig2_All;CL6388.Contig2_All;CL6495.Contig1_All;CL2852.Contig2_All;CL2852.Contig4_All;CL6495.Contig2_All
molecular_function	protein binding transcription factor activity	26	Unigene9950_All;Unigene6101_All;Unigene22807_All;Unigene3750_All;Unigene8490_All;CL9048.Contig1_All;Unigene42174_All;Unigene10253_All;CL9383.Contig3_All;CL9383.Contig2_All;Unigene6157_All;Unigene28085_All;CL954.Contig2_All;CL6614.Contig4_All;Unigene30689_All;CL8824.Contig2_All;CL6614.Contig1_All;CL6614.Contig2_All;CL8824.Contig1_All;CL6603.Contig2_All;Unigene28552_All;CL6603.Contig1_All;CL6614.Co…
molecular_function	structural molecule activity	30	Unigene12862_All;Unigene34116_All;Unigene34434_All;Unigene18260_All;CL8402.Contig1_All;CL8611.Contig3_All;CL9601.Contig2_All;CL9369.Contig2_All;CL9369.Contig3_All;CL194.Contig1_All;CL2962.Contig1_All;Unigene41856_All;Unigene42098_All;CL7809.Contig2_All;Unigene42980_All;Unigene43258_All;Unigene39997_All;CL5515.Contig1_All;CL7809.Contig1_All;Unigene8883_All;Unigene25657_All;CL4155.Contig2_All;Unige…
molecular_function	transporter activity	242	Unigene32311_All;Unigene41134_All;CL9677.Contig1_All;CL992.Contig4_All;CL9677.Contig3_All;Unigene15912_All;Unigene15911_All;Unigene8498_All;CL992.Contig3_All;Unigene40508_All;CL7694.Contig2_All;CL4915.Contig1_All;Unigene41526_All;CL992.Contig2_All;CL1257.Contig9_All;Unigene15907_All;CL1257.Contig2_All;Unigene31607_All;CL1257.Contig3_All;CL1257.Contig7_All;Unigene41060_All;CL1257.Contig6_All;CL125…
