# Supplementary material for: Transcriptome characterization and expression profile of Coix lacryma-jobi L. in response to drought
Source: PLoS One. 2021 Sep 3;16(9):e0256875. doi: 10.1371/journal.pone.0256875 (PMC8415600; doi:10.1371/journal.pone.0256875)
Supplement: S9 Table — (XLSX) [file pone.0256875.s009.xlsx]

## Sheet: Sheet1
	Table S9 The list of KEGG pathway of Coix DEGs after drought treatment for 7 days.
	The log2 fold changes of the FPKM values after drought treatment compared to that of the control sample are shown.
	Pathway	DEGs genes with pathway annotation (2860)	All genes with pathway annotation (36515)	Pvalue	Qvalue	Pathway ID	Level 1	Level 2
1	Biosynthesis of secondary metabolites	467 (16.33%)	3666 (10.04%)	9.79241e-28	1.19467e-25	ko01110	Metabolism	Global map
2	Stilbenoid, diarylheptanoid and gingerol biosynthesis	89 (3.11%)	316 (0.87%)	3.65975e-27	2.23245e-25	ko00945	Metabolism	Biosynthesis of other secondary metabolites
3	RNA transport	722 (25.24%)	6464 (17.7%)	3.51522e-26	1.42952e-24	ko03013	Genetic Information Processing	Translation
4	mRNA surveillance pathway	652 (22.8%)	5711 (15.64%)	8.27786e-26	2.52475e-24	ko03015	Genetic Information Processing	Translation
5	Limonene and pinene degradation	69 (2.41%)	232 (0.64%)	7.43658e-23	1.81453e-21	ko00903	Metabolism	Metabolism of terpenoids and polyketides
6	Phenylpropanoid biosynthesis	109 (3.81%)	589 (1.61%)	2.81426e-17	5.72232e-16	ko00940	Metabolism	Biosynthesis of other secondary metabolites
7	Phenylalanine metabolism	66 (2.31%)	273 (0.75%)	9.10797e-17	1.58739e-15	ko00360	Metabolism	Amino acid metabolism
8	Flavone and flavonol biosynthesis	33 (1.15%)	121 (0.33%)	1.39512e-10	2.12756e-09	ko00944	Metabolism	Biosynthesis of other secondary metabolites
9	Benzoxazinoid biosynthesis	40 (1.4%)	169 (0.46%)	1.92114e-10	2.37111e-09	ko00402	Metabolism	Biosynthesis of other secondary metabolites
10	Flavonoid biosynthesis	54 (1.89%)	272 (0.74%)	1.94353e-10	2.37111e-09	ko00941	Metabolism	Biosynthesis of other secondary metabolites
11	Cutin, suberine and wax biosynthesis	34 (1.19%)	144 (0.39%)	4.57628e-09	5.07552e-08	ko00073	Metabolism	Lipid metabolism
12	Carotenoid biosynthesis	41 (1.43%)	210 (0.58%)	4.59855e-08	4.67519e-07	ko00906	Metabolism	Metabolism of terpenoids and polyketides
13	Sesquiterpenoid and triterpenoid biosynthesis	16 (0.56%)	47 (0.13%)	2.76338e-07	2.59332e-06	ko00909	Metabolism	Metabolism of terpenoids and polyketides
14	Tryptophan metabolism	26 (0.91%)	129 (0.35%)	6.82304e-06	5.94579e-05	ko00380	Metabolism	Amino acid metabolism
15	Diterpenoid biosynthesis	26 (0.91%)	132 (0.36%)	1.05279e-05	8.56268e-05	ko00904	Metabolism	Metabolism of terpenoids and polyketides
16	Anthocyanin biosynthesis	7 (0.24%)	13 (0.04%)	2.01758e-05	0.00015384	ko00942	Metabolism	Biosynthesis of other secondary metabolites
17	Plant hormone signal transduction	171 (5.98%)	1630 (4.46%)	5.26129e-05	0.000377575	ko04075	Environmental Information Processing	Signal transduction
18	Cyanoamino acid metabolism	38 (1.33%)	261 (0.71%)	0.000160752	0.00105119	ko00460	Metabolism	Metabolism of other amino acids
19	Isoflavonoid biosynthesis	23 (0.8%)	129 (0.35%)	0.00016371	0.00105119	ko00943	Metabolism	Biosynthesis of other secondary metabolites
20	Linoleic acid metabolism	12 (0.42%)	48 (0.13%)	0.000252561	0.00154062	ko00591	Metabolism	Lipid metabolism
21	Brassinosteroid biosynthesis	14 (0.49%)	72 (0.2%)	0.00124745	0.00724711	ko00905	Metabolism	Metabolism of terpenoids and polyketides
22	Monoterpenoid biosynthesis	8 (0.28%)	30 (0.08%)	0.00171534	0.00951235	ko00902	Metabolism	Metabolism of terpenoids and polyketides
23	Metabolic pathways	789 (27.59%)	9282 (25.42%)	0.00315154	0.0167168	ko01100	Metabolism	Global map
24	Ascorbate and aldarate metabolism	19 (0.66%)	127 (0.35%)	0.00474279	0.0241092	ko00053	Metabolism	Carbohydrate metabolism
25	ABC transporters	38 (1.33%)	347 (0.95%)	0.0230076	0.112277	ko02010	Environmental Information Processing	Membrane transport
26	Amino sugar and nucleotide sugar metabolism	44 (1.54%)	414 (1.13%)	0.0244707	0.114824	ko00520	Metabolism	Carbohydrate metabolism
27	Cysteine and methionine metabolism	36 (1.26%)	328 (0.9%)	0.0255427	0.115415	ko00270	Metabolism	Amino acid metabolism
28	Tropane, piperidine and pyridine alkaloid biosynthesis	9 (0.31%)	56 (0.15%)	0.0290603	0.12662	ko00960	Metabolism	Biosynthesis of other secondary metabolites
29	Fatty acid elongation	13 (0.45%)	95 (0.26%)	0.0339776	0.14294	ko00062	Metabolism	Lipid metabolism
30	Ubiquinone and other terpenoid-quinone biosynthesis	18 (0.63%)	149 (0.41%)	0.0438054	0.178142	ko00130	Metabolism	Metabolism of cofactors and vitamins
31	Biosynthesis of unsaturated fatty acids	11 (0.38%)	80 (0.22%)	0.0470953	0.185343	ko01040	Metabolism	Lipid metabolism
32	Lysine degradation	14 (0.49%)	111 (0.3%)	0.0516649	0.194484	ko00310	Metabolism	Amino acid metabolism
33	alpha-Linolenic acid metabolism	17 (0.59%)	142 (0.39%)	0.0526064	0.194484	ko00592	Metabolism	Lipid metabolism
34	Sulfur metabolism	8 (0.28%)	56 (0.15%)	0.0691343	0.24807	ko00920	Metabolism	Energy metabolism
35	Nitrogen metabolism	13 (0.45%)	109 (0.3%)	0.0842216	0.293572	ko00910	Metabolism	Energy metabolism
36	Carbon fixation in photosynthetic organisms	17 (0.59%)	153 (0.42%)	0.0911182	0.308789	ko00710	Metabolism	Energy metabolism
37	Other glycan degradation	19 (0.66%)	177 (0.48%)	0.100404	0.328579	ko00511	Metabolism	Glycan biosynthesis and metabolism
38	Isoquinoline alkaloid biosynthesis	8 (0.28%)	61 (0.17%)	0.102344	0.328579	ko00950	Metabolism	Biosynthesis of other secondary metabolites
39	Propanoate metabolism	10 (0.35%)	85 (0.23%)	0.127484	0.398796	ko00640	Metabolism	Carbohydrate metabolism
40	beta-Alanine metabolism	14 (0.49%)	131 (0.36%)	0.145975	0.445224	ko00410	Metabolism	Metabolism of other amino acids
41	Fructose and mannose metabolism	29 (1.01%)	306 (0.84%)	0.165662	0.483145	ko00051	Metabolism	Carbohydrate metabolism
42	Plant-pathogen interaction	181 (6.33%)	2155 (5.9%)	0.166329	0.483145	ko04626	Organismal Systems	Environmental adaptation
43	Glyoxylate and dicarboxylate metabolism	18 (0.63%)	180 (0.49%)	0.170602	0.484033	ko00630	Metabolism	Carbohydrate metabolism
44	Pyruvate metabolism	24 (0.84%)	250 (0.68%)	0.175802	0.484597	ko00620	Metabolism	Carbohydrate metabolism
45	Regulation of autophagy	14 (0.49%)	136 (0.37%)	0.178745	0.484597	ko04140	Cellular Processes	Transport and catabolism
46	Butanoate metabolism	7 (0.24%)	61 (0.17%)	0.198806	0.527269	ko00650	Metabolism	Carbohydrate metabolism
47	Galactose metabolism	34 (1.19%)	374 (1.02%)	0.205206	0.532662	ko00052	Metabolism	Carbohydrate metabolism
48	Selenocompound metabolism	5 (0.17%)	42 (0.12%)	0.229942	0.584436	ko00450	Metabolism	Metabolism of other amino acids
49	Taurine and hypotaurine metabolism	3 (0.1%)	22 (0.06%)	0.245639	0.61159	ko00430	Metabolism	Metabolism of other amino acids
50	Circadian rhythm - plant	21 (0.73%)	230 (0.63%)	0.263273	0.642387	ko04712	Organismal Systems	Environmental adaptation
51	Glycine, serine and threonine metabolism	20 (0.7%)	219 (0.6%)	0.269346	0.644317	ko00260	Metabolism	Amino acid metabolism
52	Fatty acid metabolism	14 (0.49%)	154 (0.42%)	0.320576	0.752122	ko00071	Metabolism	Lipid metabolism
53	Photosynthesis - antenna proteins	3 (0.1%)	26 (0.07%)	0.33344	0.767541	ko00196	Metabolism	Energy metabolism
54	Zeatin biosynthesis	31 (1.08%)	365 (1%)	0.345551	0.78069	ko00908	Metabolism	Metabolism of terpenoids and polyketides
55	Starch and sucrose metabolism	94 (3.29%)	1152 (3.15%)	0.35304	0.783108	ko00500	Metabolism	Carbohydrate metabolism
56	Lipoic acid metabolism	1 (0.03%)	7 (0.02%)	0.435028	0.944847	ko00785	Metabolism	Metabolism of cofactors and vitamins
57	Glycosaminoglycan degradation	8 (0.28%)	93 (0.25%)	0.445256	0.944847	ko00531	Metabolism	Glycan biosynthesis and metabolism
58	Histidine metabolism	5 (0.17%)	56 (0.15%)	0.44919	0.944847	ko00340	Metabolism	Amino acid metabolism
59	Tyrosine metabolism	15 (0.52%)	183 (0.5%)	0.466319	0.94582	ko00350	Metabolism	Amino acid metabolism
60	Glycolysis / Gluconeogenesis	42 (1.47%)	525 (1.44%)	0.466354	0.94582	ko00010	Metabolism	Carbohydrate metabolism
61	Glutathione metabolism	18 (0.63%)	222 (0.61%)	0.474863	0.94582	ko00480	Metabolism	Metabolism of other amino acids
62	Terpenoid backbone biosynthesis	19 (0.66%)	236 (0.65%)	0.484954	0.94582	ko00900	Metabolism	Metabolism of terpenoids and polyketides
63	Phenylalanine, tyrosine and tryptophan biosynthesis	10 (0.35%)	122 (0.33%)	0.488416	0.94582	ko00400	Metabolism	Amino acid metabolism
64	SNARE interactions in vesicular transport	6 (0.21%)	72 (0.2%)	0.4993	0.951791	ko04130	Genetic Information Processing	Folding, sorting and degradation
65	Inositol phosphate metabolism	15 (0.52%)	189 (0.52%)	0.517676	0.959458	ko00562	Metabolism	Carbohydrate metabolism
66	Glycerolipid metabolism	22 (0.77%)	279 (0.76%)	0.519051	0.959458	ko00561	Metabolism	Lipid metabolism
67	Indole alkaloid biosynthesis	2 (0.07%)	23 (0.06%)	0.547392	0.988163	ko00901	Metabolism	Biosynthesis of other secondary metabolites
68	Glycosylphosphatidylinositol(GPI)-anchor biosynthesis	13 (0.45%)	167 (0.46%)	0.550779	0.988163	ko00563	Metabolism	Glycan biosynthesis and metabolism
69	Sphingolipid metabolism	10 (0.35%)	129 (0.35%)	0.560827	0.991607	ko00600	Metabolism	Lipid metabolism
70	Alanine, aspartate and glutamate metabolism	9 (0.31%)	117 (0.32%)	0.572145	0.997167	ko00250	Metabolism	Amino acid metabolism
71	Pentose and glucuronate interconversions	52 (1.82%)	679 (1.86%)	0.588614	1	ko00040	Metabolism	Carbohydrate metabolism
72	Pentose phosphate pathway	19 (0.66%)	253 (0.69%)	0.609869	1	ko00030	Metabolism	Carbohydrate metabolism
73	RNA polymerase	44 (1.54%)	582 (1.59%)	0.61983	1	ko03020	Genetic Information Processing	Transcription
74	Citrate cycle (TCA cycle)	10 (0.35%)	136 (0.37%)	0.628729	1	ko00020	Metabolism	Carbohydrate metabolism
75	Glucosinolate biosynthesis	5 (0.17%)	70 (0.19%)	0.649496	1	ko00966	Metabolism	Biosynthesis of other secondary metabolites
76	Lysine biosynthesis	4 (0.14%)	57 (0.16%)	0.662081	1	ko00300	Metabolism	Amino acid metabolism
77	Fatty acid biosynthesis	4 (0.14%)	57 (0.16%)	0.662081	1	ko00061	Metabolism	Lipid metabolism
78	Synthesis and degradation of ketone bodies	1 (0.03%)	15 (0.04%)	0.70585	1	ko00072	Metabolism	Lipid metabolism
79	Betalain biosynthesis	4 (0.14%)	67 (0.18%)	0.77984	1	ko00965	Metabolism	Biosynthesis of other secondary metabolites
80	Glycosphingolipid biosynthesis - ganglio series	3 (0.1%)	55 (0.15%)	0.815457	1	ko00604	Metabolism	Glycan biosynthesis and metabolism
81	Peroxisome	14 (0.49%)	218 (0.6%)	0.815486	1	ko04146	Cellular Processes	Transport and catabolism
82	Natural killer cell mediated cytotoxicity	10 (0.35%)	161 (0.44%)	0.818309	1	ko04650	Organismal Systems	Immune system
83	Steroid biosynthesis	7 (0.24%)	117 (0.32%)	0.819209	1	ko00100	Metabolism	Lipid metabolism
84	Phagosome	18 (0.63%)	281 (0.77%)	0.84298	1	ko04145	Cellular Processes	Transport and catabolism
85	Sulfur relay system	2 (0.07%)	42 (0.12%)	0.85152	1	ko04122	Genetic Information Processing	Folding, sorting and degradation
86	Riboflavin metabolism	4 (0.14%)	77 (0.21%)	0.862488	1	ko00740	Metabolism	Metabolism of cofactors and vitamins
87	Porphyrin and chlorophyll metabolism	6 (0.21%)	112 (0.31%)	0.880276	1	ko00860	Metabolism	Metabolism of cofactors and vitamins
88	Folate biosynthesis	1 (0.03%)	27 (0.07%)	0.889526	1	ko00790	Metabolism	Metabolism of cofactors and vitamins
89	Other types of O-glycan biosynthesis	1 (0.03%)	29 (0.08%)	0.906166	1	ko00514	Metabolism	Glycan biosynthesis and metabolism
90	Valine, leucine and isoleucine degradation	9 (0.31%)	165 (0.45%)	0.906436	1	ko00280	Metabolism	Amino acid metabolism
91	Arginine and proline metabolism	14 (0.49%)	242 (0.66%)	0.90971	1	ko00330	Metabolism	Amino acid metabolism
92	Vitamin B6 metabolism	1 (0.03%)	37 (0.1%)	0.951166	1	ko00750	Metabolism	Metabolism of cofactors and vitamins
93	Oxidative phosphorylation	21 (0.73%)	367 (1.01%)	0.951646	1	ko00190	Metabolism	Energy metabolism
94	RNA degradation	54 (1.89%)	855 (2.34%)	0.961926	1	ko03018	Genetic Information Processing	Folding, sorting and degradation
95	N-Glycan biosynthesis	4 (0.14%)	102 (0.28%)	0.963074	1	ko00510	Metabolism	Glycan biosynthesis and metabolism
96	Non-homologous end-joining	2 (0.07%)	68 (0.19%)	0.973643	1	ko03450	Genetic Information Processing	Replication and repair
97	Phosphatidylinositol signaling system	13 (0.45%)	262 (0.72%)	0.97434	1	ko04070	Environmental Information Processing	Signal transduction
98	One carbon pool by folate	1 (0.03%)	51 (0.14%)	0.984433	1	ko00670	Metabolism	Metabolism of cofactors and vitamins
99	Pyrimidine metabolism	53 (1.85%)	885 (2.42%)	0.98603	1	ko00240	Metabolism	Nucleotide metabolism
100	Nicotinate and nicotinamide metabolism	1 (0.03%)	53 (0.15%)	0.986779	1	ko00760	Metabolism	Metabolism of cofactors and vitamins
101	Base excision repair	7 (0.24%)	183 (0.5%)	0.990782	1	ko03410	Genetic Information Processing	Replication and repair
102	Photosynthesis	4 (0.14%)	126 (0.35%)	0.990848	1	ko00195	Metabolism	Energy metabolism
103	Valine, leucine and isoleucine biosynthesis	3 (0.1%)	108 (0.3%)	0.992306	1	ko00290	Metabolism	Amino acid metabolism
104	Homologous recombination	20 (0.7%)	421 (1.15%)	0.995561	1	ko03440	Genetic Information Processing	Replication and repair
105	Spliceosome	104 (3.64%)	1670 (4.57%)	0.995576	1	ko03040	Genetic Information Processing	Transcription
106	Ubiquitin mediated proteolysis	34 (1.19%)	650 (1.78%)	0.996514	1	ko04120	Genetic Information Processing	Folding, sorting and degradation
107	Pantothenate and CoA biosynthesis	2 (0.07%)	99 (0.27%)	0.997095	1	ko00770	Metabolism	Metabolism of cofactors and vitamins
108	Nucleotide excision repair	21 (0.73%)	459 (1.26%)	0.998087	1	ko03420	Genetic Information Processing	Replication and repair
109	Basal transcription factors	9 (0.31%)	254 (0.7%)	0.99841	1	ko03022	Genetic Information Processing	Transcription
110	Glycerophospholipid metabolism	184 (6.43%)	2868 (7.85%)	0.998863	1	ko00564	Metabolism	Lipid metabolism
111	Endocytosis	179 (6.26%)	2806 (7.68%)	0.999019	1	ko04144	Cellular Processes	Transport and catabolism
112	Ether lipid metabolism	162 (5.66%)	2576 (7.05%)	0.999177	1	ko00565	Metabolism	Lipid metabolism
113	Protein export	2 (0.07%)	117 (0.32%)	0.999225	1	ko03060	Genetic Information Processing	Folding, sorting and degradation
114	Proteasome	2 (0.07%)	119 (0.33%)	0.999332	1	ko03050	Genetic Information Processing	Folding, sorting and degradation
115	Purine metabolism	52 (1.82%)	988 (2.71%)	0.999465	1	ko00230	Metabolism	Nucleotide metabolism
116	Ribosome biogenesis in eukaryotes	38 (1.33%)	782 (2.14%)	0.999663	1	ko03008	Genetic Information Processing	Translation
117	Protein processing in endoplasmic reticulum	53 (1.85%)	1028 (2.82%)	0.999753	1	ko04141	Genetic Information Processing	Folding, sorting and degradation
118	Circadian rhythm - mammal	1 (0.03%)	118 (0.32%)	0.999935	1	ko04710	Organismal Systems	Environmental adaptation
119	Aminoacyl-tRNA biosynthesis	4 (0.14%)	206 (0.56%)	0.999949	1	ko00970	Genetic Information Processing	Translation
120	Mismatch repair	4 (0.14%)	266 (0.73%)	0.999999	1	ko03430	Genetic Information Processing	Replication and repair
121	DNA replication	6 (0.21%)	347 (0.95%)	1	1	ko03030	Genetic Information Processing	Replication and repair
122	Ribosome	10 (0.35%)	579 (1.59%)	1	1	ko03010	Genetic Information Processing	Translation
#	Pathway	Differentially expressed genes
1	Biosynthesis of secondary metabolites (no map in kegg database)	CL104.Contig2_All, CL104.Contig8_All, CL1076.Contig1_All, CL1076.Contig2_All, CL1076.Contig3_All, CL1093.Contig6_All, CL1093.Contig8_All, CL1111.Contig1_All, CL122.Contig2_All, CL122.Contig4_All, CL128.Contig2_All, CL1368.Contig3_All, CL1370.Contig1_All, CL1370.Contig4_All, CL1472.Contig1_All, CL1527.Contig31_All, CL1570.Contig1_All, CL1570.Contig4_All, CL1648.Contig3_All, CL1657.Contig2_All, CL1…
2	Stilbenoid, diarylheptanoid and gingerol biosynthesis	CL1093.Contig6_All, CL1093.Contig8_All, CL1472.Contig1_All, CL1570.Contig1_All, CL1570.Contig4_All, CL1657.Contig2_All, CL1802.Contig1_All, CL2291.Contig1_All, CL2347.Contig1_All, CL2611.Contig2_All, CL2820.Contig1_All, CL2820.Contig2_All, CL2820.Contig3_All, CL2820.Contig4_All, CL3213.Contig3_All, CL3246.Contig3_All, CL3749.Contig1_All, CL3749.Contig2_All, CL4258.Contig1_All, CL460.Contig2_All, …
3	RNA transport	CL1110.Contig3_All, CL1118.Contig2_All, CL1118.Contig3_All, CL1118.Contig4_All, CL1126.Contig1_All, CL1141.Contig1_All, CL1161.Contig14_All, CL1240.Contig3_All, CL1379.Contig1_All, CL1383.Contig4_All, CL1397.Contig9_All, CL1406.Contig1_All, CL1447.Contig2_All, CL1447.Contig3_All, CL1447.Contig4_All, CL1479.Contig1_All, CL1479.Contig2_All, CL1578.Contig1_All, CL1578.Contig2_All, CL1617.Contig2_All…
4	mRNA surveillance pathway	CL1110.Contig3_All, CL1118.Contig2_All, CL1118.Contig3_All, CL1118.Contig4_All, CL1126.Contig1_All, CL1141.Contig1_All, CL1161.Contig14_All, CL1194.Contig1_All, CL1240.Contig3_All, CL1406.Contig1_All, CL1447.Contig2_All, CL1447.Contig3_All, CL1447.Contig4_All, CL1479.Contig1_All, CL1479.Contig2_All, CL1578.Contig1_All, CL1578.Contig2_All, CL1617.Contig2_All, CL1713.Contig1_All, CL1889.Contig3_All…
5	Limonene and pinene degradation	CL1093.Contig6_All, CL1093.Contig8_All, CL1472.Contig1_All, CL1570.Contig1_All, CL1570.Contig4_All, CL1657.Contig2_All, CL1802.Contig1_All, CL2145.Contig5_All, CL2291.Contig1_All, CL2347.Contig1_All, CL2820.Contig1_All, CL2820.Contig2_All, CL2820.Contig3_All, CL2820.Contig4_All, CL3213.Contig3_All, CL3246.Contig3_All, CL3749.Contig1_All, CL3749.Contig2_All, CL4258.Contig1_All, CL460.Contig2_All, …
6	Phenylpropanoid biosynthesis	CL1370.Contig1_All, CL1370.Contig4_All, CL1648.Contig3_All, CL1775.Contig1_All, CL2024.Contig8_All, CL2215.Contig1_All, CL2347.Contig1_All, CL2611.Contig2_All, CL2820.Contig3_All, CL3213.Contig3_All, CL4036.Contig1_All, CL4036.Contig4_All, CL4384.Contig2_All, CL4646.Contig2_All, CL4738.Contig1_All, CL4738.Contig4_All, CL5339.Contig1_All, CL5339.Contig3_All, CL59.Contig2_All, CL5963.Contig2_All, C…
7	Phenylalanine metabolism	CL1370.Contig1_All, CL1370.Contig4_All, CL2215.Contig1_All, CL2423.Contig1_All, CL344.Contig1_All, CL3484.Contig3_All, CL4036.Contig1_All, CL4036.Contig4_All, CL4384.Contig2_All, CL4403.Contig1_All, CL5963.Contig2_All, CL6059.Contig1_All, CL6554.Contig1_All, CL6554.Contig2_All, CL7051.Contig1_All, CL7051.Contig2_All, CL7150.Contig2_All, CL7465.Contig1_All, CL7481.Contig2_All, CL7533.Contig1_All, …
8	Flavone and flavonol biosynthesis	CL1802.Contig1_All, CL3001.Contig1_All, CL3001.Contig3_All, CL3213.Contig3_All, CL460.Contig2_All, CL460.Contig3_All, CL509.Contig1_All, CL509.Contig5_All, CL5178.Contig1_All, CL5178.Contig2_All, CL5846.Contig1_All, CL5846.Contig3_All, CL6263.Contig4_All, CL7399.Contig1_All, CL817.Contig2_All, CL8500.Contig1_All, Unigene10044_All, Unigene15729_All, Unigene16471_All, Unigene16502_All, Unigene24339…
9	Benzoxazinoid biosynthesis	CL1076.Contig2_All, CL1076.Contig3_All, CL1648.Contig3_All, CL1657.Contig2_All, CL1802.Contig1_All, CL2347.Contig1_All, CL2820.Contig1_All, CL2820.Contig2_All, CL2820.Contig3_All, CL2820.Contig4_All, CL2820.Contig5_All, CL509.Contig1_All, CL509.Contig5_All, CL5846.Contig1_All, CL5846.Contig3_All, CL6710.Contig2_All, CL6796.Contig1_All, CL6796.Contig2_All, CL7768.Contig1_All, CL7865.Contig2_All, C…
10	Flavonoid biosynthesis	CL1111.Contig1_All, CL1802.Contig1_All, CL2164.Contig3_All, CL2611.Contig2_All, CL2940.Contig6_All, CL3213.Contig3_All, CL3297.Contig3_All, CL460.Contig2_All, CL460.Contig3_All, CL4918.Contig1_All, CL5169.Contig1_All, CL5169.Contig2_All, CL5963.Contig2_All, CL6470.Contig1_All, CL6703.Contig1_All, CL6796.Contig1_All, CL6796.Contig2_All, CL7024.Contig1_All, CL7024.Contig2_All, CL7024.Contig3_All, C…
11	Cutin, suberine and wax biosynthesis	CL1093.Contig6_All, CL1093.Contig8_All, CL1570.Contig1_All, CL1570.Contig4_All, CL2291.Contig1_All, CL3246.Contig3_All, CL3444.Contig1_All, CL3444.Contig2_All, CL3749.Contig1_All, CL3749.Contig2_All, CL5666.Contig1_All, CL5666.Contig2_All, CL5999.Contig1_All, CL7823.Contig2_All, Unigene14477_All, Unigene16071_All, Unigene20245_All, Unigene22483_All, Unigene22813_All, Unigene26716_All, Unigene3279…
12	Carotenoid biosynthesis	CL1382.Contig2_All, CL2079.Contig1_All, CL2237.Contig2_All, CL2715.Contig1_All, CL2715.Contig2_All, CL2715.Contig4_All, CL2715.Contig6_All, CL2715.Contig7_All, CL2715.Contig8_All, CL3720.Contig2_All, CL3720.Contig4_All, CL3792.Contig1_All, CL6308.Contig7_All, CL6451.Contig2_All, CL6726.Contig1_All, CL6726.Contig2_All, CL6726.Contig3_All, CL7375.Contig2_All, CL7796.Contig2_All, CL8840.Contig1_All,…
13	Sesquiterpenoid and triterpenoid biosynthesis	CL3213.Contig3_All, CL4466.Contig2_All, CL4466.Contig3_All, CL4466.Contig4_All, CL4466.Contig5_All, CL4587.Contig11_All, CL4587.Contig12_All, CL4587.Contig13_All, CL5359.Contig1_All, CL5754.Contig1_All, CL6043.Contig1_All, CL6043.Contig2_All, CL6941.Contig1_All, CL6941.Contig2_All, Unigene15943_All, Unigene42584_All
14	Tryptophan metabolism	CL2145.Contig5_All, CL2347.Contig1_All, CL4703.Contig1_All, CL4738.Contig3_All, CL4738.Contig4_All, CL6710.Contig2_All, CL6754.Contig2_All, CL8379.Contig2_All, Unigene19699_All, Unigene23531_All, Unigene24727_All, Unigene26088_All, Unigene26603_All, Unigene27559_All, Unigene28814_All, Unigene28969_All, Unigene29286_All, Unigene29513_All, Unigene30051_All, Unigene31346_All, Unigene40103_All, Unige…
15	Diterpenoid biosynthesis	CL1802.Contig1_All, CL2054.Contig1_All, CL4587.Contig11_All, CL460.Contig3_All, CL471.Contig33_All, CL471.Contig35_All, CL5419.Contig1_All, CL5754.Contig1_All, CL6308.Contig7_All, CL6854.Contig1_All, CL958.Contig11_All, CL958.Contig12_All, CL958.Contig14_All, CL9716.Contig1_All, Unigene13055_All, Unigene13593_All, Unigene25729_All, Unigene26889_All, Unigene39614_All, Unigene40075_All, Unigene4108…
16	Anthocyanin biosynthesis	CL1160.Contig2_All, CL3508.Contig1_All, CL5178.Contig1_All, CL5178.Contig2_All, Unigene11823_All, Unigene6333_All, Unigene9706_All
17	Plant hormone signal transduction	CL1087.Contig4_All, CL1087.Contig5_All, CL1190.Contig3_All, CL1240.Contig1_All, CL1240.Contig3_All, CL1240.Contig4_All, CL1335.Contig1_All, CL1335.Contig8_All, CL1393.Contig1_All, CL1447.Contig4_All, CL154.Contig2_All, CL154.Contig4_All, CL154.Contig6_All, CL154.Contig7_All, CL154.Contig8_All, CL154.Contig9_All, CL1686.Contig2_All, CL1686.Contig3_All, CL1867.Contig1_All, CL1904.Contig2_All, CL205…
18	Cyanoamino acid metabolism	CL1648.Contig3_All, CL1802.Contig1_All, CL2024.Contig8_All, CL2347.Contig1_All, CL4258.Contig1_All, CL4429.Contig2_All, CL6212.Contig1_All, CL6845.Contig1_All, CL766.Contig1_All, CL766.Contig2_All, CL7752.Contig1_All, CL7768.Contig1_All, CL7865.Contig2_All, CL7940.Contig1_All, CL8494.Contig2_All, Unigene10352_All, Unigene15825_All, Unigene19267_All, Unigene19699_All, Unigene22394_All, Unigene2433…
19	Isoflavonoid biosynthesis	CL2937.Contig2_All, CL3213.Contig3_All, CL471.Contig33_All, CL471.Contig35_All, CL5419.Contig1_All, CL8494.Contig2_All, Unigene12934_All, Unigene13055_All, Unigene19025_All, Unigene24833_All, Unigene25943_All, Unigene27818_All, Unigene28155_All, Unigene28305_All, Unigene31346_All, Unigene39614_All, Unigene39620_All, Unigene41083_All, Unigene5892_All, Unigene6454_All, Unigene820_All, Unigene8774_A…
20	Linoleic acid metabolism	CL1432.Contig1_All, CL1432.Contig2_All, CL1432.Contig3_All, CL1432.Contig4_All, CL1432.Contig5_All, CL4216.Contig2_All, CL5274.Contig1_All, CL5274.Contig2_All, CL8905.Contig1_All, CL8905.Contig4_All, Unigene3786_All, Unigene38859_All
21	Brassinosteroid biosynthesis	CL2715.Contig3_All, CL2715.Contig5_All, CL2715.Contig6_All, CL2715.Contig8_All, CL3746.Contig3_All, CL5075.Contig1_All, CL5075.Contig2_All, CL5469.Contig3_All, CL6204.Contig2_All, CL7682.Contig2_All, Unigene20093_All, Unigene21714_All, Unigene41840_All, Unigene5858_All
22	Monoterpenoid biosynthesis	CL323.Contig2_All, CL5149.Contig1_All, CL5149.Contig2_All, CL5149.Contig4_All, CL5149.Contig5_All, CL5149.Contig6_All, Unigene23362_All, Unigene33901_All
23	Metabolic pathways (no map in kegg database)	CL1076.Contig1_All, CL1076.Contig2_All, CL1076.Contig3_All, CL1093.Contig6_All, CL1093.Contig8_All, CL1111.Contig1_All, CL1140.Contig2_All, CL122.Contig2_All, CL122.Contig4_All, CL1368.Contig3_All, CL1370.Contig1_All, CL1370.Contig4_All, CL1432.Contig1_All, CL1432.Contig2_All, CL1432.Contig3_All, CL1432.Contig4_All, CL1432.Contig5_All, CL1472.Contig1_All, CL1527.Contig31_All, CL1570.Contig1_All, …
24	Ascorbate and aldarate metabolism	CL2145.Contig5_All, CL3181.Contig1_All, CL3181.Contig6_All, CL3683.Contig1_All, CL6134.Contig1_All, CL6917.Contig1_All, Unigene10413_All, Unigene25777_All, Unigene26567_All, Unigene28240_All, Unigene28814_All, Unigene31720_All, Unigene3917_All, Unigene39925_All, Unigene41680_All, Unigene41751_All, Unigene41968_All, Unigene44421_All, Unigene8664_All
25	ABC transporters	CL1280.Contig2_All, CL1402.Contig1_All, CL1402.Contig3_All, CL183.Contig12_All, CL2044.Contig1_All, CL2063.Contig1_All, CL2323.Contig4_All, CL3000.Contig1_All, CL7111.Contig1_All, CL7111.Contig2_All, CL738.Contig4_All, CL755.Contig2_All, CL9.Contig1_All, CL9224.Contig1_All, CL9529.Contig1_All, CL9561.Contig4_All, CL9574.Contig1_All, CL9574.Contig3_All, Unigene15122_All, Unigene15957_All, Unigene1…
26	Amino sugar and nucleotide sugar metabolism	CL104.Contig2_All, CL104.Contig8_All, CL2345.Contig2_All, CL2345.Contig3_All, CL2850.Contig1_All, CL2925.Contig1_All, CL5488.Contig2_All, CL6074.Contig2_All, CL6440.Contig3_All, CL6519.Contig1_All, CL6519.Contig2_All, CL6519.Contig5_All, CL7718.Contig1_All, CL833.Contig5_All, CL8721.Contig1_All, CL9101.Contig1_All, Unigene10352_All, Unigene11961_All, Unigene13826_All, Unigene14184_All, Unigene181…
27	Cysteine and methionine metabolism	CL122.Contig2_All, CL122.Contig4_All, CL1701.Contig6_All, CL2255.Contig2_All, CL2423.Contig1_All, CL2999.Contig1_All, CL4403.Contig1_All, CL6238.Contig1_All, CL6827.Contig2_All, CL7959.Contig1_All, CL7959.Contig2_All, CL8303.Contig1_All, CL8303.Contig2_All, CL865.Contig1_All, CL9168.Contig2_All, CL9243.Contig1_All, Unigene10215_All, Unigene10446_All, Unigene11664_All, Unigene12927_All, Unigene147…
28	Tropane, piperidine and pyridine alkaloid biosynthesis	CL2423.Contig1_All, CL344.Contig1_All, CL3484.Contig3_All, CL4403.Contig1_All, CL6610.Contig2_All, CL6835.Contig1_All, CL7481.Contig2_All, CL9610.Contig11_All, Unigene40072_All
29	Fatty acid elongation	CL128.Contig2_All, CL3762.Contig1_All, CL3762.Contig2_All, CL5002.Contig2_All, CL6204.Contig2_All, CL8076.Contig1_All, Unigene18644_All, Unigene20233_All, Unigene24296_All, Unigene25880_All, Unigene290_All, Unigene32200_All, Unigene3898_All
30	Ubiquinone and other terpenoid-quinone biosynthesis	CL2423.Contig1_All, CL3672.Contig2_All, CL4036.Contig1_All, CL4036.Contig4_All, CL419.Contig1_All, CL4403.Contig1_All, CL5105.Contig2_All, CL6201.Contig2_All, CL7150.Contig2_All, CL7465.Contig1_All, CL7535.Contig1_All, Unigene10214_All, Unigene23482_All, Unigene28165_All, Unigene29436_All, Unigene33541_All, Unigene7508_All, Unigene8465_All
31	Biosynthesis of unsaturated fatty acids	CL4697.Contig1_All, CL6204.Contig2_All, CL6835.Contig1_All, CL8130.Contig2_All, CL8540.Contig1_All, CL8540.Contig2_All, Unigene2143_All, Unigene21508_All, Unigene26889_All, Unigene39581_All, Unigene42087_All
32	Lysine degradation	CL1445.Contig2_All, CL2145.Contig5_All, CL4585.Contig1_All, CL4703.Contig1_All, CL7719.Contig1_All, CL99.Contig1_All, Unigene103_All, Unigene2459_All, Unigene26017_All, Unigene26813_All, Unigene28814_All, Unigene29559_All, Unigene41102_All, Unigene41751_All
33	alpha-Linolenic acid metabolism	CL1432.Contig1_All, CL1432.Contig2_All, CL1432.Contig3_All, CL1432.Contig4_All, CL1432.Contig5_All, CL4216.Contig2_All, CL6746.Contig1_All, CL7465.Contig1_All, CL7626.Contig2_All, CL8130.Contig2_All, Unigene15152_All, Unigene19323_All, Unigene21226_All, Unigene21508_All, Unigene22740_All, Unigene29436_All, Unigene41760_All
34	Sulfur metabolism	CL665.Contig1_All, CL665.Contig4_All, Unigene25295_All, Unigene29513_All, Unigene31345_All, Unigene40316_All, Unigene8610_All, Unigene8976_All
35	Nitrogen metabolism	CL5507.Contig2_All, CL5685.Contig1_All, CL5685.Contig2_All, CL5819.Contig1_All, CL6627.Contig1_All, CL665.Contig1_All, CL665.Contig2_All, CL665.Contig4_All, Unigene19444_All, Unigene22120_All, Unigene31345_All, Unigene7250_All, Unigene7447_All
36	Carbon fixation in photosynthetic organisms	CL2687.Contig1_All, CL2687.Contig2_All, CL4041.Contig1_All, CL5510.Contig1_All, CL5510.Contig2_All, CL5781.Contig1_All, CL8195.Contig1_All, CL8910.Contig1_All, CL8910.Contig2_All, CL9160.Contig1_All, CL9160.Contig2_All, CL9160.Contig3_All, CL9584.Contig1_All, Unigene12090_All, Unigene15697_All, Unigene39626_All, Unigene40967_All
37	Other glycan degradation	CL2079.Contig1_All, CL3792.Contig1_All, CL4280.Contig5_All, CL4280.Contig6_All, CL6451.Contig2_All, CL7796.Contig2_All, CL8840.Contig1_All, CL8934.Contig1_All, Unigene12995_All, Unigene170_All, Unigene18079_All, Unigene20962_All, Unigene29029_All, Unigene4019_All, Unigene41857_All, Unigene421_All, Unigene4792_All, Unigene7293_All, Unigene9568_All
38	Isoquinoline alkaloid biosynthesis	CL2423.Contig1_All, CL344.Contig1_All, CL3484.Contig3_All, CL4113.Contig1_All, CL4403.Contig1_All, CL7481.Contig2_All, CL9610.Contig11_All, Unigene18331_All
39	Propanoate metabolism	CL2145.Contig5_All, CL4703.Contig1_All, CL6703.Contig1_All, CL7774.Contig1_All, CL7774.Contig2_All, Unigene28814_All, Unigene40752_All, Unigene40753_All, Unigene41751_All, Unigene42249_All
40	beta-Alanine metabolism	CL2145.Contig5_All, CL344.Contig1_All, CL385.Contig14_All, CL385.Contig18_All, CL385.Contig22_All, CL4987.Contig1_All, CL4987.Contig2_All, CL7481.Contig2_All, CL9610.Contig11_All, Unigene28814_All, Unigene2926_All, Unigene41751_All, Unigene5693_All, Unigene766_All
41	Fructose and mannose metabolism	CL2445.Contig2_All, CL2925.Contig1_All, CL2940.Contig6_All, CL3157.Contig1_All, CL3297.Contig3_All, CL4063.Contig1_All, CL4063.Contig2_All, CL5274.Contig1_All, CL5274.Contig2_All, CL6440.Contig3_All, CL6691.Contig1_All, CL8367.Contig2_All, CL9584.Contig1_All, Unigene11961_All, Unigene12090_All, Unigene16882_All, Unigene18424_All, Unigene19817_All, Unigene21661_All, Unigene25286_All, Unigene28974_…
42	Plant-pathogen interaction	CL1007.Contig1_All, CL1197.Contig1_All, CL1197.Contig2_All, CL1197.Contig5_All, CL1197.Contig6_All, CL1197.Contig8_All, CL1209.Contig2_All, CL1333.Contig25_All, CL1447.Contig4_All, CL154.Contig2_All, CL154.Contig4_All, CL154.Contig6_All, CL154.Contig7_All, CL154.Contig8_All, CL154.Contig9_All, CL1658.Contig19_All, CL2148.Contig2_All, CL2148.Contig3_All, CL2148.Contig4_All, CL2148.Contig5_All, CL2…
43	Glyoxylate and dicarboxylate metabolism	CL2687.Contig1_All, CL2687.Contig2_All, CL2959.Contig2_All, CL2959.Contig3_All, CL4390.Contig2_All, CL4703.Contig1_All, CL5781.Contig1_All, CL5819.Contig1_All, CL7752.Contig1_All, CL79.Contig1_All, CL79.Contig3_All, CL8379.Contig2_All, Unigene28084_All, Unigene31739_All, Unigene42041_All, Unigene42178_All, Unigene42824_All, Unigene44167_All
44	Pyruvate metabolism	CL2145.Contig5_All, CL2687.Contig1_All, CL2687.Contig2_All, CL2940.Contig6_All, CL3297.Contig3_All, CL4703.Contig1_All, CL5510.Contig1_All, CL5510.Contig2_All, CL5781.Contig1_All, CL7774.Contig1_All, CL7774.Contig2_All, CL9160.Contig1_All, CL9160.Contig2_All, CL9160.Contig3_All, Unigene15697_All, Unigene28814_All, Unigene31392_All, Unigene39626_All, Unigene40967_All, Unigene41751_All, Unigene4204…
45	Regulation of autophagy	CL1904.Contig11_All, CL255.Contig1_All, CL255.Contig2_All, CL255.Contig3_All, CL5640.Contig3_All, CL6132.Contig2_All, CL8204.Contig2_All, CL9434.Contig2_All, CL9586.Contig3_All, Unigene12551_All, Unigene22007_All, Unigene22939_All, Unigene2956_All, Unigene6067_All
46	Butanoate metabolism	CL4703.Contig1_All, CL4987.Contig1_All, CL4987.Contig2_All, CL5274.Contig1_All, CL5274.Contig2_All, Unigene5693_All, Unigene7471_All
47	Galactose metabolism	CL2940.Contig6_All, CL3071.Contig1_All, CL3157.Contig1_All, CL3297.Contig3_All, CL3921.Contig2_All, CL4063.Contig1_All, CL4063.Contig2_All, CL4280.Contig5_All, CL4280.Contig6_All, CL5097.Contig1_All, CL5097.Contig2_All, CL5384.Contig1_All, CL549.Contig1_All, CL549.Contig7_All, CL549.Contig8_All, CL64.Contig1_All, CL6691.Contig1_All, CL8367.Contig2_All, Unigene13830_All, Unigene15522_All, Unigene1…
48	Selenocompound metabolism	CL1549.Contig4_All, CL1701.Contig6_All, Unigene25141_All, Unigene8610_All, Unigene9229_All
49	Taurine and hypotaurine metabolism	CL4987.Contig1_All, CL4987.Contig2_All, Unigene5693_All
50	Circadian rhythm - plant	CL1447.Contig2_All, CL1447.Contig3_All, CL1447.Contig4_All, CL2355.Contig2_All, CL2619.Contig1_All, CL6299.Contig1_All, CL6299.Contig2_All, CL7235.Contig1_All, CL7235.Contig2_All, CL7409.Contig3_All, CL7505.Contig3_All, CL9048.Contig1_All, Unigene13101_All, Unigene15344_All, Unigene21554_All, Unigene26292_All, Unigene28172_All, Unigene41202_All, Unigene4338_All, Unigene6628_All, Unigene9684_All
51	Glycine, serine and threonine metabolism	CL1076.Contig1_All, CL2959.Contig2_All, CL2959.Contig3_All, CL2999.Contig1_All, CL344.Contig1_All, CL3973.Contig1_All, CL4585.Contig1_All, CL5193.Contig2_All, CL553.Contig1_All, CL553.Contig3_All, CL7481.Contig2_All, CL7752.Contig1_All, CL79.Contig1_All, CL9610.Contig11_All, Unigene23030_All, Unigene26017_All, Unigene28084_All, Unigene28764_All, Unigene29559_All, Unigene31739_All
52	Fatty acid metabolism	CL2145.Contig5_All, CL4703.Contig1_All, CL7786.Contig4_All, CL8130.Contig2_All, CL8313.Contig2_All, Unigene21508_All, Unigene25665_All, Unigene26407_All, Unigene28814_All, Unigene40092_All, Unigene40245_All, Unigene41675_All, Unigene41751_All, Unigene5347_All
53	Photosynthesis - antenna proteins	CL2299.Contig2_All, CL2299.Contig5_All, Unigene3242_All
54	Zeatin biosynthesis	CL1368.Contig3_All, CL2156.Contig3_All, CL3001.Contig1_All, CL3001.Contig3_All, CL3746.Contig3_All, CL419.Contig1_All, CL4537.Contig2_All, CL52.Contig15_All, CL5469.Contig3_All, CL6263.Contig4_All, CL7682.Contig2_All, CL9734.Contig1_All, Unigene12747_All, Unigene15729_All, Unigene16471_All, Unigene16502_All, Unigene21714_All, Unigene22484_All, Unigene22551_All, Unigene24339_All, Unigene253_All, U…
55	Starch and sucrose metabolism	CL1654.Contig3_All, CL1761.Contig2_All, CL2024.Contig8_All, CL2266.Contig1_All, CL2345.Contig2_All, CL2345.Contig3_All, CL2379.Contig1_All, CL2717.Contig2_All, CL2742.Contig5_All, CL277.Contig1_All, CL288.Contig2_All, CL2957.Contig1_All, CL3217.Contig1_All, CL3217.Contig2_All, CL3507.Contig1_All, CL4573.Contig1_All, CL4938.Contig1_All, CL5047.Contig1_All, CL5097.Contig1_All, CL5097.Contig2_All, C…
56	Lipoic acid metabolism	Unigene6896_All
57	Glycosaminoglycan degradation	CL1692.Contig1_All, CL3806.Contig1_All, CL4280.Contig5_All, CL4280.Contig6_All, Unigene12006_All, Unigene22366_All, Unigene4792_All, Unigene6070_All
58	Histidine metabolism	CL2145.Contig5_All, CL7011.Contig1_All, CL941.Contig1_All, Unigene28814_All, Unigene41751_All
59	Tyrosine metabolism	CL2423.Contig1_All, CL344.Contig1_All, CL3484.Contig3_All, CL4113.Contig1_All, CL4403.Contig1_All, CL7011.Contig1_All, CL7481.Contig2_All, CL8313.Contig2_All, CL9610.Contig11_All, Unigene18331_All, Unigene25665_All, Unigene40092_All, Unigene40245_All, Unigene41675_All, Unigene5347_All
60	Glycolysis / Gluconeogenesis	CL2145.Contig5_All, CL2940.Contig6_All, CL3157.Contig1_All, CL3297.Contig3_All, CL3965.Contig2_All, CL4041.Contig1_All, CL4063.Contig1_All, CL4063.Contig2_All, CL6691.Contig1_All, CL7774.Contig1_All, CL7774.Contig2_All, CL8195.Contig1_All, CL8313.Contig2_All, CL8367.Contig2_All, CL9160.Contig1_All, CL9160.Contig2_All, CL9160.Contig3_All, CL9584.Contig1_All, Unigene12090_All, Unigene16882_All, Uni…
61	Glutathione metabolism	CL3321.Contig3_All, CL4807.Contig1_All, CL6848.Contig2_All, CL8840.Contig1_All, CL8973.Contig2_All, CL9700.Contig2_All, Unigene13006_All, Unigene13711_All, Unigene18892_All, Unigene26567_All, Unigene2926_All, Unigene31086_All, Unigene31262_All, Unigene31720_All, Unigene41734_All, Unigene7018_All, Unigene766_All, Unigene9003_All
62	Terpenoid backbone biosynthesis	CL1368.Contig3_All, CL2156.Contig3_All, CL4466.Contig2_All, CL4466.Contig3_All, CL4466.Contig4_All, CL4466.Contig5_All, CL4703.Contig1_All, CL52.Contig15_All, CL5754.Contig1_All, CL6776.Contig1_All, CL6776.Contig2_All, CL6776.Contig4_All, CL6776.Contig6_All, CL7875.Contig1_All, CL8.Contig4_All, CL9734.Contig1_All, Unigene21139_All, Unigene22551_All, Unigene34430_All
63	Phenylalanine, tyrosine and tryptophan biosynthesis	CL1076.Contig1_All, CL2423.Contig1_All, CL3484.Contig3_All, CL4403.Contig1_All, CL5563.Contig1_All, CL7751.Contig1_All, CL7751.Contig3_All, CL8838.Contig5_All, Unigene13245_All, Unigene27710_All
64	SNARE interactions in vesicular transport	CL4476.Contig2_All, CL7722.Contig1_All, CL8797.Contig2_All, Unigene2702_All, Unigene2738_All, Unigene40669_All
65	Inositol phosphate metabolism	CL4880.Contig1_All, CL4880.Contig3_All, CL5568.Contig2_All, CL6134.Contig1_All, CL7662.Contig2_All, CL8587.Contig2_All, Unigene12090_All, Unigene13541_All, Unigene15344_All, Unigene23016_All, Unigene27845_All, Unigene27957_All, Unigene34476_All, Unigene527_All, Unigene9528_All
66	Glycerolipid metabolism	CL1140.Contig2_All, CL2145.Contig5_All, CL2444.Contig2_All, CL2940.Contig6_All, CL3024.Contig1_All, CL3297.Contig3_All, CL3434.Contig1_All, CL3434.Contig2_All, CL3434.Contig4_All, CL8987.Contig1_All, Unigene11506_All, Unigene11766_All, Unigene13475_All, Unigene19550_All, Unigene20278_All, Unigene28814_All, Unigene31296_All, Unigene31392_All, Unigene41751_All, Unigene41878_All, Unigene8022_All, Un…
67	Indole alkaloid biosynthesis	CL5766.Contig2_All, Unigene40391_All
68	Glycosylphosphatidylinositol(GPI)-anchor biosynthesis	CL1832.Contig4_All, CL5962.Contig1_All, CL7207.Contig2_All, Unigene12463_All, Unigene18834_All, Unigene19879_All, Unigene20456_All, Unigene25676_All, Unigene40545_All, Unigene41296_All, Unigene5993_All, Unigene7225_All, Unigene8721_All
69	Sphingolipid metabolism	CL2474.Contig1_All, CL2481.Contig3_All, CL3904.Contig4_All, CL4280.Contig5_All, CL4280.Contig6_All, Unigene18952_All, Unigene40228_All, Unigene43402_All, Unigene4792_All, Unigene5418_All
70	Alanine, aspartate and glutamate metabolism	CL3186.Contig12_All, CL4987.Contig1_All, CL4987.Contig2_All, CL5193.Contig2_All, CL5819.Contig1_All, CL6627.Contig1_All, CL7718.Contig1_All, Unigene19444_All, Unigene5693_All
71	Pentose and glucuronate interconversions	CL1654.Contig3_All, CL1761.Contig2_All, CL2145.Contig5_All, CL2445.Contig2_All, CL2717.Contig2_All, CL288.Contig2_All, CL2940.Contig6_All, CL2957.Contig1_All, CL3297.Contig3_All, CL3507.Contig1_All, CL4573.Contig1_All, CL4819.Contig1_All, CL4938.Contig1_All, CL5047.Contig1_All, CL5439.Contig1_All, CL6881.Contig3_All, CL7108.Contig2_All, CL7942.Contig1_All, CL833.Contig3_All, CL833.Contig6_All, CL…
72	Pentose phosphate pathway	CL3157.Contig1_All, CL3321.Contig3_All, CL4063.Contig1_All, CL4063.Contig2_All, CL6691.Contig1_All, CL8367.Contig2_All, CL8910.Contig1_All, CL8910.Contig2_All, CL9584.Contig1_All, Unigene16882_All, Unigene18424_All, Unigene19817_All, Unigene21661_All, Unigene29870_All, Unigene38522_All, Unigene39060_All, Unigene41942_All, Unigene7293_All, Unigene9380_All
73	RNA polymerase	CL1685.Contig1_All, CL1762.Contig1_All, CL2894.Contig1_All, CL325.Contig2_All, CL4037.Contig2_All, CL4579.Contig3_All, CL5071.Contig1_All, CL6319.Contig1_All, CL693.Contig2_All, CL7045.Contig3_All, CL7205.Contig2_All, CL833.Contig4_All, CL833.Contig5_All, CL833.Contig7_All, CL8934.Contig1_All, CL9640.Contig2_All, Unigene12050_All, Unigene124_All, Unigene12826_All, Unigene16415_All, Unigene17731_A…
74	Citrate cycle (TCA cycle)	CL2687.Contig1_All, CL2687.Contig2_All, CL5781.Contig1_All, CL9160.Contig1_All, CL9160.Contig2_All, CL9160.Contig3_All, Unigene38895_All, Unigene40967_All, Unigene42824_All, Unigene7471_All
75	Glucosinolate biosynthesis	Unigene16957_All, Unigene24727_All, Unigene29286_All, Unigene29513_All, Unigene42132_All
76	Lysine biosynthesis	CL2999.Contig1_All, CL3573.Contig2_All, Unigene23030_All, Unigene23096_All
77	Fatty acid biosynthesis	CL6835.Contig1_All, Unigene26889_All, Unigene39517_All, Unigene42866_All
78	Synthesis and degradation of ketone bodies	CL4703.Contig1_All
79	Betalain biosynthesis	CL6548.Contig1_All, CL6548.Contig4_All, CL6548.Contig6_All, Unigene28636_All
80	Glycosphingolipid biosynthesis - ganglio series	CL4280.Contig5_All, CL4280.Contig6_All, Unigene4792_All
81	Peroxisome	CL2474.Contig1_All, CL4390.Contig2_All, CL4585.Contig1_All, CL7236.Contig2_All, CL7786.Contig4_All, CL8130.Contig2_All, CL8379.Contig2_All, CL9529.Contig1_All, Unigene21508_All, Unigene26017_All, Unigene26407_All, Unigene29559_All, Unigene42435_All, Unigene42858_All
82	Natural killer cell mediated cytotoxicity	CL2248.Contig1_All, CL887.Contig2_All, Unigene241_All, Unigene28951_All, Unigene29515_All, Unigene39303_All, Unigene39337_All, Unigene4457_All, Unigene9520_All, Unigene9648_All
83	Steroid biosynthesis	CL2111.Contig1_All, CL3178.Contig2_All, CL7004.Contig2_All, Unigene25553_All, Unigene40839_All, Unigene40841_All, Unigene45134_All
84	Phagosome	CL2835.Contig3_All, CL2835.Contig4_All, CL4476.Contig2_All, CL4880.Contig1_All, CL4880.Contig3_All, CL7662.Contig2_All, CL7722.Contig1_All, CL9545.Contig3_All, CL9601.Contig2_All, Unigene13541_All, Unigene23016_All, Unigene26248_All, Unigene2702_All, Unigene27845_All, Unigene28951_All, Unigene32311_All, Unigene7868_All, Unigene9528_All
85	Sulfur relay system	CL6827.Contig2_All, Unigene42592_All
86	Riboflavin metabolism	CL2111.Contig1_All, CL5444.Contig6_All, Unigene29026_All, Unigene6744_All
87	Porphyrin and chlorophyll metabolism	CL5274.Contig1_All, CL5274.Contig2_All, CL7492.Contig1_All, Unigene22089_All, Unigene31765_All, Unigene43198_All
88	Folate biosynthesis	Unigene19156_All
89	Other types of O-glycan biosynthesis	CL1378.Contig3_All
90	Valine, leucine and isoleucine degradation	CL2145.Contig5_All, CL4703.Contig1_All, CL4966.Contig1_All, CL5796.Contig4_All, Unigene21188_All, Unigene24533_All, Unigene25184_All, Unigene28814_All, Unigene41751_All
91	Arginine and proline metabolism	CL1527.Contig31_All, CL2145.Contig5_All, CL3186.Contig12_All, CL3685.Contig1_All, CL4401.Contig3_All, CL5819.Contig1_All, CL6258.Contig3_All, CL8840.Contig1_All, CL9700.Contig2_All, Unigene28814_All, Unigene2926_All, Unigene34119_All, Unigene41751_All, Unigene766_All
92	Vitamin B6 metabolism	Unigene12360_All
93	Oxidative phosphorylation	CL1697.Contig1_All, CL5686.Contig1_All, Unigene11117_All, Unigene11880_All, Unigene21661_All, Unigene23647_All, Unigene2567_All, Unigene29870_All, Unigene31106_All, Unigene32311_All, Unigene33753_All, Unigene34598_All, Unigene39644_All, Unigene41157_All, Unigene41766_All, Unigene41919_All, Unigene42058_All, Unigene42857_All, Unigene42922_All, Unigene4888_All, Unigene865_All
94	RNA degradation	CL1368.Contig3_All, CL1556.Contig1_All, CL1929.Contig1_All, CL2033.Contig1_All, CL2033.Contig2_All, CL2156.Contig3_All, CL2619.Contig1_All, CL3460.Contig5_All, CL3678.Contig4_All, CL4683.Contig1_All, CL5216.Contig2_All, CL6388.Contig1_All, CL6730.Contig1_All, CL9114.Contig2_All, CL9280.Contig2_All, CL9414.Contig1_All, Unigene11097_All, Unigene11441_All, Unigene11664_All, Unigene12753_All, Unigene…
95	N-Glycan biosynthesis	CL2870.Contig3_All, CL3814.Contig1_All, CL64.Contig1_All, Unigene11869_All
96	Non-homologous end-joining	CL254.Contig6_All, Unigene18186_All
97	Phosphatidylinositol signaling system	CL4880.Contig1_All, CL4880.Contig3_All, CL5568.Contig2_All, CL7662.Contig2_All, CL8587.Contig2_All, CL9440.Contig1_All, Unigene13541_All, Unigene15344_All, Unigene23016_All, Unigene27845_All, Unigene34476_All, Unigene527_All, Unigene9528_All
98	One carbon pool by folate	CL7752.Contig1_All
99	Pyrimidine metabolism	CL1685.Contig1_All, CL1762.Contig1_All, CL1873.Contig3_All, CL2894.Contig1_All, CL325.Contig2_All, CL4037.Contig2_All, CL4579.Contig3_All, CL5071.Contig1_All, CL599.Contig2_All, CL6319.Contig1_All, CL6417.Contig3_All, CL693.Contig2_All, CL7045.Contig3_All, CL7205.Contig2_All, CL7906.Contig1_All, CL833.Contig4_All, CL833.Contig5_All, CL833.Contig7_All, CL8934.Contig1_All, CL9640.Contig2_All, Unige…
100	Nicotinate and nicotinamide metabolism	CL1873.Contig3_All
101	Base excision repair	Unigene11088_All, Unigene1311_All, Unigene1846_All, Unigene22058_All, Unigene34173_All, Unigene5900_All, Unigene626_All
102	Photosynthesis	CL6358.Contig2_All, CL8512.Contig4_All, Unigene29925_All, Unigene33753_All
103	Valine, leucine and isoleucine biosynthesis	CL3973.Contig1_All, Unigene28764_All, Unigene7471_All
104	Homologous recombination	CL1414.Contig1_All, CL1762.Contig1_All, CL3317.Contig1_All, CL3973.Contig1_All, CL5429.Contig1_All, CL5429.Contig2_All, CL6319.Contig1_All, CL6319.Contig2_All, CL8357.Contig1_All, CL8527.Contig1_All, CL9116.Contig1_All, Unigene18186_All, Unigene25480_All, Unigene28694_All, Unigene28764_All, Unigene29521_All, Unigene31492_All, Unigene3154_All, Unigene6387_All, Unigene7030_All
105	Spliceosome	CL1351.Contig2_All, CL1379.Contig1_All, CL1586.Contig5_All, CL1617.Contig2_All, CL1751.Contig1_All, CL183.Contig12_All, CL1932.Contig2_All, CL195.Contig1_All, CL2342.Contig2_All, CL2437.Contig3_All, CL2437.Contig8_All, CL2648.Contig1_All, CL2648.Contig2_All, CL2785.Contig1_All, CL3000.Contig1_All, CL3557.Contig3_All, CL3651.Contig3_All, CL3895.Contig2_All, CL4095.Contig2_All, CL4573.Contig1_All, …
106	Ubiquitin mediated proteolysis	CL1003.Contig3_All, CL2137.Contig3_All, CL2162.Contig2_All, CL220.Contig2_All, CL3158.Contig2_All, CL3320.Contig3_All, CL3784.Contig1_All, CL3784.Contig2_All, CL4447.Contig1_All, CL5174.Contig1_All, CL5632.Contig1_All, CL6645.Contig1_All, CL7268.Contig2_All, CL7522.Contig1_All, CL8037.Contig1_All, CL8068.Contig1_All, CL8710.Contig2_All, CL8791.Contig1_All, CL8791.Contig2_All, CL939.Contig11_All, …
107	Pantothenate and CoA biosynthesis	CL7132.Contig3_All, Unigene5900_All
108	Nucleotide excision repair	CL3094.Contig2_All, CL3678.Contig4_All, CL3784.Contig1_All, CL3784.Contig2_All, CL5439.Contig1_All, CL7137.Contig2_All, CL7826.Contig2_All, CL8791.Contig1_All, CL8791.Contig2_All, CL9414.Contig1_All, CL990.Contig3_All, Unigene12966_All, Unigene1776_All, Unigene1846_All, Unigene25152_All, Unigene28327_All, Unigene38811_All, Unigene41827_All, Unigene5900_All, Unigene8972_All, Unigene9053_All
109	Basal transcription factors	CL3507.Contig1_All, CL5450.Contig2_All, Unigene11580_All, Unigene16756_All, Unigene2481_All, Unigene39266_All, Unigene4263_All, Unigene46367_All, Unigene6121_All
110	Glycerophospholipid metabolism	CL1140.Contig2_All, CL1654.Contig3_All, CL1771.Contig1_All, CL1771.Contig4_All, CL1896.Contig3_All, CL1905.Contig1_All, CL2156.Contig3_All, CL2342.Contig2_All, CL2444.Contig2_All, CL2628.Contig2_All, CL2717.Contig2_All, CL2785.Contig1_All, CL288.Contig2_All, CL2957.Contig2_All, CL3024.Contig1_All, CL3057.Contig1_All, CL3171.Contig3_All, CL3228.Contig1_All, CL3268.Contig3_All, CL3269.Contig2_All, …
111	Endocytosis	CL1351.Contig2_All, CL1654.Contig3_All, CL1676.Contig2_All, CL1771.Contig1_All, CL1771.Contig4_All, CL1896.Contig3_All, CL1905.Contig1_All, CL2156.Contig3_All, CL2342.Contig2_All, CL2628.Contig2_All, CL2717.Contig2_All, CL2785.Contig1_All, CL288.Contig2_All, CL2957.Contig2_All, CL3057.Contig1_All, CL3228.Contig1_All, CL3268.Contig3_All, CL3269.Contig2_All, CL3344.Contig1_All, CL3478.Contig5_All, …
112	Ether lipid metabolism	CL1654.Contig3_All, CL1771.Contig1_All, CL1771.Contig4_All, CL1896.Contig3_All, CL1905.Contig1_All, CL2156.Contig3_All, CL2342.Contig2_All, CL2628.Contig2_All, CL2717.Contig2_All, CL2785.Contig1_All, CL288.Contig2_All, CL2957.Contig2_All, CL3057.Contig1_All, CL3228.Contig1_All, CL3268.Contig3_All, CL3269.Contig2_All, CL3344.Contig1_All, CL3478.Contig5_All, CL3507.Contig1_All, CL356.Contig1_All, C…
113	Protein export	CL2894.Contig1_All, Unigene18484_All
114	Proteasome	Unigene42458_All, Unigene5900_All
115	Purine metabolism	CL1685.Contig1_All, CL1762.Contig1_All, CL1873.Contig3_All, CL2894.Contig1_All, CL325.Contig2_All, CL4037.Contig2_All, CL4527.Contig2_All, CL4579.Contig3_All, CL5071.Contig1_All, CL5443.Contig1_All, CL6319.Contig1_All, CL693.Contig2_All, CL7045.Contig3_All, CL7205.Contig2_All, CL833.Contig4_All, CL833.Contig5_All, CL833.Contig7_All, CL8934.Contig1_All, CL9640.Contig2_All, Unigene12050_All, Unigen…
116	Ribosome biogenesis in eukaryotes	CL1368.Contig3_All, CL1556.Contig1_All, CL1929.Contig1_All, CL2033.Contig1_All, CL2033.Contig2_All, CL2156.Contig3_All, CL3324.Contig2_All, CL3678.Contig4_All, CL472.Contig1_All, CL5216.Contig2_All, CL5763.Contig2_All, CL6565.Contig1_All, CL7505.Contig3_All, CL7824.Contig2_All, CL9114.Contig2_All, Unigene11097_All, Unigene11486_All, Unigene12753_All, Unigene13029_All, Unigene13070_All, Unigene153…
117	Protein processing in endoplasmic reticulum	CL1272.Contig15_All, CL1272.Contig16_All, CL1272.Contig17_All, CL1351.Contig2_All, CL1992.Contig1_All, CL1992.Contig2_All, CL2074.Contig2_All, CL2561.Contig1_All, CL2835.Contig3_All, CL2835.Contig4_All, CL2870.Contig3_All, CL3423.Contig1_All, CL3423.Contig2_All, CL3814.Contig1_All, CL551.Contig2_All, CL64.Contig1_All, CL6926.Contig1_All, CL7268.Contig2_All, CL8757.Contig2_All, CL894.Contig3_All, …
118	Circadian rhythm - mammal	Unigene24782_All
119	Aminoacyl-tRNA biosynthesis	CL1549.Contig4_All, CL5035.Contig3_All, Unigene23966_All, Unigene3500_All
120	Mismatch repair	CL3094.Contig2_All, CL7137.Contig2_All, CL7826.Contig2_All, Unigene1846_All
121	DNA replication	CL3094.Contig2_All, CL7137.Contig2_All, CL7826.Contig2_All, Unigene1846_All, Unigene22605_All, Unigene5900_All
122	Ribosome	CL2962.Contig1_All, CL4056.Contig1_All, CL4155.Contig2_All, CL5515.Contig1_All, Unigene42030_All, Unigene42098_All, Unigene42980_All, Unigene43258_All, Unigene44458_All, Unigene8686_All
